# Supplementary material for: GLASSgo – Automated and Reliable Detection of sRNA Homologs From a Single Input Sequence
Source: Front Genet. 2018 Apr 17;9:124. doi: 10.3389/fgene.2018.00124 (PMC5913331; doi:10.3389/fgene.2018.00124)
Supplement: DATASHEET S1 — This zip folder contains four subfolders ‘main_test_cases-0_raw_data’, ‘main_test_cases-1_cm_evaluated_raw_data’, ‘additional_test_cases-0_raw_data’ and ‘additional_test_cases-1_cm_evaluated_raw_data’. In each folder with the prefix ‘main_test_cases’, there are three files, one represents the BLAST analysis, one the GLASSgo analysis and one the RNAlien analysis. Instead, the folders with the prefix ‘additional_test_cases’ contain only one file. All files have the same underlying data format. Each sub result starts with its relating RFAM ID, e.g., ‘#RF00111’ followed by the data in FASTA format. The first entry after the given RFAM ID represents the query sequence. This sequence was used to perform the search/prediction and at the end of an FASTA header, the taxonomic ID was introduced for the BLAST, GLASSgo as well as the additional test cases. For the GLASSgo, RNAlien/CMscan as well as the additional test cases, the pairwise sequence identity related to the query sequence is available, e.g., ‘p.c.VAL:98.02%’. All files in the ‘∗-0_raw_data’ folder are unfiltered and represents the search/prediction results, containing false as well as true positives. The files in folder ‘∗-1_cm_evaluated_raw_data’ were evaluated with cmscan and each sequence was either classified as TP (CM-MODEL_TRUE) or as FP (CM-MODEL_FALSE). [file Data_Sheet_1.ZIP]

Archive with 16 entries (12 files):
- Supplementary_Dataset_1/.DS_Store
- Supplementary_Dataset_1/additional_test_cases-0_raw_data/
- Supplementary_Dataset_1/additional_test_cases-0_raw_data/.DS_Store
- Supplementary_Dataset_1/additional_test_cases-0_raw_data/GLASSgo_additional_test_cases.txt
- Supplementary_Dataset_1/additional_test_cases-1_cm_evaluated_raw_data/
- Supplementary_Dataset_1/additional_test_cases-1_cm_evaluated_raw_data/.additional_test_cases-cmscan.txt.swp
- Supplementary_Dataset_1/additional_test_cases-1_cm_evaluated_raw_data/BLAST_additional_test_cases-cmscan.txt
- Supplementary_Dataset_1/additional_test_cases-1_cm_evaluated_raw_data/GLASSgo_additional_test_cases-cmscan.txt
- Supplementary_Dataset_1/main_test_cases-0_raw_data/
- Supplementary_Dataset_1/main_test_cases-0_raw_data/BLAST.txt
- Supplementary_Dataset_1/main_test_cases-0_raw_data/GLASSgo.txt
- Supplementary_Dataset_1/main_test_cases-0_raw_data/RNAlien-cmsearch.txt
- Supplementary_Dataset_1/main_test_cases-1_cm_evaluated_raw_data/
- Supplementary_Dataset_1/main_test_cases-1_cm_evaluated_raw_data/BLAST-cmscan.txt
- Supplementary_Dataset_1/main_test_cases-1_cm_evaluated_raw_data/GLASSgo-cmscan.txt
- Supplementary_Dataset_1/main_test_cases-1_cm_evaluated_raw_data/RNAlien-cmscan.txt
