# Supplementary material for: GLASSgo – Automated and Reliable Detection of sRNA Homologs From a Single Input Sequence
Source: Front Genet. 2018 Apr 17;9:124. doi: 10.3389/fgene.2018.00124 (PMC5913331; doi:10.3389/fgene.2018.00124)
Supplement: DATASHEET S1 — This zip folder contains four subfolders ‘main_test_cases-0_raw_data’, ‘main_test_cases-1_cm_evaluated_raw_data’, ‘additional_test_cases-0_raw_data’ and ‘additional_test_cases-1_cm_evaluated_raw_data’. In each folder with the prefix ‘main_test_cases’, there are three files, one represents the BLAST analysis, one the GLASSgo analysis and one the RNAlien analysis. Instead, the folders with the prefix ‘additional_test_cases’ contain only one file. All files have the same underlying data format. Each sub result starts with its relating RFAM ID, e.g., ‘#RF00111’ followed by the data in FASTA format. The first entry after the given RFAM ID represents the query sequence. This sequence was used to perform the search/prediction and at the end of an FASTA header, the taxonomic ID was introduced for the BLAST, GLASSgo as well as the additional test cases. For the GLASSgo, RNAlien/CMscan as well as the additional test cases, the pairwise sequence identity related to the query sequence is available, e.g., ‘p.c.VAL:98.02%’. All files in the ‘∗-0_raw_data’ folder are unfiltered and represents the search/prediction results, containing false as well as true positives. The files in folder ‘∗-1_cm_evaluated_raw_data’ were evaluated with cmscan and each sequence was either classified as TP (CM-MODEL_TRUE) or as FP (CM-MODEL_FALSE). [file Data_Sheet_1.ZIP › Supplementary_Dataset_1/additional_test_cases-1_cm_evaluated_raw_data/BLAST_additional_test_cases-cmscan.txt]

#RF00039
>dicF_Proteobacteria proteobacteria-gi.txt-CM-MODEL_TRUE
UUUCUGGUGACGUUUGGCGGUAUCAGUUUUACUCCGUGACUGCUCUGCCGCCC
>gi|675819435|emb|LM995998.1|:c141154-141102 Escherichia coli genome assembly FHI58, scaffold scaffold-28_contig-0.0_1_529583_[organism:Escherichia-taxID:562-CM-MODEL_TRUE
TTTCTGGTGGCGTTTGGCGGTATCAGTTTTACTCCGTGACTGCTCTGCCGCCC
>gi|573966439|gb|CP006027.1|:c1412532-1412480 Escherichia coli O145:H28 str. RM13514, complete genome-taxID:1248902-CM-MODEL_TRUE
TTTCTGGTGACGTTTGGCGGTATCAGTTTTACTCCGTGACTGCTCTGCCGCCC
>gi|573966439|gb|CP006027.1|:c1595911-1595859 Escherichia coli O145:H28 str. RM13514, complete genome-taxID:1248902-CM-MODEL_TRUE
TTTCTGGTGACGTTTGGCGGTATCAGTTTTACTCCGTGACTGCTCTGCCGCCC
>gi|573966439|gb|CP006027.1|:2022957-2023009 Escherichia coli O145:H28 str. RM13514, complete genome-taxID:1248902-CM-MODEL_TRUE
TTTCTGGTGACGTTTGGCGGTATCAGTTTTACTCCGTGACTGCTCTGCCGCCC
>gi|573966439|gb|CP006027.1|:c1745848-1745796 Escherichia coli O145:H28 str. RM13514, complete genome-taxID:1248902-CM-MODEL_TRUE
TTTCTGGTGACGTTTGGCGGTATCAGTTTTACTCCGTGGCTGCTCTGCCGCCC
>gi|573966439|gb|CP006027.1|:2506663-2506715 Escherichia coli O145:H28 str. RM13514, complete genome-taxID:1248902-CM-MODEL_TRUE
TTTCTGGTGACGTTTGGCGGTATCAGTTTTACTCCGTGGCTGCTCTGCCGCCC
>gi|573966439|gb|CP006027.1|:c1121848-1121797 Escherichia coli O145:H28 str. RM13514, complete genome-taxID:1248902-CM-MODEL_TRUE
TTCTGGTGACATTTGGCGGTATCAGTTTTACTCCGTAACTGCTCTGCCGCCC
>gi|257762509|dbj|AP010960.1|:c1126766-1126714 Escherichia coli O111:H- str. 11128 DNA, complete genome-taxID:585396-CM-MODEL_TRUE
TTTCTGGTGACGTTTGGCGGTATCAGTTTTACTCCGTGACTGCTCTGCCGCCC
>gi|257762509|dbj|AP010960.1|:c1440617-1440565 Escherichia coli O111:H- str. 11128 DNA, complete genome-taxID:585396-CM-MODEL_TRUE
TTTCTGGTGACGTTTGGCGGTATCAGTTTTACTCCGTGACTGCTCTGCCGCCC
>gi|257762509|dbj|AP010960.1|:1994659-1994711 Escherichia coli O111:H- str. 11128 DNA, complete genome-taxID:585396-CM-MODEL_TRUE
TTTCTGGTGACGTTTGGCGGTATCAGTTTTACTCCGTGACTGCTCTGCCGCCC
>gi|257762509|dbj|AP010960.1|:2044013-2044064 Escherichia coli O111:H- str. 11128 DNA, complete genome-taxID:585396-CM-MODEL_TRUE
TTTCTGGTGACGTTTGGCGGTATCAGTTTTACTCCGTGACTGCTCTGCCGCC
>gi|257762509|dbj|AP010960.1|:2580897-2580949 Escherichia coli O111:H- str. 11128 DNA, complete genome-taxID:585396-CM-MODEL_TRUE
TTTCTGGTGACGTTTGGCGGTATCAGTTTTACTCCGTGGCTGCTCTGCCGCCC
>gi|817146391|gb|CP007594.1|:c1294433-1294381 Escherichia coli strain SEC470, complete genome-taxID:562-CM-MODEL_TRUE
TTTCTGGTGACGTTTGGCGGTATCAGTTTTACTCCGTGACTGCTCTGCCGCCC
>gi|802133627|emb|LN832404.1|:1653036-1653088 Escherichia coli K-12 genome assembly EcoliK12AG100, chromosome : I-taxID:83333-CM-MODEL_TRUE
TTTCTGGTGACGTTTGGCGGTATCAGTTTTACTCCGTGACTGCTCTGCCGCCC
>gi|676254232|emb|LN554904.1|:c3610-3558 Escherichia coli genome assembly FHI62, scaffold scaffold-9_contig-14.0_1_22431_[organism:Escherichia-taxID:562-CM-MODEL_TRUE
TTTCTGGTGACGTTTGGCGGTATCAGTTTTACTCCGTGGCTGCTCTGCCGCCC
>gi|923416119|gb|CP011113.1|:1611685-1611737 Escherichia coli strain RR1, complete genome-taxID:562-CM-MODEL_TRUE
TTTCTGGTGACGTTTGGCGGTATCAGTTTTACTCCGTGACTGCTCTGCCGCCC
>gi|675819684|emb|LM996247.1|:7064-7116 Escherichia coli genome assembly FHI40, scaffold scaffold-26_contig-56.2_11587_90742_[organism:Escherichia-taxID:562-CM-MODEL_TRUE
TTTCTGGTGACGTTTGGCGGTATCAGTTTTACTCCGTGGCTGCTCTGCCGCCC
>gi|675819453|emb|LM996016.1|:13513-13565 Escherichia coli genome assembly FHI48, scaffold scaffold-15_contig-19.0_1_16195_[organism:Escherichia-taxID:562-CM-MODEL_TRUE
TTTCTGGTGACGTTTGGCGGTATCAGTTTTACTCCGTGGCTGCTCTGCCGCCC
>gi|723229079|gb|CP009859.1|:1839482-1839534 Escherichia coli strain ECONIH1, complete genome-taxID:562-CM-MODEL_TRUE
TTTCTGGTGACGTTTGGCGGTATCAGTTTTACTCCGTGACTGCTCTGCCGCCC
>gi|899721066|gb|CP012125.1|:1631565-1631617 Escherichia coli strain DH1Ec095, complete genome-taxID:562-CM-MODEL_TRUE
TTTCTGGTGACGTTTGGCGGTATCAGTTTTACTCCGTGACTGCTCTGCCGCCC
>gi|675820446|emb|LM997008.1|:c428868-428828 Escherichia coli genome assembly FHI87, scaffold scaffold-23_contig-1.0_1_445869_[organism:Escherichia-taxID:562-CM-MODEL_TRUE
TTTGGTGGCATCAGTTCTACTCCGTGACTGCTCTGCCACCC
>gi|257751862|dbj|AP010953.1|:c1478402-1478350 Escherichia coli O26:H11 str. 11368 DNA, complete genome-taxID:573235-CM-MODEL_TRUE
TTTCTGGTGACGTTTGGCGGTATCAGTTTTACTCCGTGACTGCTCTGCCGCCC
>gi|257751862|dbj|AP010953.1|:c1744682-1744630 Escherichia coli O26:H11 str. 11368 DNA, complete genome-taxID:573235-CM-MODEL_TRUE
TTTCTGGTGACGTTTGGCGGTATCAGTTTTACTCCGTGACTGCTCTGCCGCCC
>gi|257751862|dbj|AP010953.1|:2161430-2161482 Escherichia coli O26:H11 str. 11368 DNA, complete genome-taxID:573235-CM-MODEL_TRUE
TTTCTGGTGACGTTTGGCGGTATCAGTTTTACTCCGTGACTGCTCTGCCGCCC
>gi|257751862|dbj|AP010953.1|:c1224834-1224782 Escherichia coli O26:H11 str. 11368 DNA, complete genome-taxID:573235-CM-MODEL_TRUE
TTTCTGGTGACGTTTGGCGGTATCAGTTTTACTCCGTGGCTGCTCTGCCGCCC
>gi|257751862|dbj|AP010953.1|:2213000-2213052 Escherichia coli O26:H11 str. 11368 DNA, complete genome-taxID:573235-CM-MODEL_TRUE
TTTCTGGTGACGTTTGGCGGTATCAGTTTTACTCCGTGGCTGCTCTGCCGCCC
>gi|257751862|dbj|AP010953.1|:c1175631-1175580 Escherichia coli O26:H11 str. 11368 DNA, complete genome-taxID:573235-CM-MODEL_TRUE
TTCTGGTGACATTTGGCGGTATCAGTTTTACTCCGTGACTGCTCTGCCGCCC
>gi|808715606|gb|CP010442.1|:2445751-2445803 Escherichia coli K-12 strain ER3466, complete genome-taxID:83333-CM-MODEL_TRUE
TTTCTGGTGACGTTTGGCGGTATCAGTTTTACTCCGTGACTGCTCTGCCGCCC
>gi|56384585|gb|AE005174.2|:2325955-2326007 Escherichia coli O157:H7 EDL933, complete genome-taxID:155864-CM-MODEL_TRUE
TTTCTGGTGACGTTTGGCGGTATCAGTTTTACTCCGTGACTGCTCTGCCGCCC
>gi|56384585|gb|AE005174.2|:c1881272-1881220 Escherichia coli O157:H7 EDL933, complete genome-taxID:155864-CM-MODEL_TRUE
TTTCTGGTGACGTTTGGCGGTATCAGTTTTACTCCGTGGCTGCTCTGCCGCCC
>gi|56384585|gb|AE005174.2|:c1255006-1254955 Escherichia coli O157:H7 EDL933, complete genome-taxID:155864-CM-MODEL_TRUE
TTCTGGTGACATTTGGCGGTATCAGTTTTACTCCGTAACTGCTCTGCCGCCC
>gi|56384585|gb|AE005174.2|:c1854074-1854046 Escherichia coli O157:H7 EDL933, complete genome-taxID:155864-CM-MODEL_FALSE
TTTCTGGTGACGTTTGGCGGCATCTGTTT
>gi|675819234|emb|LM995797.1|:c19672-19620 Escherichia coli genome assembly FHI20, scaffold scaffold-8_contig-18.0_1_26450_[organism:Escherichia-taxID:562-CM-MODEL_TRUE
TTTCTGGTGACGTTTGGCGGTATCAGTTTTACTCCGTGTCTGCTCTGCCGCCC
>gi|749112431|gb|CP010455.1|:1654209-1654261 Synthetic Escherichia coli C321.deltaA substrain rEc.y.dC.46, complete sequence-taxID:1385755-CM-MODEL_TRUE
TTTCTGGTGACGTTTGGCGGTATCAGTTTTACTCCGTGACTGCTCTGCCGCCC
>gi|687670942|emb|LM993812.1|:1619342-1619394 Escherichia coli genome assembly EcHMS174Chr, chromosome : 1-taxID:562-CM-MODEL_TRUE
TTTCTGGTGACGTTTGGCGGTATCAGTTTTACTCCGTGACTGCTCTGCCGCCC
>gi|675820510|emb|LM997072.1|:c218484-218434 Escherichia coli genome assembly FHI9, scaffold scaffold-25_contig-9.0_1_226651_[organism:Escherichia-taxID:562-CM-MODEL_TRUE
TTTCTGGTGACGTGGCGGTATCAGTTTTACTCCGTGACTGCTCTGCCGCCC
>gi|313848522|emb|AM946981.2|:1595188-1595239 Escherichia coli BL21(DE3), complete genome-taxID:469008-CM-MODEL_TRUE
TTTCTGGTGACGTTTGGCGGTATCAGTTTTACTCCGTGACTGCTCTGCCGCC
>gi|675820232|emb|LM996795.1|:c140599-140548 Escherichia coli genome assembly FHI82, scaffold scaffold-26_contig-3.2_249393_402323_[organism:Escherichia-taxID:562-CM-MODEL_TRUE
TTCTGGTGACATTTGGCGGTATCAGTTTTACTCCGTAACTGCTCTGCCGCCC
>gi|218359353|emb|CU928160.2|:1692224-1692276 Escherichia coli IAI1 chromosome, complete genome-taxID:585034-CM-MODEL_TRUE
TTTCTGGTGACGTTTGGCGGTATCAGTTTTACTCCGTGACTGCTCTGCCGCCC
>gi|730582171|gb|CP009644.1|:1631148-1631200 Escherichia coli ER2796, complete genome-taxID:1245474-CM-MODEL_TRUE
TTTCTGGTGACGTTTGGCGGTATCAGTTTTACTCCGTGACTGCTCTGCCGCCC
>gi|374356928|gb|CP003109.1|:c1730569-1730517 Escherichia coli O55:H7 str. RM12579, complete genome-taxID:1048689-CM-MODEL_TRUE
TTTCTGGTGACGTTTGGCGGTATCAGTTTTACTCCGTGGCTGCTCTGCCGCCC
>gi|374356928|gb|CP003109.1|:2441315-2441367 Escherichia coli O55:H7 str. RM12579, complete genome-taxID:1048689-CM-MODEL_TRUE
TTTCTGGTGACATTTGGCGGTATCAGTTTTACTCCGTGACTGCTCTGCCGCCC
>gi|374356928|gb|CP003109.1|:c1572934-1572906 Escherichia coli O55:H7 str. RM12579, complete genome-taxID:1048689-CM-MODEL_FALSE
TTTCTGGTGACGTTTGGCGGCATCTGTTT
>gi|253972022|gb|CP000819.1|:1625097-1625148 Escherichia coli B str. REL606, complete genome-taxID:413997-CM-MODEL_TRUE
TTTCTGGTGACGTTTGGCGGTATCAGTTTTACTCCGTGACTGCTCTGCCGCC
>gi|675820019|emb|LM996582.1|:c180312-180260 Escherichia coli genome assembly FHI21, scaffold scaffold-30_contig-0.1_288882_475476_[organism:Escherichia-taxID:562-CM-MODEL_TRUE
TTTCTGGTGACGTTTGGCGGTATCAGTTTTACTCCGTGGCTGCTCTGCCGCCC
>gi|675819840|emb|LM996403.1|:c343352-343300 Escherichia coli genome assembly FHI66, scaffold scaffold-27_contig-5.0_1_352649_[organism:Escherichia-taxID:562-CM-MODEL_TRUE
TTTCTGGTGACGTTTGGCGGTATCAGTTTTACTCCGTGGCTGCTCTGCCGCCC
>gi|675820354|emb|LM996916.1|:9775-9803 Escherichia coli genome assembly FHI83, scaffold scaffold-22_contig-6.6_203186_335015_[organism:Escherichia-taxID:562-CM-MODEL_FALSE
TTTCTGGTGACGTTTGGCGGCATCTGTTT
>gi|544200787|gb|CP006584.1|:1727769-1727821 Escherichia coli LY180, complete genome-taxID:1335916-CM-MODEL_TRUE
TTTCTGGTGACGTTTGGCGGTATCAGTTTTACTCCGTGACTGCTCTGCCGCCC
>gi|675817416|emb|LM997307.1|:c95125-95073 Escherichia coli genome assembly FHI90, scaffold scaffold-19_contig-12.0_1_105877_[organism:Escherichia-taxID:562-CM-MODEL_TRUE
TTTCTGGTGACGTTTGGCGGTATCAGTTTTACTCCGTGACTGCTCTGCCGCCC
>gi|675817416|emb|LM997307.1|:c93914-93863 Escherichia coli genome assembly FHI90, scaffold scaffold-19_contig-12.0_1_105877_[organism:Escherichia-taxID:562-CM-MODEL_TRUE
TTCTGGTGACATTTGGCGGTATCAGTTTTACTCCGTGACTGCTCTGCCGCCC
>gi|554510692|gb|CP006784.1|:c1441327-1441275 Escherichia coli JJ1886, complete genome-taxID:1355100-CM-MODEL_TRUE
TTTCTGGTGACGTTTGGCGGTATCAGTTTTACTCCGTGACTGCTCTGCCGCCC
>gi|554510692|gb|CP006784.1|:2178549-2178601 Escherichia coli JJ1886, complete genome-taxID:1355100-CM-MODEL_TRUE
TTTCTGGTGACGTTTGGCGGTATCAGTTTTACTCCGTGACTGCTCTGCCTCCC
>gi|675818112|emb|LK999944.1|:155224-155276 Escherichia coli genome assembly FHI42, scaffold scaffold-23-taxID:562-CM-MODEL_TRUE
TTTCTGGTGACGTTTGGCGGTATCAGTTTTACTCCGTGACTGCTCTGCCGCCC
>gi|675820432|emb|LM996994.1|:13799-13850 Escherichia coli genome assembly FHI87, scaffold scaffold-16_contig-7.1_15044_270532_[organism:Escherichia-taxID:562-CM-MODEL_TRUE
TTCTGGTGACATTTGGCGGTATCAGTTTTACTCCGTAACTGCTCTGCCGCCC
>gi|675820610|emb|LM997172.1|:c512500-512448 Escherichia coli genome assembly FHI92, scaffold scaffold-22_contig-2.0_1_542344_[organism:Escherichia-taxID:562-CM-MODEL_TRUE
TTTCTGGTGACGTTTGGCGGTATCAGTTTTACTCCGTGACTGCTCTGCCGCCC
>gi|218425442|emb|CU928162.2|:c1033507-1033455 Escherichia coli ED1a chromosome, complete genome-taxID:585397-CM-MODEL_TRUE
TTTCTGGTGACATTTGGCGGTATCAGTTTTACTCCGTGACTGCTCTGCCGCCC
>gi|218425442|emb|CU928162.2|:1713904-1713944 Escherichia coli ED1a chromosome, complete genome-taxID:585397-CM-MODEL_TRUE
TTTGGTGGCATCAGTTCTACTCCGTGACTGCTCTGCCACCC
>gi|675819257|emb|LM995820.1|:c214118-214066 Escherichia coli genome assembly FHI20, scaffold scaffold-17_contig-9.0_1_225916_[organism:Escherichia-taxID:562-CM-MODEL_TRUE
TTTCTGGTGACGTTTGGCGGTATCAGTTTTACTCCGTGTCTGCTCTGCCGCCC
>gi|675819790|emb|LM996353.1|:16436-16488 Escherichia coli genome assembly FHI6, scaffold scaffold-23_contig-14.1_35094_95098_[organism:Escherichia-taxID:562-CM-MODEL_TRUE
TTTCTGGTGACGTTTGGCGGTATCAGTTTTACTCCGTGACTGCTCTGCCGCCC
>gi|675820497|emb|LM997059.1|:c204-154 Escherichia coli genome assembly FHI9, scaffold scaffold-13_contig-23.2_21212_25688_[organism:Escherichia-taxID:562-CM-MODEL_TRUE
TTTCTGGTGACGTGGCGGTATCAGTTTTACTCCGTGACTGCTCTGCCGCCC
>gi|307625127|gb|CP002167.1|:2249197-2249249 Escherichia coli UM146, complete genome-taxID:869729-CM-MODEL_TRUE
TTTCTGGTGACGTTTGGCGGTATCAGTTTTACTCCGTGACTGCTCTGCCGCCC
>gi|808706883|gb|CP010440.1|:2406494-2406546 Escherichia coli K-12 strain ER3476, complete genome-taxID:83333-CM-MODEL_TRUE
TTTCTGGTGACGTTTGGCGGTATCAGTTTTACTCCGTGACTGCTCTGCCGCCC
>gi|749139368|gb|CP010456.1|:1654213-1654265 Synthetic Escherichia coli C321.deltaA substrain rEc.b.dC.12, complete sequence-taxID:1385755-CM-MODEL_TRUE
TTTCTGGTGACGTTTGGCGGTATCAGTTTTACTCCGTGACTGCTCTGCCGCCC
>gi|808698133|gb|CP010438.1|:2405047-2405099 Escherichia coli K-12 strain ER3454, complete genome-taxID:83333-CM-MODEL_TRUE
TTTCTGGTGACGTTTGGCGGTATCAGTTTTACTCCGTGACTGCTCTGCCGCCC
>gi|675817893|emb|LK931506.1|:20695-20747 Escherichia coli genome assembly StOlav104, scaffold scaffold-4-taxID:562-CM-MODEL_TRUE
TTTCTGGTGACGTTTGGCGGTATCAGTTTTACTCCGTGGCTGCTCTGCCGCCC
>gi|675820316|emb|LM996879.1|:c242160-242108 Escherichia coli genome assembly FHI72, scaffold scaffold-31_contig-2.0_1_788464_[organism:Escherichia-taxID:562-CM-MODEL_TRUE
TTTCTGGTGACGTTTGGCGGTATCAGTTTTACTCCGTGACTGCTCTGCCGCCC
>gi|675819523|emb|LM996086.1|:c307695-307643 Escherichia coli genome assembly FHI43, scaffold scaffold-17_contig-0.1_1030_459488_[organism:Escherichia-taxID:562-CM-MODEL_TRUE
TTTCTGGTGACGTTTGGCGGTATCAGTTTTACTCCGTGACTGCTCTGCCGCCC
>gi|675820212|emb|LM996775.1|:12157-12209 Escherichia coli genome assembly FHI82, scaffold scaffold-16_contig-13.0_1_126687_[organism:Escherichia-taxID:562-CM-MODEL_TRUE
TTTCTGGTGACGTTTGGCGGTATCAGTTTTACTCCGTGGCTGCTCTGCCGCCC
>gi|675820412|emb|LM996974.1|:166486-166538 Escherichia coli genome assembly FHI85, scaffold scaffold-32_contig-1.1_210071_525643_[organism:Escherichia-taxID:562-CM-MODEL_TRUE
TTTCTGGTGACGTTTGGCGGTATCAGTTTTACTCCGTGACTGCTCTGCCGCCC
>gi|675820412|emb|LM996974.1|:172208-172260 Escherichia coli genome assembly FHI85, scaffold scaffold-32_contig-1.1_210071_525643_[organism:Escherichia-taxID:562-CM-MODEL_TRUE
TTTCTGGTGACGTTTGGCGGTATCAGTTTTACTCCGTGACTGCTCTGCCGCCC
>gi|675819432|emb|LM995995.1|:c402489-402437 Escherichia coli genome assembly FHI58, scaffold scaffold-26_contig-2.0_1_592239_[organism:Escherichia-taxID:562-CM-MODEL_TRUE
TTTCTGGTGACGTTTGGCGGTATCAGTTTTACTCCGTGACTGCTCTGCCGCCC
>gi|667689599|gb|CP008957.1|:2345130-2345182 Escherichia coli O157:H7 str. EDL933, complete genome-taxID:155864-CM-MODEL_TRUE
TTTCTGGTGACGTTTGGCGGTATCAGTTTTACTCCGTGACTGCTCTGCCGCCC
>gi|667689599|gb|CP008957.1|:c1894339-1894287 Escherichia coli O157:H7 str. EDL933, complete genome-taxID:155864-CM-MODEL_TRUE
TTTCTGGTGACGTTTGGCGGTATCAGTTTTACTCCGTGGCTGCTCTGCCGCCC
>gi|667689599|gb|CP008957.1|:c1253114-1253063 Escherichia coli O157:H7 str. EDL933, complete genome-taxID:155864-CM-MODEL_TRUE
TTCTGGTGACATTTGGCGGTATCAGTTTTACTCCGTAACTGCTCTGCCGCCC
>gi|667689599|gb|CP008957.1|:c1847321-1847293 Escherichia coli O157:H7 str. EDL933, complete genome-taxID:155864-CM-MODEL_FALSE
TTTCTGGTGACGTTTGGCGGCATCTGTTT
>gi|675818970|emb|LM995533.1|:c125446-125394 Escherichia coli genome assembly FHI12, scaffold scaffold-14_contig-13.1_3607_142691_[organism:Escherichia-taxID:562-CM-MODEL_TRUE
TTTCTGGTGACGTTTGGCGGTATCAGTTTTACTCCGTGACTGCTCTGCCGCCC
>gi|187427012|gb|CP001063.1|:c1308254-1308202 Shigella boydii CDC 3083-94, complete genome-taxID:344609-CM-MODEL_TRUE
TTTCTGGTGACATTTGGCGGTATCAGTTTTACTCCGTGACTGCTCTGCCGCCC
>gi|817585806|gb|CP011323.1|:1641869-1641921 Escherichia coli strain SQ171, complete genome-taxID:562-CM-MODEL_TRUE
TTTCTGGTGACGTTTGGCGGTATCAGTTTTACTCCGTGACTGCTCTGCCGCCC
>gi|675819467|emb|LM996030.1|:c280324-280272 Escherichia coli genome assembly FHI48, scaffold scaffold-26_contig-8.0_1_295721_[organism:Escherichia-taxID:562-CM-MODEL_TRUE
TTTCTGGTGACGTTTGGCGGTATCAGTTTTACTCCTTGGCTGCTCTGCCGCCC
>gi|808702513|gb|CP010439.1|:2389862-2389914 Escherichia coli K-12 strain ER3440, complete genome-taxID:83333-CM-MODEL_TRUE
TTTCTGGTGACGTTTGGCGGTATCAGTTTTACTCCGTGACTGCTCTGCCGCCC
>gi|742672810|gb|CP005930.1|:24651-24703 Escherichia coli APEC IMT5155, complete genome-taxID:1329907-CM-MODEL_TRUE
TTTCTGGTGACGTTTGGCGGTATCAGTTTTACTCCGTGACTGCTCTGCCGCCC
>gi|675820126|emb|LM996689.1|:8076-8128 Escherichia coli genome assembly FHI79, scaffold scaffold-21_contig-7.0_1_328882_[organism:Escherichia-taxID:562-CM-MODEL_TRUE
TTTCTGGTGACGTTTGGCGGTATCAGTTTTACTCCGTGACTGCTCTGCCGCCC
>gi|675820521|emb|LM997083.1|:13224-13276 Escherichia coli genome assembly FHI9, scaffold scaffold-31_contig-3.3_109034_427546_[organism:Escherichia-taxID:562-CM-MODEL_TRUE
TTTCTGGTGACGTTTGGCGGTATCAGTTTTACTCCGTGACTGCTCTGCCGCCC
>gi|675819250|emb|LM995813.1|:c134098-134046 Escherichia coli genome assembly FHI20, scaffold scaffold-15_contig-10.0_1_144986_[organism:Escherichia-taxID:562-CM-MODEL_TRUE
TTTCTGGTGACGTTTGGCGGTATCAGTTTTACTCCGTGACTGCTCTGCCGCCC
>gi|675819899|emb|LM996462.1|:c161577-161525 Escherichia coli genome assembly FHI63, scaffold scaffold-41_contig-2.3_339819_515074_[organism:Escherichia-taxID:562-CM-MODEL_TRUE
TTTCTGGTGGCGTTTGGCGGTATCAGTTTTACTCCGTGACTGCTCTGCCGCCC
>gi|926468553|gb|CP012625.1|:2827228-2827280 Escherichia coli strain SF-468, complete genome-taxID:562-CM-MODEL_TRUE
TTTCTGGTGACGTTTGGCGGTATCAGTTTTACTCCGTGACTGCTCTGCCGCCC
>gi|731469900|gb|CP009789.1|:1631149-1631201 Escherichia coli K-12 strain ER3413, complete genome-taxID:83333-CM-MODEL_TRUE
TTTCTGGTGACGTTTGGCGGTATCAGTTTTACTCCGTGACTGCTCTGCCGCCC
>gi|675820121|emb|LM996684.1|:32560-32612 Escherichia coli genome assembly FHI79, scaffold scaffold-19_contig-10.0_1_32643_[organism:Escherichia-taxID:562-CM-MODEL_TRUE
TTTCTGGTGACGTTTGGCGGTATCAGTTTTACTCCGTGACTGCTCTGCCGCCC
>gi|932857508|emb|LN877770.1|:2012220-2012272 Escherichia coli genome assembly ERS742059, chromosome : I-taxID:562-CM-MODEL_TRUE
TTTCTGGTGACGTTTGGCGGTATCAGTTTTACTCCGTGACTGCTCTGCCGCCC
>gi|675820229|emb|LM996792.1|:c111640-111588 Escherichia coli genome assembly FHI82, scaffold scaffold-25_contig-5.1_302244_429214_[organism:Escherichia-taxID:562-CM-MODEL_TRUE
TTTCTGGTGACGTTTGGCGGTATCAGTTTTACTCCGTGGCTGCTCTGCCGCCC
>gi|675817502|emb|LM997393.1|:17741-17793 Escherichia coli genome assembly FHI7, scaffold scaffold-18_contig-9.0_1_237591_[organism:Escherichia-taxID:562-CM-MODEL_TRUE
TTTCTGGTGACGTTTGGCGGTATCAGTTTTACTCCGTGACTGCTCTGCCGCCC
>gi|808711242|gb|CP010441.1|:2392953-2393005 Escherichia coli K-12 strain ER3445, complete genome-taxID:83333-CM-MODEL_TRUE
TTTCTGGTGACGTTTGGCGGTATCAGTTTTACTCCGTGACTGCTCTGCCGCCC
>gi|91070629|gb|CP000243.1|:c1393159-1393107 Escherichia coli UTI89, complete genome-taxID:364106-CM-MODEL_TRUE
TTTCTGGTGACGTTTGGCGGTATCAGTTTTACTCCGTGACTGCTCTGCCGCCC
>gi|260447279|gb|CP001637.1|:c2229096-2229044 Escherichia coli DH1, complete genome-taxID:536056-CM-MODEL_TRUE
TTTCTGGTGACGTTTGGCGGTATCAGTTTTACTCCGTGACTGCTCTGCCGCCC
>gi|312944605|gb|CP001855.1|:1632495-1632546 Escherichia coli O83:H1 str. NRG 857C, complete genome-taxID:685038-CM-MODEL_TRUE
TTTCTGGTGACGTTTGGCGGTATCAGTTTTACTCCGTGACTGCTCTGCCGCC
>gi|675820330|emb|LM996892.1|:16630-16681 Escherichia coli genome assembly FHI83, scaffold scaffold-7_contig-20.0_1_23892_[organism:Escherichia-taxID:562-CM-MODEL_TRUE
TTCTGGTGACATTTGGCGGTATCAGTTTTACTCCGTGACTGCTCTGCCGCCC
>gi|675819926|emb|LM996489.1|:c358111-358059 Escherichia coli genome assembly FHI34, scaffold scaffold-20_contig-5.0_1_406809_[organism:Escherichia-taxID:562-CM-MODEL_TRUE
TTTCTGGTGACGTTTGGCGGTATCAGTTTTACTCCGTGACTGCTCTGCCGCCC
>gi|664682453|gb|CP008801.1|:1624664-1624716 Escherichia coli KLY, complete genome-taxID:1435461-CM-MODEL_TRUE
TTTCTGGTGACGTTTGGCGGTATCAGTTTTACTCCGTGACTGCTCTGCCGCCC
>gi|332341332|gb|CP002729.1|:2376344-2376395 Escherichia coli UMNK88, complete genome-taxID:696406-CM-MODEL_TRUE
TTTCTGGTGACGTTTGGCGGTATCAGTTTTACTCCGTGACTGCTCTGCCGCC
>gi|332341332|gb|CP002729.1|:c1370039-1369986 Escherichia coli UMNK88, complete genome-taxID:696406-CM-MODEL_TRUE
TTTCTGGTGACGTTTGGCGGTATCAGTTTTTACTCCGTGACTGCTCTGCCGCCC
>gi|332341332|gb|CP002729.1|:1945517-1945570 Escherichia coli UMNK88, complete genome-taxID:696406-CM-MODEL_TRUE
TTTCTGGTGACGTTTGGCGGTATCAGTTTTACTCCGTGACTGCCTCTGCCGCCC
>gi|751399318|gb|CP010585.1|:1595194-1595245 Escherichia coli strain C41(DE3), complete genome-taxID:562-CM-MODEL_TRUE
TTTCTGGTGACGTTTGGCGGTATCAGTTTTACTCCGTGACTGCTCTGCCGCC
>gi|675820205|emb|LM996768.1|:c15395-15343 Escherichia coli genome assembly FHI82, scaffold scaffold-11_contig-18.0_1_20443_[organism:Escherichia-taxID:562-CM-MODEL_TRUE
TTTCTGGTGACGTTTGGCGGTATCAGTTTTACTCCTTGGCTGCTCTGCCGCCC
>gi|238859724|gb|CP001396.1|:1539465-1539517 Escherichia coli BW2952, complete genome-taxID:595496-CM-MODEL_TRUE
TTTCTGGTGACGTTTGGCGGTATCAGTTTTACTCCGTGACTGCTCTGCCGCCC
>gi|926480196|gb|CP012635.1|:2699966-2700018 Escherichia coli strain SF-088, complete genome-taxID:562-CM-MODEL_TRUE
TTTCTGGTGACGTTTGGCGGTATCAGTTTTACTCCGTGACTGCTCTGCCGCCC
>gi|218350208|emb|CU928145.2|:c1099189-1099137 Escherichia coli 55989 chromosome, complete genome-taxID:585055-CM-MODEL_TRUE
TTTCTGGTGACGTTTGGCGGTATCAGTTTTACTCCGTGACTGCTCTGCCGCCC
>gi|218350208|emb|CU928145.2|:c1412868-1412816 Escherichia coli 55989 chromosome, complete genome-taxID:585055-CM-MODEL_TRUE
TTTCTGGTGACGTTTGGCGGTATCAGTTTTACTCCGTGACTGCTCTGCCGCCC
>gi|218350208|emb|CU928145.2|:1795478-1795530 Escherichia coli 55989 chromosome, complete genome-taxID:585055-CM-MODEL_TRUE
TTTCTGGTGACGTTTGGCGGTATCAGTTTTACTCCGTGACTGCTCTGCCGCCC
>gi|406775301|gb|CP003297.1|:2926896-2926948 Escherichia coli O104:H4 str. 2009EL-2050, complete genome-taxID:1134782-CM-MODEL_TRUE
TTTCTGGTGACGTTTGGCGGTATCAGTTTTACTCCGTGACTGCTCTGCCGCCC
>gi|926534544|gb|CP012631.1|:2725874-2725926 Escherichia coli strain SF-173, complete genome-taxID:562-CM-MODEL_TRUE
TTTCTGGTGACGTTTGGCGGTATCAGTTTTACTCCGTGACTGCTCTGCCGCCC
>gi|675820574|emb|LM997136.1|:13518-13570 Escherichia coli genome assembly FHI70, scaffold scaffold-35_contig-6.0_1_116333_[organism:Escherichia-taxID:562-CM-MODEL_TRUE
TTTCTGGTGACGTTTGGCGGTATCAGTTTTACTCCGTGACTGCTCTGCCGCCC
>gi|115511419|gb|CP000468.1|:c1331567-1331515 Escherichia coli APEC O1, complete genome-taxID:405955-CM-MODEL_TRUE
TTTCTGGTGACGTTTGGCGGTATCAGTTTTACTCCGTGACTGCTCTGCCGCCC
>gi|115511419|gb|CP000468.1|:2084970-2085022 Escherichia coli APEC O1, complete genome-taxID:405955-CM-MODEL_TRUE
TTTCTGGTGACGTTTGGCGGTATCAGTTTTACTACGTGACTGCTCTGCCGCCC
>gi|169887498|gb|CP000948.1|:1737031-1737083 Escherichia coli str. K12 substr. DH10B, complete genome-taxID:316385-CM-MODEL_TRUE
TTTCTGGTGACGTTTGGCGGTATCAGTTTTACTCCGTGACTGCTCTGCCGCCC
>gi|675820571|emb|LM997133.1|:14044-14096 Escherichia coli genome assembly FHI70, scaffold scaffold-34_contig-7.1_11992_26908_[organism:Escherichia-taxID:562-CM-MODEL_TRUE
TTTCTGGTGACGTTTGGCGGTATCAGTTTTACTCCGTGGCTGCTCTGCCGCCC
>gi|312764|emb|X07465.1|:1801-1853 E. coli genes dicA, dicB, dicC and dicF-taxID:562-CM-MODEL_TRUE
TTTCTGGTGACGTTTGGCGGTATCAGTTTTACTCCGTGACTGCTCTGCCGCCC
>gi|675820177|emb|LM996740.1|:3068-3119 Escherichia coli genome assembly FHI8, scaffold scaffold-23_contig-10.0_1_4409_[organism:Escherichia-taxID:562-CM-MODEL_TRUE
TTCTGGTGACATTTGGCGGTATCAGTTTTACTCCGTGACTGCTCTGCCGCCC
>gi|828386760|gb|CP006632.1|:c1389812-1389760 Escherichia coli PCN033, complete genome-taxID:1001989-CM-MODEL_TRUE
TTTCTGGTGACGTTTGGCGGTATCAGTTTTACTCCGTGACTGCTCTGCCGCCC
>gi|817589947|gb|CP011324.1|:1641869-1641921 Escherichia coli strain SQ2203, complete genome-taxID:562-CM-MODEL_TRUE
TTTCTGGTGACGTTTGGCGGTATCAGTTTTACTCCGTGACTGCTCTGCCGCCC
>gi|745369752|emb|HF572917.2|:c1515159-1515107 Escherichia coli HUSEC2011 complete genome-taxID:562-CM-MODEL_TRUE
TTTCTGGTGACGTTTGGCGGTATCAGTTTTACTCCGTGACTGCTCTGCCGCCC
>gi|675819559|emb|LM996122.1|:18240-18290 Escherichia coli genome assembly FHI14, scaffold scaffold-28_contig-0.1_491901_690444_[organism:Escherichia-taxID:562-CM-MODEL_TRUE
TTTCTGGTGACGTTGCGGTATCAGTTTTACTCCGTGACTGCTCTGCCGCCC
>gi|675819931|emb|LM996494.1|:c456292-456240 Escherichia coli genome assembly FHI34, scaffold scaffold-23_contig-2.1_247893_715567_[organism:Escherichia-taxID:562-CM-MODEL_TRUE
TTTCTGGTGACGTTTGGCGGTATCAGTTTTACTCCGTGACTGCTCTGCCGCCC
>gi|666001753|gb|CP008805.1|:c1740059-1740007 Escherichia coli O157:H7 str. SS17, complete genome-taxID:1328859-CM-MODEL_TRUE
TTTCTGGTGACGTTTGGCGGTATCAGTTTTACTCCGTGACTGCTCTGCCGCCC
>gi|666001753|gb|CP008805.1|:2153864-2153916 Escherichia coli O157:H7 str. SS17, complete genome-taxID:1328859-CM-MODEL_TRUE
TTTCTGGTGACGTTTGGCGGTATCAGTTTTACTCCGTGACTGCTCTGCCGCCC
>gi|666001753|gb|CP008805.1|:2107688-2107740 Escherichia coli O157:H7 str. SS17, complete genome-taxID:1328859-CM-MODEL_TRUE
TTTCTGGTGACGTTTGGCGGTATCAGTTTTACTCCGTGGCTGCTCTGCCGCCC
>gi|666001753|gb|CP008805.1|:c1168138-1168087 Escherichia coli O157:H7 str. SS17, complete genome-taxID:1328859-CM-MODEL_TRUE
TTCTGGTGACATTTGGCGGTATCAGTTTTACTCCGTAACTGCTCTGCCGCCC
>gi|666001753|gb|CP008805.1|:c1681822-1681794 Escherichia coli O157:H7 str. SS17, complete genome-taxID:1328859-CM-MODEL_FALSE
TTTCTGGTGACGTTTGGCGGCATCTGTTT
>gi|675819886|emb|LM996449.1|:c2868-2816 Escherichia coli genome assembly FHI63, scaffold scaffold-32_contig-11.1_154632_159467_[organism:Escherichia-taxID:562-CM-MODEL_TRUE
TTTCTGGTGACGTTTGGCGGTATCAGTTTTACTCCGTGACTGCTCTGCCGCCC
>gi|675820017|emb|LM996580.1|:8165-8217 Escherichia coli genome assembly FHI21, scaffold scaffold-29_contig-1.3_219222_681802_[organism:Escherichia-taxID:562-CM-MODEL_TRUE
TTTCTGGTGACGTTTGGCGGTATCAGTTTTACTCCGTGGCTGCTCTGCCGCCC
>gi|675820658|emb|LM997220.1|:c126864-126813 Escherichia coli genome assembly FHI97, scaffold scaffold-34_contig-12.0_1_132727_[organism:Escherichia-taxID:562-CM-MODEL_TRUE
TTCTGGTGACATTTGGCGGTATCAGTTTTACTCCGTGACTGCTCTGCCGCCC
>gi|315134697|dbj|AP012030.1|:1631564-1631616 Escherichia coli DH1 (ME8569) DNA, complete genome-taxID:536056-CM-MODEL_TRUE
TTTCTGGTGACGTTTGGCGGTATCAGTTTTACTCCGTGACTGCTCTGCCGCCC
>gi|675819874|emb|LM996437.1|:c2884-2832 Escherichia coli genome assembly FHI63, scaffold scaffold-22_contig-20.0_1_17628_[organism:Escherichia-taxID:562-CM-MODEL_TRUE
TTTCTGGTGACGTTTGGCGGTATCAGTTTTACTCCGTGGCTGCTCTGCCGCCC
>gi|26111730|gb|AE014075.1|:c1332570-1332518 Escherichia coli CFT073, complete genome-taxID:199310-CM-MODEL_TRUE
TTTCTGGTGACGTTTGGCGGTATCAGTTTTACTCCGTGACTGCTCTGCCGCCC
>gi|675817943|emb|LK931556.1|:c169425-169373 Escherichia coli genome assembly StOlav104, scaffold scaffold-54-taxID:562-CM-MODEL_TRUE
TTTCTGGTGACGTTTGGCGGTATCAGTTTTACTCCGTGACTGCTCTGCCGCCC
>gi|675820628|emb|LM997190.1|:7436-7473 Escherichia coli genome assembly FHI97, scaffold scaffold-15_contig-30.0_1_7473_[organism:Escherichia-taxID:562-CM-MODEL_TRUE
TTTCTGGTGACGTTTGGCGGTATCAGTTTTACTCCGTG
>gi|675820556|emb|LM997118.1|:c115670-115619 Escherichia coli genome assembly FHI70, scaffold scaffold-25_contig-15.0_1_132707_[organism:Escherichia-taxID:562-CM-MODEL_TRUE
TTCTGGTGACATTTGGCGGTATCAGTTTTACTCCGTGACTGCTCTGCCGCCC
>gi|383390031|gb|CP002970.1|:c3167295-3167243 Escherichia coli KO11FL, complete genome-taxID:595495-CM-MODEL_TRUE
TTTCTGGTGACGTTTGGCGGTATCAGTTTTACTCCGTGACTGCTCTGCCGCCC
>gi|309700213|emb|FN649414.1|:c1294433-1294381 Escherichia coli ETEC H10407, complete genome-taxID:316401-CM-MODEL_TRUE
TTTCTGGTGACGTTTGGCGGTATCAGTTTTACTCCGTGACTGCTCTGCCGCCC
>gi|675819328|emb|LM995891.1|:c301035-300983 Escherichia coli genome assembly FHI30, scaffold scaffold-21_contig-6.0_1_322842_[organism:Escherichia-taxID:562-CM-MODEL_TRUE
TTTCTGGTGACTTTTGGCGGTATCAGTTTTACTCCGTGACTGCTCTGCCGCCC
>gi|222031834|emb|CU651637.1|:1625431-1625482 Escherichia coli LF82 chromosome, complete sequence-taxID:591946-CM-MODEL_TRUE
TTTCTGGTGACGTTTGGCGGTATCAGTTTTACTCCGTGACTGCTCTGCCGCC
>gi|850013407|gb|CP011938.1|:1594621-1594672 Escherichia coli strain C43(DE3), complete genome-taxID:562-CM-MODEL_TRUE
TTTCTGGTGACGTTTGGCGGTATCAGTTTTACTCCGTGACTGCTCTGCCGCC
>gi|315059226|gb|CP002185.1|:1794178-1794230 Escherichia coli W, complete genome-taxID:566546-CM-MODEL_TRUE
TTTCTGGTGACGTTTGGCGGTATCAGTTTTACTCCGTGACTGCTCTGCCGCCC
>gi|675820551|emb|LM997113.1|:c52405-52354 Escherichia coli genome assembly FHI70, scaffold scaffold-21_contig-19.0_1_54987_[organism:Escherichia-taxID:562-CM-MODEL_TRUE
TTCTGGTGACATTTGGCGGTATCAGTTTTACTCCGTGACTGCTCTGCCGCCC
>gi|47118301|dbj|BA000007.2|:2250670-2250722 Escherichia coli O157:H7 str. Sakai DNA, complete genome-taxID:386585-CM-MODEL_TRUE
TTTCTGGTGACGTTTGGCGGTATCAGTTTTACTCCGTGACTGCTCTGCCGCCC
>gi|47118301|dbj|BA000007.2|:2201444-2201496 Escherichia coli O157:H7 str. Sakai DNA, complete genome-taxID:386585-CM-MODEL_TRUE
TTTCTGGTGACGTTTGGCGGTATCAGTTTTACTCCGTGGCTGCTCTGCCGCCC
>gi|47118301|dbj|BA000007.2|:c1165782-1165731 Escherichia coli O157:H7 str. Sakai DNA, complete genome-taxID:386585-CM-MODEL_TRUE
TTCTGGTGACATTTGGCGGTATCAGTTTTACTCCGTAACTGCTCTGCCGCCC
>gi|47118301|dbj|BA000007.2|:c1762135-1762107 Escherichia coli O157:H7 str. Sakai DNA, complete genome-taxID:386585-CM-MODEL_FALSE
TTTCTGGTGACGTTTGGCGGCATCTGTTT
>gi|675820398|emb|LM996960.1|:c274846-274794 Escherichia coli genome assembly FHI85, scaffold scaffold-28_contig-6.0_1_295299_[organism:Escherichia-taxID:562-CM-MODEL_TRUE
TTTCTGGTGACGTTTGGCGGTATCAGTTTTACTCCGTGTCTGCTCTGCCGCCC
>gi|734586714|gb|CP010304.1|:2116792-2116844 Escherichia coli O157:H7 str. SS52, complete genome-taxID:1330457-CM-MODEL_TRUE
TTTCTGGTGACGTTTGGCGGTATCAGTTTTACTCCGTGACTGCTCTGCCGCCC
>gi|734586714|gb|CP010304.1|:2070623-2070675 Escherichia coli O157:H7 str. SS52, complete genome-taxID:1330457-CM-MODEL_TRUE
TTTCTGGTGACGTTTGGCGGTATCAGTTTTACTCCGTGGCTGCTCTGCCGCCC
>gi|734586714|gb|CP010304.1|:c1169013-1168961 Escherichia coli O157:H7 str. SS52, complete genome-taxID:1330457-CM-MODEL_TRUE
TTTCTGGTGACATTTGGCGGTATCAGTTTTACTCCGTAACTGCTCTGCCGCCC
>gi|734586714|gb|CP010304.1|:c1682612-1682584 Escherichia coli O157:H7 str. SS52, complete genome-taxID:1330457-CM-MODEL_FALSE
TTTCTGGTGACGTTTGGCGGCATCTGTTT
>gi|675817490|emb|LM997381.1|:c14610-14558 Escherichia coli genome assembly FHI7, scaffold scaffold-10_contig-19.0_1_38765_[organism:Escherichia-taxID:562-CM-MODEL_TRUE
TTTCTGGTGACGTTTGGCGGTATCAGTTTTACTCCGTGGCTGCTCTGCCGCCC
>gi|899729770|gb|CP012127.1|:1628952-1629004 Escherichia coli strain DH1Ec169, complete genome-taxID:562-CM-MODEL_TRUE
TTTCTGGTGACGTTTGGCGGTATCAGTTTTACTCCGTGACTGCTCTGCCGCCC
>gi|817577526|gb|CP011321.1|:1641869-1641921 Escherichia coli strain SQ88, complete genome-taxID:562-CM-MODEL_TRUE
TTTCTGGTGACGTTTGGCGGTATCAGTTTTACTCCGTGACTGCTCTGCCGCCC
>gi|675817497|emb|LM997388.1|:12461-12513 Escherichia coli genome assembly FHI7, scaffold scaffold-14_contig-12.0_1_135306_[organism:Escherichia-taxID:562-CM-MODEL_TRUE
TTTCTGGTGACGTTTGGCGGTATCAGTTTTACTCCGTGACTGCTCTGCCGCCC
>gi|675820434|emb|LM996996.1|:c251568-251516 Escherichia coli genome assembly FHI87, scaffold scaffold-17_contig-8.1_6124_273872_[organism:Escherichia-taxID:562-CM-MODEL_TRUE
TTTCTGGTGACGTTTGGCGGTATCAGTTTTACTCCGTGGCTGCTCTGCCGCCC
>gi|284919779|emb|FN554766.1|:1806374-1806426 Escherichia coli 042 complete genome-taxID:216592-CM-MODEL_TRUE
TTTCTGGTGACGTTTGGCGGTATCAGTTTTACTCCGTGACTGCTCTGCCGCCC
>gi|284919779|emb|FN554766.1|:2267908-2267960 Escherichia coli 042 complete genome-taxID:216592-CM-MODEL_TRUE
TTTCTGGTGACGTTTGGCGGTATCAGTTTTACTCCGTGACTGCTCTGCCGCCC
>gi|284919779|emb|FN554766.1|:c1402290-1402238 Escherichia coli 042 complete genome-taxID:216592-CM-MODEL_TRUE
TTTCTGGTGACTTTTGGCGGTATCAGTTCTACTCCGTGACTGCTCTGCCGCCC
>gi|675817956|emb|LK931569.1|:1685-1737 Escherichia coli genome assembly StOlav104, scaffold scaffold-67-taxID:562-CM-MODEL_TRUE
TTTCTGGTGGCGTTTGGCGGTATCAGTTTTACTCCGTGACTGCTCTGCCGCCC
>gi|674299053|gb|CP009072.1|:c3482777-3482725 Escherichia coli ATCC 25922, complete genome-taxID:1322345-CM-MODEL_TRUE
TTTCTGGTGACGTTTGGCGGTATCAGTTTTACTCCGTGACTGCTCTGCCGCCC
>gi|674299053|gb|CP009072.1|:3995960-3996012 Escherichia coli ATCC 25922, complete genome-taxID:1322345-CM-MODEL_TRUE
TTTCTGGTGACGTTTGGCGGTATCAGTTTTACTCCGTGACTGCTCTGCCGCCC
>gi|675820141|emb|LM996704.1|:c84-32 Escherichia coli genome assembly FHI79, scaffold scaffold-28_contig-0.2_140288_636391_[organism:Escherichia-taxID:562-CM-MODEL_TRUE
TTTCTGGTGACGTTTGGCGGTATCAGTTTTACTCCGTGACTGCTCTGCCGCCC
>gi|675819374|emb|LM995937.1|:c144412-144360 Escherichia coli genome assembly FHI4, scaffold scaffold-24_contig-11.0_1_156058_[organism:Escherichia-taxID:562-CM-MODEL_TRUE
TTTCTGGTGACGTTTGGCGGTATCAGTTTTACTCCGTGACTGCTCTGCCGCCC
>gi|675820273|emb|LM996836.1|:23121-23172 Escherichia coli genome assembly FHI71, scaffold scaffold-25_contig-2.0_1_246355_[organism:Escherichia-taxID:562-CM-MODEL_TRUE
TTTCTGGTGACGTTTGGCGGTATCAGTTTTACTCCGTGACTGCTCTGCCGCC
>gi|675820075|emb|LM996638.1|:c138742-138690 Escherichia coli genome assembly FHI75, scaffold scaffold-17_contig-9.0_1_153244_[organism:Escherichia-taxID:562-CM-MODEL_TRUE
TTTCTGGTGACGTTTGGCGGTATCAGTTTTACTCCGTGACTGCTCTGCCGCCC
>gi|732682658|gb|CP009685.1|:c2045899-2045847 Escherichia coli str. K-12 substr. MG1655, complete genome-taxID:511145-CM-MODEL_TRUE
TTTCTGGTGACGTTTGGCGGTATCAGTTTTACTCCGTGACTGCTCTGCCGCCC
>gi|383403426|gb|CP002967.1|:1790753-1790805 Escherichia coli W, complete genome-taxID:566546-CM-MODEL_TRUE
TTTCTGGTGACGTTTGGCGGTATCAGTTTTACTCCGTGACTGCTCTGCCGCCC
>gi|170517292|gb|CP000970.1|:c1177976-1177924 Escherichia coli SMS-3-5, complete genome-taxID:439855-CM-MODEL_TRUE
TTTCTGGTGACGTTTGGCGGTATCAGTTTTACTCCGTGACTGCTCTGCCGCCC
>gi|675819422|emb|LM995985.1|:19129-19181 Escherichia coli genome assembly FHI58, scaffold scaffold-19_contig-9.3_176202_203034_[organism:Escherichia-taxID:562-CM-MODEL_TRUE
TTTCTGGTGACGTTTGGCGGTATCAGTTTTACTCCGTGGCTGCTCTGCCGCCC
>gi|169752989|gb|CP000946.1|:c2268596-2268544 Escherichia coli ATCC 8739, complete genome-taxID:481805-CM-MODEL_TRUE
TTTCTGGTGACGTTTGGCGGTATCAGTTTTACTCCGTGACTGCTCTGCCGCCC
>gi|758860962|gb|CP010876.1|:c1440805-1440753 Escherichia coli strain MNCRE44, complete genome-taxID:562-CM-MODEL_TRUE
TTTCTGGTGACGTTTGGCGGTATCAGTTTTACTCCGTGACTGCTCTGCCGCCC
>gi|675820631|emb|LM997193.1|:3726-3763 Escherichia coli genome assembly FHI97, scaffold scaffold-17_contig-29.1_9364_13126_[organism:Escherichia-taxID:562-CM-MODEL_TRUE
TTTCTGGTGACGTTTGGCGGTATCAGTTTTACTCCGTG
>gi|675820014|emb|LM996577.1|:13681-13733 Escherichia coli genome assembly FHI21, scaffold scaffold-29_contig-1.0_1_174467_[organism:Escherichia-taxID:562-CM-MODEL_TRUE
TTTCTGGTGACGTTTGGCGGTATCAGTTTTACTCCGTGGCTGCTCTGCCGCCC
>gi|817581666|gb|CP011322.1|:1641868-1641920 Escherichia coli strain SQ110, complete genome-taxID:562-CM-MODEL_TRUE
TTTCTGGTGACGTTTGGCGGTATCAGTTTTACTCCGTGACTGCTCTGCCGCCC
>gi|753774531|gb|CP010816.1|:1564359-1564410 Escherichia coli strain BL21 (TaKaRa), complete genome-taxID:562-CM-MODEL_TRUE
TTTCTGGTGACGTTTGGCGGTATCAGTTTTACTCCGTGACTGCTCTGCCGCC
>gi|675819249|emb|LM995812.1|:36107-36158 Escherichia coli genome assembly FHI20, scaffold scaffold-14_contig-15.4_78248_122700_[organism:Escherichia-taxID:562-CM-MODEL_TRUE
TTCTGGTGACATTTGGCGGTATCAGTTTTACTCCGTGACTGCTCTGCCGCCC
>gi|294489418|gb|CP001969.1|:c1437398-1437346 Escherichia coli IHE3034, complete genome-taxID:714962-CM-MODEL_TRUE
TTTCTGGTGACGTTTGGCGGTATCAGTTTTACTCCGTGACTGCTCTGCCGCCC
>gi|294489418|gb|CP001969.1|:2141516-2141568 Escherichia coli IHE3034, complete genome-taxID:714962-CM-MODEL_TRUE
TTTCTGGTGACGTTTGGCGGTATCAGTTTTACTCCGTGACTGCTCTGCCGCCC
>gi|545778205|gb|U00096.3|:1649382-1649434 Escherichia coli str. K-12 substr. MG1655, complete genome-taxID:511145-CM-MODEL_TRUE
TTTCTGGTGACGTTTGGCGGTATCAGTTTTACTCCGTGACTGCTCTGCCGCCC
>gi|557270520|emb|HG738867.1|:1537911-1537963 Escherichia coli str. K-12 substr. MC4100 complete genome-taxID:1403831-CM-MODEL_TRUE
TTTCTGGTGACGTTTGGCGGTATCAGTTTTACTCCGTGACTGCTCTGCCGCCC
>gi|675820356|emb|LM996918.1|:396276-396328 Escherichia coli genome assembly FHI83, scaffold scaffold-24_contig-3.0_1_447813_[organism:Escherichia-taxID:562-CM-MODEL_TRUE
TTTCTGGTGACGTTTGGCGGTATCAGTTTTACTCCGTGGCTGCTCTGCCGCCC
>gi|544340954|emb|HG428755.1|:c1403766-1403714 Escherichia coli PMV-1 main chromosome, complete genome-taxID:1382700-CM-MODEL_TRUE
TTTCTGGTGACGTTTGGCGGTATCAGTTTTACTCCGTGACTGCTCTGCCGCCC
>gi|675819741|emb|LM996304.1|:9922-9974 Escherichia coli genome assembly FHI25, scaffold scaffold-16_contig-11.0_1_129336_[organism:Escherichia-taxID:562-CM-MODEL_TRUE
TTTCTGGTGGCGTTTGGCGGTATCAGTTTTACTCCGTGACTGCTCTGCCGCCC
>gi|675819741|emb|LM996304.1|:10029-10071 Escherichia coli genome assembly FHI25, scaffold scaffold-16_contig-11.0_1_129336_[organism:Escherichia-taxID:562-CM-MODEL_TRUE
CGTTTGGCGGTATCAGTTTTACTCCGTGACTGCTCTGCCGCCC
>gi|675819338|emb|LM995901.1|:12204-12244 Escherichia coli genome assembly FHI30, scaffold scaffold-26_contig-1.0_1_716136_[organism:Escherichia-taxID:562-CM-MODEL_TRUE
TTTGGTGGCATCAGTTCTACTCCGTGACTGCTCTGCCACCC
>gi|675818126|emb|LK999958.1|:25342-25382 Escherichia coli genome assembly FHI42, scaffold scaffold-32A-taxID:562-CM-MODEL_TRUE
TTTGGTGGCATCAGTTCTACTCCGTGACTGCTCTGCCACCC
>gi|85674274|dbj|AP009048.1|:1651096-1651148 Escherichia coli str. K12 substr. W3110 DNA, complete genome-taxID:316407-CM-MODEL_TRUE
TTTCTGGTGACGTTTGGCGGTATCAGTTTTACTCCGTGACTGCTCTGCCGCCC
>gi|682117612|gb|CP009273.1|:1643639-1643691 Escherichia coli BW25113, complete genome-taxID:679895-CM-MODEL_TRUE
TTTCTGGTGACGTTTGGCGGTATCAGTTTTACTCCGTGACTGCTCTGCCGCCC
>gi|675819378|emb|LM995941.1|:36270-36322 Escherichia coli genome assembly FHI4, scaffold scaffold-27_contig-6.1_1096_280525_[organism:Escherichia-taxID:562-CM-MODEL_TRUE
TTTCTGGTGACGTTTGGCGGTATCAGTTTTACTCCGTGACTGCTCTGCCGCCC
>gi|628026570|gb|CP007133.1|:c1396077-1396025 Escherichia coli O145:H28 str. RM12761, complete genome-taxID:1248903-CM-MODEL_TRUE
TTTCTGGTGACGTTTGGCGGTATCAGTTTTACTCCGTGACTGCTCTGCCGCCC
>gi|628026570|gb|CP007133.1|:2461431-2461483 Escherichia coli O145:H28 str. RM12761, complete genome-taxID:1248903-CM-MODEL_TRUE
TTTCTGGTGACGTTTGGCGGTATCAGTTTTACTCCGTGACTGCTCTGCCGCCC
>gi|628026570|gb|CP007133.1|:c1574717-1574665 Escherichia coli O145:H28 str. RM12761, complete genome-taxID:1248903-CM-MODEL_TRUE
TTTCTGGTGACGTTTGGCGGTATCAGTTTTACTCCGTGGCTGCTCTGCCGCCC
>gi|628026570|gb|CP007133.1|:1958183-1958235 Escherichia coli O145:H28 str. RM12761, complete genome-taxID:1248903-CM-MODEL_TRUE
TTTCTGGTGACGTTTGGCGGTATCAGTTTTACTCCTTGGCTGCTCTGCCGCCC
>gi|628026570|gb|CP007133.1|:c1069297-1069246 Escherichia coli O145:H28 str. RM12761, complete genome-taxID:1248903-CM-MODEL_TRUE
TTCTGGTGACATTTGGCGGTATCAGTTTTACTCCGTAACTGCTCTGCCGCCC
>gi|675820088|emb|LM996651.1|:13410-13462 Escherichia coli genome assembly FHI75, scaffold scaffold-25_contig-1.0_1_691636_[organism:Escherichia-taxID:562-CM-MODEL_TRUE
TTTCTGGTGACGTTTGGCGGTATCAGTTTTACTCCGTGGCTGCTCTGCCGCCC
>gi|675819129|emb|LM995692.1|:32965-33017 Escherichia coli genome assembly FHI27, scaffold scaffold-23_contig-4.1_425562_461074_[organism:Escherichia-taxID:562-CM-MODEL_TRUE
TTTCTGGTGACGTTTGGCGGTATCAGTTTTACTCCGTGACTGCTCTGCCGCCC
>gi|549811571|gb|CP006698.1|:1654197-1654249 Synthetic Escherichia coli C321.deltaA, complete sequence-taxID:1385755-CM-MODEL_TRUE
TTTCTGGTGACGTTTGGCGGTATCAGTTTTACTCCGTGACTGCTCTGCCGCCC
>gi|675819871|emb|LM996434.1|:10136-10188 Escherichia coli genome assembly FHI63, scaffold scaffold-19_contig-24.0_1_10205_[organism:Escherichia-taxID:562-CM-MODEL_TRUE
TTTCTGGTGACGTTTGGCGGTATCAGTTTTACTCCGTGACTGCTCTGCCGCCC
>gi|675818973|emb|LM995536.1|:c218998-218946 Escherichia coli genome assembly FHI12, scaffold scaffold-17_contig-10.0_1_232263_[organism:Escherichia-taxID:562-CM-MODEL_TRUE
TTTCTGGTGACGTTTGGCGGTATCAGTTTTACTCCGTGACTGCTCTGCCGCCC
>gi|675817427|emb|LM997318.1|:c244660-244609 Escherichia coli genome assembly FHI90, scaffold scaffold-24_contig-8.2_35264_291937_[organism:Escherichia-taxID:562-CM-MODEL_TRUE
TTCTGGTGACATTTGGCGGTATCAGTTTTACTCCGTGACTGCTCTGCCGCCC
>gi|675819891|emb|LM996454.1|:c319981-319929 Escherichia coli genome assembly FHI63, scaffold scaffold-36_contig-7.0_1_328161_[organism:Escherichia-taxID:562-CM-MODEL_TRUE
TTTCTGGTGACGTTTGGCGGTATCAGTTTTACTCCGTGACTGCTCTGCCGCCC
>gi|675819794|emb|LM996357.1|:8913-8965 Escherichia coli genome assembly FHI6, scaffold scaffold-24_contig-9.0_1_210633_[organism:Escherichia-taxID:562-CM-MODEL_TRUE
TTTCTGGTGACGTTTGGCGGTATCAGTTTTACTCCGTGACTGCTCTGCCGCCC
>gi|290760697|gb|CP001846.1|:2482294-2482346 Escherichia coli O55:H7 str. CB9615, complete genome-taxID:701177-CM-MODEL_TRUE
TTTCTGGTGACATTTGGCGGTATCAGTTTTACTCCGTGACTGCTCTGCCGCCC
>gi|290760697|gb|CP001846.1|:c1579348-1579320 Escherichia coli O55:H7 str. CB9615, complete genome-taxID:701177-CM-MODEL_FALSE
TTTCTGGTGACGTTTGGCGGCATCTGTTT
>gi|675819297|emb|LM995860.1|:28158-28210 Escherichia coli genome assembly FHI29, scaffold scaffold-20_contig-2.0_1_279098_[organism:Escherichia-taxID:562-CM-MODEL_TRUE
TTTCTGGTGACGTTTGGCGGTATCAGTTTTACTCCGTGACTGCTCTGCCGCCC
>gi|675819754|emb|LM996317.1|:11018-11070 Escherichia coli genome assembly FHI25, scaffold scaffold-25_contig-2.1_3116_432886_[organism:Escherichia-taxID:562-CM-MODEL_TRUE
TTTCTGGTGACGTTTGGCGGTATCAGTTTTACTCCGTGACTGCTCTGCCGCCC
>gi|675819516|emb|LM996079.1|:c1353-1301 Escherichia coli genome assembly FHI43, scaffold scaffold-14_contig-3.6_517979_533707_[organism:Escherichia-taxID:562-CM-MODEL_TRUE
TTTCTGGTGACGTTTGGCGGTATCAGTTTTACTCCGTGTCTGCTCTGCCGCCC
>gi|675820259|emb|LM996822.1|:11818-11858 Escherichia coli genome assembly FHI71, scaffold scaffold-16_contig-12.1_35052_59187_[organism:Escherichia-taxID:562-CM-MODEL_TRUE
TTTGGTGGCATCAGTTCTACTCCGTGACTGCTCTGCCACCC
>gi|675819122|emb|LM995685.1|:c875-823 Escherichia coli genome assembly FHI27, scaffold scaffold-18_contig-9.1_138672_167827_[organism:Escherichia-taxID:562-CM-MODEL_TRUE
TTTCTGGTGACGTTTGGCGGTATCAGTTTTACTCCGTGACTGCTCTGCCGCCC
>gi|675819134|emb|LM995697.1|:5528-5580 Escherichia coli genome assembly FHI27, scaffold scaffold-25_contig-3.2_268658_526436_[organism:Escherichia-taxID:562-CM-MODEL_TRUE
TTTCTGGTGACGTTTGGCGGTATCAGTTTTACTCCGTGGCTGCTCTGCCGCCC
>gi|675818988|emb|LM995551.1|:c228294-228242 Escherichia coli genome assembly FHI12, scaffold scaffold-26_contig-1.2_318239_549763_[organism:Escherichia-taxID:562-CM-MODEL_TRUE
TTTCTGGTGACGTTTGGCGGTATCAGTTTTACTCCGTGGCTGCTCTGCCGCCC
>gi|675820477|emb|LM997039.1|:c1049884-1049832 Escherichia coli genome assembly FHI89, scaffold scaffold-20_contig-1.0_1_1073266_[organism:Escherichia-taxID:562-CM-MODEL_TRUE
TTTCTGGTGACGTTTGGCGGTATCAGTTTTACTCCGTGACTGCTCTGCCGCCC
>gi|675820379|emb|LM996941.1|:13049-13101 Escherichia coli genome assembly FHI85, scaffold scaffold-14_contig-19.0_1_31575_[organism:Escherichia-taxID:562-CM-MODEL_TRUE
TTTCTGGTGACGTTTGGCGGTATCAGTTTTACTCCGTGGCTGCTCTGCCGCCC
>gi|675820083|emb|LM996646.1|:8080-8132 Escherichia coli genome assembly FHI75, scaffold scaffold-23_contig-3.0_1_452278_[organism:Escherichia-taxID:562-CM-MODEL_TRUE
TTTCTGGTGACATTTGGCGGTATCAGTTTTACTCCGTGACTGCTCTGCCGCCC
>gi|676254241|emb|LN554913.1|:c374290-374262 Escherichia coli genome assembly FHI62, scaffold scaffold-16_contig-7.0_1_386230_[organism:Escherichia-taxID:562-CM-MODEL_FALSE
TTTCTGGTGACGTTTGGCGGCATCTGTTT
>gi|676254251|emb|LN554923.1|:150856-150908 Escherichia coli genome assembly FHI62, scaffold scaffold-22_contig-1.0_1_572899_[organism:Escherichia-taxID:562-CM-MODEL_TRUE
TTTCTGGTGACGTTTGGCGGTATCAGTTTTACTCCGTGACTGCTCTGCCGCCC
>gi|675817954|emb|LK931567.1|:3206-3258 Escherichia coli genome assembly StOlav104, scaffold scaffold-65-taxID:562-CM-MODEL_TRUE
TTTCTGGTGGCGTTTGGCGGTATCAGTTTTACTCCGTGACTGCTCTGCCGCCC
>gi|675819121|emb|LM995684.1|:c138498-138446 Escherichia coli genome assembly FHI27, scaffold scaffold-18_contig-9.0_1_138572_[organism:Escherichia-taxID:562-CM-MODEL_TRUE
TTTCTGGTGACGTTTGGCGGTATCAGTTTTACTCCGTGACTGCTCTGCCGCCC
>gi|752304383|gb|CP010344.1|:1718861-1718912 Escherichia coli ECC-1470, complete genome-taxID:758831-CM-MODEL_TRUE
TTTCTGGTGACGTTTGGCGGTATCAGTTTTACTCCGTGACTGCTCTGCCGCC
>gi|675819544|emb|LM996107.1|:8641-8693 Escherichia coli genome assembly FHI14, scaffold scaffold-18_contig-10.0_1_148178_[organism:Escherichia-taxID:562-CM-MODEL_TRUE
TTTCTGGTGACGTTTGGCGGTATCAGTTTTACTCCGTGACTGCTCTGCCGCCC
>gi|899725419|gb|CP012126.1|:1631566-1631618 Escherichia coli strain DH1Ec104, complete genome-taxID:562-CM-MODEL_TRUE
TTTCTGGTGACGTTTGGCGGTATCAGTTTTACTCCGTGACTGCTCTGCCGCCC
>gi|257757386|dbj|AP010958.1|:c1273949-1273897 Escherichia coli O103:H2 str. 12009 DNA, complete genome-taxID:585395-CM-MODEL_TRUE
TTTCTGGTGACGTTTGGCGGTATCAGTTTTACTCCGTGACTGCTCTGCCGCCC
>gi|257757386|dbj|AP010958.1|:c1450244-1450192 Escherichia coli O103:H2 str. 12009 DNA, complete genome-taxID:585395-CM-MODEL_TRUE
TTTCTGGTGACGTTTGGCGGTATCAGTTTTACTCCGTGGCTGCTCTGCCGCCC
>gi|257757386|dbj|AP010958.1|:1805286-1805338 Escherichia coli O103:H2 str. 12009 DNA, complete genome-taxID:585395-CM-MODEL_TRUE
TTTCTGGTGACATTTGGCGGTATCAGTTTTACTCCGTGACTGCTCTGCCGCCC
>gi|257757386|dbj|AP010958.1|:2382510-2382562 Escherichia coli O103:H2 str. 12009 DNA, complete genome-taxID:585395-CM-MODEL_TRUE
TTTCTGGTGACGTTTGGCGGTATCAGTTTTACTCCGTGGCTGCTCTGCCGCCC
>gi|257757386|dbj|AP010958.1|:2431417-2431469 Escherichia coli O103:H2 str. 12009 DNA, complete genome-taxID:585395-CM-MODEL_TRUE
TTTCTGGTGACGTTTGGCGGTATCAGTTTTACTCCGTGGCTGCTCTGCCGCCC
>gi|257757386|dbj|AP010958.1|:2329376-2329427 Escherichia coli O103:H2 str. 12009 DNA, complete genome-taxID:585395-CM-MODEL_TRUE
TTCTGGTGACATTTGGCGGTATCAGTTTTACTCCGTGACTGCTCTGCCGCCC
>gi|253322479|gb|CP001665.1|:c2187189-2187138 Escherichia coli 'BL21-Gold(DE3)pLysS AG', complete genome-taxID:866768-CM-MODEL_TRUE
TTTCTGGTGACGTTTGGCGGTATCAGTTTTACTCCGTGACTGCTCTGCCGCC
>gi|675820043|emb|LM996606.1|:c27787-27735 Escherichia coli genome assembly FHI74, scaffold scaffold-15_contig-8.2_158053_197613_[organism:Escherichia-taxID:562-CM-MODEL_TRUE
TTTCTGGTGACGTTTGGCGGTATAAGTTTTACTCCGTGACTGCTCTGCCGCCC
>gi|675820706|emb|LM997268.1|:c977-925 Escherichia coli genome assembly FHI99, scaffold scaffold-26_contig-6.0_1_275542_[organism:Escherichia-taxID:562-CM-MODEL_TRUE
TTTCTGGTGACATTTGGCGGTATCAGTTTTACTCCGTGACTGCTCTGCCGCCC
>gi|675819510|emb|LM996073.1|:c1354-1302 Escherichia coli genome assembly FHI43, scaffold scaffold-14_contig-3.0_1_19664_[organism:Escherichia-taxID:562-CM-MODEL_TRUE
TTTCTGGTGACGTTTGGCGGTATCAGTTTTACTCCGTGGCTGCTCTGCCGCCC
>gi|407051884|gb|CP003289.1|:2935389-2935441 Escherichia coli O104:H4 str. 2011C-3493, complete genome-taxID:1133852-CM-MODEL_TRUE
TTTCTGGTGACGTTTGGCGGTATCAGTTTTACTCCGTGACTGCTCTGCCGCCC
>gi|675817897|emb|LK931510.1|:c146970-146918 Escherichia coli genome assembly StOlav104, scaffold scaffold-8-taxID:562-CM-MODEL_TRUE
TTTCTGGTGGCGTTTGGCGGTATCAGTTTTACTCCGTGACTGCTCTGCCGCCC
>gi|675819524|emb|LM996087.1|:221650-221678 Escherichia coli genome assembly FHI43, scaffold scaffold-17_contig-0.2_461259_1056792_[organism:Escherichia-taxID:562-CM-MODEL_FALSE
TTTCTGGTGACGTTTGGCGGCATCTGTTT
>gi|675819761|emb|LM996324.1|:c611903-611851 Escherichia coli genome assembly FHI25, scaffold scaffold-27_contig-0.5_434492_1048397_[organism:Escherichia-taxID:562-CM-MODEL_TRUE
TTTCTGGTGACGTTTGGCGGTATCAGTTTTACTCCGTGACTGCTCTGCCGCCC
>gi|834763093|gb|CP006636.1|:1604928-1604980 Escherichia coli PCN061, complete genome-taxID:1358422-CM-MODEL_TRUE
TTTCTGGTGACGTTTGGCGGTATCAGTTTTACTCCGTGACTGCTCTGCCGCCC
>gi|816208797|gb|CP011331.1|:2243578-2243630 Escherichia coli O104:H4 str. C227-11, complete genome-taxID:1048254-CM-MODEL_TRUE
TTTCTGGTGACGTTTGGCGGTATCAGTTTTACTCCGTGACTGCTCTGCCGCCC
>gi|817573384|gb|CP011320.1|:1647407-1647459 Escherichia coli strain SQ37, complete genome-taxID:562-CM-MODEL_TRUE
TTTCTGGTGACGTTTGGCGGTATCAGTTTTACTCCGTGACTGCTCTGCCGCCC
>gi|296142109|gb|CP001509.3|:1595194-1595245 Escherichia coli BL21(DE3), complete genome-taxID:469008-CM-MODEL_TRUE
TTTCTGGTGACGTTTGGCGGTATCAGTTTTACTCCGTGACTGCTCTGCCGCC
>gi|675819515|emb|LM996078.1|:c454942-454890 Escherichia coli genome assembly FHI43, scaffold scaffold-14_contig-3.5_58947_514354_[organism:Escherichia-taxID:562-CM-MODEL_TRUE
TTTCTGGTGACGTTTGGCGGTATCAGTTTTACTCCGTGGCTGCTCTGCCGCCC
>gi|675818914|emb|LM995477.1|:c138669-138617 Escherichia coli genome assembly FHI11, scaffold scaffold-22_contig-3.1_82461_413484_[organism:Escherichia-taxID:562-CM-MODEL_TRUE
TTTCTGGTGACGTTTGGCGGTATCAGTTTTACTCCGTGACTGCTCTGCCGCCC
>gi|675818914|emb|LM995477.1|:c320524-320474 Escherichia coli genome assembly FHI11, scaffold scaffold-22_contig-3.1_82461_413484_[organism:Escherichia-taxID:562-CM-MODEL_TRUE
TTTCTGGTGACGTGGCGGTATCAGTTTTACTCCGTGACTGCTCTGCCGCCC
>gi|675819974|emb|LM996537.1|:c848770-848730 Escherichia coli genome assembly FHI65, scaffold scaffold-25_contig-1.0_1_862451_[organism:Escherichia-taxID:562-CM-MODEL_TRUE
TTTGGTGGCATCAGTTCTACTCCGTGACTGCTCTGCCACCC
>gi|777223465|emb|LN831044.1|:c1057119-1057067 Escherichia coli genome assembly NCTC9001, plasmid : 5-taxID:562-CM-MODEL_TRUE
TTTCTGGTGACGTTTGGCGGTATCAGTTTTACTCCGTGACTGCTCTGCCGCCC
>gi|675820453|emb|LM997015.1|:c76-24 Escherichia coli genome assembly FHI87, scaffold scaffold-23_contig-1.7_826846_841017_[organism:Escherichia-taxID:562-CM-MODEL_TRUE
TTTCTGGTGACGTTTGGCGGTATCAGTTTTACTCCGTGACTGCTCTGCCGCCC
>gi|675820453|emb|LM997015.1|:c2373-2321 Escherichia coli genome assembly FHI87, scaffold scaffold-23_contig-1.7_826846_841017_[organism:Escherichia-taxID:562-CM-MODEL_TRUE
TTTCTGGTGACGTTTGGCGGTATCAGTTTTACTCCGTGTCTGCTCTGCCGCCC
>gi|675819271|emb|LM995834.1|:37138-37190 Escherichia coli genome assembly FHI20, scaffold scaffold-24_contig-2.1_78902_405338_[organism:Escherichia-taxID:562-CM-MODEL_TRUE
TTTCTGGTGACGTTTGGCGGTATCAGTTTTACTCCGTGACTGCTCTGCCGCCC
>gi|675820175|emb|LM996738.1|:c104160-104108 Escherichia coli genome assembly FHI8, scaffold scaffold-21_contig-14.2_34151_158973_[organism:Escherichia-taxID:562-CM-MODEL_TRUE
TTTCTGGTGACGTTTGGCGGTATCAGTTTTACTCCGTGACTGCTCTGCCGCCC
>gi|675819184|emb|LM995747.1|:c243198-243146 Escherichia coli genome assembly FHI24, scaffold scaffold-31_contig-9.1_5892_261967_[organism:Escherichia-taxID:562-CM-MODEL_TRUE
TTTCTGGTGACGTTTGGCGGTATCAGTTTTACTCCGTGTCTGCTCTGCCGCCC
>gi|356601232|gb|CP002797.2|:4903687-4903739 Escherichia coli NA114, complete genome-taxID:1033813-CM-MODEL_TRUE
TTTCTGGTGACGTTTGGCGGTATCAGTTTTACTCCGTGACTGCTCTGCCGCCC
>gi|349736152|gb|CP003034.1|:c1457786-1457734 Escherichia coli O7:K1 str. CE10, complete genome-taxID:1072459-CM-MODEL_TRUE
TTTCTGGTGACATTTGGCGGTATCAGTTTTACTCCGTGACTGCTCTGCCGCCC
>gi|675819132|emb|LM995695.1|:7252-7304 Escherichia coli genome assembly FHI27, scaffold scaffold-25_contig-3.0_1_265259_[organism:Escherichia-taxID:562-CM-MODEL_TRUE
TTTCTGGTGACGTTTGGCGGTATCAGTTTTACTCCGTGACTGCTCTGCCGCCC
>gi|675820413|emb|LM996975.1|:c801912-801860 Escherichia coli genome assembly FHI85, scaffold scaffold-33_contig-0.0_1_815899_[organism:Escherichia-taxID:562-CM-MODEL_TRUE
TTTCTGGTGACGTTTGGCGGTATCAGTTTTACTCCGTGACTGCTCTGCCGCCC
>gi|808732710|gb|CP010445.1|:2445750-2445802 Escherichia coli K-12 strain ER3435, complete genome-taxID:83333-CM-MODEL_TRUE
TTTCTGGTGACGTTTGGCGGTATCAGTTTTACTCCGTGACTGCTCTGCCGCCC
>gi|675819481|emb|LM996044.1|:c445644-445593 Escherichia coli genome assembly FHI48, scaffold scaffold-32_contig-2.0_1_460578_[organism:Escherichia-taxID:562-CM-MODEL_TRUE
TTCTGGTGACATTTGGCGGTATCAGTTTTACTCCGTGACTGCTCTGCCGCCC
>gi|675819045|emb|LM995608.1|:c138789-138737 Escherichia coli genome assembly FHI15, scaffold scaffold-38_contig-3.1_80049_219859_[organism:Escherichia-taxID:562-CM-MODEL_TRUE
TTTCTGGTGACGTTTGGCGGTATCAGTTTTACTCCGTGACTGCTCTGCCGCCC
>gi|675819831|emb|LM996394.1|:17075-17127 Escherichia coli genome assembly FHI66, scaffold scaffold-22_contig-10.0_1_176536_[organism:Escherichia-taxID:562-CM-MODEL_TRUE
TTTCTGGTGACGTTTGGCGGTATCAGTTTTACTCCGTGACTGCTCTGCCGCCC
>gi|675820676|emb|LM997238.1|:17686-17738 Escherichia coli genome assembly FHI97, scaffold scaffold-46_contig-0.3_122043_142820_[organism:Escherichia-taxID:562-CM-MODEL_TRUE
TTTCTGGTGACATTTGGCGGTATCAGTTTTACTCCGTGACTGCTCTGCCGCCC
>gi|675820536|emb|LM997098.1|:10024-10075 Escherichia coli genome assembly FHI70, scaffold scaffold-11_contig-28.0_1_14782_[organism:Escherichia-taxID:562-CM-MODEL_TRUE
TTCTGGTGACATTTGGCGGTATCAGTTTTACTCCGTGACTGCTCTGCCGCCC
>gi|676254244|emb|LN554916.1|:c452023-451971 Escherichia coli genome assembly FHI62, scaffold scaffold-18_contig-5.0_1_486310_[organism:Escherichia-taxID:562-CM-MODEL_TRUE
TTTCTGGTGACGTTTGGCGGTATCAGTTTTACTCCGTGGCTGCTCTGCCGCCC
>gi|676254244|emb|LN554916.1|:c451233-451191 Escherichia coli genome assembly FHI62, scaffold scaffold-18_contig-5.0_1_486310_[organism:Escherichia-taxID:562-CM-MODEL_TRUE
CGTTTGGCGGTATCAGTTTTACTCCGTGACTGCTCTGCCGCCC
>gi|675820009|emb|LM996572.1|:c420702-420650 Escherichia coli genome assembly FHI21, scaffold scaffold-26_contig-4.0_1_420823_[organism:Escherichia-taxID:562-CM-MODEL_TRUE
TTTCTGGTGACGTTTGGCGGTATCAGTTTTACTCCGTGACTGCTCTGCCGCCC
>gi|675819487|emb|LM996050.1|:15111-15139 Escherichia coli genome assembly FHI48, scaffold scaffold-33_contig-1.1_265830_566994_[organism:Escherichia-taxID:562-CM-MODEL_FALSE
TTTCTGGTGACGTTTGGCGGCATCTGTTT
>gi|675818975|emb|LM995538.1|:14736-14786 Escherichia coli genome assembly FHI12, scaffold scaffold-19_contig-8.0_1_195047_[organism:Escherichia-taxID:562-CM-MODEL_TRUE
TTTCTGGTGACGTGGCGGTATCAGTTTTACTCCGTGACTGCTCTGCCGCCC
>gi|676254249|emb|LN554921.1|:c340613-340562 Escherichia coli genome assembly FHI62, scaffold scaffold-21_contig-2.0_1_374017_[organism:Escherichia-taxID:562-CM-MODEL_TRUE
TTCTGGTGACATTTGGCGGTATCAGTTTTACTCCGTGACTGCTCTGCCGCCC
>gi|675819731|emb|LM996294.1|:c6118-6066 Escherichia coli genome assembly FHI25, scaffold scaffold-9_contig-19.0_1_26682_[organism:Escherichia-taxID:562-CM-MODEL_TRUE
TTTCTGGTGACGTTTGGCGGTATCAGTTTTACTCCGTGGCTGCTCTGCCGCCC
>gi|675819273|emb|LM995836.1|:14005-14057 Escherichia coli genome assembly FHI20, scaffold scaffold-25_contig-1.0_1_278704_[organism:Escherichia-taxID:562-CM-MODEL_TRUE
TTTCTGGTGACGTTTGGCGGTATCAGTTTTACTCCGTGACTGCTCTGCCGCCC
>gi|675819385|emb|LM995948.1|:30001-30053 Escherichia coli genome assembly FHI4, scaffold scaffold-32_contig-1.0_1_33152_[organism:Escherichia-taxID:562-CM-MODEL_TRUE
TTTCTGGTGACGTTTGGCGGTATCAGTTTTACTCCGTGACTGCTCTGCCGCCC
>gi|675820655|emb|LM997217.1|:7313-7365 Escherichia coli genome assembly FHI97, scaffold scaffold-31_contig-16.1_882_106814_[organism:Escherichia-taxID:562-CM-MODEL_TRUE
TTTCTGGTGACGTTTGGCGGTATCAGTTTTACTCCGTGGCTGCTCTGCCGCCC
>gi|808720026|gb|CP010443.1|:2392179-2392231 Escherichia coli K-12 strain ER3446, complete genome-taxID:83333-CM-MODEL_TRUE
TTTCTGGTGACGTTTGGCGGTATCAGTTTTACTCCGTGACTGCTCTGCCGCCC
>gi|675817947|emb|LK931560.1|:18221-18273 Escherichia coli genome assembly StOlav104, scaffold scaffold-58-taxID:562-CM-MODEL_TRUE
TTTCTGGTGACGTTTGGCGGTATCAGTTTTACTCCGTGACTGCTCTGCCGCCC
>gi|628075004|gb|CP007136.1|:c1412532-1412480 Escherichia coli O145:H28 str. RM12581, complete genome-taxID:1248823-CM-MODEL_TRUE
TTTCTGGTGACGTTTGGCGGTATCAGTTTTACTCCGTGACTGCTCTGCCGCCC
>gi|628075004|gb|CP007136.1|:c1595911-1595859 Escherichia coli O145:H28 str. RM12581, complete genome-taxID:1248823-CM-MODEL_TRUE
TTTCTGGTGACGTTTGGCGGTATCAGTTTTACTCCGTGACTGCTCTGCCGCCC
>gi|628075004|gb|CP007136.1|:2022955-2023007 Escherichia coli O145:H28 str. RM12581, complete genome-taxID:1248823-CM-MODEL_TRUE
TTTCTGGTGACGTTTGGCGGTATCAGTTTTACTCCGTGACTGCTCTGCCGCCC
>gi|628075004|gb|CP007136.1|:c1745847-1745795 Escherichia coli O145:H28 str. RM12581, complete genome-taxID:1248823-CM-MODEL_TRUE
TTTCTGGTGACGTTTGGCGGTATCAGTTTTACTCCGTGGCTGCTCTGCCGCCC
>gi|628075004|gb|CP007136.1|:2506661-2506713 Escherichia coli O145:H28 str. RM12581, complete genome-taxID:1248823-CM-MODEL_TRUE
TTTCTGGTGACGTTTGGCGGTATCAGTTTTACTCCGTGGCTGCTCTGCCGCCC
>gi|628075004|gb|CP007136.1|:c1121848-1121797 Escherichia coli O145:H28 str. RM12581, complete genome-taxID:1248823-CM-MODEL_TRUE
TTCTGGTGACATTTGGCGGTATCAGTTTTACTCCGTAACTGCTCTGCCGCCC
>gi|675819521|emb|LM996084.1|:28158-28209 Escherichia coli genome assembly FHI43, scaffold scaffold-16_contig-1.2_280184_971601_[organism:Escherichia-taxID:562-CM-MODEL_TRUE
TTCTGGTGACATTTGGCGGTATCAGTTTTACTCCGTGACTGCTCTGCCGCCC
>gi|355423321|gb|CP002212.1|:c1294038-1293986 Escherichia coli str. 'clone D i14', complete genome-taxID:885275-CM-MODEL_TRUE
TTTCTGGTGACGTTTGGCGGTATCAGTTTTACTCCGTGACTGCTCTGCCGCCC
>gi|407062746|gb|CP003301.1|:2934154-2934206 Escherichia coli O104:H4 str. 2009EL-2071, complete genome-taxID:1133853-CM-MODEL_TRUE
TTTCTGGTGACGTTTGGCGGTATCAGTTTTACTCCGTGACTGCTCTGCCGCCC
>gi|407062746|gb|CP003301.1|:3096899-3096951 Escherichia coli O104:H4 str. 2009EL-2071, complete genome-taxID:1133853-CM-MODEL_TRUE
TTTCTGGTGACGTTTGGCGGTATCAGTTTTACTCCGTGACTGCTCTGCCGCCC
>gi|748267869|gb|CP010315.1|:1804881-1804933 Escherichia coli strain 789, complete genome-taxID:562-CM-MODEL_TRUE
TTTCTGGTGACGTTTGGCGGTATCAGTTTTACTCCGTGACTGCTCTGCCGCCC
>gi|748267869|gb|CP010315.1|:2258983-2259035 Escherichia coli strain 789, complete genome-taxID:562-CM-MODEL_TRUE
TTTCTGGTGACGTTTGGCGGTATCAGTTTTACTCCGTGACTGCTCTGCCGCCC
>gi|675820703|emb|LM997265.1|:19256-19308 Escherichia coli genome assembly FHI99, scaffold scaffold-23_contig-9.0_1_230958_[organism:Escherichia-taxID:562-CM-MODEL_TRUE
TTTCTGGTGACGTTTGGCGGTATCAGTTTTACTCCGTGACTGCTCTGCCGCCC
>gi|675820140|emb|LM996703.1|:c4210-4158 Escherichia coli genome assembly FHI79, scaffold scaffold-28_contig-0.1_134973_139273_[organism:Escherichia-taxID:562-CM-MODEL_TRUE
TTTCTGGTGACGTTTGGCGGTATCAGTTTTACTCCGTGACTGCTCTGCCGCCC
>gi|675819193|emb|LM995756.1|:c1641-1589 Escherichia coli genome assembly FHI24, scaffold scaffold-37_contig-3.1_219905_495689_[organism:Escherichia-taxID:562-CM-MODEL_TRUE
TTTCTGGTGACGTTTGGCGGTATCAGTTTTACTCCGTGACTGCTCTGCCGCCC
>gi|443419838|gb|CP004009.1|:2406147-2406199 Escherichia coli APEC O78, complete genome-taxID:1274814-CM-MODEL_TRUE
TTTCTGGTGACGTTTGGCGGTATCAGTTTTACTCCGTGACTGCTCTGCCGCCC
>gi|756767957|gb|CP007149.1|:c1374341-1374289 Escherichia coli RS218, complete genome-taxID:439184-CM-MODEL_TRUE
TTTCTGGTGACGTTTGGCGGTATCAGTTTTACTCCGTGACTGCTCTGCCGCCC
>gi|675820169|emb|LM996732.1|:c138302-138250 Escherichia coli genome assembly FHI8, scaffold scaffold-19_contig-12.0_1_145759_[organism:Escherichia-taxID:562-CM-MODEL_TRUE
TTTCTGGTGACGTTTGGCGGTATCAGTTTTACTCCGTGACTGCTCTGCCGCCC
>gi|675820084|emb|LM996647.1|:c221922-221871 Escherichia coli genome assembly FHI75, scaffold scaffold-24_contig-2.0_1_242199_[organism:Escherichia-taxID:562-CM-MODEL_TRUE
TTCTGGTGACATTTGGCGGTATCAGTTTTACTCCGTGACTGCTCTGCCGCCC
>gi|675817955|emb|LK931568.1|:29595-29647 Escherichia coli genome assembly StOlav104, scaffold scaffold-66-taxID:562-CM-MODEL_TRUE
TTTCTGGTGGCGTTTGGCGGTATCAGTTTTACTCCGTGACTGCTCTGCCGCCC
>gi|808728347|gb|CP010444.1|:2394949-2395001 Escherichia coli K-12 strain ER3475, complete genome-taxID:83333-CM-MODEL_TRUE
TTTCTGGTGACGTTTGGCGGTATCAGTTTTACTCCGTGACTGCTCTGCCGCCC
>gi|675820001|emb|LM996564.1|:c133389-133337 Escherichia coli genome assembly FHI21, scaffold scaffold-20_contig-10.0_1_147107_[organism:Escherichia-taxID:562-CM-MODEL_TRUE
TTTCTGGTGACGTTTGGCGGTATCAGTTTTACTCCGTGACTGCTCTGCCGCCC
>gi|386794017|gb|CP001925.1|:2201497-2201549 Escherichia coli Xuzhou21, complete genome-taxID:741093-CM-MODEL_TRUE
TTTCTGGTGACGTTTGGCGGTATCAGTTTTACTCCGTGACTGCTCTGCCGCCC
>gi|386794017|gb|CP001925.1|:2152271-2152323 Escherichia coli Xuzhou21, complete genome-taxID:741093-CM-MODEL_TRUE
TTTCTGGTGACGTTTGGCGGTATCAGTTTTACTCCGTGGCTGCTCTGCCGCCC
>gi|386794017|gb|CP001925.1|:c1166823-1166772 Escherichia coli Xuzhou21, complete genome-taxID:741093-CM-MODEL_TRUE
TTCTGGTGACATTTGGCGGTATCAGTTTTACTCCGTAACTGCTCTGCCGCCC
>gi|386794017|gb|CP001925.1|:c1764074-1764046 Escherichia coli Xuzhou21, complete genome-taxID:741093-CM-MODEL_FALSE
TTTCTGGTGACGTTTGGCGGCATCTGTTT
>gi|675819828|emb|LM996391.1|:14318-14370 Escherichia coli genome assembly FHI66, scaffold scaffold-19_contig-13.0_1_138768_[organism:Escherichia-taxID:562-CM-MODEL_TRUE
TTTCTGGTGACGTTTGGCGGTATCAGTTTTACTCCGTGACTGCTCTGCCGCCC
>gi|675819542|emb|LM996105.1|:14080-14132 Escherichia coli genome assembly FHI14, scaffold scaffold-16_contig-12.0_1_140957_[organism:Escherichia-taxID:562-CM-MODEL_TRUE
TTTCTGGTGACGTTTGGCGGTATCAGTTTTACTCCGTGGCTGCTCTGCCGCCC
>gi|749204400|gb|CP007592.1|:2403160-2403211 Escherichia coli O157:H16 strain Santai, complete genome-taxID:930406-CM-MODEL_TRUE
TTTCTGGTGACGTTTGGCGGTATCAGTTTTACTCCGTGACTGCTCTGCCGCC
>gi|675818900|emb|LM995463.1|:12778-12830 Escherichia coli genome assembly FHI11, scaffold scaffold-12_contig-13.0_1_159848_[organism:Escherichia-taxID:562-CM-MODEL_TRUE
TTTCTGGTGACGTTTGGCGGTATCAGTTTTACTCCGTGACTGCTCTGCCGCCC
>gi|157076741|gb|CP000800.1|:1773902-1773953 Escherichia coli E24377A, complete genome-taxID:331111-CM-MODEL_TRUE
TTTCTGGTGACGTTTGGCGGTATCAGTTTTACTCCGTGACTGCTCTGCCGCC
>gi|157076741|gb|CP000800.1|:c1266604-1266552 Escherichia coli E24377A, complete genome-taxID:331111-CM-MODEL_TRUE
TTTCTGGTGGCGTTTGGCGGTATCAGTTTTACTCCGTGACTGCTCTGCCGCCC
>gi|742949482|gb|CP010371.1|:1700925-1700977 Escherichia coli strain 6409, complete genome-taxID:562-CM-MODEL_TRUE
TTTCTGGTGACGTTTGGCGGTATCAGTTTTACTCCGTGACTGCTCTGCCGCCC
>gi|675819558|emb|LM996121.1|:328319-328371 Escherichia coli genome assembly FHI14, scaffold scaffold-28_contig-0.0_1_488566_[organism:Escherichia-taxID:562-CM-MODEL_TRUE
TTTCTGGTGACGTTTGGCGGTATCAGTTTTACTCCGTGGCTGCTCTGCCGCCC
>gi|675820364|emb|LM996926.1|:c125853-125801 Escherichia coli genome assembly FHI83, scaffold scaffold-26_contig-1.2_385183_525321_[organism:Escherichia-taxID:562-CM-MODEL_TRUE
TTTCTGGTGACGTTTGGCGGTATCAGTTTTACTCCGTGACTGGTCTGCCGCCC
>gi|675819798|emb|LM996361.1|:c362477-362425 Escherichia coli genome assembly FHI6, scaffold scaffold-27_contig-6.0_1_371677_[organism:Escherichia-taxID:562-CM-MODEL_TRUE
TTTCTGGTGACGTTTGGCGGTATCAGTTTTACTCCGTGACTGCTCTGCCGCCC
>gi|675819039|emb|LM995602.1|:17429-17481 Escherichia coli genome assembly FHI15, scaffold scaffold-35_contig-6.0_1_18628_[organism:Escherichia-taxID:562-CM-MODEL_TRUE
TTTCTGGTGACGTTTGGCGGTATCAGTTTTACTCCGTGACTGCTCTGCCGCCC
>gi|675818061|emb|LK985407.1|:21096-21148 Escherichia coli genome assembly FHI100, scaffold scaffold-9-taxID:562-CM-MODEL_TRUE
TTTCTGGTGACGTTTGGCGGTATCAGTTTTACTCCGTGACTGCTCTGCCGCCC
>gi|215263233|emb|FM180568.1|:c1272714-1272662 Escherichia coli 0127:H6 E2348/69 complete genome, strain E2348/69-taxID:574521-CM-MODEL_TRUE
TTTCTGGTGACGTTTGGCGGTATCAGTTTTACTCCGTGACTGCTCTGCCGCCC
>gi|215263233|emb|FM180568.1|:c1432063-1432012 Escherichia coli 0127:H6 E2348/69 complete genome, strain E2348/69-taxID:574521-CM-MODEL_TRUE
TTTCTGGTGACGTTTGGCGGTATCAGTTTTACTCCGTGACTGCTCTGCCGCC
>gi|675819803|emb|LM996366.1|:15063-15115 Escherichia coli genome assembly FHI6, scaffold scaffold-31_contig-2.0_1_436043_[organism:Escherichia-taxID:562-CM-MODEL_TRUE
TTTCTGGTGACGTTTGGCGGTATCAGTTTTACTCCGTGGCTGCTCTGCCGCCC
>gi|675820079|emb|LM996642.1|:4785-4836 Escherichia coli genome assembly FHI75, scaffold scaffold-19_contig-7.0_1_241762_[organism:Escherichia-taxID:562-CM-MODEL_TRUE
TTCTGGTGACATTTGGCGGTATCAGTTTTACTCCGTGACTGCTCTGCCGCCC
>gi|218430358|emb|CU928163.2|:1881661-1881712 Escherichia coli UMN026 chromosome, complete genome-taxID:585056-CM-MODEL_TRUE
TTTCTGGTGACGTTTGGCGGTATCAGTTTTACTCCGTGACTGCTCTGCCGCC
>gi|218430358|emb|CU928163.2|:c1355624-1355584 Escherichia coli UMN026 chromosome, complete genome-taxID:585056-CM-MODEL_TRUE
TTTGGTGGCATCAGTTCTACTCCGTGACTGCTCTGCCACCC
>gi|641682562|emb|HG941718.1|:c1441305-1441253 Escherichia coli ST131 strain EC958 chromosome, complete genome-taxID:1359206-CM-MODEL_TRUE
TTTCTGGTGACGTTTGGCGGTATCAGTTTTACTCCGTGACTGCTCTGCCGCCC
>gi|641682562|emb|HG941718.1|:2175135-2175187 Escherichia coli ST131 strain EC958 chromosome, complete genome-taxID:1359206-CM-MODEL_TRUE
TTTCTGGTGACGTTTGGCGGTATCAGTTTTACTCCGTGACTGCTCTGCCTCCC
>gi|254590536|gb|CP001368.1|:c1740847-1740795 Escherichia coli O157:H7 str. TW14359, complete genome-taxID:544404-CM-MODEL_TRUE
TTTCTGGTGACGTTTGGCGGTATCAGTTTTACTCCGTGACTGCTCTGCCGCCC
>gi|254590536|gb|CP001368.1|:2154632-2154684 Escherichia coli O157:H7 str. TW14359, complete genome-taxID:544404-CM-MODEL_TRUE
TTTCTGGTGACGTTTGGCGGTATCAGTTTTACTCCGTGACTGCTCTGCCGCCC
>gi|254590536|gb|CP001368.1|:2108462-2108514 Escherichia coli O157:H7 str. TW14359, complete genome-taxID:544404-CM-MODEL_TRUE
TTTCTGGTGACGTTTGGCGGTATCAGTTTTACTCCGTGGCTGCTCTGCCGCCC
>gi|254590536|gb|CP001368.1|:c1170717-1170666 Escherichia coli O157:H7 str. TW14359, complete genome-taxID:544404-CM-MODEL_TRUE
TTCTGGTGACATTTGGCGGTATCAGTTTTACTCCGTAACTGCTCTGCCGCCC
>gi|254590536|gb|CP001368.1|:c1682605-1682577 Escherichia coli O157:H7 str. TW14359, complete genome-taxID:544404-CM-MODEL_FALSE
TTTCTGGTGACGTTTGGCGGCATCTGTTT
>gi|573932891|gb|CP006262.1|:c1396077-1396025 Escherichia coli O145:H28 str. RM13516, complete genome-taxID:1248915-CM-MODEL_TRUE
TTTCTGGTGACGTTTGGCGGTATCAGTTTTACTCCGTGACTGCTCTGCCGCCC
>gi|573932891|gb|CP006262.1|:2461431-2461483 Escherichia coli O145:H28 str. RM13516, complete genome-taxID:1248915-CM-MODEL_TRUE
TTTCTGGTGACGTTTGGCGGTATCAGTTTTACTCCGTGACTGCTCTGCCGCCC
>gi|573932891|gb|CP006262.1|:c1574717-1574665 Escherichia coli O145:H28 str. RM13516, complete genome-taxID:1248915-CM-MODEL_TRUE
TTTCTGGTGACGTTTGGCGGTATCAGTTTTACTCCGTGGCTGCTCTGCCGCCC
>gi|573932891|gb|CP006262.1|:1958183-1958235 Escherichia coli O145:H28 str. RM13516, complete genome-taxID:1248915-CM-MODEL_TRUE
TTTCTGGTGACGTTTGGCGGTATCAGTTTTACTCCTTGGCTGCTCTGCCGCCC
>gi|573932891|gb|CP006262.1|:c1069297-1069246 Escherichia coli O145:H28 str. RM13516, complete genome-taxID:1248915-CM-MODEL_TRUE
TTCTGGTGACATTTGGCGGTATCAGTTTTACTCCGTAACTGCTCTGCCGCCC
>gi|664693170|gb|CP005998.1|:801032-801083 Escherichia coli B7A, complete genome-taxID:340184-CM-MODEL_TRUE
TTTCTGGTGACGTTTGGCGGTATCAGTTTTACTCCGTGACTGCTCTGCCGCC
>gi|675819434|emb|LM995997.1|:c1201-1149 Escherichia coli genome assembly FHI58, scaffold scaffold-27_contig-1.1_595081_603251_[organism:Escherichia-taxID:562-CM-MODEL_TRUE
TTTCTGGTGACGTTTGGCGGTATCAGTTTTACTCCGTGACTGCTCTGCCGCCC
>gi|218363708|emb|CU928161.2|:c1335179-1335127 Escherichia coli S88 chromosome, complete genome-taxID:585035-CM-MODEL_TRUE
TTTCTGGTGACGTTTGGCGGTATCAGTTTTACTCCGTGACTGCTCTGCCGCCC
>gi|675818940|emb|LM995503.1|:11851-11903 Escherichia coli genome assembly FHI102, scaffold scaffold-22_contig-7.0_1_220612_[organism:Escherichia-taxID:562-CM-MODEL_TRUE
TTTCTGGTGACGTTTGGCGGTATCAGTTTTACTCCGTGACTGCTCTGCCGCCC
>gi|874075390|gb|CP007442.1|:1618406-1618457 Escherichia coli ACN001, complete genome-taxID:1311757-CM-MODEL_TRUE
TTTCTGGTGACGTTTGGCGGTATCAGTTTTACTCCGTGACTGCTCTGCCGCC
>gi|355418401|gb|CP002211.1|:c1294038-1293986 Escherichia coli str. 'clone D i2', complete genome-taxID:885276-CM-MODEL_TRUE
TTTCTGGTGACGTTTGGCGGTATCAGTTTTACTCCGTGACTGCTCTGCCGCCC
>gi|926539508|gb|CP012633.1|:2751274-2751326 Escherichia coli strain SF-166, complete genome-taxID:562-CM-MODEL_TRUE
TTTCTGGTGACGTTTGGCGGTATCAGTTTTACTCCGTGACTGCTCTGCCGCCC
>gi|801066488|gb|CP011134.1|:c1374204-1374152 Escherichia coli VR50, complete genome-taxID:941323-CM-MODEL_TRUE
TTTCTGGTGACATTTGGCGGTATCAGTTTTACTCCGTGACTGCTCTGCCGCCC
>gi|857137982|gb|CP011495.1|:2901520-2901572 Escherichia coli strain NCM3722, complete genome-taxID:562-CM-MODEL_TRUE
TTTCTGGTGACGTTTGGCGGTATCAGTTTTACTCCGTGACTGCTCTGCCGCCC
>gi|675819170|emb|LM995733.1|:24986-25038 Escherichia coli genome assembly FHI24, scaffold scaffold-20_contig-21.1_27063_53576_[organism:Escherichia-taxID:562-CM-MODEL_TRUE
TTTCTGGTGACGTTTGGCGGTATCAGTTTTACTCCGTGACTGCTCTGCCGCCC
>gi|307551844|gb|CP001671.1|:c1171105-1171053 Escherichia coli ABU 83972, complete genome-taxID:655817-CM-MODEL_TRUE
TTTCTGGTGACGTTTGGCGGTATCAGTTTTACTCCGTGACTGCTCTGCCGCCC
>gi|687675228|emb|LM995446.1|:1598279-1598331 Escherichia coli genome assembly EcRV308Chr, chromosome : 1-taxID:562-CM-MODEL_TRUE
TTTCTGGTGACGTTTGGCGGTATCAGTTTTACTCCGTGACTGCTCTGCCGCCC
>gi|209157093|gb|CP001164.1|:c1741871-1741819 Escherichia coli O157:H7 str. EC4115, complete genome-taxID:444450-CM-MODEL_TRUE
TTTCTGGTGACGTTTGGCGGTATCAGTTTTACTCCGTGACTGCTCTGCCGCCC
>gi|209157093|gb|CP001164.1|:2155651-2155703 Escherichia coli O157:H7 str. EC4115, complete genome-taxID:444450-CM-MODEL_TRUE
TTTCTGGTGACGTTTGGCGGTATCAGTTTTACTCCGTGACTGCTCTGCCGCCC
>gi|209157093|gb|CP001164.1|:2930528-2930580 Escherichia coli O157:H7 str. EC4115, complete genome-taxID:444450-CM-MODEL_TRUE
TTTCTGGTGACGTTTGGCGGTATCAGTTTTACTCCGTGACTGCTCTGCCGCCC
>gi|209157093|gb|CP001164.1|:2109486-2109538 Escherichia coli O157:H7 str. EC4115, complete genome-taxID:444450-CM-MODEL_TRUE
TTTCTGGTGACGTTTGGCGGTATCAGTTTTACTCCGTGGCTGCTCTGCCGCCC
>gi|209157093|gb|CP001164.1|:c1169124-1169073 Escherichia coli O157:H7 str. EC4115, complete genome-taxID:444450-CM-MODEL_TRUE
TTCTGGTGACATTTGGCGGTATCAGTTTTACTCCGTAACTGCTCTGCCGCCC
>gi|209157093|gb|CP001164.1|:c1683631-1683603 Escherichia coli O157:H7 str. EC4115, complete genome-taxID:444450-CM-MODEL_FALSE
TTTCTGGTGACGTTTGGCGGCATCTGTTT
>gi|323376397|gb|CP002516.1|:c2311678-2311626 Escherichia coli KO11, complete genome-taxID:595495-CM-MODEL_TRUE
TTTCTGGTGACGTTTGGCGGTATCAGTTTTACTCCGTGACTGCTCTGCCGCCC
#RF00079
>omrA/b_Proteobacteria proteobacteria-gi.txt-CM-MODEL_TRUE
CCCAGAGGUAUUGAUUGGUGAGAUUAUUCGGUACGCUCUUCGUACCCUGUCUCUUGCACCAACCUGCGCGGAUGCGCAGGUUUUUUUU
>gi|675818915|emb|LM995478.1|:c227116-227031 Escherichia coli genome assembly FHI11, scaffold scaffold-23_contig-2.0_1_424634_[organism:Escherichia-taxID:562-CM-MODEL_TRUE
CAGAGGTATTGATTGGTGAGATTATTCGGTACGCTCTTCGTACCCTGTCTCTTGCACCAACCTGCGCGGATGCGCAGGTTTTTTTT
>gi|604290478|gb|CP007253.1|:c3052219-3052133 Salmonella enterica subsp. enterica serovar Enteritidis str. EC20111174, complete genome-taxID:1244122-CM-MODEL_TRUE
CCCAGAGGTATTGATTGGTGAGATTATTCGGTACGCTCTTCGTACCTGTCTCTTGCACCAACCTGCGCGGATGCGCAGGTTTTTTTT
>gi|569535620|gb|CP007025.1|:3338045-3338132 Escherichia albertii KF1, complete genome-taxID:1440052-CM-MODEL_TRUE
CCCAGAGGTATTGATTGGTGAGATTATTCGGTACGCTCTTCGTACCCTGTCTCTTGCACCAACCTGCGCGGATGCGCAGGTTTTTTTT
>gi|569535620|gb|CP007025.1|:3337895-3337929 Escherichia albertii KF1, complete genome-taxID:1440052-CM-MODEL_FALSE
TTACACCAACCTGCGCAGATGCGCAGGTTTTTTTT
>gi|604030926|gb|CP007339.1|:c3058844-3058758 Salmonella enterica subsp. enterica serovar Enteritidis str. EC20120685 genome-taxID:1412534-CM-MODEL_TRUE
CCCAGAGGTATTGATTGGTGAGATTATTCGGTACGCTCTTCGTACCTGTCTCTTGCACCAACCTGCGCGGATGCGCAGGTTTTTTTT
>gi|603851410|gb|CP007311.1|:c3058905-3058819 Salmonella enterica subsp. enterica serovar Enteritidis str. SA20094350 genome-taxID:1412504-CM-MODEL_TRUE
CCCAGAGGTATTGATTGGTGAGATTATTCGGTACGCTCTTCGTACCTGTCTCTTGCACCAACCTGCGCGGATGCGCAGGTTTTTTTT
>gi|820949075|gb|CP011421.1|:c3407055-3406968 Klebsiella pneumoniae strain yzusk-4 genome-taxID:573-CM-MODEL_TRUE
CCCAGAGGTATTGATAGGTGAGTTTCTCAGGTACGCTCTTCGTACTGAACGTCTTACACCGACCTGCGCGGATGCGCAGGTTTTTTTT
>gi|723234405|gb|CP009863.1|:c4367338-4367251 Klebsiella pneumoniae subsp. pneumoniae strain KPNIH29, complete genome-taxID:72407-CM-MODEL_TRUE
CCCAGAGGTATTGATAGGTGAGTTTCTCAGGTACGCTCTTCGTACTGAACGTCTTACACCGACCTGCGCGGATGCGCAGGTTTTTTTT
>gi|603415896|gb|CP007387.1|:c3058909-3058823 Salmonella enterica subsp. enterica serovar Enteritidis str. EC20121986 genome-taxID:1412580-CM-MODEL_TRUE
CCCAGAGGTATTGATTGGTGAGATTATTCGGTACGCTCTTCGTACCTGTCTCTTGCACCAACCTGCGCGGATGCGCAGGTTTTTTTT
>gi|157320013|gb|CP000826.1|:c4240050-4239958 Serratia proteamaculans 568, complete genome-taxID:399741-CM-MODEL_TRUE
CCCAGAGGTATTGATTGGTGAGAAATCAGCATACTCTGTATGTTGAAGCCATTTTCAATTGCACCAACCTACGCGGATGCGTAGGTTTTTTTT
>gi|157320013|gb|CP000826.1|:c4240269-4240235 Serratia proteamaculans 568, complete genome-taxID:399741-CM-MODEL_FALSE
TTGCACCAACCTACGCAGATGCGTAGGTTTTTTTT
>gi|602800386|gb|CP007364.1|:c3058908-3058822 Salmonella enterica subsp. enterica serovar Enteritidis str. EC20120555 genome-taxID:1412566-CM-MODEL_TRUE
CCCAGAGGTATTGATTGGTGAGATTATTCGGTACGCTCTTCGTACCTGTCTCTTGCACCAACCTGCGCGGATGCGCAGGTTTTTTTT
>gi|754295078|gb|CP009085.2|:c3052338-3052252 Salmonella enterica subsp. enterica serovar Enteritidis strain OLF-SE3-98983-4, complete genome-taxID:149539-CM-MODEL_TRUE
CCCAGAGGTATTGATTGGTGAGATTATTCGGTACGCTCTTCGTACCTGTCTCTTGCACCAACCTGCGCGGATGCGCAGGTTTTTTTT
>gi|597512677|emb|FO834906.1|:883868-883955 Klebsiella pneumoniae str. Kp52.145, chromosome, complete genome-taxID:573-CM-MODEL_TRUE
CCCAGAGGTATTGATAGGTGAGTTTCTCAGGTACGCTCTTCGTACTGAACGTCTTACACCGACCTGCGCGGATGCGCAGGTTTTTTTT
>gi|808698133|gb|CP010438.1|:c3725365-3725278 Escherichia coli K-12 strain ER3454, complete genome-taxID:83333-CM-MODEL_TRUE
CCCAGAGGTATTGATTGGTGAGATTATTCGGTACGCTCTTCGTACCCTGTCTCTTGCACCAACCTGCGCGGATGCGCAGGTTTTTTTT
>gi|604194649|gb|CP007438.1|:c2311319-2311233 Salmonella enterica subsp. enterica serovar Enteritidis str. EC20120009 genome-taxID:1412471-CM-MODEL_TRUE
CCCAGAGGTATTGATTGGTGAGATTATTCGGTACGCTCTTCGTACCTGTCTCTTGCACCAACCTGCGCGGATGCGCAGGTTTTTTTT
>gi|817577526|gb|CP011321.1|:c2962283-2962196 Escherichia coli strain SQ88, complete genome-taxID:562-CM-MODEL_TRUE
CCCAGAGGTATTGATTGGTGAGATTATTCGGTACGCTCTTCGTACCCTGTCTCTTGCACCAACCTGCGCGGATGCGCAGGTTTTTTTT
>gi|315059226|gb|CP002185.1|:c3166289-3166202 Escherichia coli W, complete genome-taxID:566546-CM-MODEL_TRUE
CCCAGAGGTATTGATTGGTGAGATTATTCGGTACGCTCTTCGTACCCTGTCTCTTGCACCAACCTGCGCGGATGCGCAGGTTTTTTTT
>gi|342360612|gb|AE005674.2|:c2936548-2936461 Shigella flexneri 2a str. 301, complete genome-taxID:198214-CM-MODEL_TRUE
CCCAGAGGTATTGATTGGTGAGATTATTCGGTACGCTCTTCGTACCCTGTCTCTTGCACCAACCTGCGCGGATGCGCAGGTTTTTTTT
>gi|383101383|gb|CP002291.1|:c3201358-3201271 Escherichia coli P12b, complete genome-taxID:910348-CM-MODEL_TRUE
CCCAGAGGTATTGATTGGTGAGATTATTCGGTACGCTCTTCGTACCCTGTCTCTTGCACCAACCTGCGCGGATGCGCAGGTTTTTTTT
>gi|764039757|gb|CP004083.1|:4708703-4708791 Enterobacteriaceae bacterium bta3-1, complete genome-taxID:1265478-CM-MODEL_TRUE
CCCAGAGGTATTGATTGGTGAGATTTCAGTACATTTGTTACTGAAGCCAATAAATTACACCGACCTACGCGGATGCGTAGGTTTTTTTT
>gi|764039757|gb|CP004083.1|:4709011-4709099 Enterobacteriaceae bacterium bta3-1, complete genome-taxID:1265478-CM-MODEL_TRUE
CCCAGAGGTATTGATTGGTGAATTTTTCAGTACATTTGTGACTGAACCAAGAAATTACACCGACCTACGCGGATGCGTAGGTTTTTTTT
>gi|604372271|gb|CP007466.1|:c1794423-1794337 Salmonella enterica subsp. enterica serovar Enteritidis str. SA20084644, complete genome-taxID:1412480-CM-MODEL_TRUE
CCCAGAGGTATTGATTGGTGAGATTATTCGGTACGCTCTTCGTACCTGTCTCTTGCACCAACCTGCGCGGATGCGCAGGTTTTTTTT
>gi|667689599|gb|CP008957.1|:c3786215-3786128 Escherichia coli O157:H7 str. EDL933, complete genome-taxID:155864-CM-MODEL_TRUE
CCCAGAGGTATTGATTGGTGAGATTATTCGGTACGCTCTTCGTACCCTGTCTCTTGCACCAACCTGCGCGGATGCGCAGGTTTTTTTT
>gi|827428600|gb|CP011511.1|:c2789903-2789816 Shigella boydii strain ATCC 9210, complete genome-taxID:621-CM-MODEL_TRUE
CCCAGAGGTATTGATTGGTGAGATTATTCGGTACGCTCTTCGTACCCTGTCTCTTGCACCAACCTGCGCGGATGCGCAGGTTTTTTTT
>gi|603609870|gb|CP007349.1|:c3058908-3058822 Salmonella enterica subsp. enterica serovar Enteritidis str. EC20120469 genome-taxID:1412552-CM-MODEL_TRUE
CCCAGAGGTATTGATTGGTGAGATTATTCGGTACGCTCTTCGTACCTGTCTCTTGCACCAACCTGCGCGGATGCGCAGGTTTTTTTT
>gi|641682562|emb|HG941718.1|:c3159566-3159479 Escherichia coli ST131 strain EC958 chromosome, complete genome-taxID:1359206-CM-MODEL_TRUE
CCCAGAGGTATTGATTGGTGAGATTATTCGGTACGCTCTTCGTACCCTGTCTCTTGCACCAACCTGCGCGGATGCGCAGGTTTTTTTT
>gi|312944605|gb|CP001855.1|:c2963189-2963102 Escherichia coli O83:H1 str. NRG 857C, complete genome-taxID:685038-CM-MODEL_TRUE
CCCAGAGGTATTGATTGGTGAGATTATTCGGTACGCTCTTCGTACCCAGTCTCTTGCACCAACCTGCGCGGATGCGCAGGTTTTTTTT
>gi|675817440|emb|LM997331.1|:c223395-223308 Escherichia coli genome assembly FHI90, scaffold scaffold-30_contig-1.1_3218_733472_[organism:Escherichia-taxID:562-CM-MODEL_TRUE
CCCAGAGGTATTGATTGGTGAGATTATTCGGTACGCTCTTCGTACCCTGTCTCTTGCACCAACCTGCGCGGATGCGCAGGTTTTTTTT
>gi|145316543|gb|CP000653.1|:c3580539-3580454 Enterobacter sp. 638, complete genome-taxID:399742-CM-MODEL_TRUE
CCCAGAGGTATTGATTGGTGAGAATTCTAAGTACGGAATCGTACTCATCTCTTGCACCAGCCTGCGCAGATGCGCAGGTTTTTTTT
>gi|145316543|gb|CP000653.1|:c3580690-3580656 Enterobacter sp. 638, complete genome-taxID:399742-CM-MODEL_FALSE
TTGCACCAACCTGCGTCCATACGCAGGTTTTTTTT
>gi|603338005|gb|CP007417.1|:c3058908-3058822 Salmonella enterica subsp. enterica serovar Enteritidis str. SA20123395 genome-taxID:1412495-CM-MODEL_TRUE
CCCAGAGGTATTGATTGGTGAGATTATTCGGTACGCTCTTCGTACCTGTCTCTTGCACCAACCTGCGCGGATGCGCAGGTTTTTTTT
>gi|924324977|gb|CP012264.1|:c3502419-3502384 Cronobacter condimenti 1330 strain LMG 26250, complete genome-taxID:1073999-CM-MODEL_FALSE
CTTACACCAACCTGCGCGGATGCGCAGGTTTTTTTT
>gi|545006446|emb|HF937208.1|:c3204186-3204100 Salmonella enterica subsp. enterica serovar Typhimurium DT104 main chromosome, complete genome-taxID:85569-CM-MODEL_TRUE
CCCAGAGGTATTGATTGGTGAGATTATTCGGTACGCTCTTCGTACCTGTCTCTTGCACCAACCTGCGCGGATGCGCAGGTTTTTTTT
>gi|603676675|gb|CP007345.1|:c3058904-3058818 Salmonella enterica subsp. enterica serovar Enteritidis str. EC20120219 genome-taxID:1412548-CM-MODEL_TRUE
CCCAGAGGTATTGATTGGTGAGATTATTCGGTACGCTCTTCGTACCTGTCTCTTGCACCAACCTGCGCGGATGCGCAGGTTTTTTTT
>gi|257751862|dbj|AP010953.1|:c3864725-3864638 Escherichia coli O26:H11 str. 11368 DNA, complete genome-taxID:573235-CM-MODEL_TRUE
CCCAGAGGTATTGATTGGTGAGATTATTCGGTACGCTCTTCGTACCCTGTCTCTTGCACCAACCTGCGCGGATGCGCAGGTTTTTTTT
>gi|682063065|gb|CP009092.1|:c3052370-3052284 Salmonella enterica subsp. enterica serovar Enteritidis strain OLF-SE10-10052, complete genome-taxID:149539-CM-MODEL_TRUE
CCCAGAGGTATTGATTGGTGAGATTATTCGGTACGCTCTTCGTACCTGTCTCTTGCACCAACCTGCGCGGATGCGCAGGTTTTTTTT
>gi|253322479|gb|CP001665.1|:925434-925521 Escherichia coli 'BL21-Gold(DE3)pLysS AG', complete genome-taxID:866768-CM-MODEL_TRUE
CCCAGAGGTATTGATTGGTGAGATTATTCGGTACGCTCTTCGTACCCTGTCTCTTGCACCAACCTGCGCGGATGCGCAGGTTTTTTTT
>gi|828906158|gb|CP011578.1|:c2496199-2496112 Klebsiella pneumoniae strain CAV1392, complete genome-taxID:573-CM-MODEL_TRUE
CCCAGAGGTATTGATAGGTGAGTTTCTCAGGTACGCTCTTCGTACTGAACGTCTTACACCGACCTGCGCGGATGCGCAGGTTTTTTTT
>gi|595625618|gb|CP006923.1|:954856-954943 Klebsiella pneumoniae 30660/NJST258_1, complete genome-taxID:1420012-CM-MODEL_TRUE
CCCAGAGGTATTGATAGGTGAGTTTCTCAGGTACGCTCTTCGTACTGAACGTCTTACACCGACCTGCGCGGATGCGCAGGTTTTTTTT
>gi|602974008|gb|CP007321.1|:c3015100-3015014 Salmonella enterica subsp. enterica serovar Enteritidis str. EC20090193, complete genome-taxID:1412459-CM-MODEL_TRUE
CCCAGAGGTATTGATTGGTGAGATTATTCGGTACGCTCTTCGTACCTGTCTCTTGCACCAACCTGCGCGGATGCGCAGGTTTTTTTT
>gi|523815970|gb|CP006055.1|:c4110546-4110460 Salmonella enterica subsp. enterica Serovar Cubana str. CFSAN002050, complete genome-taxID:1271863-CM-MODEL_TRUE
CCCAGAGGTATTGATTGGTGAGATTATTCGGTACGCTCTTCGTACCTGTCTCTTGCACCAACCTGCGCGGATGCGCAGGTTTTTTTT
>gi|914821781|gb|CP012344.1|:875429-875515 Salmonella enterica subsp. enterica serovar Choleraesuis str. ATCC 10708, complete genome-taxID:938142-CM-MODEL_TRUE
CCCAGAGGTATTGATTGGTGAGATTATTCGGTACGCTCTTCGTACCTGTCTCTTGCACCAACCTGCGCGGATGCGCAGGTTTTTTTT
>gi|604064827|gb|CP007374.1|:c3058909-3058823 Salmonella enterica subsp. enterica serovar Enteritidis str. EC20121746 genome-taxID:1412563-CM-MODEL_TRUE
CCCAGAGGTATTGATTGGTGAGATTATTCGGTACGCTCTTCGTACCTGTCTCTTGCACCAACCTGCGCGGATGCGCAGGTTTTTTTT
>gi|260447279|gb|CP001637.1|:907574-907661 Escherichia coli DH1, complete genome-taxID:536056-CM-MODEL_TRUE
CCCAGAGGTATTGATTGGTGAGATTATTCGGTACGCTCTTCGTACCCTGTCTCTTGCACCAACCTGCGCGGATGCGCAGGTTTTTTTT
>gi|156530483|gb|CP000783.1|:443951-443986 Cronobacter sakazakii ATCC BAA-894, complete genome-taxID:290339-CM-MODEL_FALSE
CTTACACCAACCTGCGCGGATGCGCAGGTTTTTTTT
>gi|56126533|gb|CP000026.1|:c2988041-2987955 Salmonella enterica subsp. enterica serovar Paratyphi A str. ATCC 9150, complete genome-taxID:295319-CM-MODEL_TRUE
CCCAGAGGTATTGATTGGTGAGATTATTCGGTACGCTCTTCGTACCTGTCTCTTGCACCAACCTGCGCGGATGCGCAGGTTTTTTTT
>gi|747137039|gb|CP009049.1|:c3606666-3606580 Salmonella enterica subsp. enterica serovar Paratyphi A strain CMCC 50973, complete genome-taxID:54388-CM-MODEL_TRUE
CCCAGAGGTATTGATTGGTGAGATTATTCGGTACGCTCTTCGTACCTGTCTCTTGCACCAACCTGCGCGGATGCGCAGGTTTTTTTT
>gi|603640538|gb|CP007352.1|:c3058898-3058812 Salmonella enterica subsp. enterica serovar Enteritidis str. EC20120498 genome-taxID:1412545-CM-MODEL_TRUE
CCCAGAGGTATTGATTGGTGAGATTATTCGGTACGCTCTTCGTACCTGTCTCTTGCACCAACCTGCGCGGATGCGCAGGTTTTTTTT
>gi|604107515|gb|CP007405.1|:c3058906-3058820 Salmonella enterica subsp. enterica serovar Enteritidis str. EC20120775 genome-taxID:1412533-CM-MODEL_TRUE
CCCAGAGGTATTGATTGGTGAGATTATTCGGTACGCTCTTCGTACCTGTCTCTTGCACCAACCTGCGCGGATGCGCAGGTTTTTTTT
>gi|628075004|gb|CP007136.1|:c3598569-3598482 Escherichia coli O145:H28 str. RM12581, complete genome-taxID:1248823-CM-MODEL_TRUE
CCCAGAGGTATTGATTGGTGAGATTATTCGGTACGCTCTTCGTACCCTGTCTCTTGCACCAACCTGCGCGGATGCGCAGGTTTTTTTT
>gi|339759707|gb|CP002910.1|:c4044064-4043977 Klebsiella pneumoniae KCTC 2242, complete genome-taxID:1049565-CM-MODEL_TRUE
CCCAGAGGTATTGATAGGTGAGTTTCTCAGGTACGCTCTTCGTACTGAACGTCTTACACCGACCTGCGCGGATGCGCAGGTTTTTTTT
>gi|604181178|gb|CP007361.1|:c3058376-3058290 Salmonella enterica subsp. enterica serovar Enteritidis str. SA20100349 genome-taxID:1412482-CM-MODEL_TRUE
CCCAGAGGTATTGATTGGTGAGATTATTCGGTACGCTCTTCGTACCTGTCTCTTGCACCAACCTGCGCGGATGCGCAGGTTTTTTTT
>gi|81244029|gb|CP000036.1|:c2741438-2741351 Shigella boydii Sb227, complete genome-taxID:300268-CM-MODEL_TRUE
CCCAGAGGTATTGATTGGTGAGATTATTCGGTACGCTCTTCGTACCCTGTCTCTTGCACCAACCTGCGCGGATGCGCAGGTTTTTTTT
>gi|603619939|gb|CP007350.1|:c3058907-3058821 Salmonella enterica subsp. enterica serovar Enteritidis str. EC20120496 genome-taxID:1412556-CM-MODEL_TRUE
CCCAGAGGTATTGATTGGTGAGATTATTCGGTACGCTCTTCGTACCTGTCTCTTGCACCAACCTGCGCGGATGCGCAGGTTTTTTTT
>gi|319801179|emb|FR729477.2|:4238999-4239093 Yersinia enterocolitica subsp. palearctica Y11-taxID:930944-CM-MODEL_TRUE
CCCAGAGGTATTAATTGGTGAGTAATCAACATACGCTGTGTGTTAAAGCCAGTTTTTTATTTGCACCGACCTACGCAGATGCGTAGGTTTTTTTT
>gi|604081859|gb|CP007398.1|:c3058909-3058823 Salmonella enterica subsp. enterica serovar Enteritidis str. EC20121753 genome-taxID:1412551-CM-MODEL_TRUE
CCCAGAGGTATTGATTGGTGAGATTATTCGGTACGCTCTTCGTACCTGTCTCTTGCACCAACCTGCGCGGATGCGCAGGTTTTTTTT
>gi|603288859|gb|CP007420.1|:c3014527-3014441 Salmonella enterica subsp. enterica serovar Enteritidis str. EC20100103, complete genome-taxID:1412458-CM-MODEL_TRUE
CCCAGAGGTATTGATTGGTGAGATTATTCGGTACGCTCTTCGTACCTGTCTCTTGCACCAACCTGCGCGGATGCGCAGGTTTTTTTT
>gi|603110875|gb|CP007315.1|:c3058906-3058820 Salmonella enterica subsp. enterica serovar Enteritidis str. SA20094521 genome-taxID:1412484-CM-MODEL_TRUE
CCCAGAGGTATTGATTGGTGAGATTATTCGGTACGCTCTTCGTACCTGTCTCTTGCACCAACCTGCGCGGATGCGCAGGTTTTTTTT
>gi|530342600|gb|CP006656.1|:991630-991717 Klebsiella pneumoniae JM45, complete genome-taxID:1380908-CM-MODEL_TRUE
CCCAGAGGTATTGATAGGTGAGTTTCTCAGGTACGCTCTTCGTACTGAACGTCTTACACCGACCTGCGCGGATGCGCAGGTTTTTTTT
>gi|605537200|gb|CP007533.1|:c2571939-2571853 Salmonella enterica subsp. enterica serovar Bredeney str. CFSAN001080, complete genome-taxID:1194154-CM-MODEL_TRUE
CCCAGAGGTATTGATTGGTGAGATTATTCGGTACGCTCTTCGTACCTGTCTCTTGCACCAACCTGCGCGGATGCGCAGGTTTTTTTT
>gi|364515570|gb|CP003200.1|:c4346498-4346411 Klebsiella pneumoniae subsp. pneumoniae HS11286, complete genome-taxID:1125630-CM-MODEL_TRUE
CCCAGAGGTATTGATAGGTGAGTTTCTCAGGTACGCTCTTCGTACTGAACGTCTTACACCGACCTGCGCGGATGCGCAGGTTTTTTTT
>gi|544340954|emb|HG428755.1|:c3208861-3208774 Escherichia coli PMV-1 main chromosome, complete genome-taxID:1382700-CM-MODEL_TRUE
CCCAGAGGTATTGATTGGTGAGATTATTCGGTACGCTCTTCGTACCCAGTCTCTTGCACCAACCTGCGCGGATGCGCAGGTTTTTTTT
>gi|603555781|gb|CP007373.1|:c3058907-3058821 Salmonella enterica subsp. enterica serovar Enteritidis str. EC20121744 genome-taxID:1412554-CM-MODEL_TRUE
CCCAGAGGTATTGATTGGTGAGATTATTCGGTACGCTCTTCGTACCTGTCTCTTGCACCAACCTGCGCGGATGCGCAGGTTTTTTTT
>gi|753774531|gb|CP010816.1|:c2783635-2783548 Escherichia coli strain BL21 (TaKaRa), complete genome-taxID:562-CM-MODEL_TRUE
CCCAGAGGTATTGATTGGTGAGATTATTCGGTACGCTCTTCGTACCCTGTCTCTTGCACCAACCTGCGCGGATGCGCAGGTTTTTTTT
>gi|717144320|gb|CP009771.1|:c4568367-4568280 Klebsiella pneumoniae subsp. pneumoniae strain KPNIH33, complete genome-taxID:72407-CM-MODEL_TRUE
CCCAGAGGTATTGATAGGTGAGTTTCTCAGGTACGCTCTTCGTACTGAACGTCTTACACCGACCTGCGCGGATGCGCAGGTTTTTTTT
>gi|602850770|gb|CP007293.1|:c3058858-3058772 Salmonella enterica subsp. enterica serovar Enteritidis str. SA20083456 genome-taxID:1412506-CM-MODEL_TRUE
CCCAGAGGTATTGATTGGTGAGATTATTCGGTACGCTCTTCGTACCTGTCTCTTGCACCAACCTGCGCGGATGCGCAGGTTTTTTTT
>gi|756767957|gb|CP007149.1|:c3185719-3185632 Escherichia coli RS218, complete genome-taxID:439184-CM-MODEL_TRUE
CCCAGAGGTATTGATTGGTGAGATTATTCGGTACGCTCTTCGTACCCAGTCTCTTGCACCAACCTGCGCGGATGCGCAGGTTTTTTTT
>gi|284919779|emb|FN554766.1|:c3238224-3238137 Escherichia coli 042 complete genome-taxID:216592-CM-MODEL_TRUE
CCCAGAGGTATTGATTGGTGAGATTATTCGGTACGCTCTTCGTACCCTGTCTCTTGCACCAACCTGCGCGGATGCGCAGGTTTTTTTT
>gi|676254253|emb|LN554925.1|:c225763-225676 Escherichia coli genome assembly FHI62, scaffold scaffold-23_contig-0.0_1_800564_[organism:Escherichia-taxID:562-CM-MODEL_TRUE
CCCAGAGGTATTGATTGGTGAGATTATTCGGTACGCTCTTCGTACCCTGTCTCTTGCACCAACCTGCGCGGATGCGCAGGTTTTTTTT
>gi|604268692|gb|CP007251.1|:c3047192-3047105 Salmonella enterica subsp. enterica serovar Enteritidis str. EC20110353, complete genome-taxID:1243618-CM-MODEL_TRUE
CCCAGAGGTATTGATTGGTGAGATTATTCGGTACGCTCTTCGTACCTGTCTCTTGCACCAACCTGCGCGGATGCGCTAGGTTTTTTTT
>gi|349736152|gb|CP003034.1|:c3328481-3328394 Escherichia coli O7:K1 str. CE10, complete genome-taxID:1072459-CM-MODEL_TRUE
CCCAGAGGTATTGATTGGTGAGATTATTCGGTACGCTCTTCGTACCCTGTCTCTTGCACCAACCTGCGCGGATGCGCAGGTTTTTTTT
>gi|603019108|gb|CP007302.1|:c3058897-3058811 Salmonella enterica subsp. enterica serovar Enteritidis str. SA20093421 genome-taxID:1412514-CM-MODEL_TRUE
CCCAGAGGTATTGATTGGTGAGATTATTCGGTACGCTCTTCGTACCTGTCTCTTGCACCAACCTGCGCGGATGCGCAGGTTTTTTTT
>gi|808186398|gb|CP007523.1|:c3854394-3854308 Salmonella enterica subsp. enterica serovar Typhimurium str. CDC 2011K-0870, complete genome-taxID:1454642-CM-MODEL_TRUE
CCCAGAGGTATTGATTGGTGAGATTATTCGGTACGCTCTTCGTACCTGTCTCTTGCACCAACCTGCGCGGATGCGCAGGTTTTTTTT
>gi|544200787|gb|CP006584.1|:c3071668-3071581 Escherichia coli LY180, complete genome-taxID:1335916-CM-MODEL_TRUE
CCCAGAGGTATTGATTGGTGAGATTATTCGGTACGCTCTTCGTACCCTGTCTCTTGCACCAACCTGCGCGGATGCGCAGGTTTTTTTT
>gi|333488955|gb|CP002774.1|:c4301548-4301456 Serratia sp. AS12, complete genome-taxID:768490-CM-MODEL_TRUE
CCCAGAGGTATTGATTGGTGAGAAATCAGCATACTCTGTATGTTGAAGCCATTTTCAATTGCACCAACCTACGCGGATGCGTAGGTTTTTTTT
>gi|333488955|gb|CP002774.1|:c4301822-4301734 Serratia sp. AS12, complete genome-taxID:768490-CM-MODEL_TRUE
CCCAGAGGTATTGATTGGTGAGTTTCAACAACTCGTGTGTTGAACCCATATTAATTGCACCAACCTACGCAGATGCGTAGGTTTTTTTT
>gi|896682713|gb|CP007329.2|:c3052452-3052366 Salmonella enterica subsp. enterica serovar Enteritidis str. EC20120002 genome-taxID:1412466-CM-MODEL_TRUE
CCCAGAGGTATTGATTGGTGAGATTATTCGGTACGCTCTTCGTACCTGTCTCTTGCACCAACCTGCGCGGATGCGCAGGTTTTTTTT
>gi|603007801|gb|CP007301.1|:c3058906-3058820 Salmonella enterica subsp. enterica serovar Enteritidis str. SA20091739 genome-taxID:1412523-CM-MODEL_TRUE
CCCAGAGGTATTGATTGGTGAGATTATTCGGTACGCTCTTCGTACCTGTCTCTTGCACCAACCTGCGCGGATGCGCAGGTTTTTTTT
>gi|675096362|gb|CP004057.1|:c2962194-2962107 Shigella flexneri Shi06HN006, complete genome-taxID:1282358-CM-MODEL_TRUE
CCCAGAGGTATTGATTGGTGAGATTATTCGGTACGCTCTTCGTACCCTGTCTCTTGCACCAACCTGCGCGGATGCGCAGGTTTTTTTT
>gi|682104674|gb|CP008955.1|:309853-309947 Yersinia kristensenii strain ATCC 33639 genome-taxID:28152-CM-MODEL_TRUE
CCCAGAGGTATTAATTGGTGAATAATCAACATACGCTGTATGTTAAAGCCAGTTTTTTATTTGCACCGACCTACGCAGATGCGTAGGTTTTTTTT
>gi|282947233|emb|FN543502.1|:c3051665-3051579 Citrobacter rodentium ICC168, complete genome-taxID:637910-CM-MODEL_TRUE
CCCAGAGGTATTGATTGGTGAGATTCTTCGGTACGCTCTTCGTACCTGTCTCTTGCACCAGCCTGCGCGGATGCGCAGGTTTTTTTT
>gi|282947233|emb|FN543502.1|:c3051816-3051782 Citrobacter rodentium ICC168, complete genome-taxID:637910-CM-MODEL_FALSE
TTACACCAACCTGCGCAGATGCGCAGGTTTTTTTT
>gi|808715606|gb|CP010442.1|:c3766068-3765981 Escherichia coli K-12 strain ER3466, complete genome-taxID:83333-CM-MODEL_TRUE
CCCAGAGGTATTGATTGGTGAGATTATTCGGTACGCTCTTCGTACCCTGTCTCTTGCACCAACCTGCGCGGATGCGCAGGTTTTTTTT
>gi|675817924|emb|LK931537.1|:160654-160741 Escherichia coli genome assembly StOlav104, scaffold scaffold-35-taxID:562-CM-MODEL_TRUE
CCCAGAGGTATTGATTGGTGAGATTATTCGGTACGCTCTTCGTACCCTGTCTCTTGCACCAACCTGCGCGGATGCGCAGGTTTTTTTT
>gi|675820189|emb|LM996752.1|:172169-172256 Escherichia coli genome assembly FHI8, scaffold scaffold-30_contig-3.0_1_389167_[organism:Escherichia-taxID:562-CM-MODEL_TRUE
CCCAGAGGTATTGATTGGTGAGATTATTCGGTACGCTCTTCGTACCCTGTCTCTTGCACCAACCTGCGCGGATGCGCAGGTTTTTTTT
>gi|612150118|gb|CP007546.1|:220373-220458 Enterobacter asburiae L1, complete genome-taxID:1421338-CM-MODEL_TRUE
CCCAGAGGTATTGATTGGTGAGAATTCTTAGTACGGTTTCGTACTCATCTCTTGCACCAACCTGCGCGGATGCGCAGGTTTTTTTT
>gi|700311634|gb|CP009678.1|:c3947787-3947698 Pectobacterium carotovorum subsp. odoriferum strain BC S7, complete genome-taxID:78398-CM-MODEL_TRUE
CCCAGAGGTATTGATTGGTGATATATCGATGTGCTCTGTACATTGAACCATTTGATTACACCAACCTACGCGGATGCGTAGGTTTTTTTT
>gi|749145882|gb|CP010523.1|:c2224656-2224569 Klebsiella variicola strain DSM 15968, complete genome-taxID:244366-CM-MODEL_TRUE
CCCAGAGGTATTGATAGGTGAGTTTCTTAGGTACGCTCTTCGTACTGAACGTCTTACACCGACCTGCGCGGATGCGCAGGTTTTTTTT
>gi|926534544|gb|CP012631.1|:940388-940475 Escherichia coli strain SF-173, complete genome-taxID:562-CM-MODEL_TRUE
CCCAGAGGTATTGATTGGTGAGATTATTCGGTACGCTCTTCGTACCCAGTCTCTTGCACCAACCTGCGCGGATGCGCAGGTTTTTTTT
>gi|371586224|gb|CP003244.1|:928686-928720 Rahnella aquatilis CIP 78.65 = ATCC 33071, complete genome-taxID:745277-CM-MODEL_FALSE
TTGCACCAACCTACGCGGATGCGTAGGTTTTTTTT
>gi|717153978|gb|CP009775.1|:c4524214-4524127 Klebsiella pneumoniae subsp. pneumoniae strain KPNIH32, complete genome-taxID:72407-CM-MODEL_TRUE
CCCAGAGGTATTGATAGGTGAGTTTCTCAGGTACGCTCTTCGTACTGAACGTCTTACACCGACCTGCGCGGATGCGCAGGTTTTTTTT
>gi|933894153|gb|CP012514.1|:c3026899-3026813 Salmonella enterica subsp. enterica serovar Thompson strain RM1986, complete genome-taxID:600-CM-MODEL_TRUE
CCCAGAGGTATTGATTGGTGAGATTATTCGGTACGCTCTTCGTACCTGTCTCTTGCACCAACCTGCGCGGATGCGCAGGTTTTTTTT
>gi|828959694|gb|CP011636.1|:1494792-1494879 Klebsiella oxytoca strain CAV1374, complete genome-taxID:571-CM-MODEL_TRUE
CCCAGAGGTATTGATTGGTGAGTTTTTTAAGTACGCTTTTCGTACTGATTATCTTGCACCGACCTGCGCGGATGCGCAGGTTTTTTTT
>gi|257757386|dbj|AP010958.1|:c3471244-3471157 Escherichia coli O103:H2 str. 12009 DNA, complete genome-taxID:585395-CM-MODEL_TRUE
CCCAGAGGTATTGATTGGTGAGATTATTCGGTACGCTCTTCGTACCCTGTCTCTTGCACCAACCTGCGCGGATGCGCAGGTTTTTTTT
>gi|81239530|gb|CP000034.1|:c2832819-2832732 Shigella dysenteriae Sd197, complete genome-taxID:300267-CM-MODEL_TRUE
CCCAGAGGTATTGATTGGTGAGATTATTCGGTACGCTCTTCGTACCCTGTCTCTTGCACCAACCTGCGCGGATGCGCAGGTTTTTTTT
>gi|927043620|gb|CP012554.1|:3811188-3811274 Citrobacter freundii strain P10159, complete genome-taxID:546-CM-MODEL_TRUE
CCCAGAGGTATTGATTGGTGAGATTATTCGGTACGCACTTCGTACCTGTCTCTTGCACCAACCTGCGCGGATGCGCAGGTTTTTTTT
>gi|440050501|gb|CP003942.1|:c3775536-3775444 Serratia marcescens FGI94, complete genome-taxID:1249634-CM-MODEL_TRUE
CCCAGAGGTATTGATTGGTGAGAAATCAACATACTCGGTATGTTGAAACCATTTTCAATTGCACCAACCTACGCGGATGCGTAGGTTTTTTTT
>gi|661555169|emb|LK931502.1|:c2918508-2918422 Salmonella enterica subsp. enterica serovar Dublin genome assembly SC50_1, chromosome : I-taxID:98360-CM-MODEL_TRUE
CCCAGAGGTATTGATTGGTGAGATTATTCGGTACGCTCTTCGTACCTGTCTCTTGCACCAACCTGCGCGGATGCGCAGGTTTTTTTT
>gi|601101465|gb|CP007505.1|:c4576032-4575946 Salmonella enterica subsp. enterica serovar Tennessee str. TXSC_TXSC08-19, complete genome-taxID:1003191-CM-MODEL_TRUE
CCCAGAGGTATTGATTGGTGAGATTATTCGGTACGCTCTTCGTACCTGTCTCTTGCACCAACCTGCGCGGATGCGCAGGTTTTTTTT
>gi|603839482|gb|CP007310.1|:c3058915-3058829 Salmonella enterica subsp. enterica serovar Enteritidis str. SA20094079 genome-taxID:1412524-CM-MODEL_TRUE
CCCAGAGGTATTGATTGGTGAGATTATTCGGTACGCTCTTCGTACCTGTCTCTTGCACCAACCTGCGCGGATGCGCAGGTTTTTTTT
>gi|639440343|gb|CP007215.2|:4028051-4028136 Enterobacter sacchari SP1, complete genome-taxID:1235834-CM-MODEL_TRUE
CCCAGAGGTATTGATTGGTGATTTATTCGGTACGCTTTTCGTACTCATTTCTTGCACCAACCTGCGCGGACGCGCAGGTTTTTTTT
>gi|639440343|gb|CP007215.2|:4027906-4027940 Enterobacter sacchari SP1, complete genome-taxID:1235834-CM-MODEL_FALSE
TTACACCAACCTGCGCAGATGCGCAGGTTTTTTTT
>gi|675820141|emb|LM996704.1|:284050-284137 Escherichia coli genome assembly FHI79, scaffold scaffold-28_contig-0.2_140288_636391_[organism:Escherichia-taxID:562-CM-MODEL_TRUE
CCCAGAGGTATTGATTGGTGAGATTATTCGGTACGCTCTTCGTACCCTGTCTCTTGCACCAACCTGCGCGGATGCGCAGGTTTTTTTT
>gi|742989218|gb|CP010384.1|:c3807506-3807421 Enterobacter cloacae strain 34399, complete genome-taxID:550-CM-MODEL_TRUE
CCCAGAGGTATTGATTGGTGAGAATTCCTGGTACGTTTTCGTACTCTTCTCTTGCACCAACCTGCGCGGATGCGCAGGTTTTTTTT
>gi|764048557|gb|CP007216.1|:c3794899-3794814 Salmonella enterica subsp. enterica serovar Newport str. USDA-ARS-USMARC-1927, complete genome-taxID:1454620-CM-MODEL_TRUE
CCCAGAGGTATTGATTGGTGAGATTATTCGGTACGCTCTTCGTACCTGTCTCTTGCACCAACCTGCGCGGATGCGCAGGTTTTTTT
>gi|603277862|gb|CP007434.1|:c3058897-3058811 Salmonella enterica subsp. enterica serovar Enteritidis str. EC20120200 genome-taxID:1412529-CM-MODEL_TRUE
CCCAGAGGTATTGATTGGTGAGATTATTCGGTACGCTCTTCGTACCTGTCTCTTGCACCAACCTGCGCGGATGCGCAGGTTTTTTTT
>gi|169887498|gb|CP000948.1|:c3068081-3067994 Escherichia coli str. K12 substr. DH10B, complete genome-taxID:316385-CM-MODEL_TRUE
CCCAGAGGTATTGATTGGTGAGATTATTCGGTACGCTCTTCGTACCCTGTCTCTTGCACCAACCTGCGCGGATGCGCAGGTTTTTTTT
>gi|682067343|gb|CP009093.1|:c3043808-3043722 Salmonella enterica subsp. enterica serovar Enteritidis strain OLF-SE11-10058, complete genome-taxID:149539-CM-MODEL_TRUE
CCCAGAGGTATTGATTGGTGAGATTATTCGGTACGCTCTTCGTACCTGTCTCTTGCACCAACCTGCGCGGATGCGCAGGTTTTTTTT
>gi|570286338|gb|CP006580.1|:1234364-1234449 Enterobacter cloacae P101, complete genome-taxID:1354030-CM-MODEL_TRUE
CCCAGAGGTATTGATTGGTGAGAATTCTTAGTACGGTTTCGTACTCTTCTCTTGCACCAACCTGCGCGGATGCGCAGGTTTTTTTT
>gi|605546632|gb|CP007534.1|:c260622-260536 Salmonella enterica subsp. enterica serovar Abony str. 0014, complete genome-taxID:1029983-CM-MODEL_TRUE
CCCAGAGGTATTGATTGGTGAGATTATTCGGTACGCTCTTCGTACCTGTCTCTTGCACCAACCTGCGCGGATGCGCAGGTTTTTTTT
>gi|564116047|gb|CP006731.1|:807151-807186 Cronobacter sakazakii CMCC 45402, complete genome-taxID:1401659-CM-MODEL_FALSE
CTTACACCAACCTGCGCGGATGCGCAGGTTTTTTTT
>gi|548933035|emb|HG326213.1|:c3128654-3128568 Salmonella enterica subsp. enterica serovar Typhimurium str. DT2, complete genome-taxID:568709-CM-MODEL_TRUE
CCCAGAGGTATTGATTGGTGAGATTATTCGGTACGCTCTTCGTACCTGTCTCTTGCACCAACCTGCGCGGATGCGCAGGTTTTTTTT
>gi|224466365|gb|CP000857.1|:c3109472-3109386 Salmonella enterica subsp. enterica serovar Paratyphi C strain RKS4594, complete genome-taxID:476213-CM-MODEL_TRUE
CCCAGAGGTATTGATTGGTGAGATTATTCGGTACGCTCTTCGTACCTGTCTCTTGCACCAACCTGCGCGGATGCGCAGGTTTTTTTT
>gi|857137982|gb|CP011495.1|:c4218206-4218119 Escherichia coli strain NCM3722, complete genome-taxID:562-CM-MODEL_TRUE
CCCAGAGGTATTGATTGGTGAGATTATTCGGTACGCTCTTCGTACCCTGTCTCTTGCACCAACCTGCGCGGATGCGCAGGTTTTTTTT
>gi|604050606|gb|CP007298.1|:c3058904-3058818 Salmonella enterica subsp. enterica serovar Enteritidis str. EC20090530 genome-taxID:1412585-CM-MODEL_TRUE
CCCAGAGGTATTGATTGGTGAGATTATTCGGTACGCTCTTCGTACCTGTCTCTTGCACCAACCTGCGCGGATGCGCAGGTTTTTTTT
>gi|604094636|gb|CP007402.1|:c3058919-3058833 Salmonella enterica subsp. enterica serovar Enteritidis str. EC20120765 genome-taxID:1412564-CM-MODEL_TRUE
CCCAGAGGTATTGATTGGTGAGATTATTCGGTACGCTCTTCGTACCTGTCTCTTGCACCAACCTGCGCGGATGCGCAGGTTTTTTTT
>gi|602876293|gb|CP007280.1|:c3058895-3058809 Salmonella enterica subsp. enterica serovar Enteritidis str. SA19960848 genome-taxID:1412487-CM-MODEL_TRUE
CCCAGAGGTATTGATTGGTGAGATTATTCGGTACGCTCTTCGTACCTGTCTCTTGCACCAACCTGCGCGGATGCGCAGGTTTTTTTT
>gi|30043918|gb|AE014073.1|:c2931230-2931143 Shigella flexneri 2a str. 2457T, complete genome-taxID:198215-CM-MODEL_TRUE
CCCAGAGGTATTGATTGGTGAGATTATTCGGTACGCTCTTCGTACCCTGTCTCTTGCACCAACCTGCGCGGATGCGCAGGTTTTTTTT
>gi|339511397|emb|FR877557.1|:c2874881-2874795 Salmonella bongori NCTC 12419, culture collection SGSC SARC11, complete genome-taxID:218493-CM-MODEL_TRUE
CCCAGAGGTATTGATTGGTGAGATTATTCGGTACGCTCTTCGTACCTGTCTCTTGCACCAACCTGCGCGGATGCGCAGGTTTTTTTT
>gi|675819222|emb|LM995785.1|:c228167-228080 Escherichia coli genome assembly FHI28, scaffold scaffold-20_contig-1.0_1_408668_[organism:Escherichia-taxID:562-CM-MODEL_TRUE
CCCAGAGGTATTGATTGGTGAGATTATTCGGTACGCTCTTCGTACCCTGTCTCTTGCACCAACCTGCGCGGATGCGCAGGTTTTTTTT
>gi|932123715|gb|CP009456.1|:c3769710-3769616 Yersinia enterocolitica strain FORC-002, complete genome-taxID:630-CM-MODEL_TRUE
CCCAGAGGTATTAATTGGTGAGTAATCAACATACGCTGTGTGTTAAAGCCAGTTTTTTATTTGCACCGACCTACGCAGATGCGTAGGTTTTTTTT
>gi|930817479|gb|CP012151.1|:1115989-1116075 Salmonella enterica subsp. enterica serovar Typhi strain B/SF/13/03/195, complete genome-taxID:90370-CM-MODEL_TRUE
CCCAGAGGTATTGATTGGTGAGATTATTCGGTACGCTCTTCGTACCTGTCTCTTGCACCAACCTGCGCGGATGCGCAGGTTTTTTTT
>gi|723249485|gb|CP009876.1|:c4251618-4251531 Klebsiella pneumoniae subsp. pneumoniae strain KPNIH31, complete genome-taxID:72407-CM-MODEL_TRUE
CCCAGAGGTATTGATAGGTGAGTTTCTCAGGTACGCTCTTCGTACTGAACGTCTTACACCGACCTGCGCGGATGCGCAGGTTTTTTTT
>gi|675819749|emb|LM996312.1|:c202700-202613 Escherichia coli genome assembly FHI25, scaffold scaffold-22_contig-5.0_1_349348_[organism:Escherichia-taxID:562-CM-MODEL_TRUE
CCCAGAGGTATTGATTGGTGAGATTATTCGGTACGCTCTTCGTACCCTGTCTCTTGCACCAACCTGCGCGGATGCGCAGGTTTTTTTT
>gi|640850664|gb|CP007731.1|:c4316527-4316440 Klebsiella pneumoniae subsp. pneumoniae KPNIH27, complete genome-taxID:1328324-CM-MODEL_TRUE
CCCAGAGGTATTGATAGGTGAGTTTCTCAGGTACGCTCTTCGTACTGAACGTCTTACACCGACCTGCGCGGATGCGCAGGTTTTTTTT
>gi|676307183|gb|CP003424.1|:c4091403-4091311 Serratia sp. SCBI, complete genome-taxID:488142-CM-MODEL_TRUE
CCCAGAGGTATTGATTGGTGAGAAATCAGCGTGCCTTGCATGCTGAAGCCATTTTCAATTGCACCAACCTACGCGGATGCGTAGGTTTTTTTT
>gi|828916888|gb|CP011584.1|:c3312600-3312515 Enterobacter cloacae strain CAV1668, complete genome-taxID:550-CM-MODEL_TRUE
CCCAGAGGTATTGATTGGTGAGAATTCCTGGTACGTTTTCGTACTCTTCTCTTGCACCAACCTGCGCGGATGCGCAGGTTTTTTTT
>gi|545778205|gb|U00096.3|:c2976189-2976102 Escherichia coli str. K-12 substr. MG1655, complete genome-taxID:511145-CM-MODEL_TRUE
CCCAGAGGTATTGATTGGTGAGATTATTCGGTACGCTCTTCGTACCCTGTCTCTTGCACCAACCTGCGCGGATGCGCAGGTTTTTTTT
>gi|732682658|gb|CP009685.1|:723967-724054 Escherichia coli str. K-12 substr. MG1655, complete genome-taxID:511145-CM-MODEL_TRUE
CCCAGAGGTATTGATTGGTGAGATTATTCGGTACGCTCTTCGTACCCTGTCTCTTGCACCAACCTGCGCGGATGCGCAGGTTTTTTTT
>gi|603424051|gb|CP007388.1|:c3058907-3058821 Salmonella enterica subsp. enterica serovar Enteritidis str. EC20121989 genome-taxID:1412579-CM-MODEL_TRUE
CCCAGAGGTATTGATTGGTGAGATTATTCGGTACGCTCTTCGTACCTGTCTCTTGCACCAACCTGCGCGGATGCGCAGGTTTTTTTT
>gi|374269796|emb|HE616528.1|:c3281205-3281118 Shigella sonnei 53G main chromosome, complete genome-taxID:216599-CM-MODEL_TRUE
CCCAGAGGTATTGATTGGTGAGATTATTCGGTACGCTCTTCGTACCCTGTCTCTTGCACCAACCTGCGCGGATGCGCAGGTTTTTTTT
>gi|602782948|gb|CP007266.1|:c3015174-3015088 Salmonella enterica subsp. enterica serovar Enteritidis str. EC20110223, complete genome-taxID:1412451-CM-MODEL_TRUE
CCCAGAGGTATTGATTGGTGAGATTATTCGGTACGCTCTTCGTACCTGTCTCTTGCACCAACCTGCGCGGATGCGCAGGTTTTTTTT
>gi|828966150|gb|CP011642.1|:3598713-3598805 Serratia marcescens strain CAV1492, complete genome-taxID:615-CM-MODEL_TRUE
CCCAGAGGTATTGATTGGTGAGAAATCAGCATACTCTGTATGTTGAAGCCATTTTCAATTGCACCAACCTACGCGGATGCGTAGGTTTTTTTT
>gi|924308395|gb|CP012257.1|:c3415147-3415112 Cronobacter universalis NCTC 9529, complete genome-taxID:1074000-CM-MODEL_FALSE
CTTACACCAGCCTGCGCGGATGCGCAGGTTTTTTTT
>gi|604167706|gb|CP007385.1|:c3058918-3058832 Salmonella enterica subsp. enterica serovar Enteritidis str. EC20121970 genome-taxID:1412582-CM-MODEL_TRUE
CCCAGAGGTATTGATTGGTGAGATTATTCGGTACGCTCTTCGTACCTGTCTCTTGCACCAACCTGCGCGGATGCGCAGGTTTTTTTT
>gi|902552387|gb|CP011516.1|:c3439960-3439872 Edwardsiella sp. LADL05-105, complete genome-taxID:1650654-CM-MODEL_TRUE
CCCAGAGGTATTGATTGGTGAGAGTTCAGTTTTCAGTTGCTGAAGCCAACAAAATTACACCGACCTACGCGGATGCGTAGGTTTTTTTT
>gi|603432120|gb|CP007433.1|:c3058887-3058801 Salmonella enterica subsp. enterica serovar Enteritidis str. EC20120051 genome-taxID:1412601-CM-MODEL_TRUE
CCCAGAGGTATTGATTGGTGAGATTATTCGGTACGCTCTTCGTACCTGTCTCTTGCACCAACCTGCGCGGATGCGCAGGTTTTTTTT
>gi|30407157|emb|AL513382.1|:c3027165-3027079 Salmonella enterica subsp. enterica serovar Typhi str. CT18, complete chromosome-taxID:220341-CM-MODEL_TRUE
CCCAGAGGTATTGATTGGTGAGATTATTCGGTACGCTCTTCGTACCTGTCTCTTGCACCAACCTGCGCGGATGCGCAGGTTTTTTTT
>gi|777181114|emb|LN829402.1|:846533-846619 Salmonella enterica subsp. enterica serovar Typhimurium genome assembly NCTC13348, plasmid : 2-taxID:90371-CM-MODEL_TRUE
CCCAGAGGTATTGATTGGTGAGATTATTCGGTACGCTCTTCGTACCTGTCTCTTGCACCAACCTGCGCGGATGCGCAGGTTTTTTTT
>gi|603811251|gb|CP007308.1|:c3058907-3058821 Salmonella enterica subsp. enterica serovar Enteritidis str. SA20093950 genome-taxID:1412519-CM-MODEL_TRUE
CCCAGAGGTATTGATTGGTGAGATTATTCGGTACGCTCTTCGTACCTGTCTCTTGCACCAACCTGCGCGGATGCGCAGGTTTTTTTT
>gi|160863331|gb|CP000880.1|:4544886-4544972 Salmonella enterica subsp. arizonae serovar 62:z4,z23:--, complete genome-taxID:41514-CM-MODEL_TRUE
CCCAGAGGTATTGATTGGTGAGATTATTCGGTACGCTCTTCGTACCTATCTCTTGCACCAACCTGCGCGGATGCGCAGGTTTTTTTT
>gi|604124770|gb|CP007375.1|:c3058918-3058832 Salmonella enterica subsp. enterica serovar Enteritidis str. EC20120925 genome-taxID:1412615-CM-MODEL_TRUE
CCCAGAGGTATTGATTGGTGAGATTATTCGGTACGCTCTTCGTACCTGTCTCTTGCACCAACCTGCGCGGATGCGCAGGTTTTTTTT
>gi|603736501|gb|CP007319.1|:c3058809-3058765 Salmonella enterica subsp. enterica serovar Enteritidis str. SA20095440 genome-taxID:1412492-CM-MODEL_FALSE
CCCAGAGGTATTGATTGGTGAGATTATTCGGTACGCTCTTCGTAC
>gi|386922183|gb|CP001560.1|:800937-800971 Shimwellia blattae DSM 4481 = NBRC 105725, complete genome-taxID:630626-CM-MODEL_FALSE
TTACACCAGCCTGCGCGGATGCGCAGGTTTTTTTT
>gi|808711242|gb|CP010441.1|:c3713270-3713183 Escherichia coli K-12 strain ER3445, complete genome-taxID:83333-CM-MODEL_TRUE
CCCAGAGGTATTGATTGGTGAGATTATTCGGTACGCTCTTCGTACCCTGTCTCTTGCACCAACCTGCGCGGATGCGCAGGTTTTTTTT
>gi|603120081|gb|CP007316.1|:c3058901-3058815 Salmonella enterica subsp. enterica serovar Enteritidis str. SA20094642 genome-taxID:1412518-CM-MODEL_TRUE
CCCAGAGGTATTGATTGGTGAGATTATTCGGTACGCTCTTCGTACCTGTCTCTTGCACCAACCTGCGCGGATGCGCAGGTTTTTTTT
>gi|325663854|gb|CP002246.1|:1103161-1103255 Yersinia enterocolitica subsp. palearctica 105.5R(r), complete genome-taxID:994476-CM-MODEL_TRUE
CCCAGAGGTATTAATTGGTGAGTAATCAACATACGCTGTGTGTTAAAGCCAGTTTTTTATTTGCACCGACCTACGCAGATGCGTAGGTTTTTTTT
>gi|603308282|gb|CP007422.1|:c3015195-3015109 Salmonella enterica subsp. enterica serovar Enteritidis str. EC20090531, complete genome-taxID:1412462-CM-MODEL_TRUE
CCCAGAGGTATTGATTGGTGAGATTATTCGGTACGCTCTTCGTACCTGTCTCTTGCACCAACCTGCGCGGATGCGCAGGTTTTTTTT
>gi|926468553|gb|CP012625.1|:1012966-1013053 Escherichia coli strain SF-468, complete genome-taxID:562-CM-MODEL_TRUE
CCCAGAGGTATTGATTGGTGAGATTATTCGGTACGCTCTTCGTACCCAGTCTCTTGCACCAACCTGCGCGGATGCGCAGGTTTTTTTT
>gi|365906294|gb|CP003218.1|:c359515-359428 Klebsiella oxytoca KCTC 1686, complete genome-taxID:1006551-CM-MODEL_TRUE
CCCAGAGGTATTGATTGGTGAGTTTTTTAAGTACGCTTTTCGTACTGATTATCTTGCACCGACCTGCGCGGATGCGCAGGTTTTTTTT
>gi|603463080|gb|CP007432.1|:c3058903-3058817 Salmonella enterica subsp. enterica serovar Enteritidis str. EC20100131 genome-taxID:1412584-CM-MODEL_TRUE
CCCAGAGGTATTGATTGGTGAGATTATTCGGTACGCTCTTCGTACCTGTCTCTTGCACCAACCTGCGCGGATGCGCAGGTTTTTTTT
>gi|910286592|gb|CP012162.1|:c3923345-3923260 Enterobacter asburiae strain 35734, complete genome-taxID:61645-CM-MODEL_TRUE
CCCAGAGGTATTGATTTGTGAGAATTCTTAGTACGGTTTCGTACTCATCTCTTGCACCAACCTGCGCGGATGCGCAGGTTTTTTTT
>gi|818422575|gb|CP011365.1|:c3099672-3099586 Salmonella enterica subsp. enterica serovar Typhimurium strain FORC_015, complete genome-taxID:90371-CM-MODEL_TRUE
CCCAGAGGTATTGATTGGTGAGATTATTCGGTACGCTCTTCGTACCTGTCTCTTGCACCAACCTGCGCGGATGCGCAGGTTTTTTTT
>gi|603267647|gb|CP007424.1|:c3058899-3058813 Salmonella enterica subsp. enterica serovar Enteritidis str. EC20130348 genome-taxID:1412591-CM-MODEL_TRUE
CCCAGAGGTATTGATTGGTGAGATTATTCGGTACGCTCTTCGTACCTGTCTCTTGCACCAACCTGCGCGGATGCGCAGGTTTTTTTT
>gi|675819043|emb|LM995606.1|:152668-152753 Escherichia coli genome assembly FHI15, scaffold scaffold-37_contig-4.0_1_380225_[organism:Escherichia-taxID:562-CM-MODEL_TRUE
CAGAGGTATTGATTGGTGAGATTATTCGGTACGCTCTTCGTACCCTGTCTCTTGCACCAACCTGCGCGGATGCGCAGGTTTTTTTT
>gi|604022371|gb|CP007337.1|:c3058905-3058819 Salmonella enterica subsp. enterica serovar Enteritidis str. EC20120590 genome-taxID:1412605-CM-MODEL_TRUE
CCCAGAGGTATTGATTGGTGAGATTATTCGGTACGCTCTTCGTACCTGTCTCTTGCACCAACCTGCGCGGATGCGCAGGTTTTTTTT
>gi|604159158|gb|CP007383.1|:c3058905-3058819 Salmonella enterica subsp. enterica serovar Enteritidis str. EC20121826 genome-taxID:1412527-CM-MODEL_TRUE
CCCAGAGGTATTGATTGGTGAGATTATTCGGTACGCTCTTCGTACCTGTCTCTTGCACCAACCTGCGCGGATGCGCAGGTTTTTTTT
>gi|603228606|gb|CP007330.1|:c3013632-3013546 Salmonella enterica subsp. enterica serovar Enteritidis str. EC20120003 genome-taxID:1412467-CM-MODEL_TRUE
CCCAGAGGTATTGATTGGTGAGATTATTCGGTACGCTCTTCGTACCTGTCTCTTGCACCAACCTGCGCGGATGCGCAGGTTTTTTTT
>gi|675819553|emb|LM996116.1|:c227123-227038 Escherichia coli genome assembly FHI14, scaffold scaffold-24_contig-4.0_1_424643_[organism:Escherichia-taxID:562-CM-MODEL_TRUE
CAGAGGTATTGATTGGTGAGATTATTCGGTACGCTCTTCGTACCCTGTCTCTTGCACCAACCTGCGCGGATGCGCAGGTTTTTTTT
>gi|170517292|gb|CP000970.1|:c3064821-3064734 Escherichia coli SMS-3-5, complete genome-taxID:439855-CM-MODEL_TRUE
CCCAGAGGTATTGATTGGTGAGATTATTCGGTACGCTCTTCGTACCCTGTCTCTTGCACCAACCTGCGCGGATGCGCAGGTTTTTTTT
>gi|696581462|gb|CP009561.1|:c268847-268761 Salmonella enterica subsp. enterica serovar Newport str. CVM N18486, complete genome-taxID:858306-CM-MODEL_TRUE
CCCAGAGGTATTGATTGGTGAGATTATTCGGTACGCTCTTCGTACCTGTCTCTTGCACCAACCTGCGCGGATGCGCAGGTTTTTTTT
>gi|767829574|gb|CP010284.1|:1713585-1713671 Salmonella enterica subsp. enterica serovar Newport str. CVM N1543, complete genome-taxID:858307-CM-MODEL_TRUE
CCCAGAGGTATTGATTGGTGAGATTATTCGGTACGCTCTTCGTACCTGTCTCTTGCACCAACCTGCGCGGATGCGCAGGTTTTTTTT
>gi|604133265|gb|CP007377.1|:c3058907-3058821 Salmonella enterica subsp. enterica serovar Enteritidis str. EC20120963 genome-taxID:1412531-CM-MODEL_TRUE
CCCAGAGGTATTGATTGGTGAGATTATTCGGTACGCTCTTCGTACCTGTCTCTTGCACCAACCTGCGCGGATGCGCAGGTTTTTTTT
>gi|682113157|gb|CP008905.1|:c3669399-3669314 Enterobacter cloacae ECR091, complete genome-taxID:1333849-CM-MODEL_TRUE
CCCAGAGGTATTGATTGGTGAGAATTCCTGGTACGTTTTCGTACTCTTCACTTGCACCAACCTGCGCGGATGCGCAGGTTTTTTTT
>gi|604013995|gb|CP007335.1|:c3058891-3058805 Salmonella enterica subsp. enterica serovar Enteritidis str. EC20120580 genome-taxID:1412603-CM-MODEL_TRUE
CCCAGAGGTATTGATTGGTGAGATTATTCGGTACGCTCTTCGTACCTGTCTCTTGCACCAACCTGCGCGGATGCGCAGGTTTTTTTT
>gi|701193012|gb|CP009756.1|:c3894313-3894228 Enterobacter cloacae strain GGT036, complete genome-taxID:550-CM-MODEL_TRUE
CCCAGAGGTATTGATTGGTGAGATTTCTTAGTACGGTTTCGTACTCATCTCTTGCACCAACCTGCGCGGATGCGCAGGTTTTTTTT
>gi|16445344|gb|AE006468.1|:c3170208-3170122 Salmonella enterica subsp. enterica serovar Typhimurium str. LT2, complete genome-taxID:99287-CM-MODEL_TRUE
CCCAGAGGTATTGATTGGTGAGATTATTCGGTACGCTCTTCGTACCTGTCTCTTGCACCAACCTGCGCGGATGCGCAGGTTTTTTTT
>gi|62126203|gb|AE017220.1|:c3129901-3129815 Salmonella enterica subsp. enterica serovar Choleraesuis str. SC-B67, complete genome-taxID:321314-CM-MODEL_TRUE
CCCAGAGGTATTGATTGGTGAGATTATTCGGTACGCTCTTCGTACCTGTCTCTTGCACCAACCTGCGCGGATGCGCAGGTTTTTTTT
>gi|669110799|gb|CP007804.2|:c3083308-3083222 Salmonella enterica subsp. enterica serovar Typhimurium strain VNP20009, complete genome-taxID:90371-CM-MODEL_TRUE
CCCAGAGGTATTGATTGGTGAGATTATTCGGTACGCTCTTCGTACCTGTCTCTTGCACCAACCTGCGCGGATGCGCAGGTTTTTTTT
>gi|767842734|gb|CP010282.1|:702772-702858 Salmonella enterica subsp. enterica serovar Newport str. CVM 21538, complete genome-taxID:796731-CM-MODEL_TRUE
CCCAGAGGTATTGATTGGTGAGATTATTCGGTACGCTCTTCGTACCTGTCTCTTGCACCAACCTGCGCGGATGCGCAGGTTTTTTTT
>gi|605511148|gb|CP007530.1|:c2739254-2739168 Salmonella enterica subsp. enterica serovar Montevideo str. 507440-20, complete genome-taxID:859199-CM-MODEL_TRUE
CCCAGAGGTATTGATTGGTGAGATTATTCGGTACGCTCTTCGTACCTGTCTCTTGCACCAACCTGCGCGGATGCGCAGGTTTTTTTT
>gi|604111796|gb|CP007406.1|:c3058907-3058821 Salmonella enterica subsp. enterica serovar Enteritidis str. EC20120776 genome-taxID:1412532-CM-MODEL_TRUE
CCCAGAGGTATTGATTGGTGAGATTATTCGGTACGCTCTTCGTACCTGTCTCTTGCACCAACCTGCGCGGATGCGCAGGTTTTTTTT
>gi|731469900|gb|CP009789.1|:c2960282-2960195 Escherichia coli K-12 strain ER3413, complete genome-taxID:83333-CM-MODEL_TRUE
CCCAGAGGTATTGATTGGTGAGATTATTCGGTACGCTCTTCGTACCCTGTCTCTTGCACCAACCTGCGCGGATGCGCAGGTTTTTTTT
>gi|604278585|gb|CP007252.1|:c3048247-3048161 Salmonella enterica subsp. enterica serovar Enteritidis str. EC20111175, complete genome-taxID:1244121-CM-MODEL_TRUE
CCCAGAGGTATTGATTGGTGAGATTATTCGGTACGCTCTTCGTACCTGTCTCTTGCACCAACCTGCGCGGATGCGCAGGTTTTTTTT
>gi|291551905|emb|FN434113.1|:761919-761953 Erwinia amylovora CFBP1430 complete genome-taxID:665029-CM-MODEL_FALSE
TTTCACCAACCTGCGCAGAAGCGCAGGTTTTTTTT
>gi|548713695|gb|CP006717.1|:c3033258-3033172 Salmonella enterica subsp. enterica serovar Thompson str. RM6836, complete genome-taxID:1064551-CM-MODEL_TRUE
CCCAGAGGTATTGATTGGTGAGATTATTCGGTACGCTCTTCGTACCTGTCTCTTGCACCAACCTGCGCGGATGCGCAGGTTTTTTTT
>gi|927662801|dbj|AP014951.1|:c4858359-4858272 Klebsiella oxytoca DNA, complete genome, strain: JKo3-taxID:571-CM-MODEL_TRUE
CCCAGAGGTATTGATTGGTGAGTTTTTTAAGTACGCTTTTCGTACTGATTATCTTGCACCGACCTGCGCGGATGCGCAGGTTTTTTTT
>gi|604408447|gb|CP007469.1|:c2390691-2390605 Salmonella enterica subsp. enterica serovar Enteritidis str. SA20094301, complete genome-taxID:1412505-CM-MODEL_TRUE
CCCAGAGGTATTGATTGGTGAGATTATTCGGTACGCTCTTCGTACCTGTCTCTTGCACCAACCTGCGCGGATGCGCAGGTTTTTTTT
>gi|345091121|gb|CP003026.1|:c3795580-3795494 Enterobacter asburiae LF7a, complete genome-taxID:640513-CM-MODEL_TRUE
CCCAGAGGTATTGATTGGTGAGAATTCTTAGTACGCATCTCGTACTCATCACTTGCACCAACCTGCGCGGATGCGCAGGTTTTTTTT
>gi|218354981|emb|CU928158.2|:c2838153-2838066 Escherichia fergusonii ATCC 35469 chromosome, complete genome-taxID:585054-CM-MODEL_TRUE
CCCAGAGGTATTGATTGGTGAGATTATTCGGTACGCGCTTCGTACCCTGTCTCTTGCACCAACCTGCGCGGATGCGCAGGTTTTTTTT
>gi|218354981|emb|CU928158.2|:c2838303-2838269 Escherichia fergusonii ATCC 35469 chromosome, complete genome-taxID:585054-CM-MODEL_FALSE
TTACACCAACCTGCGCAGATGCGCAGGTTTTTTTT
>gi|674299053|gb|CP009072.1|:1898887-1898974 Escherichia coli ATCC 25922, complete genome-taxID:1322345-CM-MODEL_TRUE
CCCAGAGGTATTGATTGGTGAGATTATTCGGTACGCTCTTCGTACCCTGTCTCTTGCACCAACCTGCGCGGATGCGCAGGTTTTTTTT
>gi|365747213|gb|CP002886.1|:c3799878-3799793 Enterobacter cloacae EcWSU1, complete genome-taxID:1045856-CM-MODEL_TRUE
CCCAGAGGTATTGATTGGTGAGAATTCTTAGTACGGTTTCGTACTCTTCTCTTGCACCAACCTGCGCGGATGCGCAGGTTTTTTTT
>gi|603500336|gb|CP007342.1|:c3058893-3058807 Salmonella enterica subsp. enterica serovar Enteritidis str. EC20120697 genome-taxID:1412553-CM-MODEL_TRUE
CCCAGAGGTATTGATTGGTGAGATTATTCGGTACGCTCTTCGTACCTGTCTCTTGCACCAACCTGCGCGGATGCGCAGGTTTTTTTT
>gi|218425442|emb|CU928162.2|:c3238962-3238875 Escherichia coli ED1a chromosome, complete genome-taxID:585397-CM-MODEL_TRUE
CCCAGAGGTATTGATTGGTGAGATTATTCGGTACGCTCTTCGTACCCAGTCTCTTGCACCAACCTGCGCGGATGCGCAGGTTTTTTTT
>gi|605498156|gb|CP007507.1|:c3051965-3051879 Salmonella enterica subsp. enterica serovar Enteritidis strain Durban, complete genome-taxID:149539-CM-MODEL_TRUE
CCCAGAGGTATTGATTGGTGAGATTATTCGGTACGCTCTTCGTACCTGTCTCTTGCACCAACCTGCGCGGATGCGCAGGTTTTTTTT
>gi|563346448|gb|CP006876.1|:c3054591-3054505 Salmonella enterica subsp. enterica serovar Agona str. 24249, complete genome-taxID:1406860-CM-MODEL_TRUE
CCCAGAGGTATTGATTGGTGAGATTATTCGGTACGCTCTTCGTACCTGTCTCTTGCACCAACCTGCGCGGATGCGCAGGTTTTTTTT
>gi|767847001|gb|CP010283.1|:588916-589002 Salmonella enterica subsp. enterica serovar Newport str. CVM 21550, complete genome-taxID:796733-CM-MODEL_TRUE
CCCAGAGGTATTGATTGGTGAGATTATTCGGTACGCTCTTCGTACCTGTCTCTTGCACCAACCTGCGCGGATGCGCAGGTTTTTTTT
>gi|806957753|gb|CP011018.1|:4339992-4340079 Escherichia coli strain CI5, complete genome-taxID:562-CM-MODEL_TRUE
CCCAGAGGTATTGATTGGTGAGATTATTCGGTACGCTCTTCGTACCCTGTCTCTTGCACCAACCTGCGCGGATGCGCAGGTTTTTTTT
>gi|603184552|gb|CP007327.1|:c3058912-3058826 Salmonella enterica subsp. enterica serovar Enteritidis str. EC20111561 genome-taxID:1412572-CM-MODEL_TRUE
CCCAGAGGTATTGATTGGTGAGATTATTCGGTACGCTCTTCGTACCTGTCTCTTGCACCAACCTGCGCGGATGCGCAGGTTTTTTTT
>gi|690276415|gb|CP009458.1|:c293977-293890 Cedecea neteri strain M006, complete genome-taxID:158822-CM-MODEL_TRUE
CCCAGAGGTATTGATTGGTGAGAATTCCTGGTACTCTGCTGAGTACAATTCTTTTGCACCAACCTGCGCAGATGCGCAGGTTTTTTTT
>gi|690276415|gb|CP009458.1|:c294130-294096 Cedecea neteri strain M006, complete genome-taxID:158822-CM-MODEL_FALSE
TTACACCAACCTGCGCGGATGCGCAGGTTTTTTTT
>gi|603039835|gb|CP007304.1|:c3058907-3058821 Salmonella enterica subsp. enterica serovar Enteritidis str. SA20093538 genome-taxID:1412522-CM-MODEL_TRUE
CCCAGAGGTATTGATTGGTGAGATTATTCGGTACGCTCTTCGTACCTGTCTCTTGCACCAACCTGCGCGGATGCGCAGGTTTTTTTT
>gi|333959052|gb|CP002775.1|:c4301099-4301007 Serratia sp. AS13, complete genome-taxID:768493-CM-MODEL_TRUE
CCCAGAGGTATTGATTGGTGAGAAATCAGCATACTCTGTATGTTGAAGCCATTTTCAATTGCACCAACCTACGCGGATGCGTAGGTTTTTTTT
>gi|333959052|gb|CP002775.1|:c4301373-4301285 Serratia sp. AS13, complete genome-taxID:768493-CM-MODEL_TRUE
CCCAGAGGTATTGATTGGTGAGTTTCAACAACTCGTGTGTTGAACCCATATTAATTGCACCAACCTACGCAGATGCGTAGGTTTTTTTT
>gi|602791825|gb|CP007362.1|:c3058907-3058821 Salmonella enterica subsp. enterica serovar Enteritidis str. EC20120544 genome-taxID:1412536-CM-MODEL_TRUE
CCCAGAGGTATTGATTGGTGAGATTATTCGGTACGCTCTTCGTACCTGTCTCTTGCACCAACCTGCGCGGATGCGCAGGTTTTTTTT
>gi|682036555|gb|CP009089.1|:c3052869-3052783 Salmonella enterica subsp. enterica serovar Enteritidis strain OLF-SE7-100819, complete genome-taxID:149539-CM-MODEL_TRUE
CCCAGAGGTATTGATTGGTGAGATTATTCGGTACGCTCTTCGTACCTGTCTCTTGCACCAACCTGCGCGGATGCGCAGGTTTTTTTT
>gi|290760697|gb|CP001846.1|:c3536665-3536578 Escherichia coli O55:H7 str. CB9615, complete genome-taxID:701177-CM-MODEL_TRUE
CCCAGAGGTATTGATTGGTGAGATTATTCGGTACGCTCTTCGTACCCTGTCTCTTGCACCAACCTGCGCGGATGCGCAGGTTTTTTTT
>gi|764053139|gb|CP007222.1|:c3673773-3673687 Salmonella enterica subsp. enterica serovar Montevideo str. USDA-ARS-USMARC-1903, complete genome-taxID:1454603-CM-MODEL_TRUE
CCCAGAGGTATTGATTGGTGAGATTATTCGGTACGCTCTTCGTACCTGTCTCTTGCACCAACCTGCGCGGATGCGCAGGTTTTTTTT
>gi|675820090|emb|LM996653.1|:1071919-1072006 Escherichia coli genome assembly FHI75, scaffold scaffold-26_contig-0.1_1028_1316609_[organism:Escherichia-taxID:562-CM-MODEL_TRUE
CCCAGAGGTATTGATTGGTGAGATTATTCGGTACGCTCTTCGTACCCTGTCTCTTGCACCAACCTGCGCGGATGCGCAGGTTTTTTTT
>gi|619734722|gb|CP007557.1|:c240689-240603 Citrobacter freundii CFNIH1, complete genome-taxID:1333848-CM-MODEL_TRUE
CCCAGAGGTATTGATTGGTGAGATTATTCGGTACGCACTTCGTACCTGTCTCTTGCACCGACCTGCGCGGATGCGCAGGTTTTTTTT
>gi|755433816|gb|CP009997.1|:3787795-3787889 Yersinia kristensenii strain Y231, complete genome-taxID:28152-CM-MODEL_TRUE
CCCAGAGGTATTAATTGGTGAATAATCAACATACGCTGTATGTTAAAGCCAGTTTTTTATTTGCACCGACCTACGCAGATGCGTAGGTTTTTTTT
>gi|820762957|gb|CP011396.1|:870336-870422 Salmonella enterica subsp. enterica serovar Thompson str. ATCC 8391, complete genome-taxID:935705-CM-MODEL_TRUE
CCCAGAGGTATTGATTGGTGAGATTATTCGGTACGCTCTTCGTACCTGTCTCTTGCACCAACCTGCGCGGATGCGCAGGTTTTTTTT
>gi|315134697|dbj|AP012030.1|:c2954097-2954010 Escherichia coli DH1 (ME8569) DNA, complete genome-taxID:536056-CM-MODEL_TRUE
CCCAGAGGTATTGATTGGTGAGATTATTCGGTACGCTCTTCGTACCCTGTCTCTTGCACCAACCTGCGCGGATGCGCAGGTTTTTTTT
>gi|294489418|gb|CP001969.1|:c3319690-3319603 Escherichia coli IHE3034, complete genome-taxID:714962-CM-MODEL_TRUE
CCCAGAGGTATTGATTGGTGAGATTATTCGGTACGCTCTTCGTACCCAGTCTCTTGCACCAACCTGCGCGGATGCGCAGGTTTTTTTT
>gi|602808998|gb|CP007258.1|:c3047195-3047109 Salmonella enterica subsp. enterica serovar Enteritidis str. EC20110360, complete genome-taxID:1244118-CM-MODEL_TRUE
CCCAGAGGTATTGATTGGTGAGATTATTCGGTACGCTCTTCGTACCTGTCTCTTGCACCAACCTGCGCGGATGCGCAGGTTTTTTTT
>gi|602804670|gb|CP007263.1|:c3051548-3051462 Salmonella enterica subsp. enterica serovar Enteritidis str. EC20110361, complete genome-taxID:1244119-CM-MODEL_TRUE
CCCAGAGGTATTGATTGGTGAGATTATTCGGTACGCTCTTCGTACCTGTCTCTTGCACCAACCTGCGCGGATGCGCAGGTTTTTTTT
>gi|785747316|gb|CP011077.1|:c4206230-4206143 Klebsiella michiganensis strain RC10, complete genome-taxID:1134687-CM-MODEL_TRUE
CCCAGAGGTATTGATTGGTGAGAATTCCTGGTACTCTGCTGAGTACAATTCTTTTGCACCAACCTGCGCAGATGCGCAGGTTTTTTTT
>gi|785747316|gb|CP011077.1|:c4206383-4206349 Klebsiella michiganensis strain RC10, complete genome-taxID:1134687-CM-MODEL_FALSE
TTACACCAACCTGCGCGGATGCGCAGGTTTTTTTT
>gi|828440138|gb|CP007037.1|:c2933775-2933688 Shigella flexneri G1663, complete genome-taxID:1435046-CM-MODEL_TRUE
CCCAGAGGTATTGATTGGTGAGATTATTCGGTACGCTCTTCGTACCCTGTCTCTTGCACCAACCTGCGCGGATGCGCAGGTTTTTTTT
>gi|605555317|gb|CP007528.1|:1211077-1211163 Salmonella enterica subsp. enterica serovar Enteritidis str. CDC_2010K_0968, complete genome-taxID:886715-CM-MODEL_TRUE
CCCAGAGGTATTGATTGGTGAGATTATTCGGTACGCTCTTCGTACCTGTCTCTTGCACCAACCTGCGCGGATGCGCAGGTTTTTTTT
>gi|357204415|gb|CP003047.1|:c3035546-3035460 Salmonella enterica subsp. enterica serovar Gallinarum/pullorum str. RKS5078, complete genome-taxID:1081093-CM-MODEL_TRUE
CCCAGAGGTATTGATTGGTGAGATTATTCGGTACGCTCTTCGTACCTGTCTCTTGCACCAACCTGCGCGGATGCGCAGGTTTTTTTT
>gi|777221678|emb|LN831042.1|:c293510-293423 Escherichia coli genome assembly NCTC9001, plasmid : 3-taxID:562-CM-MODEL_TRUE
CCCAGAGGTATTGATTGGTGAGATTATTCGGTACGCTCTTCGTACCCAGTCTCTTGCACCAACCTGCGCGGATGCGCAGGTTTTTTTT
>gi|687670942|emb|LM993812.1|:c2928569-2928482 Escherichia coli genome assembly EcHMS174Chr, chromosome : 1-taxID:562-CM-MODEL_TRUE
CCCAGAGGTATTGATTGGTGAGATTATTCGGTACGCTCTTCGTACCCTGTCTCTTGCACCAACCTGCGCGGATGCGCAGGTTTTTTTT
>gi|604033795|gb|CP007357.1|:c3058906-3058820 Salmonella enterica subsp. enterica serovar Enteritidis str. EC20100100 genome-taxID:1412586-CM-MODEL_TRUE
CCCAGAGGTATTGATTGGTGAGATTATTCGGTACGCTCTTCGTACCTGTCTCTTGCACCAACCTGCGCGGATGCGCAGGTTTTTTTT
>gi|675818151|emb|LK999983.1|:c1738048-1737961 Escherichia coli genome assembly FHI59, scaffold scaffold-21A-taxID:562-CM-MODEL_TRUE
CCCAGAGGTATTGATTGGTGAGATTATTCGGTACGCTCTTCGTACCCTGTCTCTTGCACCAACCTGCGCGGATGCGCAGGTTTTTTTT
>gi|604421168|gb|CP007498.1|:c3058904-3058818 Salmonella enterica subsp. enterica serovar Enteritidis str. EC20111510 genome-taxID:1412549-CM-MODEL_TRUE
CCCAGAGGTATTGATTGGTGAGATTATTCGGTACGCTCTTCGTACCTGTCTCTTGCACCAACCTGCGCGGATGCGCAGGTTTTTTTT
>gi|560176986|emb|HF969015.2|:c3058054-3057968 Salmonella enterica subsp. enterica serovar Bovismorbificans str. 3114 complete genome-taxID:1320309-CM-MODEL_TRUE
CCCAGAGGTATTGATTGGTGAGATTATTCGGTACGCTCTTCGTACCTGTCTCTTGCACCAACCTGCGCGGATGCGCAGGTTTTTTTT
>gi|605520020|gb|CP007531.1|:4006048-4006134 Salmonella enterica subsp. enterica serovar Anatum str. ATCC BAA-1592, complete genome-taxID:984211-CM-MODEL_TRUE
CCCAGAGGTATTGATTGGTGAGATTATTCGGTACGCTCTTCGTACCTGTCTCTTGCACCAACCTGCGCGGATGCGCAGGTTTTTTTT
>gi|749204400|gb|CP007592.1|:c3323753-3323666 Escherichia coli O157:H16 strain Santai, complete genome-taxID:930406-CM-MODEL_TRUE
CCCAGAGGTATTGATTGGTGAGATTATTCGGTACGCTCTTCGTACCCTGTCTCTTGCACCAACCTGCGCGGATGCGCAGGTTTTTTTT
>gi|603408229|gb|CP007429.1|:c3058892-3058806 Salmonella enterica subsp. enterica serovar Enteritidis str. EC20121765 genome-taxID:1412555-CM-MODEL_TRUE
CCCAGAGGTATTGATTGGTGAGATTATTCGGTACGCTCTTCGTACCTGTCTCTTGCACCAACCTGCGCGGATGCGCAGGTTTTTTTT
>gi|209157093|gb|CP001164.1|:c3802986-3802899 Escherichia coli O157:H7 str. EC4115, complete genome-taxID:444450-CM-MODEL_TRUE
CCCAGAGGTATTGATTGGTGAGATTATTCGGTACGCTCTTCGTACCCTGTCTCTTGCACCAACCTGCGCGGATGCGCAGGTTTTTTTT
>gi|604090372|gb|CP007401.1|:c3058909-3058823 Salmonella enterica subsp. enterica serovar Enteritidis str. EC20120738 genome-taxID:1412610-CM-MODEL_TRUE
CCCAGAGGTATTGATTGGTGAGATTATTCGGTACGCTCTTCGTACCTGTCTCTTGCACCAACCTGCGCGGATGCGCAGGTTTTTTTT
>gi|603526409|gb|CP007369.1|:c3058856-3058770 Salmonella enterica subsp. enterica serovar Enteritidis str. EC20121671 genome-taxID:1412565-CM-MODEL_TRUE
CCCAGAGGTATTGATTGGTGAGATTATTCGGTACGCTCTTCGTACCTGTCTCTTGCACCAACCTGCGCGGATGCGCAGGTTTTTTTT
>gi|602822031|gb|CP007261.1|:c3056317-3056231 Salmonella enterica subsp. enterica serovar Enteritidis str. EC20110357, complete genome-taxID:1244111-CM-MODEL_TRUE
CCCAGAGGTATTGATTGGTGAGATTATTCGGTACGCTCTTCGTACCTGTCTCTTGCACCAACCTGCGCGGATGCGCAGGTTTTTTTT
>gi|469761715|gb|CP004141.1|:c3136322-3136234 Edwardsiella piscicida C07-087, complete genome-taxID:1288122-CM-MODEL_TRUE
CCCAGAGGTATTGATTGGTGAGAGTTCAGTTTTCAGTTGCTGAAGCCAACAAAATTACACCGACCTACGCGGATGCGTAGGTTTTTTTT
>gi|288887617|gb|CP001891.1|:861511-861598 Klebsiella variicola At-22, complete genome-taxID:640131-CM-MODEL_TRUE
CCCAGAGGTATTGATAGGTGAGTTTCTTAGGTACGCTCTTCGTACTGAACGTCTTACACCGACCTGCGCGGATGCGCAGGTTTTTTTT
>gi|682093565|gb|CP009088.1|:c3051285-3051199 Salmonella enterica subsp. enterica serovar Enteritidis strain OLF-SE6-00219-16, complete genome-taxID:149539-CM-MODEL_TRUE
CCCAGAGGTATTGATTGGTGAGATTATTCGGTACGCTCTTCGTACCTGTCTCTTGCACCAACCTGCGCGGATGCGCAGGTTTTTTTT
>gi|603392972|gb|CP007414.1|:c3058908-3058822 Salmonella enterica subsp. enterica serovar Enteritidis str. EC20122031 genome-taxID:1412575-CM-MODEL_TRUE
CCCAGAGGTATTGATTGGTGAGATTATTCGGTACGCTCTTCGTACCTGTCTCTTGCACCAACCTGCGCGGATGCGCAGGTTTTTTTT
>gi|157081501|gb|CP000822.1|:c3911889-3911803 Citrobacter koseri ATCC BAA-895, complete genome-taxID:290338-CM-MODEL_TRUE
CCCAGAGGTATTGATTGGTGAGATTATTCGGTACGCTCTTCGTACCTGTCTCTTGCACCAACCTGCGCGGATGCGCAGGTTTTTTTT
>gi|602996944|gb|CP007300.1|:c3058908-3058822 Salmonella enterica subsp. enterica serovar Enteritidis str. SA20090877 genome-taxID:1412521-CM-MODEL_TRUE
CCCAGAGGTATTGATTGGTGAGATTATTCGGTACGCTCTTCGTACCTGTCTCTTGCACCAACCTGCGCGGATGCGCAGGTTTTTTTT
>gi|603771350|gb|CP007325.1|:c3058911-3058825 Salmonella enterica subsp. enterica serovar Enteritidis str. EC20111515 genome-taxID:1412538-CM-MODEL_TRUE
CCCAGAGGTATTGATTGGTGAGATTATTCGGTACGCTCTTCGTACCTGTCTCTTGCACCAACCTGCGCGGATGCGCAGGTTTTTTTT
>gi|604196494|gb|CP007463.1|:c3005841-3005755 Salmonella enterica subsp. enterica serovar Enteritidis str. EC20120929, complete genome-taxID:1412618-CM-MODEL_TRUE
CCCAGAGGTATTGATTGGTGAGATTATTCGGTACGCTCTTCGTACCTGTCTCTTGCACCAACCTGCGCGGATGCGCAGGTTTTTTTT
>gi|307551844|gb|CP001671.1|:c3205569-3205482 Escherichia coli ABU 83972, complete genome-taxID:655817-CM-MODEL_TRUE
CCCAGAGGTATTGATTGGTGAGATTATTCGGTACGCTCTTCGTACCCTGTCTCTTGCACCAACCTGCGCGGATGCGCAGGTTTTTTTT
>gi|602835031|gb|CP007289.1|:c3058864-3058778 Salmonella enterica subsp. enterica serovar Enteritidis str. SA19982831 genome-taxID:1412502-CM-MODEL_TRUE
CCCAGAGGTATTGATTGGTGAGATTATTCGGTACGCTCTTCGTACCTGTCTCTTGCACCAACCTGCGCGGATGCGCAGGTTTTTTTT
>gi|675820407|emb|LM996969.1|:37157-37244 Escherichia coli genome assembly FHI85, scaffold scaffold-30_contig-3.0_1_250442_[organism:Escherichia-taxID:562-CM-MODEL_TRUE
CCCAGAGGTATTGATTGGTGAGATTATTCGGTACGCTCTTCGTACCCTGTCTCTTGCACCAACCTGCGCGGATGCGCAGGTTTTTTTT
>gi|604116230|gb|CP007407.1|:c3058910-3058824 Salmonella enterica subsp. enterica serovar Enteritidis str. EC20120917 genome-taxID:1412613-CM-MODEL_TRUE
CCCAGAGGTATTGATTGGTGAGATTATTCGGTACGCTCTTCGTACCTGTCTCTTGCACCAACCTGCGCGGATGCGCAGGTTTTTTTT
>gi|675820278|emb|LM996841.1|:c1000985-1000898 Escherichia coli genome assembly FHI71, scaffold scaffold-27_contig-0.0_1_1335714_[organism:Escherichia-taxID:562-CM-MODEL_TRUE
CCCAGAGGTATTGATTGGTGAGATTATGCGGTACGCTCTTCGTACCCTGTCTCTTGCACCAACCTGCGCGGATGCGCAGGTTTTTTTT
>gi|742949482|gb|CP010371.1|:c3030010-3029923 Escherichia coli strain 6409, complete genome-taxID:562-CM-MODEL_TRUE
CCCAGAGGTATTGATTGGTGAGATTATTCGGTACGCTCTTCGTACCCTGTCTCTTGCACCAACCTGCGCGGATGCGCAGGTTTTTTTT
>gi|400173048|gb|CP003737.1|:c3855726-3855641 Enterobacter cloacae subsp. cloacae ENHKU01, complete genome-taxID:1211025-CM-MODEL_TRUE
CCCAGAGGTATTGATTGGTGAGAATTCTTAGTACGTTTTCGTACTCATCTCTTGCACCAACCTGCGCGGATGCGCAGGTTTTTTTT
>gi|603650409|gb|CP007353.1|:c3058250-3058164 Salmonella enterica subsp. enterica serovar Enteritidis str. EC20120505 genome-taxID:1412544-CM-MODEL_TRUE
CCCAGAGGTATTGATTGGTGAGATTATTCGGTACGCTCTTCGTACCTGTCTCTTGCACCAACCTGCGCGGATGCGCAGGTTTTTTTT
>gi|924328937|gb|CP012266.1|:c3623748-3623713 Cronobacter dublinensis subsp. dublinensis LMG 23823, complete genome-taxID:1159554-CM-MODEL_FALSE
CTTACACCAACCTGCGCGGATGCGCAGGTTTTTTTT
>gi|312910970|dbj|AP011957.1|:c3193453-3193367 Salmonella enterica subsp. enterica serovar Typhimurium str. T000240 DNA, complete genome-taxID:718274-CM-MODEL_TRUE
CCCAGAGGTATTGATTGGTGAGATTATTCGGTACGCTCTTCGTACCTGTCTCTTGCACCAACCTGCGCGGATGCGCAGGTTTTTTTT
>gi|257762509|dbj|AP010960.1|:c3549451-3549364 Escherichia coli O111:H- str. 11128 DNA, complete genome-taxID:585396-CM-MODEL_TRUE
CCCAGAGGTATTGATTGGTGAGATTATTCGGTACGCTCTTCGTACCCTGTCTCTTGCACCAACCTGCGCGGATGCGCAGGTTTTTTTT
>gi|689257448|gb|CP009450.1|:1901612-1901697 Pluralibacter gergoviae strain FB2, complete genome-taxID:61647-CM-MODEL_TRUE
CCCAGAGGTATTGATAGGTGAATTTCTCAGGTACGGCTGCCGTACTTTCACTTACACCGACCTGCGCAGATGCGCAGGTTTTTTTT
>gi|689257448|gb|CP009450.1|:1901460-1901494 Pluralibacter gergoviae strain FB2, complete genome-taxID:61647-CM-MODEL_FALSE
TTACACCAACCTGCGCAGATGCGCAGGTTTTTTTT
>gi|604059751|gb|CP007356.1|:c3058903-3058817 Salmonella enterica subsp. enterica serovar Enteritidis str. EC20100089 genome-taxID:1412599-CM-MODEL_TRUE
CCCAGAGGTATTGATTGGTGAGATTATTCGGTACGCTCTTCGTACCTGTCTCTTGCACCAACCTGCGCGGATGCGCAGGTTTTTTTT
>gi|194400866|gb|CP001113.1|:c3154546-3154460 Salmonella enterica subsp. enterica serovar Newport str. SL254, complete genome-taxID:423368-CM-MODEL_TRUE
CCCAGAGGTATTGATTGGTGAGATTATTCGGTACGCTCTTCGTACCTGTCTCTTGCACCAACCTGCGCGGATGCGCAGGTTTTTTTT
>gi|675819333|emb|LM995896.1|:c291911-291824 Escherichia coli genome assembly FHI30, scaffold scaffold-23_contig-4.2_25457_476256_[organism:Escherichia-taxID:562-CM-MODEL_TRUE
CCCAGAGGTATTGATTGGTGAGATTATTCGGTACGCTCTTCGTACCCTGTCTCTTGCACCAACCTGCGCGGATGCGCAGGTTTTTTTT
>gi|820758584|gb|CP011394.1|:860779-860865 Salmonella enterica subsp. enterica serovar Enteritidis str. 18569, complete genome-taxID:696867-CM-MODEL_TRUE
CCCAGAGGTATTGATTGGTGAGATTATTCGGTACGCTCTTCGTACCTGTCTCTTGCACCAACCTGCGCGGATGCGCAGGTTTTTTTT
>gi|332986951|gb|CP002614.1|:c3137586-3137500 Salmonella enterica subsp. enterica serovar Typhimurium str. UK-1, complete genome-taxID:990282-CM-MODEL_TRUE
CCCAGAGGTATTGATTGGTGAGATTATTCGGTACGCTCTTCGTACCTGTCTCTTGCACCAACCTGCGCGGATGCGCAGGTTTTTTTT
>gi|218359353|emb|CU928160.2|:c3027491-3027404 Escherichia coli IAI1 chromosome, complete genome-taxID:585034-CM-MODEL_TRUE
CCCAGAGGTATTGATTGGTGAGATTATTCGGTACGCTCTTCGTACCCTGTCTCTTGCACCAACCTGCGCGGATGCGCAGGTTTTTTTT
>gi|861205826|gb|CP011967.1|:c2988041-2987955 Salmonella enterica subsp. enterica serovar Paratyphi A strain CMCC50093 genome-taxID:54388-CM-MODEL_TRUE
CCCAGAGGTATTGATTGGTGAGATTATTCGGTACGCTCTTCGTACCTGTCTCTTGCACCAACCTGCGCGGATGCGCAGGTTTTTTTT
>gi|528171613|gb|CP006631.1|:c4180157-4180071 Salmonella enterica subsp. enterica serovar Newport str. USMARC-S3124.1, complete genome-taxID:877468-CM-MODEL_TRUE
CCCAGAGGTATTGATTGGTGAGATTATTCGGTACGCTCTTCGTACCTGTCTCTTGCACCAACCTGCGCGGATGCGCAGGTTTTTTTT
>gi|603200747|gb|CP007328.1|:c3058906-3058820 Salmonella enterica subsp. enterica serovar Enteritidis str. EC20111576 genome-taxID:1412535-CM-MODEL_TRUE
CCCAGAGGTATTGATTGGTGAGATTATTCGGTACGCTCTTCGTACCTGTCTCTTGCACCAACCTGCGCGGATGCGCAGGTTTTTTTT
>gi|610429172|gb|CP007360.1|:c3058891-3058805 Salmonella enterica subsp. enterica serovar Enteritidis str. EC20100325 genome-taxID:1412600-CM-MODEL_TRUE
CCCAGAGGTATTGATTGGTGAGATTATTCGGTACGCTCTTCGTACCTGTCTCTTGCACCAACCTGCGCGGATGCGCAGGTTTTTTTT
>gi|672600155|gb|CP009114.1|:c2519561-2519474 Klebsiella pneumoniae strain blaNDM-1, complete genome-taxID:573-CM-MODEL_TRUE
CCCAGAGGTATTGATAGGTGAGTTTCTCAGGTACGCTCTTCGTACTGAACGTCTTACACCGACCTGCGCGGATGCGCAGGTTTTTTTT
>gi|604150490|gb|CP007381.1|:c3058909-3058823 Salmonella enterica subsp. enterica serovar Enteritidis str. EC20121812 genome-taxID:1412571-CM-MODEL_TRUE
CCCAGAGGTATTGATTGGTGAGATTATTCGGTACGCTCTTCGTACCTGTCTCTTGCACCAACCTGCGCGGATGCGCAGGTTTTTTTT
>gi|690285043|gb|CP009460.1|:3770218-3770308 Cedecea neteri strain ND14b, complete genome-taxID:158822-CM-MODEL_TRUE
CCCAGAGGTATTGATGGGTGACAAATCGATGTGTTCTCCACATTGAACCATTCAAATTGCACCAACCTACGCGGATGCGTAGGTTTTTTTT
>gi|603385215|gb|CP007413.1|:c3058908-3058822 Salmonella enterica subsp. enterica serovar Enteritidis str. EC20122026 genome-taxID:1412576-CM-MODEL_TRUE
CCCAGAGGTATTGATTGGTGAGATTATTCGGTACGCTCTTCGTACCTGTCTCTTGCACCAACCTGCGCGGATGCGCAGGTTTTTTTT
>gi|169752989|gb|CP000946.1|:944515-944602 Escherichia coli ATCC 8739, complete genome-taxID:481805-CM-MODEL_TRUE
CCCAGAGGTATTGATTGGTGAGATTATTCGGTACGCTCTTCGTACCCTGTCTCTTGCACCAACCTGCGCGGATGCGCAGGTTTTTTTT
>gi|914835508|gb|CP012347.1|:c3951928-3951842 Salmonella enterica subsp. enterica serovar Pullorum str. ATCC 9120, complete genome-taxID:1029979-CM-MODEL_TRUE
CCCAGAGGTATTGATTGGTGAGATTATTCGGTACGCTCTTCGTACCTGTCTCTTGCACCAACCTGCGCGGATGCGCAGGTTTTTTTT
>gi|732673553|gb|CP009104.1|:c3895168-3895081 Escherichia coli strain RM9387, complete genome-taxID:562-CM-MODEL_TRUE
CCCAGAGGTATTGATTGGTGAGATTATTCGGTACGCTCTTCGTACCCTGTCTCTTGCACCAACCTGCGCGGATGCGCAGGTTTTTTTT
>gi|523821078|gb|CP006602.1|:c4425559-4425473 Salmonella enterica subsp. enterica serovar Typhimurium str. 08-1736, complete genome-taxID:866913-CM-MODEL_TRUE
CCCAGAGGTATTGATTGGTGAGATTATTCGGTACGCTCTTCGTACCTGTCTCTTGCACCAACCTGCGCGGATGCGCAGGTTTTTTTT
>gi|523806722|gb|CP006048.1|:399212-399298 Salmonella enterica subsp. enterica serovar Typhimurium var. 5- str. CFSAN001921, complete genome-taxID:1271862-CM-MODEL_TRUE
CCCAGAGGTATTGATTGGTGAGATTATTCGGTACGCTCTTCGTACCTGTCTCTTGCACCAACCTGCGCGGATGCGCAGGTTTTTTTT
>gi|664682453|gb|CP008801.1|:c2954047-2953960 Escherichia coli KLY, complete genome-taxID:1435461-CM-MODEL_TRUE
CCCAGAGGTATTGATTGGTGAGATTATTCGGTACGCTCTTCGTACCCTGTCTCTTGCACCAACCTGCGCGGATGCGCAGGTTTTTTTT
>gi|604395266|gb|CP007468.1|:c1610820-1610734 Salmonella enterica subsp. enterica serovar Enteritidis str. SA20094177, complete genome-taxID:1412479-CM-MODEL_TRUE
CCCAGAGGTATTGATTGGTGAGATTATTCGGTACGCTCTTCGTACCTGTCTCTTGCACCAACCTGCGCGGATGCGCAGGTTTTTTTT
>gi|115511419|gb|CP000468.1|:c3183721-3183634 Escherichia coli APEC O1, complete genome-taxID:405955-CM-MODEL_TRUE
CCCAGAGGTATTGATTGGTGAGATTATTCGGTACGCTCTTCGTACCCAGTCTCTTGCACCAACCTGCGCGGATGCGCAGGTTTTTTTT
>gi|197092687|emb|FM200053.1|:c2983700-2983614 Salmonella enterica subsp. enterica serovar Paratyphi A str. AKU_12601 complete genome, strain AKU_12601-taxID:554290-CM-MODEL_TRUE
CCCAGAGGTATTGATTGGTGAGATTATTCGGTACGCTCTTCGTACCTGTCTCTTGCACCAACCTGCGCGGATGCGCAGGTTTTTTTT
>gi|675819305|emb|LM995868.1|:332297-332384 Escherichia coli genome assembly FHI29, scaffold scaffold-22_contig-0.3_1697975_2180732_[organism:Escherichia-taxID:562-CM-MODEL_TRUE
CCCAGAGGTATTGATTGGTGAGATTATTCGGTACGCTCTTCGTACCCTGTCTCTTGCACCAACCTGCGCGGATGCGCAGGTTTTTTTT
>gi|604190314|gb|CP007254.1|:c3048486-3048400 Salmonella enterica subsp. enterica serovar Enteritidis str. EC20111095, complete genome >gi|674230814|gb|CP007269.2| Salmonella enterica subsp. enterica serovar Enteritidis str. EC20121175, complete genome-taxID:1244120;1412592-CM-MODEL_TRUE
CCCAGAGGTATTGATTGGTGAGATTATTCGGTACGCTCTTCGTACCTGTCTCTTGCACCAACCTGCGCGGATGCGCAGGTTTTTTTT
>gi|742125128|gb|CP009274.1|:c808725-808638 Klebsiella variicola strain DX120E, complete genome-taxID:244366-CM-MODEL_TRUE
CCCAGAGGTATTGATAGGTGAGTTTCTTAGGTACGCTCTTCGTACTGAACGTCTTACACCGACCTGCGCGGATGCGCAGGTTTTTTTT
>gi|908301814|gb|CP012165.1|:c3918587-3918502 Enterobacter cloacae strain 34978, complete genome-taxID:550-CM-MODEL_TRUE
CCCAGAGGTATTGATTGGTGAGAATTCCTGGTACGTTTTCGTACTCTTCTCTTGCACCAACCTGCGCGGATGCGCAGGTTTTTTTT
>gi|603748598|gb|CP007323.1|:c3059042-3058956 Salmonella enterica subsp. enterica serovar Enteritidis str. EC20110222 genome-taxID:1412456-CM-MODEL_TRUE
CCCAGAGGTATTGATTGGTGAGATTATTCGGTACGCTCTTCGTACCTGTCTCTTGCACCAACCTGCGCGGATGCGCAGGTTTTTTTT
>gi|295095013|emb|FP929040.1|:c3107654-3107569 Enterobacter cloacae subsp. cloacae NCTC 9394 draft genome-taxID:718254-CM-MODEL_TRUE
CCCAGAGGTATTGATTGGTGAGAATTCCTGGTACGTTTTCGTACTCTTCTCTTGCACCAACCTGCGCGGATGCGCAGGTTTTTTTT
>gi|604069106|gb|CP007395.1|:c3058917-3058831 Salmonella enterica subsp. enterica serovar Enteritidis str. EC20121748 genome-taxID:1412560-CM-MODEL_TRUE
CCCAGAGGTATTGATTGGTGAGATTATTCGGTACGCTCTTCGTACCTGTCTCTTGCACCAACCTGCGCGGATGCGCAGGTTTTTTTT
>gi|914828066|gb|CP012346.1|:862119-862205 Salmonella enterica subsp. enterica serovar Panama str. ATCC 7378, complete genome-taxID:1124961-CM-MODEL_TRUE
CCCAGAGGTATTGATTGGTGAGATTATTCGGTACGCTCTTCGTACCTGTCTCTTGCACCAACCTGCGCGGATGCGCAGGTTTTTTTT
>gi|602773583|gb|CP007273.1|:1646239-1646325 Salmonella enterica subsp. enterica serovar Enteritidis str. EC20121180, complete genome-taxID:1412597-CM-MODEL_TRUE
CCCAGAGGTATTGATTGGTGAGATTATTCGGTACGCTCTTCGTACCTGTCTCTTGCACCAACCTGCGCGGATGCGCAGGTTTTTTTT
>gi|902613520|gb|CP011985.1|:955508-955595 Klebsiella pneumoniae UHKPC07, complete genome-taxID:1284804-CM-MODEL_TRUE
CCCAGAGGTATTGATAGGTGAGTTTCTCAGGTACGCTCTTCGTACTGAACGTCTTACACCGACCTGCGCGGATGCGCAGGTTTTTTTT
>gi|386794017|gb|CP001925.1|:c3626039-3625952 Escherichia coli Xuzhou21, complete genome-taxID:741093-CM-MODEL_TRUE
CCCAGAGGTATTGATTGGTGAGATTATTCGGTACGCTCTTCGTACCCTGTCTCTTGCACCAACCTGCGCGGATGCGCAGGTTTTTTTT
>gi|747132831|gb|CP009559.1|:2480217-2480303 Salmonella enterica subsp. enterica serovar Paratyphi A strain CMCC 50503, complete genome-taxID:54388-CM-MODEL_TRUE
CCCAGAGGTATTGATTGGTGAGATTATTCGGTACGCTCTTCGTACCTGTCTCTTGCACCAACCTGCGCGGATGCGCAGGTTTTTTTT
>gi|752304383|gb|CP010344.1|:c3108684-3108597 Escherichia coli ECC-1470, complete genome-taxID:758831-CM-MODEL_TRUE
CCCAGAGGTATTGATTGGTGAGATTATTCGGTACGCTCTTCGTACCCTGTCTCTTGCACCAACCTGCGCGGATGCGCAGGTTTTTTTT
>gi|926480196|gb|CP012635.1|:995573-995660 Escherichia coli strain SF-088, complete genome-taxID:562-CM-MODEL_TRUE
CCCAGAGGTATTGATTGGTGAGATTATTCGGTACGCTCTTCGTACCCAGTCTCTTGCACCAACCTGCGCGGATGCGCAGGTTTTTTTT
>gi|675820362|emb|LM996924.1|:132140-132227 Escherichia coli genome assembly FHI83, scaffold scaffold-26_contig-1.0_1_374360_[organism:Escherichia-taxID:562-CM-MODEL_TRUE
CCCAGAGGTATTGATTGGTGAGATTATTCGGTACGCTCTTCGTACCCTGTCTCTTGCACCAACCTGCGCGGATGCGCAGGTTTTTTTT
>gi|560171871|emb|HG326223.1|:c3418174-3418082 Serratia marcescens subsp. marcescens Db11, complete genome-taxID:273526-CM-MODEL_TRUE
CCCAGAGGTATTGATTGGTGAGAAATCAGCATACTCTGTATGTTGAAGCCATTTTCAATTGCACCAACCTACGCGGATGCGTAGGTTTTTTTT
>gi|755283501|gb|CP009367.1|:224005-224099 Yersinia enterocolitica strain WA, complete genome-taxID:630-CM-MODEL_TRUE
CCCAGAGGTATTAATTGGTGAGTAATCAACATACGCTGTGTGTTAAAGCCAGTTTTTTATTTGCACCGACCTACGCAGATGCGTAGGTTTTTTTT
>gi|218350208|emb|CU928145.2|:c3193340-3193253 Escherichia coli 55989 chromosome, complete genome-taxID:585055-CM-MODEL_TRUE
CCCAGAGGTATTGATTGGTGAGATTATTCGGTACGCTCTTCGTACCCTGTCTCTTGCACCAACCTGCGCGGATGCGCAGGTTTTTTTT
>gi|602813325|gb|CP007259.1|:c3048392-3048306 Salmonella enterica subsp. enterica serovar Enteritidis str. EC20110359, complete genome-taxID:1244113-CM-MODEL_TRUE
CCCAGAGGTATTGATTGGTGAGATTATTCGGTACGCTCTTCGTACCTGTCTCTTGCACCAACCTGCGCGGATGCGCAGGTTTTTTTT
>gi|206707319|emb|AM933172.1|:c3058894-3058808 Salmonella enterica subsp. enterica serovar Enteritidis str. P125109 complete genome-taxID:550537-CM-MODEL_TRUE
CCCAGAGGTATTGATTGGTGAGATTATTCGGTACGCTCTTCGTACCTGTCTCTTGCACCAACCTGCGCGGATGCGCAGGTTTTTTTT
>gi|675819275|emb|LM995838.1|:c703999-703912 Escherichia coli genome assembly FHI20, scaffold scaffold-26_contig-0.0_1_1200133_[organism:Escherichia-taxID:562-CM-MODEL_TRUE
CCCAGAGGTATTGATTGGTGAGATTATTCGGTACGCTCTTCGTACCCTGTCTCTTGCACCAACCTGCGCGGATGCGCAGGTTTTTTTT
>gi|817363226|gb|CP011118.1|:925973-926067 Yersinia enterocolitica strain FORC_002, complete genome-taxID:630-CM-MODEL_TRUE
CCCAGAGGTATTAATTGGTGAGTAATCAACATACGCTGTGTGTTAAAGCCAGTTTTTTATTTGCACCGACCTACGCAGATGCGTAGGTTTTTTTT
>gi|304557459|gb|CP002154.1|:c2988402-2988314 Edwardsiella tarda FL6-60, complete genome-taxID:718251-CM-MODEL_TRUE
CCCAGAGGTATTGATTGGTGAGAGTTCAGTTTTCAGTTGCTGAAGCCAACAAAATTACACCGACCTACGCGGATGCGTAGGTTTTTTTT
>gi|602908394|gb|CP007283.1|:c3058895-3058809 Salmonella enterica subsp. enterica serovar Enteritidis str. SA19970769 genome-taxID:1412474-CM-MODEL_TRUE
CCCAGAGGTATTGATTGGTGAGATTATTCGGTACGCTCTTCGTACCTGTCTCTTGCACCAACCTGCGCGGATGCGCAGGTTTTTTTT
>gi|603662724|gb|CP007344.1|:c3058184-3058098 Salmonella enterica subsp. enterica serovar Enteritidis str. EC20120213 genome-taxID:1412528-CM-MODEL_TRUE
CCCAGAGGTATTGATTGGTGAGATTATTCGGTACGCTCTTCGTACCTGTCTCTTGCACCAACCTGCGCGGATGCGCAGGTTTTTTTT
>gi|755399952|gb|CP009801.1|:3007454-3007548 Yersinia intermedia strain Y228, complete genome-taxID:631-CM-MODEL_TRUE
CCCAGAGGTATTAATTGGTGAGTAATCAACATACGCTGTGTGTTAAAGCCAGTTTTTTATTTGCACCGACCTACGCAGATGCGTAGGTTTTTTTT
>gi|751394442|gb|CP010557.1|:c5005557-5005470 Raoultella ornithinolytica strain S12, complete genome-taxID:54291-CM-MODEL_TRUE
CCCAGAGGTATTGATAGGTGAGTTTTTTAAGTACGCATTTCGTACTGATTATCTTGCACCGGCCTGCGCAGATGCGCAGGTTTTTTTT
>gi|817589947|gb|CP011324.1|:c2962283-2962196 Escherichia coli strain SQ2203, complete genome-taxID:562-CM-MODEL_TRUE
CCCAGAGGTATTGATTGGTGAGATTATTCGGTACGCTCTTCGTACCCTGTCTCTTGCACCAACCTGCGCGGATGCGCAGGTTTTTTTT
>gi|640845263|gb|CP007727.1|:c4406704-4406617 Klebsiella pneumoniae subsp. pneumoniae KPNIH10, complete genome-taxID:1094170-CM-MODEL_TRUE
CCCAGAGGTATTGATAGGTGAGTTTCTCAGGTACGCTCTTCGTACTGAACGTCTTACACCGACCTGCGCGGATGCGCAGGTTTTTTTT
>gi|604223860|gb|CP007465.1|:c3059366-3059280 Salmonella enterica subsp. enterica serovar Enteritidis str. SA19940857 genome-taxID:1412501-CM-MODEL_TRUE
CCCAGAGGTATTGATTGGTGAGATTATTCGGTACGCTCTTCGTACCTGTCTCTTGCACCAACCTGCGCGGATGCGCAGGTTTTTTTT
>gi|573017271|gb|CP006568.1|:c3745236-3745145 Candidatus Sodalis pierantonius str. SOPE, complete genome-taxID:2342-CM-MODEL_TRUE
CCCAGAGGTATTGATTGGTGAGAAATCAACATACTCTGTATGTTGAAACCATTTCAGTTGCACCAACCTACTCGGACGCGTAGGTTTTTTTT
>gi|673531252|emb|LK931336.1|:c3916309-3916224 Citrobacter koseri genome assembly PRJEB6512_assembly_1, scaffold CONTIG000001-taxID:545-CM-MODEL_TRUE
CCCAGAGGTATTGATTGGTGAGATTATTCGGTACGCTCTTCGTACCTGTCTCTTGCACCAACCTGCGCGGATGCGCAGGTTTTTTT
>gi|603471366|gb|CP007427.1|:c3058831-3058745 Salmonella enterica subsp. enterica serovar Enteritidis str. SA20100239 genome-taxID:1412481-CM-MODEL_TRUE
CCCAGAGGTATTGATTGGTGAGATTATTCGGTACGCTCTTCGTACCTGTCTCTTGCACCAACCTGCGCGGATGCGCAGGTTTTTTTT
>gi|603565268|gb|CP007354.1|:c3058839-3058753 Salmonella enterica subsp. enterica serovar Enteritidis str. EC20120528 genome-taxID:1412537-CM-MODEL_TRUE
CCCAGAGGTATTGATTGGTGAGATTATTCGGTACGCTCTTCGTACCTGTCTCTTGCACCAACCTGCGCGGATGCGCAGGTTTTTTTT
>gi|749112431|gb|CP010455.1|:c2985096-2985009 Synthetic Escherichia coli C321.deltaA substrain rEc.y.dC.46, complete sequence-taxID:1385755-CM-MODEL_TRUE
CCCAGAGGTATTGATTGGTGAGATTATTCGGTACGCTCTTCGTACCCTGTCTCTTGCACCAACCTGCGCGGATGCGCAGGTTTTTTTT
>gi|682049973|gb|CP009090.1|:c3051372-3051286 Salmonella enterica subsp. enterica serovar Enteritidis strain OLF-SE8-1021710, complete genome-taxID:149539-CM-MODEL_TRUE
CCCAGAGGTATTGATTGGTGAGATTATTCGGTACGCTCTTCGTACCTGTCTCTTGCACCAACCTGCGCGGATGCGCAGGTTTTTTTT
>gi|514423830|gb|CP006250.1|:c4276818-4276726 Serratia plymuthica 4Rx13, complete genome-taxID:682634-CM-MODEL_TRUE
CCCAGAGGTATTGATTGGTGAGAAATCAGCATGCTCTGTATGTTGAAGCCATTTTCACTTGCACCAACCTACGCGGATGCGTAGGTTTTTTTT
>gi|514423830|gb|CP006250.1|:c4277093-4277004 Serratia plymuthica 4Rx13, complete genome-taxID:682634-CM-MODEL_TRUE
CCCAGAGGTATTGATTGGGTGAGTTTCAGCAACTCGTGTGTTGAACCCATATTAATTGCACCAACCTACGCAGATGCGTAGGTTTTTTTT
>gi|603439911|gb|CP007426.1|:c3058198-3058112 Salmonella enterica subsp. enterica serovar Enteritidis str. SA20085285 genome-taxID:1412489-CM-MODEL_TRUE
CCCAGAGGTATTGATTGGTGAGATTATTCGGTACGCTCTTCGTACCTGTCTCTTGCACCAACCTGCGCGGATGCGCAGGTTTTTTTT
>gi|666001753|gb|CP008805.1|:c3754806-3754719 Escherichia coli O157:H7 str. SS17, complete genome-taxID:1328859-CM-MODEL_TRUE
CCCAGAGGTATTGATTGGTGAGATTATTCGGTACGCTCTTCGTACCCTGTCTCTTGCACCAACCTGCGCGGATGCGCAGGTTTTTTTT
>gi|569550235|gb|CP003999.1|:881668-881755 Klebsiella pneumoniae subsp. pneumoniae Kp13, complete genome-taxID:1123862-CM-MODEL_TRUE
CCCAGAGGTATTGATAGGTGAGTTTCTCAGGTACGCTCTTCGTACTGAACGTCTTACACCGACCTGCGCGGATGCGCAGGTTTTTTTT
>gi|205271127|emb|AM933173.1|:c3049308-3049222 Salmonella enterica subsp. enterica serovar Gallinarum str. 287/91 complete genome-taxID:550538-CM-MODEL_TRUE
CCCAGAGGTATTGATTGGTGAGATTATTCGGTACGCTCTTCGTACCTGTCTCTTGCACCAACCTGCGCGGATGCGCAGGTTTTTTTT
>gi|604142073|gb|CP007379.1|:c3058899-3058813 Salmonella enterica subsp. enterica serovar Enteritidis str. EC20120969 genome-taxID:1412619-CM-MODEL_TRUE
CCCAGAGGTATTGATTGGTGAGATTATTCGGTACGCTCTTCGTACCTGTCTCTTGCACCAACCTGCGCGGATGCGCAGGTTTTTTTT
>gi|700334450|gb|CP009706.1|:1010362-1010449 Hafnia alvei FB1, complete genome-taxID:1453496-CM-MODEL_TRUE
CCCAGAGGTATTGATTGGTGCGATTTCAGTACATTTGTGACTGAAGCCAATGTTTACACCGACCTACGCGGATGCGTAGGTTTTTTTT
>gi|700334450|gb|CP009706.1|:1010746-1010834 Hafnia alvei FB1, complete genome-taxID:1453496-CM-MODEL_TRUE
CCCAGAGGTATTGATTGGTGGGTTTTTCAGTGCATTTGCTACTGAGCCAATAAATTACACCGACCTACGCGGATGCGTAGGTTTTTTTT
>gi|768964512|gb|CP007044.2|:2185971-2186005 Chania multitudinisentens RB-25, complete genome-taxID:1441930-CM-MODEL_FALSE
TTGCACCAACCTACGCGGATGCGTAGGTTTTTTTT
>gi|602839297|gb|CP007290.1|:c3058910-3058824 Salmonella enterica subsp. enterica serovar Enteritidis str. SA19983126 genome-taxID:1412498-CM-MODEL_TRUE
CCCAGAGGTATTGATTGGTGAGATTATTCGGTACGCTCTTCGTACCTGTCTCTTGCACCAACCTGCGCGGATGCGCAGGTTTTTTTT
>gi|743003782|gb|CP010361.1|:951727-951814 Klebsiella pneumoniae strain 32192, complete genome-taxID:573-CM-MODEL_TRUE
CCCAGAGGTATTGATAGGTGAGTTTCTCAGGTACGCTCTTCGTACTGAACGTCTTACACCGACCTGCGCGGATGCGCAGGTTTTTTTT
>gi|664693170|gb|CP005998.1|:4075681-4075768 Escherichia coli B7A, complete genome-taxID:340184-CM-MODEL_TRUE
CCCAGAGGTATTGATTGGTGAGATTATTCGGTACGCTCTTCGTACCCTGTCTCTTGCACCAACCTGCGCGGATGCGCAGGTTTTTTTT
>gi|675820517|emb|LM997079.1|:c228126-228041 Escherichia coli genome assembly FHI9, scaffold scaffold-30_contig-4.0_1_382427_[organism:Escherichia-taxID:562-CM-MODEL_TRUE
CAGAGGTATTGATTGGTGAGATTATTCGGTACGCTCTTCGTACCCTGTCTCTTGCACCAACCTGCGCGGATGCGCAGGTTTTTTTT
>gi|902606058|gb|CP011976.1|:923286-923373 Klebsiella pneumoniae DMC1097, complete genome-taxID:1284798-CM-MODEL_TRUE
CCCAGAGGTATTGATAGGTGAGTTTCTCAGGTACGCTCTTCGTACTGAACGTCTTACACCGACCTGCGCGGATGCGCAGGTTTTTTTT
>gi|549815675|gb|CP006648.1|:c3440230-3440143 Klebsiella pneumoniae CG43, complete genome-taxID:1244085-CM-MODEL_TRUE
CCCAGAGGTATTGATAGGTGAGTTTCTCAGGTACGCTCTTCGTACTGAACGTCTTACACCGACCTGCGCGGATGCGCAGGTTTTTTTT
>gi|675820239|emb|LM996802.1|:c237604-237517 Escherichia coli genome assembly FHI82, scaffold scaffold-28_contig-1.0_1_746869_[organism:Escherichia-taxID:562-CM-MODEL_TRUE
CCCAGAGGTATTGATTGGTGAGATTATTCGGTACGCTCTTCGTACCCTGTCTCTTGCACCAACCTGCGCGGATGCGCAGGTTTTTTTT
>gi|751399318|gb|CP010585.1|:c2814470-2814383 Escherichia coli strain C41(DE3), complete genome-taxID:562-CM-MODEL_TRUE
CCCAGAGGTATTGATTGGTGAGATTATTCGGTACGCTCTTCGTACCCTGTCTCTTGCACCAACCTGCGCGGATGCGCAGGTTTTTTTT
>gi|603541775|gb|CP007371.1|:c3058822-3058736 Salmonella enterica subsp. enterica serovar Enteritidis str. EC20121689 genome-taxID:1412616-CM-MODEL_TRUE
CCCAGAGGTATTGATTGGTGAGATTATTCGGTACGCTCTTCGTACCTGTCTCTTGCACCAACCTGCGCGGATGCGCAGGTTTTTTTT
>gi|215263233|emb|FM180568.1|:c3213490-3213403 Escherichia coli 0127:H6 E2348/69 complete genome, strain E2348/69-taxID:574521-CM-MODEL_TRUE
CCCAGAGGTATTGATTGGTGAGATTATTCGGTACGCTCTTCGTACCCTGTCTCTTGCACCAACCTGCGCGGATGCGCAGGTTTTTTTT
>gi|822616977|gb|CP011359.1|:586314-586402 Edwardsiella tarda strain FL95-01, complete genome-taxID:636-CM-MODEL_TRUE
CCCAGAGGTATTGATTGGTGAGAGTTCAGTTTTCAGTTGCTGAAGCCAACAAAATTACACCGACCTACGCGGATGCGTAGGTTTTTTTT
>gi|723239679|gb|CP009866.1|:441316-441350 Pantoea sp. PSNIH2, complete genome-taxID:1484157-CM-MODEL_FALSE
TTACACCAACCTGCGCAGATGCGCAGGTTTTTTTT
>gi|662712225|gb|CP008823.1|:c3840514-3840429 Enterobacter cloacae ECNIH2, complete genome-taxID:1333850-CM-MODEL_TRUE
CCCAGAGGTATTGATTGGTGAGAATTCCTGGTACGTTTTCGTACTCTTCTCTTGCACCAACCTGCGCGGATGCGCAGGTTTTTTTT
>gi|661927418|gb|CP008831.1|:c4320572-4320485 Klebsiella pneumoniae subsp. pneumoniae KPR0928, complete sequence-taxID:1328325-CM-MODEL_TRUE
CCCAGAGGTATTGATAGGTGAGTTTCTCAGGTACGCTCTTCGTACTGAACGTCTTACACCGACCTGCGCGGATGCGCAGGTTTTTTTT
>gi|603489460|gb|CP007341.1|:c3058905-3058819 Salmonella enterica subsp. enterica serovar Enteritidis str. EC20120687 genome-taxID:1412608-CM-MODEL_TRUE
CCCAGAGGTATTGATTGGTGAGATTATTCGGTACGCTCTTCGTACCTGTCTCTTGCACCAACCTGCGCGGATGCGCAGGTTTTTTTT
>gi|682117612|gb|CP009273.1|:c2969548-2969461 Escherichia coli BW25113, complete genome-taxID:679895-CM-MODEL_TRUE
CCCAGAGGTATTGATTGGTGAGATTATTCGGTACGCTCTTCGTACCCTGTCTCTTGCACCAACCTGCGCGGATGCGCAGGTTTTTTTT
>gi|604044354|gb|CP007297.1|:c3058858-3058772 Salmonella enterica subsp. enterica serovar Enteritidis str. SA20090435 genome-taxID:1412513-CM-MODEL_TRUE
CCCAGAGGTATTGATTGGTGAGATTATTCGGTACGCTCTTCGTACCTGTCTCTTGCACCAACCTGCGCGGATGCGCAGGTTTTTTTT
>gi|218430358|emb|CU928163.2|:c3282813-3282726 Escherichia coli UMN026 chromosome, complete genome-taxID:585056-CM-MODEL_TRUE
CCCAGAGGTATTGATTGGTGAGATTATTCGGTACGCTCTTCGTACCCTGTCTCTTGCACCAACCTGCGCGGATGCGCAGGTTTTTTTT
>gi|687675228|emb|LM995446.1|:c2918714-2918627 Escherichia coli genome assembly EcRV308Chr, chromosome : 1-taxID:562-CM-MODEL_TRUE
CCCAGAGGTATTGATTGGTGAGATTATTCGGTACGCTCTTCGTACCCTGTCTCTTGCACCAACCTGCGCGGATGCGCAGGTTTTTTTT
>gi|733585942|emb|LN649235.1|:c2992960-2992874 Salmonella enterica subsp. enterica serovar Infantis genome assembly SINFA, chromosome : 1-taxID:595-CM-MODEL_TRUE
CCCAGAGGTATTGATTGGTGAGATTATTCGGTACGCTCTTCGTACCTGTCTCTTGCACCAACCTGCGCGGATGCGCAGGTTTTTTTT
>gi|602778765|gb|CP007274.1|:c398130-398044 Salmonella enterica subsp. enterica serovar Enteritidis str. SA20093266, complete genome-taxID:1412475-CM-MODEL_TRUE
CCCAGAGGTATTGATTGGTGAGATTATTCGGTACGCTCTTCGTACCTGTCTCTTGCACCAACCTGCGCGGATGCGCAGGTTTTTTTT
>gi|409033099|gb|CP001600.2|:c3146167-3146079 Edwardsiella ictaluri 93-146, complete genome-taxID:634503-CM-MODEL_TRUE
CCCAGAGGTATTGATTGGTGAGAGTTCAGTGTTCAGTTGCTGAAGCCAACAAAATTACACCGACCTACGCGGATGCGTAGGTTTTTTTT
>gi|281177210|dbj|AP009378.1|:c2900276-2900189 Escherichia coli SE15 DNA, complete genome-taxID:431946-CM-MODEL_TRUE
CCCAGAGGTATTGATTGGTGAGATTATTCGGTACGCTCTTCGTACCCTGTCTCTTGCACCAACCTGCGCGGATGCGCAGGTTTTTTTT
>gi|161361677|gb|CP000886.1|:c3131353-3131267 Salmonella enterica subsp. enterica serovar Paratyphi B str. SPB7, complete genome-taxID:1016998-CM-MODEL_TRUE
CCCAGAGGTATTGATTGGTGAGATTATTCGGTACGCTCTTCGTACCTGTCTCTTGCACCAACCTGCGCGGATGCGCAGGTTTTTTTT
>gi|380751881|gb|CP003403.1|:848298-848332 Rahnella aquatilis HX2, complete genome-taxID:1151116-CM-MODEL_FALSE
TTGCACCAACCTACGCGGATGCGTAGGTTTTTTTT
>gi|604038114|gb|CP007358.1|:c3011858-3011772 Salmonella enterica subsp. enterica serovar Enteritidis str. EC20100130, complete genome-taxID:1412464-CM-MODEL_TRUE
CCCAGAGGTATTGATTGGTGAGATTATTCGGTACGCTCTTCGTACCTGTCTCTTGCACCAACCTGCGCGGATGCGCAGGTTTTTTTT
>gi|808728347|gb|CP010444.1|:c3715265-3715178 Escherichia coli K-12 strain ER3475, complete genome-taxID:83333-CM-MODEL_TRUE
CCCAGAGGTATTGATTGGTGAGATTATTCGGTACGCTCTTCGTACCCTGTCTCTTGCACCAACCTGCGCGGATGCGCAGGTTTTTTTT
>gi|603447370|gb|CP007430.1|:c3058909-3058823 Salmonella enterica subsp. enterica serovar Enteritidis str. EC20090195 genome-taxID:1412587-CM-MODEL_TRUE
CCCAGAGGTATTGATTGGTGAGATTATTCGGTACGCTCTTCGTACCTGTCTCTTGCACCAACCTGCGCGGATGCGCAGGTTTTTTTT
>gi|383403426|gb|CP002967.1|:c3162868-3162781 Escherichia coli W, complete genome-taxID:566546-CM-MODEL_TRUE
CCCAGAGGTATTGATTGGTGAGATTATTCGGTACGCTCTTCGTACCCTGTCTCTTGCACCAACCTGCGCGGATGCGCAGGTTTTTTTT
>gi|604384037|gb|CP007467.1|:c2022997-2022911 Salmonella enterica subsp. enterica serovar Enteritidis str. SA20084824, complete genome-taxID:1412478-CM-MODEL_TRUE
CCCAGAGGTATTGATTGGTGAGATTATTCGGTACGCTCTTCGTACCTGTCTCTTGCACCAACCTGCGCGGATGCGCAGGTTTTTTTT
>gi|110613622|gb|CP000266.1|:c2983514-2983427 Shigella flexneri 5 str. 8401, complete genome-taxID:373384-CM-MODEL_TRUE
CCCAGAGGTATTGATTGGTGAGATTATTCGGTACGCTCTTCGTACCCTGTCTCTTGCACCAACCTGCGCGGATGCGCAGGTTTTTTTT
>gi|755412697|gb|CP009838.1|:c866318-866224 Yersinia enterocolitica strain 2516-87, complete genome-taxID:630-CM-MODEL_TRUE
CCCAGAGGTATTAATTGGTGAGTAATCAACATACGCTGTGTGTTAAAGCCAGTTTTTTATTTGCACCGACCTACGCAGATGCGTAGGTTTTTTTT
>gi|836716955|gb|CP009106.2|:c3877971-3877884 Escherichia coli strain 94-3024, complete genome-taxID:562-CM-MODEL_TRUE
CCCAGAGGTATTGATTGGTGAGATTATTCGGTACGCTCTTCGTACCCTGTCTCTTGCACCAACCTGCGCGGATGCGCAGGTTTTTTTT
>gi|808951212|gb|CP011303.1|:776577-776669 Serratia liquefaciens strain HUMV-21, complete genome-taxID:614-CM-MODEL_TRUE
CCCAGAGGTATTGATTGGTGAGAAATCAGCATACTCTGTATGTTGAAGCCATTTTCAATTGCACCAACCTACGCGGATGCGTAGGTTTTTTTT
>gi|808951212|gb|CP011303.1|:776303-776392 Serratia liquefaciens strain HUMV-21, complete genome-taxID:614-CM-MODEL_TRUE
CCCAGAGGTATTGATTGGTGAGTTTCAGCAACTTGTTTGTTGAGCCCATATTAATTTGCACCAACCTACGCAGATGCGTAGGTTTTTTTT
>gi|549811571|gb|CP006698.1|:c2978493-2978406 Synthetic Escherichia coli C321.deltaA, complete sequence-taxID:1385755-CM-MODEL_TRUE
CCCAGAGGTATTGATTGGTGAGATTATTCGGTACGCTCTTCGTACCCTGTCTCTTGCACCAACCTGCGCGGATGCGCAGGTTTTTTTT
>gi|828971803|gb|CP011647.1|:c191018-190931 Klebsiella pneumoniae strain CAV1596, complete genome-taxID:573-CM-MODEL_TRUE
CCCAGAGGTATTGATAGGTGAGTTTCTCAGGTACGCTCTTCGTACTGAACGTCTTACACCGACCTGCGCGGATGCGCAGGTTTTTTTT
>gi|312171265|emb|FR719187.1|:8364-8398 Erwinia amylovora ATCC BAA-2158, whole genome shotgun sequence, contig 7-taxID:889211-CM-MODEL_FALSE
TTTCACCAACCTGCGCAGAAGCGCAGGTTTTTTTT
>gi|603071978|gb|CP007312.1|:c3058893-3058807 Salmonella enterica subsp. enterica serovar Enteritidis str. SA20094352 genome-taxID:1412491-CM-MODEL_TRUE
CCCAGAGGTATTGATTGGTGAGATTATTCGGTACGCTCTTCGTACCTGTCTCTTGCACCAACCTGCGCGGATGCGCAGGTTTTTTTT
>gi|26111730|gb|AE014075.1|:c3283510-3283423 Escherichia coli CFT073, complete genome-taxID:199310-CM-MODEL_TRUE
CCCAGAGGTATTGATTGGTGAGATTATTCGGTACGCTCTTCGTACCCTGTCTCTTGCACCAACCTGCGCGGATGCGCAGGTTTTTTTT
>gi|254590536|gb|CP001368.1|:c3757712-3757625 Escherichia coli O157:H7 str. TW14359, complete genome-taxID:544404-CM-MODEL_TRUE
CCCAGAGGTATTGATTGGTGAGATTATTCGGTACGCTCTTCGTACCCTGTCTCTTGCACCAACCTGCGCGGATGCGCAGGTTTTTTTT
>gi|309700213|emb|FN649414.1|:c3272120-3272033 Escherichia coli ETEC H10407, complete genome-taxID:316401-CM-MODEL_TRUE
CCCAGAGGTATTGATTGGTGAGATTATTCGGTACGCTCTTCGTACCCTGTCTCTTGCACCAACCTGCGCGGATGCGCAGGTTTTTTTT
>gi|661922017|gb|CP008827.1|:c4405496-4405409 Klebsiella pneumoniae subsp. pneumoniae KPNIH1, complete genome-taxID:1087440-CM-MODEL_TRUE
CCCAGAGGTATTGATAGGTGAGTTTCTCAGGTACGCTCTTCGTACTGAACGTCTTACACCGACCTGCGCGGATGCGCAGGTTTTTTTT
>gi|499527875|emb|FO203501.1|:1882021-1882108 Klebsiella pneumoniae subsp. rhinoscleromatis strain SB3432, complete genome-taxID:861365-CM-MODEL_TRUE
CCCAGAGGTATTGATAGGTGAGTTTCTCAGGTACGCTCTTCGTACTGAACGTCTTACACCGACCTGCGCGGATGCGCAGGTTTTTTTT
>gi|628026570|gb|CP007133.1|:c3526307-3526220 Escherichia coli O145:H28 str. RM12761, complete genome-taxID:1248903-CM-MODEL_TRUE
CCCAGAGGTATTGATTGGTGAGATTATTCGGTACGCTCTTCGTACCCTGTCTCTTGCACCAACCTGCGCGGATGCGCAGGTTTTTTTT
>gi|383390031|gb|CP002970.1|:1827062-1827149 Escherichia coli KO11FL, complete genome-taxID:595495-CM-MODEL_TRUE
CCCAGAGGTATTGATTGGTGAGATTATTCGGTACGCTCTTCGTACCCTGTCTCTTGCACCAACCTGCGCGGATGCGCAGGTTTTTTTT
>gi|605528405|gb|CP007532.1|:c258587-258501 Salmonella enterica subsp. enterica serovar Abaetetuba str. ATCC 35640, complete genome-taxID:1208611-CM-MODEL_TRUE
CCCAGAGGTATTGATTGGTGAGATTATTCGGTACGCTCTTCGTACCTGTCTCTTGCACCAACCTGCGCGGATGCGCAGGTTTTTTTT
>gi|197936256|gb|CP001144.1|:c3217955-3217869 Salmonella enterica subsp. enterica serovar Dublin str. CT_02021853, complete genome-taxID:439851-CM-MODEL_TRUE
CCCAGAGGTATTGATTGGTGAGATTATTCGGTACGCTCTTCGTACCTGTCTCTTGCACCAACCTGCGCGGATGCGCAGGTTTTTTTT
>gi|821161554|gb|CP011428.1|:c3199143-3199057 Salmonella enterica subsp. enterica strain YU39, complete genome-taxID:59201-CM-MODEL_TRUE
CCCAGAGGTATTGATTGGTGAGATTATTCGGTACGCTCTTCGTACCTGTCTCTTGCACCAACCTGCGCGGATGCGCAGGTTTTTTTT
>gi|603759959|gb|CP007324.1|:c3058905-3058819 Salmonella enterica subsp. enterica serovar Enteritidis str. EC20111514 genome-taxID:1412539-CM-MODEL_TRUE
CCCAGAGGTATTGATTGGTGAGATTATTCGGTACGCTCTTCGTACCTGTCTCTTGCACCAACCTGCGCGGATGCGCAGGTTTTTTTT
>gi|657146798|gb|CP006692.1|:c2744924-2744838 Salmonella bongori serovar 48:z41:-- str. RKS3044, complete genome-taxID:1382510-CM-MODEL_TRUE
CCCAGAGGTATTGATTGGTGAGATTATTCGGTACGCTCTTCGTACCTGTCTCTTGCACCAACCTGCGCGGATGCGCAGGTTTTTTTT
>gi|682058852|gb|CP009091.1|:c3045750-3045664 Salmonella enterica subsp. enterica serovar Enteritidis strain OLF-SE9-10012, complete genome-taxID:149539-CM-MODEL_TRUE
CCCAGAGGTATTGATTGGTGAGATTATTCGGTACGCTCTTCGTACCTGTCTCTTGCACCAACCTGCGCGGATGCGCAGGTTTTTTTT
>gi|290402|gb|L14681.1|ECOAAS:437-524 Escherichia coli 2-acylglycerophosphoethanolamine acyltransferase/acyl-acyl carrier protein synthetase (aas) gene, complete cds-taxID:562-CM-MODEL_TRUE
CCCAGAGGTATTGATTGGTGAGATTATTCGGTACGCTCTTCGTACCCTGTCTCTTGCACCAACCTGCGCGGATGCGCAGGTTTTTTTT
>gi|604129049|gb|CP007376.1|:c3058847-3058761 Salmonella enterica subsp. enterica serovar Enteritidis str. EC20120927 genome-taxID:1412617-CM-MODEL_TRUE
CCCAGAGGTATTGATTGGTGAGATTATTCGGTACGCTCTTCGTACCTGTCTCTTGCACCAACCTGCGCGGATGCGCAGGTTTTTTTT
>gi|675819895|emb|LM996458.1|:c212602-212515 Escherichia coli genome assembly FHI63, scaffold scaffold-40_contig-3.0_1_403682_[organism:Escherichia-taxID:562-CM-MODEL_TRUE
CCCAGAGGTATTGATTGGTGAGATTATTCGGTACGCTCTTCGTACCCTGTCTCTTGCACCAACCTGCGCGGATGCGCAGGTTTTTTTT
>gi|873557706|emb|LN868944.1|:c320070-319984 Salmonella enterica subsp. enterica serovar Senftenberg genome assembly NCTC10384, plasmid : 2-taxID:28150-CM-MODEL_TRUE
CCCAGAGGTATTGATTGGTGAGATTATTCGGTACGCTCTTCGTACCTGTCTCTTGCACCAACCTGCGCGGATGCGCAGGTTTTTTTT
>gi|537372315|gb|CP003786.1|:c3028151-3028065 Salmonella enterica subsp. enterica serovar Gallinarum/pullorum str. CDC1983-67, complete genome-taxID:1225522-CM-MODEL_TRUE
CCCAGAGGTATTGATTGGTGAGATTATTCGGTACGCTCTTCGTACCTGTCTCTTGCACCAACCTGCGCGGATGCGCAGGTTTTTTTT
>gi|933673781|gb|CP011286.1|:c3548217-3548123 Yersinia enterocolitica strain KNG22703, complete genome-taxID:630-CM-MODEL_TRUE
CCCAGAGGTATTAATTGGTGAGTAATCAACATACGCTGTGTGTTAAAGCCAGTTTTTTATTTGCACCGACCTACGCAGATGCGTAGGTTTTTTTT
>gi|529190224|gb|CP006575.1|:c3069486-3069400 Salmonella enterica subsp. enterica serovar Pullorum str. S06004, complete genome-taxID:1298917-CM-MODEL_TRUE
CCCAGAGGTATTGATTGGTGAGATTATTCGGTACGCTCTTCGTACCTGTCTCTTGCACCAACCTGCGCGGATGCGCAGGTTTTTTTT
>gi|573966439|gb|CP006027.1|:c3598572-3598485 Escherichia coli O145:H28 str. RM13514, complete genome-taxID:1248902-CM-MODEL_TRUE
CCCAGAGGTATTGATTGGTGAGATTATTCGGTACGCTCTTCGTACCCTGTCTCTTGCACCAACCTGCGCGGATGCGCAGGTTTTTTTT
>gi|323128316|gb|CP002487.1|:c3191670-3191584 Salmonella enterica subsp. enterica serovar Typhimurium str. ST4/74, complete genome-taxID:909946-CM-MODEL_TRUE
CCCAGAGGTATTGATTGGTGAGATTATTCGGTACGCTCTTCGTACCTGTCTCTTGCACCAACCTGCGCGGATGCGCAGGTTTTTTTT
>gi|802133627|emb|LN832404.1|:c2972493-2972406 Escherichia coli K-12 genome assembly EcoliK12AG100, chromosome : I-taxID:83333-CM-MODEL_TRUE
CCCAGAGGTATTGATTGGTGAGATTATTCGGTACGCTCTTCGTACCCTGTCTCTTGCACCAACCTGCGCGGATGCGCAGGTTTTTTTT
>gi|602863485|gb|CP007277.1|:c3058907-3058821 Salmonella enterica subsp. enterica serovar Enteritidis str. SA19930684 genome-taxID:1412500-CM-MODEL_TRUE
CCCAGAGGTATTGATTGGTGAGATTATTCGGTACGCTCTTCGTACCTGTCTCTTGCACCAACCTGCGCGGATGCGCAGGTTTTTTTT
>gi|392322800|gb|CP003678.1|:c3968967-3968882 Enterobacter cloacae subsp. dissolvens SDM, complete genome-taxID:1104326-CM-MODEL_TRUE
CCCAGAGGTATTGATTGGTGAGATTTCTTAGTACGGTTTCGTACTCATCTCTTGCACCAACCTGCGCGGATGCGCAGGTTTTTTTT
>gi|602768674|gb|CP007272.1|:c1729593-1729507 Salmonella enterica subsp. enterica serovar Enteritidis str. EC20121179, complete genome-taxID:1412596-CM-MODEL_TRUE
CCCAGAGGTATTGATTGGTGAGATTATTCGGTACGCTCTTCGTACCTGTCTCTTGCACCAACCTGCGCGGATGCGCAGGTTTTTTTT
>gi|930813018|gb|CP012091.1|:c2012864-2012778 Salmonella enterica subsp. enterica serovar Typhi strain PM016/13, complete genome-taxID:90370-CM-MODEL_TRUE
CCCAGAGGTATTGATTGGTGAGATTATTCGGTACGCTCTTCGTACCTGTCTCTTGCACCAACCTGCGCGGATGCGCAGGTTTTTTTT
>gi|764057510|gb|CP007235.1|:c3942586-3942500 Salmonella enterica subsp. enterica serovar Typhimurium str. USDA-ARS-USMARC-1899, complete genome-taxID:1454639-CM-MODEL_TRUE
CCCAGAGGTATTGATTGGTGAGATTATTCGGTACGCTCTTCGTACCTGTCTCTTGCACCAACCTGCGCGGATGCGCAGGTTTTTTTT
>gi|603029398|gb|CP007303.1|:c3058908-3058822 Salmonella enterica subsp. enterica serovar Enteritidis str. SA20093430 genome-taxID:1412512-CM-MODEL_TRUE
CCCAGAGGTATTGATTGGTGAGATTATTCGGTACGCTCTTCGTACCTGTCTCTTGCACCAACCTGCGCGGATGCGCAGGTTTTTTTT
>gi|603477174|gb|CP007340.1|:c3058904-3058818 Salmonella enterica subsp. enterica serovar Enteritidis str. EC20120686 genome-taxID:1412607-CM-MODEL_TRUE
CCCAGAGGTATTGATTGGTGAGATTATTCGGTACGCTCTTCGTACCTGTCTCTTGCACCAACCTGCGCGGATGCGCAGGTTTTTTTT
>gi|603377401|gb|CP007412.1|:c3058904-3058818 Salmonella enterica subsp. enterica serovar Enteritidis str. EC20122022 genome-taxID:1412577-CM-MODEL_TRUE
CCCAGAGGTATTGATTGGTGAGATTATTCGGTACGCTCTTCGTACCTGTCTCTTGCACCAACCTGCGCGGATGCGCAGGTTTTTTTT
>gi|828927642|gb|CP011597.1|:4705647-4705734 Klebsiella oxytoca strain CAV1099, complete genome-taxID:571-CM-MODEL_TRUE
CCCAGAGGTATTGATTGGTGAGTTTTTTACGTACGCTCTTCGTACTGATTATCTTGCACCGACCTGCGCGGATGCGCAGGTTTTTTTT
>gi|573008719|dbj|AP013063.1|:c3548214-3548122 Serratia marcescens SM39 DNA, complete genome-taxID:1334564-CM-MODEL_TRUE
CCCAGAGGTATTGATTGGTGAGAAATCAGCATACTCTGTATGTTGAAGCCATTTTCAATTGCACCAACCTACGCGGATGCGTAGGTTTTTTTT
>gi|603798318|gb|CP007307.1|:c3058910-3058824 Salmonella enterica subsp. enterica serovar Enteritidis str. SA20093788 genome-taxID:1412511-CM-MODEL_TRUE
CCCAGAGGTATTGATTGGTGAGATTATTCGGTACGCTCTTCGTACCTGTCTCTTGCACCAACCTGCGCGGATGCGCAGGTTTTTTTT
>gi|602933749|gb|CP007285.1|:c3058896-3058810 Salmonella enterica subsp. enterica serovar Enteritidis str. SA19980677 genome-taxID:1412472-CM-MODEL_TRUE
CCCAGAGGTATTGATTGGTGAGATTATTCGGTACGCTCTTCGTACCTGTCTCTTGCACCAACCTGCGCGGATGCGCAGGTTTTTTTT
>gi|521009425|gb|CP006566.1|:c4297703-4297611 Serratia plymuthica S13, complete genome-taxID:1348660-CM-MODEL_TRUE
CCCAGAGGTATTGATTGGTGAGAAATCAGCATGCTCTGTATGTTGAAGCCATTTTCACTTGCACCAACCTACGCGGATGCGTAGGTTTTTTTT
>gi|521009425|gb|CP006566.1|:c4297977-4297889 Serratia plymuthica S13, complete genome-taxID:1348660-CM-MODEL_TRUE
CCCAGAGGTATTGATTGGTGAGTTTCAACAACTCGTGTGTTGAACCCATATTAATTGCACCAACCTACGCAGATGCGTAGGTTTTTTTT
>gi|719628246|gb|CP009461.1|:654978-655065 Klebsiella pneumoniae strain XH209, complete genome-taxID:573-CM-MODEL_TRUE
CCCAGAGGTATTGATAGGTGAGTTTCTCAGGTACGCTCTTCGTACTGAACGTCTTACACCGACCTGCGCGGATGCGCAGGTTTTTTTT
>gi|764044040|gb|CP007211.1|:c3771485-3771399 Salmonella enterica subsp. enterica serovar Anatum str. CDC 06-0532, complete genome-taxID:1454592-CM-MODEL_TRUE
CCCAGAGGTATTGATTGGTGAGATTATTCGGTACGCTCTTCGTACCTGTCTCTTGCACCAACCTGCGCGGATGCGCAGGTTTTTTTT
>gi|451908558|gb|CP004027.1|:3830767-3830853 Salmonella enterica subsp. enterica serovar Javiana str. CFSAN001992, complete genome-taxID:1267753-CM-MODEL_TRUE
CCCAGAGGTATTGATTGGTGAGATTATTCGGTACGCTCTTCGTACCTGTCTCTTGCACCAACCTGCGCGGATGCGCAGGTTTTTTTT
>gi|817581666|gb|CP011322.1|:c2962282-2962195 Escherichia coli strain SQ110, complete genome-taxID:562-CM-MODEL_TRUE
CCCAGAGGTATTGATTGGTGAGATTATTCGGTACGCTCTTCGTACCCTGTCTCTTGCACCAACCTGCGCGGATGCGCAGGTTTTTTTT
>gi|874075390|gb|CP007442.1|:c3048629-3048542 Escherichia coli ACN001, complete genome-taxID:1311757-CM-MODEL_TRUE
CCCAGAGGTATTGATTGGTGAGATTATTCGGTACGCTCTTCGTACCCTGTCTCTTGCACCAACCTGCGCGGATGCGCAGGTTTTTTTT
>gi|573019581|gb|CP006569.1|:933134-933225 Sodalis praecaptivus strain HS1, complete genome-taxID:1239307-CM-MODEL_TRUE
CCCAGAGGTATTGATTGGTGAGAAATCAACATACTCTGTATGTTGAAACCATTTCAGTTGCACCAACCTACGCGGACGCGTAGGTTTTTTTT
>gi|828952859|gb|CP011624.1|:3134420-3134507 Klebsiella pneumoniae strain CAV1344, complete genome-taxID:573-CM-MODEL_TRUE
CCCAGAGGTATTGATAGGTGAGTTTCTCAGGTACGCTCTTCGTACTGAACGTCTTACACCGACCTGCGCGGATGCGCAGGTTTTTTTT
>gi|828922166|gb|CP011591.1|:4069388-4069473 Enterobacter asburiae strain CAV1043, complete genome-taxID:61645-CM-MODEL_TRUE
CCCAGAGGTATTGATTGGTGAGAATTCTTAGTACGGTTTCGTACTCATCTCTTGCACCAACCTGCGCGGATGCGCAGGTTTTTTTT
>gi|604322487|gb|CP007245.1|:c3049598-3049512 Salmonella enterica subsp. enterica serovar Enteritidis str. EC20120008, complete genome-taxID:1412470-CM-MODEL_TRUE
CCCAGAGGTATTGATTGGTGAGATTATTCGGTACGCTCTTCGTACCTGTCTCTTGCACCAACCTGCGCGGATGCGCAGGTTTTTTTT
>gi|744788240|gb|CP010280.1|:c2515317-2515231 Salmonella enterica subsp. enterica serovar Newport str. CVM 22462, complete genome-taxID:858305-CM-MODEL_TRUE
CCCAGAGGTATTGATTGGTGAGATTATTCGGTACGCTCTTCGTACCTGTCTCTTGCACCAACCTGCGCGGATGCGCAGGTTTTTTTT
>gi|523811606|gb|CP006053.1|:965101-965187 Salmonella enterica subsp. enterica serovar Bareilly str. CFSAN000189, complete genome-taxID:1173427-CM-MODEL_TRUE
CCCAGAGGTATTGATTGGTGAGATTATTCGGTACGCTCTTCGTACCTGTCTCTTGCACCAACCTGCGCGGATGCGCAGGTTTTTTTT
>gi|926539508|gb|CP012633.1|:1006317-1006404 Escherichia coli strain SF-166, complete genome-taxID:562-CM-MODEL_TRUE
CCCAGAGGTATTGATTGGTGAGATTATTCGGTACGCTCTTCGTACCCAGTCTCTTGCACCAACCTGCGCGGATGCGCAGGTTTTTTTT
>gi|674133359|gb|CP009208.1|:4381088-4381175 Klebsiella pneumoniae subsp. pneumoniae strain ATCC 43816 KPPR1, complete genome-taxID:72407-CM-MODEL_TRUE
CCCAGAGGTATTGATAGGTGAGTTTCTCAGGTACGCTCTTCGTACTGAACGTCTTACACCGACCTGCGCGGATGCGCAGGTTTTTTTT
>gi|743569396|gb|CP006722.1|:939928-940015 Klebsiella pneumoniae subsp. pneumoniae 1158, complete genome-taxID:1392499-CM-MODEL_TRUE
CCCAGAGGTATTGATAGGTGAGTTTCTCAGGTACGCTCTTCGTACTGAACGTCTTACACCGACCTGCGCGGATGCGCAGGTTTTTTTT
>gi|660577155|gb|CP008797.1|:1487020-1487107 Klebsiella pneumoniae subsp. pneumoniae KPNIH24, complete genome-taxID:1225181-CM-MODEL_TRUE
CCCAGAGGTATTGATAGGTGAGTTTCTCAGGTACGCTCTTCGTACTGAACGTCTTACACCGACCTGCGCGGATGCGCAGGTTTTTTTT
>gi|523795581|gb|CP004086.1|:c107780-107694 Salmonella enterica subsp. enterica serovar Heidelberg str. 41578, complete genome-taxID:1124936-CM-MODEL_TRUE
CCCAGAGGTATTGATTGGTGAGATTATTCGGTACGCTCTTCGTACCTGTCTCTTGCACCAACCTGCGCGGATGCGCAGGTTTTTTTT
>gi|558570689|gb|CP006736.1|:c2785016-2784929 Shigella dysenteriae 1617, complete genome-taxID:754093-CM-MODEL_TRUE
CCCAGAGGTATTGATTGGTGAGATTATTCGGTACGCTCTTCGTACCCTGTCTCTTGCACCAACCTGCGCGGATGCGCAGGTTTTTTTT
>gi|723244065|gb|CP009872.1|:c4316685-4316598 Klebsiella pneumoniae subsp. pneumoniae strain KPNIH30, complete genome-taxID:72407-CM-MODEL_TRUE
CCCAGAGGTATTGATAGGTGAGTTTCTCAGGTACGCTCTTCGTACTGAACGTCTTACACCGACCTGCGCGGATGCGCAGGTTTTTTTT
>gi|603171882|gb|CP007318.1|:c3058899-3058813 Salmonella enterica subsp. enterica serovar Enteritidis str. SA20095309 genome-taxID:1412507-CM-MODEL_TRUE
CCCAGAGGTATTGATTGGTGAGATTATTCGGTACGCTCTTCGTACCTGTCTCTTGCACCAACCTGCGCGGATGCGCAGGTTTTTTTT
>gi|307625127|gb|CP002167.1|:475803-475890 Escherichia coli UM146, complete genome-taxID:869729-CM-MODEL_TRUE
CCCAGAGGTATTGATTGGTGAGATTATTCGGTACGCTCTTCGTACCCAGTCTCTTGCACCAACCTGCGCGGATGCGCAGGTTTTTTTT
>gi|675819801|emb|LM996364.1|:c224435-224348 Escherichia coli genome assembly FHI6, scaffold scaffold-29_contig-4.0_1_381930_[organism:Escherichia-taxID:562-CM-MODEL_TRUE
CCCAGAGGTATTGATTGGTGAGATTATTCGGTACGCTCTTCGTACCCTGTCTCTTGCACCAACCTGCGCGGATGCGCAGGTTTTTTTT
>gi|571260215|emb|HF571988.1|:974807-974901 Yersinia enterocolitica (type O:5) YE53/03 complete genome-taxID:1262462-CM-MODEL_TRUE
CCCAGAGGTATTAATTGGTGAGTAATCAACATACGCTGTGTGTTAAAGCCAGTTTTTTATTTGCACCGACCTACGCAGATGCGTAGGTTTTTTTT
>gi|602847897|gb|CP007292.1|:c3058894-3058808 Salmonella enterica subsp. enterica serovar Enteritidis str. SA19994216 genome-taxID:1412499-CM-MODEL_TRUE
CCCAGAGGTATTGATTGGTGAGATTATTCGGTACGCTCTTCGTACCTGTCTCTTGCACCAACCTGCGCGGATGCGCAGGTTTTTTTT
>gi|807109228|gb|CP011259.1|:c121052-120966 Salmonella enterica subsp. enterica serovar Agona str. 460004 2-1, complete genome-taxID:1124917-CM-MODEL_TRUE
CCCAGAGGTATTGATTGGTGAGATTATTCGGTACGCTCTTCGTACCTGTCTCTTGCACCAACCTGCGCGGATGCGCAGGTTTTTTTT
>gi|323376397|gb|CP002516.1|:939788-939875 Escherichia coli KO11, complete genome-taxID:595495-CM-MODEL_TRUE
CCCAGAGGTATTGATTGGTGAGATTATTCGGTACGCTCTTCGTACCCTGTCTCTTGCACCAACCTGCGCGGATGCGCAGGTTTTTTTT
>gi|407051884|gb|CP003289.1|:1089610-1089697 Escherichia coli O104:H4 str. 2011C-3493, complete genome-taxID:1133852-CM-MODEL_TRUE
CCCAGAGGTATTGATTGGTGAGATTATTCGGTACGCTCTTCGTACCCTGTCTCTTGCACCAACCTGCGCGGATGCGCAGGTTTTTTTT
>gi|321165934|gb|CP002505.1|:886201-886235 Rahnella sp. Y9602, complete genome-taxID:741091-CM-MODEL_FALSE
TTGCACCAACCTACGCGGATGCGTAGGTTTTTTTT
>gi|696593549|gb|CP009565.1|:4389934-4390019 Salmonella enterica subsp. enterica serovar Newport str. CVM 21554, complete genome-taxID:858308-CM-MODEL_TRUE
CCCAGAGGTATTGATTGGTGAGATTATTCGGTACGCTCTTCGTACCTGTCTCTTGCACCAACCTGCGCGGATGCGCAGGTTTTTTT
>gi|731561508|gb|CP009880.2|:c458463-458429 Pantoea sp. PSNIH1, complete genome-taxID:1484158-CM-MODEL_FALSE
TTACACCAACCTGCGCAGATGCGCAGGTTTTTTTT
>gi|662706586|gb|CP008841.1|:c30133-30046 Klebsiella oxytoca strain M1, complete genome-taxID:571-CM-MODEL_TRUE
CCCAGAGGTATTGATTGGTGAGTTTTTTAAGTACGCTTTTCGTACTGATTATCTTGCACCGACCTGCGCGGATGCGCAGGTTTTTTTT
>gi|603318391|gb|CP007415.1|:c3059005-3058919 Salmonella enterica subsp. enterica serovar Enteritidis str. EC20122033 genome-taxID:1412574-CM-MODEL_TRUE
CCCAGAGGTATTGATTGGTGAGATTATTCGGTACGCTCTTCGTACCTGTCTCTTGCACCAACCTGCGCGGATGCGCAGGTTTTTTTT
>gi|675819586|emb|LM996149.1|:c40333-40246 Escherichia coli genome assembly FHI40, scaffold scaffold-9_contig-13.3_208926_353373_[organism:Escherichia-taxID:562-CM-MODEL_TRUE
CCCAGAGGTATTGATTGGTGAGATTATTCGGTACGCTCTTCGTACCCTGTCTCTTGCACCAACCTGCGCGGATGCGCAGGTTTTTTTT
>gi|749139368|gb|CP010456.1|:c2985090-2985003 Synthetic Escherichia coli C321.deltaA substrain rEc.b.dC.12, complete sequence-taxID:1385755-CM-MODEL_TRUE
CCCAGAGGTATTGATTGGTGAGATTATTCGGTACGCTCTTCGTACCCTGTCTCTTGCACCAACCTGCGCGGATGCGCAGGTTTTTTTT
>gi|604336542|gb|CP007246.1|:c3047767-3047681 Salmonella enterica subsp. enterica serovar Enteritidis str. EC20100101, complete genome-taxID:1412457-CM-MODEL_TRUE
CCCAGAGGTATTGATTGGTGAGATTATTCGGTACGCTCTTCGTACCTGTCTCTTGCACCAACCTGCGCGGATGCGCAGGTTTTTTTT
>gi|291197582|emb|FN666575.1|:c3009381-3009347 Erwinia amylovora ATCC 49946 chromosomal sequence-taxID:716540-CM-MODEL_FALSE
TTTCACCAACCTGCGCAGAAGCGCAGGTTTTTTTT
>gi|828983113|gb|CP011657.1|:3835701-3835787 Citrobacter freundii strain CAV1741, complete genome-taxID:546-CM-MODEL_TRUE
CCCAGAGGTATTGATTGGTGAGATTATTCGGTACGCACTTCGTACCTGTCTCTTGCACCAACCTGCGCGGATGCGCAGGTTTTTTTT
>gi|713634386|emb|LM651928.1|:c2899337-2899250 Shigella flexneri genome assembly NCTC1, chromosome : 1-taxID:623-CM-MODEL_TRUE
CCCAGAGGTATTGATTGGTGAGATTATTCGGTACGCTCTTCGTACCCTGTCTCTTGCACCAACCTGCGCGGATGCGCAGGTTTTTTTT
>gi|603363159|gb|CP007425.1|:c3056926-3056840 Salmonella enterica subsp. enterica serovar Enteritidis str. SA20082034 genome-taxID:1412488-CM-MODEL_TRUE
CCCAGAGGTATTGATTGGTGAGATTATTCGGTACGCTCTTCGTACCTGTCTCTTGCACCAACCTGCGCGGATGCGCAGGTTTTTTTT
>gi|675819488|emb|LM996051.1|:c225844-225757 Escherichia coli genome assembly FHI48, scaffold scaffold-34_contig-0.0_1_799263_[organism:Escherichia-taxID:562-CM-MODEL_TRUE
CCCAGAGGTATTGATTGGTGAGATTATTCGGTACGCTCTTCGTACCCTGTCTCTTGCACCAACCTGCGCGGATGCGCAGGTTTTTTTT
>gi|374356928|gb|CP003109.1|:c3450728-3450641 Escherichia coli O55:H7 str. RM12579, complete genome-taxID:1048689-CM-MODEL_TRUE
CCCAGAGGTATTGATTGGTGAGATTATTCGGTACGCTCTTCGTACCCTGTCTCTTGCACCAACCTGCGCGGATGCGCAGGTTTTTTTT
>gi|675818951|emb|LM995514.1|:189336-189423 Escherichia coli genome assembly FHI102, scaffold scaffold-28_contig-1.2_582909_1011299_[organism:Escherichia-taxID:562-CM-MODEL_TRUE
CCCAGAGGTATTGATTGGTGAGATTATTCGGTACGCTCTTCGTACCCTGTCTCTTGCACCAACCTGCGCGGATGCGCAGGTTTTTTTT
>gi|828945832|gb|CP011618.1|:4728131-4728218 Klebsiella oxytoca strain CAV1335, complete genome-taxID:571-CM-MODEL_TRUE
CCCAGAGGTATTGATTGGTGAGTTTTTTACGTACGCTCTTCGTACTGATTATCTTGCACCGACCTGCGCGGATGCGCAGGTTTTTTTT
>gi|723229079|gb|CP009859.1|:c3284955-3284868 Escherichia coli strain ECONIH1, complete genome-taxID:562-CM-MODEL_TRUE
CCCAGAGGTATTGATTGGTGAGATTATTCGGTACGCTCTTCGTACCCTGTCTCTTGCACCAACCTGCGCGGATGCGCAGGTTTTTTTT
>gi|689262542|gb|CP009451.1|:3452698-3452785 Cedecea neteri strain SSMD04, complete genome-taxID:158822-CM-MODEL_TRUE
CCCAGAGGTATTGATTGGTGAGAATTCCTGGTACTCTGCTGAGTACAATTCTTTTGCACCAACCTGCGCAGATGCGCAGGTTTTTTTT
>gi|689262542|gb|CP009451.1|:3452545-3452579 Cedecea neteri strain SSMD04, complete genome-taxID:158822-CM-MODEL_FALSE
TTACACCAACCTGCGCGGATGCGCAGGTTTTTTTT
>gi|661245796|dbj|AP014565.1|:c3302964-3302878 Salmonella enterica subsp. enterica serovar Typhimurium str. L-3553 DNA, complete genome-taxID:996633-CM-MODEL_TRUE
CCCAGAGGTATTGATTGGTGAGATTATTCGGTACGCTCTTCGTACCTGTCTCTTGCACCAACCTGCGCGGATGCGCAGGTTTTTTTT
>gi|603242053|gb|CP007331.1|:c3020718-3020632 Salmonella enterica subsp. enterica serovar Enteritidis str. EC20120007 genome-taxID:1412469-CM-MODEL_TRUE
CCCAGAGGTATTGATTGGTGAGATTATTCGGTACGCTCTTCGTACCTGTCTCTTGCACCAACCTGCGCGGATGCGCAGGTTTTTTTT
>gi|927657646|dbj|AP014950.1|:868902-868989 Klebsiella pneumoniae DNA, complete genome, strain: YH43-taxID:573-CM-MODEL_TRUE
CCCAGAGGTATTGATAGGTGAGTTTCTTAAGTACGCTCTTCGTACTGAACGTCTTACACCGACCTGCGCAGATGCGCAGGTTTTTTTT
>gi|150953431|gb|CP000647.1|:c3563157-3563070 Klebsiella pneumoniae subsp. pneumoniae MGH 78578, complete genome-taxID:272620-CM-MODEL_TRUE
CCCAGAGGTATTGATAGGTGAGTTTCTCAGGTACGCTCTTCGTACTGAACGTCTTACACCGACCTGCGCGGATGCGCAGGTTTTTTTT
>gi|828977725|gb|CP011650.1|:c3285129-3285044 Enterobacter cloacae strain CAV1669, complete genome-taxID:550-CM-MODEL_TRUE
CCCAGAGGTATTGATTGGTGAGAATTCCTGGTACGTTTTCGTACTCTTCTCTTGCACCAACCTGCGCGGATGCGCAGGTTTTTTTT
>gi|603049941|gb|CP007305.1|:c3058909-3058823 Salmonella enterica subsp. enterica serovar Enteritidis str. SA20093543 genome-taxID:1412520-CM-MODEL_TRUE
CCCAGAGGTATTGATTGGTGAGATTATTCGGTACGCTCTTCGTACCTGTCTCTTGCACCAACCTGCGCGGATGCGCAGGTTTTTTTT
>gi|73854091|gb|CP000038.1|:c3148511-3148424 Shigella sonnei Ss046, complete genome-taxID:300269-CM-MODEL_TRUE
CCCAGAGGTATTGATTGGTGAGATTATTCGGTACGCTCTTCGTACCCTGTCTCTTGCACCAACCTGCGCGGATGCGCAGGTTTTTTTT
>gi|675820050|emb|LM996613.1|:450262-450349 Escherichia coli genome assembly FHI74, scaffold scaffold-21_contig-2.0_1_681405_[organism:Escherichia-taxID:562-CM-MODEL_TRUE
CCCAGAGGTATTGATTGGTGAGATTATTCGGTACGCTCTTCGTACCCTGTCTCTTGCACCAACCTGCGCGGATGCGCAGGTTTTTTTT
>gi|902598956|gb|CP011980.1|:935227-935314 Klebsiella pneumoniae 500_1420, complete genome-taxID:1304922-CM-MODEL_TRUE
CCCAGAGGTATTGATAGGTGAGTTTCTCAGGTACGCTCTTCGTACTGAACGTCTTACACCGACCTGCGCGGATGCGCAGGTTTTTTTT
>gi|602946771|gb|CP007286.1|:c3058894-3058808 Salmonella enterica subsp. enterica serovar Enteritidis str. SA19981522 genome-taxID:1412485-CM-MODEL_TRUE
CCCAGAGGTATTGATTGGTGAGATTATTCGGTACGCTCTTCGTACCTGTCTCTTGCACCAACCTGCGCGGATGCGCAGGTTTTTTTT
>gi|742679781|gb|CP006738.1|:932732-932819 Klebsiella pneumoniae HK787, complete genome-taxID:1392500-CM-MODEL_TRUE
CCCAGAGGTATTGATAGGTGAGTTTCTCAGGTACGCTCTTCGTACTGAACGTCTTACACCGACCTGCGCGGATGCGCAGGTTTTTTTT
>gi|602985900|gb|CP007322.1|:c3015673-3015587 Salmonella enterica subsp. enterica serovar Enteritidis str. EC20090332, complete genome-taxID:1412461-CM-MODEL_TRUE
CCCAGAGGTATTGATTGGTGAGATTATTCGGTACGCTCTTCGTACCTGTCTCTTGCACCAACCTGCGCGGATGCGCAGGTTTTTTTT
>gi|933889448|gb|CP012513.1|:c3033600-3033514 Salmonella enterica subsp. enterica serovar Thompson strain RM1984, complete genome-taxID:600-CM-MODEL_TRUE
CCCAGAGGTATTGATTGGTGAGATTATTCGGTACGCTCTTCGTACCTGTCTCTTGCACCAACCTGCGCGGATGCGCAGGTTTTTTTT
>gi|603574836|gb|CP007365.1|:c3058848-3058762 Salmonella enterica subsp. enterica serovar Enteritidis str. EC20120994 genome-taxID:1412569-CM-MODEL_TRUE
CCCAGAGGTATTGATTGGTGAGATTATTCGGTACGCTCTTCGTACCTGTCTCTTGCACCAACCTGCGCGGATGCGCAGGTTTTTTTT
>gi|602817697|gb|CP007260.1|:c3047427-3047341 Salmonella enterica subsp. enterica serovar Enteritidis str. EC20110358, complete genome-taxID:1244112-CM-MODEL_TRUE
CCCAGAGGTATTGATTGGTGAGATTATTCGGTACGCTCTTCGTACCTGTCTCTTGCACCAACCTGCGCGGATGCGCAGGTTTTTTTT
>gi|1255723|gb|U29581.1|ECU29581:c57744-57657 Escherichia coli K-12 genome; approximately 63 to 64 minutes-taxID:511145-CM-MODEL_TRUE
CCCAGAGGTATTGATTGGTGAGATTATTCGGTACGCTCTTCGTACCCTGTCTCTTGCACCAACCTGCGCGGATGCGCAGGTTTTTTTT
>gi|603083661|gb|CP007313.1|:c3058909-3058823 Salmonella enterica subsp. enterica serovar Enteritidis str. SA20094383 genome-taxID:1412516-CM-MODEL_TRUE
CCCAGAGGTATTGATTGGTGAGATTATTCGGTACGCTCTTCGTACCTGTCTCTTGCACCAACCTGCGCGGATGCGCAGGTTTTTTTT
>gi|675819929|emb|LM996492.1|:326892-326979 Escherichia coli genome assembly FHI34, scaffold scaffold-22_contig-3.1_150091_693376_[organism:Escherichia-taxID:562-CM-MODEL_TRUE
CCCAGAGGTATTGATTGGTGAGATTATGCGGTACGCTCTTCGTACCCTGTCTCTTGCACCAACCTGCGCGGATGCGCAGGTTTTTTTT
>gi|618631222|gb|CP007581.1|:c3204180-3204094 Salmonella enterica subsp. enterica serovar Typhimurium strain 138736, complete genome-taxID:90371-CM-MODEL_TRUE
CCCAGAGGTATTGATTGGTGAGATTATTCGGTACGCTCTTCGTACCTGTCTCTTGCACCAACCTGCGCGGATGCGCAGGTTTTTTTT
>gi|828940051|gb|CP011612.1|:c2221851-2221765 Citrobacter freundii strain CAV1321, complete genome-taxID:546-CM-MODEL_TRUE
CCCAGAGGTATTGATTGGTGAGATTATTCGGTACGCACTTCGTACCTGTCTCTTGCACCAACCTGCGCGGATGCGCAGGTTTTTTTT
>gi|885002534|gb|CP012038.1|:c1790373-1790287 Salmonella enterica subsp. enterica serovar Ouakam strain GNT-01 genome-taxID:1243585-CM-MODEL_TRUE
CCCAGAGGTATTGATTGGTGAGATTATTCGGTACGCTCTTCGTACCTGTCTCTTGCACCAACCTGCGCGGATGCGCAGGTTTTTTTT
>gi|742672810|gb|CP005930.1|:c1072366-1072279 Escherichia coli APEC IMT5155, complete genome-taxID:1329907-CM-MODEL_TRUE
CCCAGAGGTATTGATTGGTGAGATTATTCGGTACGCTCTTCGTACCCAGTCTCTTGCACCAACCTGCGCGGATGCGCAGGTTTTTTTT
>gi|816219578|gb|CP011047.1|:1814569-1814604 Cronobacter sakazakii strain ATCC 29544, complete genome-taxID:28141-CM-MODEL_FALSE
CTTACACCAACCTGCGCGGATGCGCAGGTTTTTTTT
>gi|640856369|gb|CP005927.1|:1973167-1973259 Serratia sp. FS14, complete genome-taxID:1327989-CM-MODEL_TRUE
CCCAGAGGTATTGATTGGTGAGAAATCAGCATACTCTGTATGTTGAAGCCATTTTCAATTGCACCAACCTACGCGGATGCGTAGGTTTTTTTT
>gi|383796300|gb|CP003416.1|:c3842430-3842344 Salmonella enterica subsp. enterica serovar Heidelberg str. B182, complete genome-taxID:1160717-CM-MODEL_TRUE
CCCAGAGGTATTGATTGGTGAGATTATTCGGTACGCTCTTCGTACCTGTCTCTTGCACCAACCTGCGCGGATGCGCAGGTTTTTTTT
>gi|682108593|gb|CP008897.1|:c3681422-3681337 Enterobacter cloacae ECNIH3, complete genome-taxID:1333851-CM-MODEL_TRUE
CCCAGAGGTATTGATTGGTGAGAATTCCTGGTACGTTTTCGTACTCTTCACTTGCACCAACCTGCGCGGATGCGCAGGTTTTTTTT
>gi|828896038|gb|CP011572.1|:3505043-3505128 Enterobacter cloacae strain CAV1311, complete genome-taxID:550-CM-MODEL_TRUE
CCCAGAGGTATTGATTGGTGAGAATTCCTGGTACGTTTTCGTACTCTTCTCTTGCACCAACCTGCGCGGATGCGCAGGTTTTTTTT
>gi|675819140|emb|LM995703.1|:494894-494981 Escherichia coli genome assembly FHI27, scaffold scaffold-26_contig-1.0_1_724274_[organism:Escherichia-taxID:562-CM-MODEL_TRUE
CCCAGAGGTATTGATTGGTGAGATTATTCGGTACGCTCTTCGTACCCTGTCTCTTGCACCAACCTGCGCGGATGCGCAGGTTTTTTTT
>gi|695936535|gb|CP009578.1|:c3534402-3534315 Escherichia coli FAP1 genome-taxID:1412834-CM-MODEL_TRUE
CCCAGAGGTATTGATTGGTGAGATTATTCGGTACGCTCTTCGTACCCTGTCTCTTGCACCAACCTGCGCGGATGCGCAGGTTTTTTTT
>gi|602880986|gb|CP007281.1|:c3058906-3058820 Salmonella enterica subsp. enterica serovar Enteritidis str. SA19961622 genome-taxID:1412497-CM-MODEL_TRUE
CCCAGAGGTATTGATTGGTGAGATTATTCGGTACGCTCTTCGTACCTGTCTCTTGCACCAACCTGCGCGGATGCGCAGGTTTTTTTT
>gi|808706883|gb|CP010440.1|:c3726803-3726716 Escherichia coli K-12 strain ER3476, complete genome-taxID:83333-CM-MODEL_TRUE
CCCAGAGGTATTGATTGGTGAGATTATTCGGTACGCTCTTCGTACCCTGTCTCTTGCACCAACCTGCGCGGATGCGCAGGTTTTTTTT
>gi|675820671|emb|LM997233.1|:c234772-234685 Escherichia coli genome assembly FHI97, scaffold scaffold-45_contig-1.0_1_418015_[organism:Escherichia-taxID:562-CM-MODEL_TRUE
CCCAGAGGTATTGATTGGTGAGATTATTCGGTACGCTCTTCGTACCCTGTCTCTTGCACCAACCTGCGCGGATGCGCAGGTTTTTTTT
>gi|554510692|gb|CP006784.1|:c3211023-3210936 Escherichia coli JJ1886, complete genome-taxID:1355100-CM-MODEL_TRUE
CCCAGAGGTATTGATTGGTGAGATTATTCGGTACGCTCTTCGTACCCTGTCTCTTGCACCAACCTGCGCGGATGCGCAGGTTTTTTTT
>gi|603328147|gb|CP007416.1|:c3058992-3058906 Salmonella enterica subsp. enterica serovar Enteritidis str. EC20122045 genome-taxID:1412573-CM-MODEL_TRUE
CCCAGAGGTATTGATTGGTGAGATTATTCGGTACGCTCTTCGTACCTGTCTCTTGCACCAACCTGCGCGGATGCGCAGGTTTTTTTT
>gi|526125113|gb|CP006608.1|:c3020847-3020761 Salmonella bongori N268-08, complete genome-taxID:1197719-CM-MODEL_TRUE
CCCAGAGGTATTGATTGGTGAGATTATTCGGTACGCTCTTCGTACCTGTCTCTTGCACCAACCTGCGCGGATGCGCAGGTTTTTTTT
>gi|602855050|gb|CP007294.1|:c3058896-3058810 Salmonella enterica subsp. enterica serovar Enteritidis str. SA20083636 genome-taxID:1412490-CM-MODEL_TRUE
CCCAGAGGTATTGATTGGTGAGATTATTCGGTACGCTCTTCGTACCTGTCTCTTGCACCAACCTGCGCGGATGCGCAGGTTTTTTTT
>gi|603129120|gb|CP007332.1|:c74490-74404 Salmonella enterica subsp. enterica serovar Enteritidis str. EC20120916 genome-taxID:1412570-CM-MODEL_TRUE
CCCAGAGGTATTGATTGGTGAGATTATTCGGTACGCTCTTCGTACCTGTCTCTTGCACCAACCTGCGCGGATGCGCAGGTTTTTTTT
>gi|320087228|emb|FR775234.1|:c208670-208584 Salmonella enterica subsp. enterica serovar Weltevreden str. 2007-60-3289-1 complete genome, contig 47-taxID:936157-CM-MODEL_TRUE
CCCAGAGGTATTGATTGGTGAGATTATTCGGTACGCTCTTCGTACCTGTCTCTTGCACCAACCTGCGCGGATGCGCAGGTTTTTTTT
>gi|209910450|dbj|AP009240.1|:c3214963-3214876 Escherichia coli SE11 DNA, complete genome-taxID:409438-CM-MODEL_TRUE
CCCAGAGGTATTGATTGGTGAGATTATTCGGTACGCTCTTCGTACCCTGTCTCTTGCACCAACCTGCGCGGATGCGCAGGTTTTTTTT
>gi|604154764|gb|CP007382.1|:c3058905-3058819 Salmonella enterica subsp. enterica serovar Enteritidis str. EC20121825 genome-taxID:1412526-CM-MODEL_TRUE
CCCAGAGGTATTGATTGGTGAGATTATTCGGTACGCTCTTCGTACCTGTCTCTTGCACCAACCTGCGCGGATGCGCAGGTTTTTTTT
>gi|899729770|gb|CP012127.1|:c2950635-2950548 Escherichia coli strain DH1Ec169, complete genome-taxID:562-CM-MODEL_TRUE
CCCAGAGGTATTGATTGGTGAGATTATTCGGTACGCTCTTCGTACCCTGTCTCTTGCACCAACCTGCGCGGATGCGCAGGTTTTTTTT
>gi|313848522|emb|AM946981.2|:c2814464-2814377 Escherichia coli BL21(DE3), complete genome-taxID:469008-CM-MODEL_TRUE
CCCAGAGGTATTGATTGGTGAGATTATTCGGTACGCTCTTCGTACCCTGTCTCTTGCACCAACCTGCGCGGATGCGCAGGTTTTTTTT
>gi|602843569|gb|CP007291.1|:c3058895-3058809 Salmonella enterica subsp. enterica serovar Enteritidis str. SA19992322 genome-taxID:1412452-CM-MODEL_TRUE
CCCAGAGGTATTGATTGGTGAGATTATTCGGTACGCTCTTCGTACCTGTCTCTTGCACCAACCTGCGCGGATGCGCAGGTTTTTTTT
>gi|682080448|gb|CP009086.1|:c3051731-3051645 Salmonella enterica subsp. enterica serovar Enteritidis strain OLF-SE4-0317-8, complete genome-taxID:149539-CM-MODEL_TRUE
CCCAGAGGTATTGATTGGTGAGATTATTCGGTACGCTCTTCGTACCTGTCTCTTGCACCAACCTGCGCGGATGCGCAGGTTTTTTTT
>gi|603708515|gb|CP007347.1|:c3058905-3058819 Salmonella enterica subsp. enterica serovar Enteritidis str. EC20120240 genome-taxID:1412546-CM-MODEL_TRUE
CCCAGAGGTATTGATTGGTGAGATTATTCGGTACGCTCTTCGTACCTGTCTCTTGCACCAACCTGCGCGGATGCGCAGGTTTTTTTT
>gi|449096568|gb|CP004091.1|:480605-480640 Cronobacter sakazakii SP291, complete genome-taxID:956149-CM-MODEL_FALSE
CTTACACCAACCTGCGCGGATGCGCAGGTTTTTTTT
>gi|603589064|gb|CP007367.1|:c3058386-3058300 Salmonella enterica subsp. enterica serovar Enteritidis str. EC20121541 genome-taxID:1412525-CM-MODEL_TRUE
CCCAGAGGTATTGATTGGTGAGATTATTCGGTACGCTCTTCGTACCTGTCTCTTGCACCAACCTGCGCGGATGCGCAGGTTTTTTTT
>gi|330859617|emb|FR718512.1|:628-722 Yersinia enterocolitica W22703 biovar 2, serovar O:9, contig 7180000001190-taxID:913028-CM-MODEL_TRUE
CCCAGAGGTATTAATTGGTGAGTAATCAACATACGCTGTGTGTTAAAGCCAGTTTTTTATTTGCACCGACCTACGCAGATGCGTAGGTTTTTTTT
>gi|612156087|gb|CP004887.1|:1705684-1705771 Klebsiella oxytoca HKOPL1, complete genome-taxID:1308980-CM-MODEL_TRUE
CCCAGAGGTATTGATTGGTGAGTTTTTTAAGTACGCTTTTCGTACTGATTATCTTGCACCGACCTGCGCGGATGCGCAGGTTTTTTTT
>gi|157065147|gb|CP000802.1|:c2994509-2994422 Escherichia coli HS, complete genome-taxID:331112-CM-MODEL_TRUE
CCCAGAGGTATTGATTGGTGAGATTATTCGGTACGCTCTTCGTACCCTGTCTCTTGCACCAACCTGCGCGGATGCGCAGGTTTTTTTT
>gi|675819842|emb|LM996405.1|:c227966-227879 Escherichia coli genome assembly FHI66, scaffold scaffold-29_contig-3.0_1_385296_[organism:Escherichia-taxID:562-CM-MODEL_TRUE
CCCAGAGGTATTGATTGGTGAGATTATTCGGTACGCTCTTCGTACCCTGTCTCTTGCACCAACCTGCGCGGATGCGCAGGTTTTTTTT
>gi|901905107|gb|CP011790.1|:c3051813-3051728 Salmonella enterica subsp. enterica serovar Enteritidis strain SEE1, complete genome-taxID:149539-CM-MODEL_TRUE
CCCAGAGGTATTGATTGGTGAGATTATTCGGTACGCTCTTCGTACCTGTCTCTTGCACCAACCTGCGCGGATGCGCAGGTTTTTTT
>gi|660510169|gb|CP007799.1|:c3220064-3219977 Escherichia coli Nissle 1917, complete genome-taxID:316435-CM-MODEL_TRUE
CCCAGAGGTATTGATTGGTGAGATTATTCGGTACGCTCTTCGTACCCTGTCTCTTGCACCAACCTGCGCGGATGCGCAGGTTTTTTTT
>gi|603369093|gb|CP007411.1|:c3058909-3058823 Salmonella enterica subsp. enterica serovar Enteritidis str. EC20121990 genome-taxID:1412578-CM-MODEL_TRUE
CCCAGAGGTATTGATTGGTGAGATTATTCGGTACGCTCTTCGTACCTGTCTCTTGCACCAACCTGCGCGGATGCGCAGGTTTTTTTT
>gi|828386760|gb|CP006632.1|:c3099841-3099754 Escherichia coli PCN033, complete genome-taxID:1001989-CM-MODEL_TRUE
CCCAGAGGTATTGATTGGTGAGATTATTCGGTACGCTCTTCGTACCCTGTCTCTTGCACCAACCTGCGCGGATGCGCAGGTTTTTTTT
>gi|485080253|gb|CP002099.1|:c3013060-3012974 Salmonella enterica subsp. enterica serovar Typhi str. Ty21a, complete genome-taxID:527001-CM-MODEL_TRUE
CCCAGAGGTATTGATTGGTGAGATTATTCGGTACGCTCTTCGTACCTGTCTCTTGCACCAACCTGCGCGGATGCGCAGGTTTTTTTT
>gi|604073353|gb|CP007396.1|:c3058905-3058819 Salmonella enterica subsp. enterica serovar Enteritidis str. EC20121750 genome-taxID:1412541-CM-MODEL_TRUE
CCCAGAGGTATTGATTGGTGAGATTATTCGGTACGCTCTTCGTACCTGTCTCTTGCACCAACCTGCGCGGATGCGCAGGTTTTTTTT
>gi|603535099|gb|CP007370.1|:c3058903-3058817 Salmonella enterica subsp. enterica serovar Enteritidis str. EC20121672 genome-taxID:1412561-CM-MODEL_TRUE
CCCAGAGGTATTGATTGGTGAGATTATTCGGTACGCTCTTCGTACCTGTCTCTTGCACCAACCTGCGCGGATGCGCAGGTTTTTTTT
>gi|675817516|emb|LM997407.1|:c227211-227126 Escherichia coli genome assembly FHI7, scaffold scaffold-27_contig-0.1_2120_791700_[organism:Escherichia-taxID:562-CM-MODEL_TRUE
CAGAGGTATTGATTGGTGAGATTATTCGGTACGCTCTTCGTACCCTGTCTCTTGCACCAACCTGCGCGGATGCGCAGGTTTTTTTT
>gi|932857508|emb|LN877770.1|:c3800900-3800813 Escherichia coli genome assembly ERS742059, chromosome : I-taxID:562-CM-MODEL_TRUE
CCCAGAGGTATTGATTGGTGAGATTATTCGGTACGCTCTTCGTACCCTGTCTCTTGCACCAACCTGCGCGGATGCGCAGGTTTTTTTT
>gi|604350507|gb|CP007247.1|:c3046052-3045966 Salmonella enterica subsp. enterica serovar Enteritidis str. EC20110221, complete genome-taxID:1412455-CM-MODEL_TRUE
CCCAGAGGTATTGATTGGTGAGATTATTCGGTACGCTCTTCGTACCTGTCTCTTGCACCAACCTGCGCGGATGCGCAGGTTTTTTTT
>gi|188027207|emb|CU468135.1|:c3099549-3099515 Erwinia tasmaniensis strain ET1/99 complete chromosome-taxID:465817-CM-MODEL_FALSE
TTTCACCAACCTGCGCAGATGCGCAGGTTTTTTTT
>gi|603548124|gb|CP007372.1|:c3058905-3058819 Salmonella enterica subsp. enterica serovar Enteritidis str. SA20121703 genome-taxID:1412483-CM-MODEL_TRUE
CCCAGAGGTATTGATTGGTGAGATTATTCGGTACGCTCTTCGTACCTGTCTCTTGCACCAACCTGCGCGGATGCGCAGGTTTTTTTT
>gi|675819388|emb|LM995951.1|:506576-506663 Escherichia coli genome assembly FHI4, scaffold scaffold-33_contig-0.0_1_741375_[organism:Escherichia-taxID:562-CM-MODEL_TRUE
CCCAGAGGTATTGATTGGTGAGATTATTCGGTACGCTCTTCGTACCCTGTCTCTTGCACCAACCTGCGCGGATGCGCAGGTTTTTTTT
>gi|603785474|gb|CP007326.1|:c3058909-3058823 Salmonella enterica subsp. enterica serovar Enteritidis str. EC20111554 genome-taxID:1412567-CM-MODEL_TRUE
CCCAGAGGTATTGATTGGTGAGATTATTCGGTACGCTCTTCGTACCTGTCTCTTGCACCAACCTGCGCGGATGCGCAGGTTTTTTTT
>gi|604018093|gb|CP007336.1|:c3058858-3058772 Salmonella enterica subsp. enterica serovar Enteritidis str. EC20120581 genome-taxID:1412604-CM-MODEL_TRUE
CCCAGAGGTATTGATTGGTGAGATTATTCGGTACGCTCTTCGTACCTGTCTCTTGCACCAACCTGCGCGGATGCGCAGGTTTTTTTT
>gi|675820320|emb|LM997280.1|:c243922-243835 Escherichia coli genome assembly FHI99, scaffold scaffold-32_contig-0.0_1_275481_[organism:Escherichia-taxID:562-CM-MODEL_TRUE
CCCAGAGGTATTGATTGGTGAGATTATTCGGTACGCTCTTCGTACCCTGTCTCTTGCACCAACCTGCGCGGATGCGCAGGTTTTTTTT
>gi|603517265|gb|CP007386.1|:c3058912-3058826 Salmonella enterica subsp. enterica serovar Enteritidis str. EC20121976 genome-taxID:1412581-CM-MODEL_TRUE
CCCAGAGGTATTGATTGGTGAGATTATTCGGTACGCTCTTCGTACCTGTCTCTTGCACCAACCTGCGCGGATGCGCAGGTTTTTTTT
>gi|748267869|gb|CP010315.1|:c3246673-3246586 Escherichia coli strain 789, complete genome-taxID:562-CM-MODEL_TRUE
CCCAGAGGTATTGATTGGTGAGATTATTCGGTACGCTCTTCGTACCCTGTCTCTTGCACCAACCTGCGCGGATGCGCAGGTTTTTTTT
>gi|667708115|gb|CP006798.1|:4496540-4496627 Klebsiella pneumoniae subsp. pneumoniae PittNDM01, complete genome-taxID:1406314-CM-MODEL_TRUE
CCCAGAGGTATTGATAGGTGAGTTTCTCAGGTACGCTCTTCGTACTGAACGTCTTACACCGACCTGCGCGGATGCGCAGGTTTTTTTT
>gi|909893832|gb|CP012167.1|:c3757467-3757382 Enterobacter cloacae strain 34998, complete genome-taxID:550-CM-MODEL_TRUE
CCCAGAGGTATTGATTGGTGAGAATTCCTGGTACGTTTTCGTACTCTTCTCTTGCACCAGCCTGCGCGGATGCGCAGGTTTTTTTT
>gi|323575285|emb|FN543093.2|:c3543598-3543563 Cronobacter turicensis z3032 complete genome-taxID:693216-CM-MODEL_FALSE
CTTACACCAACCTGCGCGGATGCGCAGGTTTTTTTT
>gi|261245233|emb|FN424405.1|:c3162218-3162132 Salmonella enterica subsp. enterica serovar Typhimurium str. D23580 complete genome-taxID:568708-CM-MODEL_TRUE
CCCAGAGGTATTGATTGGTGAGATTATTCGGTACGCTCTTCGTACCTGTCTCTTGCACCAACCTGCGCGGATGCGCAGGTTTTTTTT
>gi|815976342|gb|CP011313.1|:894515-894602 Klebsiella pneumoniae subsp. pneumoniae strain 234-12, complete genome-taxID:72407-CM-MODEL_TRUE
CCCAGAGGTATTGATAGGTGAGTTTCTCAGGTACGCTCTTCGTACTGAACGTCTTACACCGACCTGCGCGGATGCGCAGGTTTTTTTT
>gi|602867749|gb|CP007278.1|:c3058911-3058825 Salmonella enterica subsp. enterica serovar Enteritidis str. SA19942384 genome-taxID:1412493-CM-MODEL_TRUE
CCCAGAGGTATTGATTGGTGAGATTATTCGGTACGCTCTTCGTACCTGTCTCTTGCACCAACCTGCGCGGATGCGCAGGTTTTTTTT
>gi|29140506|gb|AE014613.1|:c3013060-3012974 Salmonella enterica subsp. enterica serovar Typhi Ty2, complete genome-taxID:209261-CM-MODEL_TRUE
CCCAGAGGTATTGATTGGTGAGATTATTCGGTACGCTCTTCGTACCTGTCTCTTGCACCAACCTGCGCGGATGCGCAGGTTTTTTTT
>gi|734586714|gb|CP010304.1|:c3718219-3718132 Escherichia coli O157:H7 str. SS52, complete genome-taxID:1330457-CM-MODEL_TRUE
CCCAGAGGTATTGATTGGTGAGATTATTCGGTACGCTCTTCGTACCCTGTCTCTTGCACCAACCTGCGCGGATGCGCAGGTTTTTTTT
>gi|619729762|gb|CP007439.1|:c4453042-4452950 Serratia plymuthica strain V4 genome-taxID:82996-CM-MODEL_TRUE
CCCAGAGGTATTGATTGGTGAGAAATCAGCATGCTCTGTATGTTGAAGCCATTTTCACTTGCACCAACCTACGCGGATGCGTAGGTTTTTTTT
>gi|619729762|gb|CP007439.1|:c4453315-4453227 Serratia plymuthica strain V4 genome-taxID:82996-CM-MODEL_TRUE
CCCAGAGGTATTGATTGGTGAGTTTCAACAACTCGTGTGTTGAACCCATATTAATTGCACCAACCTACGCAGATGCGTAGGTTTTTTTT
>gi|899721066|gb|CP012125.1|:c2954099-2954012 Escherichia coli strain DH1Ec095, complete genome-taxID:562-CM-MODEL_TRUE
CCCAGAGGTATTGATTGGTGAGATTATTCGGTACGCTCTTCGTACCCTGTCTCTTGCACCAACCTGCGCGGATGCGCAGGTTTTTTTT
>gi|695172424|gb|CP008929.1|:c798876-798789 Klebsiella pneumoniae strain PMK1, complete genome-taxID:573-CM-MODEL_TRUE
CCCAGAGGTATTGATAGGTGAGTTTCTCAGGTACGCTCTTCGTACTGAACGTCTTACACCGACCTGCGCGGATGCGCAGGTTTTTTTT
>gi|675820013|emb|LM996576.1|:336209-336294 Escherichia coli genome assembly FHI21, scaffold scaffold-28_contig-2.0_1_565811_[organism:Escherichia-taxID:562-CM-MODEL_TRUE
CAGAGGTATTGATTGGTGAGATTATTCGGTACGCTCTTCGTACCCTGTCTCTTGCACCAACCTGCGCGGATGCGCAGGTTTTTTTT
>gi|682089197|gb|CP009083.1|:c3052274-3052188 Salmonella enterica subsp. enterica serovar Enteritidis strain OLF-SE1-1019-1, complete genome-taxID:149539-CM-MODEL_TRUE
CCCAGAGGTATTGATTGGTGAGATTATTCGGTACGCTCTTCGTACCTGTCTCTTGCACCAACCTGCGCGGATGCGCAGGTTTTTTTT
>gi|908276372|gb|CP010376.2|:c3793172-3793087 Enterobacter cloacae strain 34977, complete genome-taxID:550-CM-MODEL_TRUE
CCCAGAGGTATTGATTGGTGAGTATTCCTGGTACGTTTTCGTACTCTTCTCTTGCACCAACCTGCGCGGATGCGCAGGTTTTTTTT
>gi|604163421|gb|CP007384.1|:c3058910-3058824 Salmonella enterica subsp. enterica serovar Enteritidis str. EC20121969 genome-taxID:1412583-CM-MODEL_TRUE
CCCAGAGGTATTGATTGGTGAGATTATTCGGTACGCTCTTCGTACCTGTCTCTTGCACCAACCTGCGCGGATGCGCAGGTTTTTTTT
>gi|333471455|gb|CP002773.1|:c4301420-4301328 Serratia plymuthica AS9, complete genome-taxID:768492-CM-MODEL_TRUE
CCCAGAGGTATTGATTGGTGAGAAATCAGCATACTCTGTATGTTGAAGCCATTTTCAATTGCACCAACCTACGCGGATGCGTAGGTTTTTTTT
>gi|333471455|gb|CP002773.1|:c4301694-4301606 Serratia plymuthica AS9, complete genome-taxID:768492-CM-MODEL_TRUE
CCCAGAGGTATTGATTGGTGAGTTTCAACAACTCGTGTGTTGAACCCATATTAATTGCACCAACCTACGCAGATGCGTAGGTTTTTTTT
>gi|602872019|gb|CP007279.1|:c3058889-3058803 Salmonella enterica subsp. enterica serovar Enteritidis str. SA19943269 genome-taxID:1412494-CM-MODEL_TRUE
CCCAGAGGTATTGATTGGTGAGATTATTCGGTACGCTCTTCGTACCTGTCTCTTGCACCAACCTGCGCGGATGCGCAGGTTTTTTTT
>gi|604086116|gb|CP007400.1|:c3058903-3058817 Salmonella enterica subsp. enterica serovar Enteritidis str. EC20120734 genome-taxID:1412609-CM-MODEL_TRUE
CCCAGAGGTATTGATTGGTGAGATTATTCGGTACGCTCTTCGTACCTGTCTCTTGCACCAACCTGCGCGGATGCGCAGGTTTTTTTT
>gi|817615145|gb|CP007584.1|:c3202523-3202437 Salmonella enterica subsp. enterica serovar Anatum str. USDA-ARS-USMARC-1735, complete genome-taxID:1454585-CM-MODEL_TRUE
CCCAGAGGTATTGATTGGTGAGATTATTCGGTACGCTCTTCGTACCTGTCTCTTGCACCAACCTGCGCGGATGCGCAGGTTTTTTTT
>gi|604026645|gb|CP007338.1|:c3058906-3058820 Salmonella enterica subsp. enterica serovar Enteritidis str. EC20120597 genome-taxID:1412606-CM-MODEL_TRUE
CCCAGAGGTATTGATTGGTGAGATTATTCGGTACGCTCTTCGTACCTGTCTCTTGCACCAACCTGCGCGGATGCGCAGGTTTTTTTT
>gi|815958227|gb|CP011132.1|:c3345395-3345308 Citrobacter amalonaticus Y19, complete genome-taxID:1261127-CM-MODEL_TRUE
CCCAGAGGTATTGATTGGTGAGATTATTCGGTACGCTCTTCGTACTCTGTCTCTTGCACCAACCTGCGCGGATGCGCAGGTTTTTTTT
>gi|564743501|gb|CP005995.1|:c1663839-1663753 Salmonella enterica subsp. enterica serovar Heidelberg str. CFSAN002064, complete genome-taxID:1299044-CM-MODEL_TRUE
CCCAGAGGTATTGATTGGTGAGATTATTCGGTACGCTCTTCGTACCTGTCTCTTGCACCAACCTGCGCGGATGCGCAGGTTTTTTTT
>gi|603060737|gb|CP007306.1|:c3058909-3058823 Salmonella enterica subsp. enterica serovar Enteritidis str. SA20093784 genome-taxID:1412509-CM-MODEL_TRUE
CCCAGAGGTATTGATTGGTGAGATTATTCGGTACGCTCTTCGTACCTGTCTCTTGCACCAACCTGCGCGGATGCGCAGGTTTTTTTT
>gi|828900780|gb|CP011574.1|:4276572-4276659 Enterobacter aerogenes strain CAV1320, complete genome-taxID:548-CM-MODEL_TRUE
CCCAGAGGTATTGATTGGTGAGTTTCTTAAGTACGCACTTCGTACTGATTATCTTGCACCGGCCTGCGCGGATGCGCAGGTTTTTTTT
>gi|828900780|gb|CP011574.1|:4276421-4276455 Enterobacter aerogenes strain CAV1320, complete genome-taxID:548-CM-MODEL_FALSE
TTACACCAACCTGCGCAGATGCGCAGGTTTTTTTT
>gi|206564770|gb|CP000964.1|:876436-876523 Klebsiella pneumoniae 342, complete genome-taxID:507522-CM-MODEL_TRUE
CCCAGAGGTATTGATAGGTGAGTTTCTTAGGTACGCTCTTCGTACTGAACGTCTTACACCGACCTGCGCGGATGCGCAGGTTTTTTTT
>gi|85674274|dbj|AP009048.1|:c2974845-2974758 Escherichia coli str. K12 substr. W3110 DNA, complete genome-taxID:316407-CM-MODEL_TRUE
CCCAGAGGTATTGATTGGTGAGATTATTCGGTACGCTCTTCGTACCCTGTCTCTTGCACCAACCTGCGCGGATGCGCAGGTTTTTTTT
>gi|604257961|gb|CP007250.1|:c3050679-3050593 Salmonella enterica subsp. enterica serovar Enteritidis str. EC20110355, complete genome-taxID:1243620-CM-MODEL_TRUE
CCCAGAGGTATTGATTGGTGAGATTATTCGGTACGCTCTTCGTACCTGTCTCTTGCACCAACCTGCGCGGATGCGCAGGTTTTTTTT
>gi|56384585|gb|AE005174.2|:c3765887-3765800 Escherichia coli O157:H7 EDL933, complete genome-taxID:155864-CM-MODEL_TRUE
CCCAGAGGTATTGATTGGTGAGATTATTCGGTACGCTCTTCGTACCCTGTCTCTTGCACCAACCTGCGCGGATGCGCAGGTTTTTTTT
>gi|603147830|gb|CP007334.1|:c380766-380680 Salmonella enterica subsp. enterica serovar Enteritidis str. SA20092320 genome-taxID:1412508-CM-MODEL_TRUE
CCCAGAGGTATTGATTGGTGAGATTATTCGGTACGCTCTTCGTACCTGTCTCTTGCACCAACCTGCGCGGATGCGCAGGTTTTTTTT
>gi|604362088|gb|CP007248.1|:c3050208-3050122 Salmonella enterica subsp. enterica serovar Enteritidis str. EC20090698, complete genome-taxID:1412454-CM-MODEL_TRUE
CCCAGAGGTATTGATTGGTGAGATTATTCGGTACGCTCTTCGTACCTGTCTCTTGCACCAACCTGCGCGGATGCGCAGGTTTTTTTT
>gi|896682452|gb|CP007249.2|:c3053390-3053304 Salmonella enterica subsp. enterica serovar Enteritidis str. EC20090641, complete genome-taxID:1412453-CM-MODEL_TRUE
CCCAGAGGTATTGATTGGTGAGATTATTCGGTACGCTCTTCGTACCTGTCTCTTGCACCAACCTGCGCGGATGCGCAGGTTTTTTTT
>gi|511525997|gb|CP005991.1|:c2024783-2024698 Enterobacter sp. R4-368, complete genome-taxID:1166130-CM-MODEL_TRUE
CCCAGAGGTATTGATTGGTGATTTATTCGGTACGCTTTTCGTACTCATTTCTTGCACCAACCTGCGCGGACGCGCAGGTTTTTTTT
>gi|511525997|gb|CP005991.1|:c2024929-2024895 Enterobacter sp. R4-368, complete genome-taxID:1166130-CM-MODEL_FALSE
TTACACCAACCTGCGCAGATGCGCAGGTTTTTTTT
>gi|603824239|gb|CP007309.1|:c3058909-3058823 Salmonella enterica subsp. enterica serovar Enteritidis str. SA20093977 genome-taxID:1412510-CM-MODEL_TRUE
CCCAGAGGTATTGATTGGTGAGATTATTCGGTACGCTCTTCGTACCTGTCTCTTGCACCAACCTGCGCGGATGCGCAGGTTTTTTTT
>gi|387849476|gb|CP003312.1|:779740-779775 Cronobacter sakazakii ES15, complete genome-taxID:1138308-CM-MODEL_FALSE
CTTACACCAACCTGCGCGGATGCGCAGGTTTTTTTT
>gi|187427012|gb|CP001063.1|:2822249-2822336 Shigella boydii CDC 3083-94, complete genome-taxID:344609-CM-MODEL_TRUE
CCCAGAGGTATTGATTGGTGAGATTATTCGGTACGCTCTTCGTACCCTGTCTCTTGCACCAACCTGCGCGGATGCGCAGGTTTTTTTT
>gi|675820454|emb|LM997016.1|:912250-912337 Escherichia coli genome assembly FHI87, scaffold scaffold-24_contig-0.0_1_1132105_[organism:Escherichia-taxID:562-CM-MODEL_TRUE
CCCAGAGGTATTGATTGGTGAGATTATTCGGTACGCTCTTCGTACCCTGTCTCTTGCACCAACCTGCGCGGATGCGCAGGTTTTTTTT
>gi|828911693|gb|CP011581.1|:1618758-1618843 Enterobacter cloacae strain CAV1411, complete genome-taxID:550-CM-MODEL_TRUE
CCCAGAGGTATTGATTGGTGAGAATTCCTGGTACGTTTTCGTACTCTTCTCTTGCACCAACCTGCGCGGATGCGCAGGTTTTTTTT
>gi|630832964|gb|CP007598.1|:c4663179-4663093 Salmonella enterica subsp. enterica serovar Enteritidis str. 77-1427, complete genome-taxID:926034-CM-MODEL_TRUE
CCCAGAGGTATTGATTGGTGAGATTATTCGGTACGCTCTTCGTACCTGTCTCTTGCACCAACCTGCGCGGATGCGCAGGTTTTTTTT
>gi|820750777|gb|CP011254.1|:c471348-471256 Serratia fonticola strain DSM 4576, complete genome-taxID:47917-CM-MODEL_TRUE
CCCAGAGGTATTGATTGGTGAGCAATCGACATACTCTGTATGTTGAAGCCATTTTCAATTGCACCAACCTACGCGGATGCGTAGGTTTTTTTT
>gi|675820319|emb|LM996882.1|:c582070-581984 Escherichia coli genome assembly FHI72, scaffold scaffold-33_contig-0.1_44342_1130685_[organism:Escherichia-taxID:562-CM-MODEL_TRUE
CCCAGAGGTATTGATTGGTGAGATTATTCGGTACGCTCTTCGTACCCAGTCTCTTGCACCAACCTGCGCGGATGCGCAGGTTTTTTT
>gi|222031834|emb|CU651637.1|:c2988966-2988879 Escherichia coli LF82 chromosome, complete sequence-taxID:591946-CM-MODEL_TRUE
CCCAGAGGTATTGATTGGTGAGATTATTCGGTACGCTCTTCGTACCCAGTCTCTTGCACCAACCTGCGCGGATGCGCAGGTTTTTTTT
>gi|899725419|gb|CP012126.1|:c2954100-2954013 Escherichia coli strain DH1Ec104, complete genome-taxID:562-CM-MODEL_TRUE
CCCAGAGGTATTGATTGGTGAGATTATTCGGTACGCTCTTCGTACCCTGTCTCTTGCACCAACCTGCGCGGATGCGCAGGTTTTTTTT
>gi|582030173|gb|CP006659.1|:c4447413-4447326 Klebsiella pneumoniae ATCC BAA-2146, complete genome-taxID:1263871-CM-MODEL_TRUE
CCCAGAGGTATTGATAGGTGAGTTTCTCAGGTACGCTCTTCGTACTGAACGTCTTACACCGACCTGCGCGGATGCGCAGGTTTTTTTT
>gi|602758695|gb|CP007270.1|:1080569-1080655 Salmonella enterica subsp. enterica serovar Enteritidis str. EC20121176, complete genome-taxID:1412593-CM-MODEL_TRUE
CCCAGAGGTATTGATTGGTGAGATTATTCGGTACGCTCTTCGTACCTGTCTCTTGCACCAACCTGCGCGGATGCGCAGGTTTTTTTT
>gi|690280870|gb|CP009459.1|:c285847-285760 Cedecea neteri strain ND14a, complete genome-taxID:158822-CM-MODEL_TRUE
CCCAGAGGTATTGATTGGTGAGAATTCCTGGTACTCTGCTGAGTACAATTCTTTTGCACCAACCTGCGCAGATGCGCAGGTTTTTTTT
>gi|690280870|gb|CP009459.1|:c286000-285966 Cedecea neteri strain ND14a, complete genome-taxID:158822-CM-MODEL_FALSE
TTACACCAACCTGCGCGGATGCGCAGGTTTTTTTT
>gi|675817473|emb|LM997364.1|:142580-142667 Escherichia coli genome assembly FHI98, scaffold scaffold-27_contig-4.0_1_389374_[organism:Escherichia-taxID:562-CM-MODEL_TRUE
CCCAGAGGTATTGATTGGTGAGATTATTCGGTACGCTCTTCGTACCCTGTCTCTTGCACCAACCTGCGCGGATGCGCAGGTTTTTTTT
>gi|603628929|gb|CP007351.1|:c3058907-3058821 Salmonella enterica subsp. enterica serovar Enteritidis str. EC20120497 genome-taxID:1412568-CM-MODEL_TRUE
CCCAGAGGTATTGATTGGTGAGATTATTCGGTACGCTCTTCGTACCTGTCTCTTGCACCAACCTGCGCGGATGCGCAGGTTTTTTTT
>gi|91070629|gb|CP000243.1|:c3166626-3166539 Escherichia coli UTI89, complete genome-taxID:364106-CM-MODEL_TRUE
CCCAGAGGTATTGATTGGTGAGATTATTCGGTACGCTCTTCGTACCCAGTCTCTTGCACCAACCTGCGCGGATGCGCAGGTTTTTTTT
>gi|928084184|gb|CP012681.1|:c3123469-3123384 Salmonella enterica subsp. enterica serovar Typhimurium strain 33676, complete genome-taxID:90371-CM-MODEL_TRUE
CCCAGAGGTATTGATTGGTGAGATTATTCGGTACGCTCTTCGTACCTGTCTCTTGCACCAACCTGCGCGGATGCGCAGGTTTTTTT
>gi|808191682|gb|CP007540.1|:892113-892199 Salmonella enterica subsp. enterica serovar Montevideo str. USDA-ARS-USMARC-1921, complete genome-taxID:1454606-CM-MODEL_TRUE
CCCAGAGGTATTGATTGGTGAGATTATTCGGTACGCTCTTCGTACCTGTCTCTTGCACCAACCTGCGCGGATGCGCAGGTTTTTTTT
>gi|407062746|gb|CP003301.1|:1082702-1082789 Escherichia coli O104:H4 str. 2009EL-2071, complete genome-taxID:1133853-CM-MODEL_TRUE
CCCAGAGGTATTGATTGGTGAGATTATTCGGTACGCTCTTCGTACCCTGTCTCTTGCACCAACCTGCGCGGATGCGCAGGTTTTTTTT
>gi|602960059|gb|CP007320.1|:c3015308-3015222 Salmonella enterica subsp. enterica serovar Enteritidis str. EC20090135, complete genome-taxID:1412460-CM-MODEL_TRUE
CCCAGAGGTATTGATTGGTGAGATTATTCGGTACGCTCTTCGTACCTGTCTCTTGCACCAACCTGCGCGGATGCGCAGGTTTTTTTT
>gi|896682995|gb|CP007267.2|:c3052335-3052249 Salmonella enterica subsp. enterica serovar Enteritidis str. EC20120005, complete genome-taxID:1412468-CM-MODEL_TRUE
CCCAGAGGTATTGATTGGTGAGATTATTCGGTACGCTCTTCGTACCTGTCTCTTGCACCAACCTGCGCGGATGCGCAGGTTTTTTTT
>gi|817573384|gb|CP011320.1|:c2973429-2973342 Escherichia coli strain SQ37, complete genome-taxID:562-CM-MODEL_TRUE
CCCAGAGGTATTGATTGGTGAGATTATTCGGTACGCTCTTCGTACCCTGTCTCTTGCACCAACCTGCGCGGATGCGCAGGTTTTTTTT
>gi|675819973|emb|LM996536.1|:222589-222676 Escherichia coli genome assembly FHI65, scaffold scaffold-24_contig-2.0_1_840897_[organism:Escherichia-taxID:562-CM-MODEL_TRUE
CCCAGAGGTATTGATTGGTGAGATTATTCGGTACGCTCTTCGTACCCTGTCTCTTGCACCAACCTGCGCGGATGCGCAGGTTTTTTTT
>gi|801066488|gb|CP011134.1|:c3137609-3137522 Escherichia coli VR50, complete genome-taxID:941323-CM-MODEL_TRUE
CCCAGAGGTATTGATTGGTGAGATTATTCGGTACGCTCTTCGTACCCTGTCTCTTGCACCAACCTGCGCGGATGCGCAGGTTTTTTTT
>gi|817585806|gb|CP011323.1|:c2962283-2962196 Escherichia coli strain SQ171, complete genome-taxID:562-CM-MODEL_TRUE
CCCAGAGGTATTGATTGGTGAGATTATTCGGTACGCTCTTCGTACCCTGTCTCTTGCACCAACCTGCGCGGATGCGCAGGTTTTTTTT
>gi|301156631|emb|FQ312003.1|:c3191670-3191584 Salmonella enterica subsp. enterica serovar Typhimurium SL1344 complete genome-taxID:216597-CM-MODEL_TRUE
CCCAGAGGTATTGATTGGTGAGATTATTCGGTACGCTCTTCGTACCTGTCTCTTGCACCAACCTGCGCGGATGCGCAGGTTTTTTTT
>gi|603582655|gb|CP007366.1|:c3057070-3057021 Salmonella enterica subsp. enterica serovar Enteritidis str. EC20121004 genome-taxID:1412530-CM-MODEL_TRUE
CTTCGTACCTGTCTCTTGCACCAACCTGCGCGGATGCGCAGGTTTTTTTT
>gi|742984403|gb|CP010377.1|:c3615384-3615299 Enterobacter cloacae strain 34983, complete genome-taxID:550-CM-MODEL_TRUE
CCCAGAGGTATTGATTGGTGAGAATTTCTGGTACGTTTTCGTACTCTTCTCTTGCACCAACCTGCGCGGATGCGCAGGTTTTTTTT
>gi|267983018|gb|CP001135.1|:c3042840-3042752 Edwardsiella tarda EIB202, complete genome-taxID:498217-CM-MODEL_TRUE
CCCAGAGGTATTGATTGGTGAGAGTTCAGTTTTCAGTTGCTGAAGCCAACAAAATTACACCGACCTACGCGGATGCGTAGGTTTTTTTT
>gi|754295112|gb|CP009084.2|:c3052337-3052251 Salmonella enterica subsp. enterica serovar Enteritidis strain OLF-SE2-98984-6, complete genome-taxID:149539-CM-MODEL_TRUE
CCCAGAGGTATTGATTGGTGAGATTATTCGGTACGCTCTTCGTACCTGTCTCTTGCACCAACCTGCGCGGATGCGCAGGTTTTTTTT
>gi|602796105|gb|CP007363.1|:c3058907-3058821 Salmonella enterica subsp. enterica serovar Enteritidis str. EC20120548 genome-taxID:1412543-CM-MODEL_TRUE
CCCAGAGGTATTGATTGGTGAGATTATTCGGTACGCTCTTCGTACCTGTCTCTTGCACCAACCTGCGCGGATGCGCAGGTTTTTTTT
>gi|122087364|emb|AM286415.1|:c3638400-3638306 Yersinia enterocolitica subsp. enterocolitica 8081 complete genome-taxID:393305-CM-MODEL_TRUE
CCCAGAGGTATTAATTGGTGAGTAATCAACATACGCTGTGTGTTAAAGCCAGTTTTTTATTTGCACCGACCTACGCAGATGCGTAGGTTTTTTTT
>gi|480474683|gb|CP004142.1|:5102937-5103023 Raoultella ornithinolytica B6, complete genome-taxID:1286170-CM-MODEL_TRUE
CCCAGAGGTATTGATAGGTGAGTTTTTAAGTACGCGTTTCGTACTGATTATCTTGCACCGGCCTGCGCAGATGCGCAGGTTTTTTTT
>gi|480474683|gb|CP004142.1|:5102663-5102744 Raoultella ornithinolytica B6, complete genome-taxID:1286170-CM-MODEL_TRUE
CCCAGAGGTATTGATAGGTGGAGCTAACGTTACGTTGGCCACTCTAATTACACCAGCCTGCGCAGATGCGCAGGTTTTTTTT
>gi|924297859|gb|CP012253.1|:459643-459678 Cronobacter sakazakii strain NCTC 8155, complete genome-taxID:28141-CM-MODEL_FALSE
CTTACACCAACCTGCGCGGATGCGCAGGTTTTTTTT
>gi|925216839|gb|CP012252.1|:c1932141-1932054 Klebsiella variicola strain HKUOPLA, complete genome-taxID:244366-CM-MODEL_TRUE
CCCAGAGGTATTGATAGGTGAGTTTCTCAGGTACGCTCTTCGTACTGGACGTCTTACACCAGCCTGCGCGGATGCGCAGGTTTTTTTT
>gi|197211055|gb|CP001138.1|:c3087637-3087551 Salmonella enterica subsp. enterica serovar Agona str. SL483, complete genome-taxID:454166-CM-MODEL_TRUE
CCCAGAGGTATTGATTGGTGAGATTATTCGGTACGCTCTTCGTACCTGTCTCTTGCACCAACCTGCGCGGATGCGCAGGTTTTTTTT
>gi|924333052|gb|CP012268.1|:513012-513047 Cronobacter muytjensii ATCC 51329, complete genome-taxID:1159613-CM-MODEL_FALSE
CTTACACCAACCTGCGCGGATGCGCAGGTTTTTTTT
>gi|604307148|gb|CP007175.1|:c3048037-3047951 Salmonella enterica subsp. enterica serovar Enteritidis str. EC20110354, complete genome-taxID:1243619-CM-MODEL_TRUE
CCCAGAGGTATTGATTGGTGAGATTATTCGGTACGCTCTTCGTACCTGTCTCTTGCACCAACCTGCGCGGATGCGCAGGTTTTTTTT
>gi|306526293|gb|CP002038.1|:c3953607-3953517 Dickeya dadantii 3937, complete genome-taxID:198628-CM-MODEL_TRUE
CCCAGAGGTATTGATGGGTGACAAATCGATGTGTTCTCCACATTGAACCATTCAAATTGCACCAACCTACGCGGATGCGTAGGTTTTTTTT
>gi|84778498|dbj|AP008232.1|:c3424551-3424460 Sodalis glossinidius str. 'morsitans' DNA, complete genome-taxID:343509-CM-MODEL_TRUE
CCCAGAGGTATTGATTGGTGAGAAATCAACATACTCTGTATGTTGAAACCATTTCAGTTGCACCAACCTACGCGGACGCGTAGGTTTTTTTT
>gi|745369752|emb|HF572917.2|:c3362358-3362271 Escherichia coli HUSEC2011 complete genome-taxID:562-CM-MODEL_TRUE
CCCAGAGGTATTGATTGGTGAGATTATTCGGTACGCTCTTCGTACCCTGTCTCTTGCACCAACCTGCGCGGATGCGCAGGTTTTTTTT
>gi|767838360|gb|CP010281.1|:21003-21089 Salmonella enterica subsp. enterica serovar Newport str. CVM 22513, complete genome-taxID:796732-CM-MODEL_TRUE
CCCAGAGGTATTGATTGGTGAGATTATTCGGTACGCTCTTCGTACCTGTCTCTTGCACCAACCTGCGCGGATGCGCAGGTTTTTTTT
>gi|604137530|gb|CP007378.1|:c3058907-3058821 Salmonella enterica subsp. enterica serovar Enteritidis str. EC20120968 genome-taxID:1412558-CM-MODEL_TRUE
CCCAGAGGTATTGATTGGTGAGATTATTCGGTACGCTCTTCGTACCTGTCTCTTGCACCAACCTGCGCGGATGCGCAGGTTTTTTTT
>gi|928489081|gb|CP012685.1|:c3546789-3546697 Serratia marcescens strain SmUNAM836, complete genome-taxID:615-CM-MODEL_TRUE
CCCAGAGGTATTGATTGGTGAGAAATCAGCATACTCTGTATGTTGAAGCCATTTTCAATTGCACCAACCTACGCGGATGCGTAGGTTTTTTTT
>gi|559187652|gb|CP005390.2|:c3585526-3585440 Salmonella enterica subsp. enterica serovar Heidelberg str. CFSAN002069, complete genome-taxID:1271864-CM-MODEL_TRUE
CCCAGAGGTATTGATTGGTGAGATTATTCGGTACGCTCTTCGTACCTGTCTCTTGCACCAACCTGCGCGGATGCGCAGGTTTTTTTT
>gi|603724467|gb|CP007348.1|:c3058881-3058795 Salmonella enterica subsp. enterica serovar Enteritidis str. EC20120356 genome-taxID:1412602-CM-MODEL_TRUE
CCCAGAGGTATTGATTGGTGAGATTATTCGGTACGCTCTTCGTACCTGTCTCTTGCACCAACCTGCGCGGATGCGCAGGTTTTTTTT
>gi|557270520|emb|HG738867.1|:3806431-3806518 Escherichia coli str. K-12 substr. MC4100 complete genome-taxID:1403831-CM-MODEL_TRUE
CCCAGAGGTATTGATTGGTGAGATTATTCGGTACGCTCTTCGTACCCTGTCTCTTGCACCAACCTGCGCGGATGCGCAGGTTTTTTTT
>gi|523439782|gb|CP006252.1|:c4182853-4182761 Serratia liquefaciens ATCC 27592, complete genome-taxID:1346614-CM-MODEL_TRUE
CCCAGAGGTATTGATTGGTGAGAAATCAGCATACTCTGTATGTTGAAGCCATTTTCAATTGCACCAACCTACGCGGATGCGTAGGTTTTTTTT
>gi|523439782|gb|CP006252.1|:c4183127-4183038 Serratia liquefaciens ATCC 27592, complete genome-taxID:1346614-CM-MODEL_TRUE
CCCAGAGGTATTGATTGGTGAGTTTCAGCAACTTGTTTGTTGAGCCCATATTAATTTGCACCAACCTACGCAGATGCGTAGGTTTTTTTT
>gi|834903891|gb|CP011364.1|:1321015-1321103 Edwardsiella sp. EA181011, complete genome-taxID:1578828-CM-MODEL_TRUE
CCCAGAGGTATTGATTGGTGAGAGTTCAGTTTTCAGTTGCTGAAGCCAACAAAATTACACCGACCTACGCGGATGCGTAGGTTTTTTTT
>gi|380461645|gb|CP003386.1|:c3190772-3190686 Salmonella enterica subsp. enterica serovar Typhimurium str. 798, complete genome-taxID:1008297-CM-MODEL_TRUE
CCCAGAGGTATTGATTGGTGAGATTATTCGGTACGCTCTTCGTACCTGTCTCTTGCACCAACCTGCGCGGATGCGCAGGTTTTTTTT
>gi|675818980|emb|LM995543.1|:c226844-226759 Escherichia coli genome assembly FHI12, scaffold scaffold-22_contig-5.0_1_381145_[organism:Escherichia-taxID:562-CM-MODEL_TRUE
CAGAGGTATTGATTGGTGAGATTATTCGGTACGCTCTTCGTACCCTGTCTCTTGCACCAACCTGCGCGGATGCGCAGGTTTTTTTT
>gi|755391802|gb|CP009787.1|:c1896644-1896549 Yersinia rohdei strain YRA, complete genome-taxID:29485-CM-MODEL_TRUE
CCCAGAGGTATTAATTGGTGGGTAATCAACATACGCTGTGTGTTAGAAGCCAGTTTTTTATTTGCACCGACCTACGCAGATGCGTAGGTTTTTTTT
>gi|374352002|gb|CP003278.1|:c3001694-3001608 Salmonella enterica subsp. enterica serovar Typhi str. P-stx-12, complete genome-taxID:1132507-CM-MODEL_TRUE
CCCAGAGGTATTGATTGGTGAGATTATTCGGTACGCTCTTCGTACCTGTCTCTTGCACCAACCTGCGCGGATGCGCAGGTTTTTTTT
>gi|308056051|gb|CP002206.1|:3936008-3936042 Pantoea vagans C9-1, complete genome-taxID:712898-CM-MODEL_FALSE
TTACACCAACCTGCGCAGATGCGCAGGTTTTTTTT
>gi|675818115|emb|LK999947.1|:c144252-144165 Escherichia coli genome assembly FHI42, scaffold scaffold-26-taxID:562-CM-MODEL_TRUE
CCCAGAGGTATTGATTGGTGAGATTATGCGGTACGCTCTTCGTACCCTGTCTCTTGCACCAACCTGCGCGGATGCGCAGGTTTTTTTT
>gi|253972022|gb|CP000819.1|:c2870809-2870722 Escherichia coli B str. REL606, complete genome-taxID:413997-CM-MODEL_TRUE
CCCAGAGGTATTGATTGGTGAGATTATTCGGTACGCTCTTCGTACCCTGTCTCTTGCACCAACCTGCGCGGATGCGCAGGTTTTTTTT
>gi|281599365|gb|CP001383.1|:c2976308-2976221 Shigella flexneri 2002017, complete genome-taxID:591020-CM-MODEL_TRUE
CCCAGAGGTATTGATTGGTGAGATTATTCGGTACGCTCTTCGTACCCTGTCTCTTGCACCAACCTGCGCGGATGCGCAGGTTTTTTTT
>gi|661551204|emb|LK931482.1|:c2958108-2958022 Salmonella enterica subsp. enterica serovar Pullorum genome assembly S44987_1, chromosome : I-taxID:605-CM-MODEL_TRUE
CCCAGAGGTATTGATTGGTGAGATTATTCGGTACGCTCTTCGTACCTGTCTCTTGCACCAACCTGCGCGGATGCGCAGGTTTTTTTT
>gi|194709404|gb|CP001127.1|:c3074484-3074398 Salmonella enterica subsp. enterica serovar Schwarzengrund str. CVM19633, complete genome-taxID:439843-CM-MODEL_TRUE
CCCAGAGGTATTGATTGGTGAGATTATTCGGTACGCTCTTCGTACCTGTCTCTTGCACCAACCTGCGCGGATGCGCAGGTTTTTTTT
>gi|443419838|gb|CP004009.1|:c3708385-3708298 Escherichia coli APEC O78, complete genome-taxID:1274814-CM-MODEL_TRUE
CCCAGAGGTATTGATTGGTGAGATTATTCGGTACGCTCTTCGTACCCTGTCTCTTGCACCAACCTGCGCGGATGCGCAGGTTTTTTTT
>gi|603158874|gb|CP007317.1|:c3058906-3058820 Salmonella enterica subsp. enterica serovar Enteritidis str. SA20094803 genome-taxID:1412503-CM-MODEL_TRUE
CCCAGAGGTATTGATTGGTGAGATTATTCGGTACGCTCTTCGTACCTGTCTCTTGCACCAACCTGCGCGGATGCGCAGGTTTTTTTT
>gi|604077599|gb|CP007397.1|:c3058895-3058809 Salmonella enterica subsp. enterica serovar Enteritidis str. EC20121751 genome-taxID:1412540-CM-MODEL_TRUE
CCCAGAGGTATTGATTGGTGAGATTATTCGGTACGCTCTTCGTACCTGTCTCTTGCACCAACCTGCGCGGATGCGCAGGTTTTTTTT
>gi|573932891|gb|CP006262.1|:c3526303-3526216 Escherichia coli O145:H28 str. RM13516, complete genome-taxID:1248915-CM-MODEL_TRUE
CCCAGAGGTATTGATTGGTGAGATTATTCGGTACGCTCTTCGTACCCTGTCTCTTGCACCAACCTGCGCGGATGCGCAGGTTTTTTTT
>gi|834763093|gb|CP006636.1|:c2922827-2922740 Escherichia coli PCN061, complete genome-taxID:1358422-CM-MODEL_TRUE
CCCAGAGGTATTGATTGGTGAGATTATTCGGTACGCTCTTCGTATCCTGTCTCTTGCACCAACCTGCGCGGATGCGCAGGTTTTTTTT
>gi|482539349|gb|CP003836.1|:c3167797-3167711 Salmonella enterica subsp. enterica serovar Typhimurium str. U288, complete genome-taxID:1171376-CM-MODEL_TRUE
CCCAGAGGTATTGATTGGTGAGATTATTCGGTACGCTCTTCGTACCTGTCTCTTGCACCAACCTGCGCGGATGCGCAGGTTTTTTTT
>gi|603455956|gb|CP007431.1|:c3059086-3059000 Salmonella enterica subsp. enterica serovar Enteritidis str. SA20094682 genome-taxID:1412476-CM-MODEL_TRUE
CCCAGAGGTATTGATTGGTGAGATTATTCGGTACGCTCTTCGTACCTGTCTCTTGCACCAACCTGCGCGGATGCGCAGGTTTTTTTT
>gi|308746527|gb|CP002272.1|:926802-926889 Enterobacter lignolyticus SCF1, complete genome-taxID:701347-CM-MODEL_TRUE
CCCAGAGGTATTGATTGGTGAGATTCTTAAGTGCGGTTTTCGTACTTCTTCTCTTACACCGACCTGCGCAGATGCGCAGGTTTTTTTT
>gi|808720026|gb|CP010443.1|:c3712495-3712408 Escherichia coli K-12 strain ER3446, complete genome-taxID:83333-CM-MODEL_TRUE
CCCAGAGGTATTGATTGGTGAGATTATTCGGTACGCTCTTCGTACCCTGTCTCTTGCACCAACCTGCGCGGATGCGCAGGTTTTTTTT
>gi|332341332|gb|CP002729.1|:c3402762-3402675 Escherichia coli UMNK88, complete genome-taxID:696406-CM-MODEL_TRUE
CCCAGAGGTATTGATTGGTGAGATTATTCGGTACGCTCTTCGTACCCTGTCTCTTGCACCAACCTGCGCGGATGCGCAGGTTTTTTTT
>gi|674281104|gb|CP009102.1|:c3106807-3106721 Salmonella enterica subsp. enterica serovar Typhimurium strain ATCC 13311, complete genome-taxID:90371-CM-MODEL_TRUE
CCCAGAGGTATTGATTGGTGAGATTATTCGGTACGCTCTTCGTACCTGTCTCTTGCACCAACCTGCGCGGATGCGCAGGTTTTTTTT
>gi|686507741|gb|CP006693.1|:4518932-4519018 Salmonella enterica subsp. arizonae serovar 62:z36:- str. RKS2983, complete genome-taxID:1386967-CM-MODEL_TRUE
CCCAGAGGTATTGATTGGTGAGATTATTCGGTACGCTCTTCGTACCTATCTCTTGCACCAACCTGCGCGGATGCGCAGGTTTTTTTT
>gi|604171995|gb|CP007359.1|:c3014785-3014699 Salmonella enterica subsp. enterica serovar Enteritidis str. EC20100134, complete genome-taxID:1412465-CM-MODEL_TRUE
CCCAGAGGTATTGATTGGTGAGATTATTCGGTACGCTCTTCGTACCTGTCTCTTGCACCAACCTGCGCGGATGCGCAGGTTTTTTTT
>gi|603694204|gb|CP007346.1|:c3058903-3058817 Salmonella enterica subsp. enterica serovar Enteritidis str. EC20120229 genome-taxID:1412547-CM-MODEL_TRUE
CCCAGAGGTATTGATTGGTGAGATTATTCGGTACGCTCTTCGTACCTGTCTCTTGCACCAACCTGCGCGGATGCGCAGGTTTTTTTT
>gi|767833982|gb|CP010279.1|:c2705673-2705587 Salmonella enterica subsp. enterica serovar Newport str. CVM 22425, complete genome-taxID:796730-CM-MODEL_TRUE
CCCAGAGGTATTGATTGGTGAGATTATTCGGTACGCTCTTCGTACCTGTCTCTTGCACCAACCTGCGCGGATGCGCAGGTTTTTTTT
>gi|603255572|gb|CP007423.1|:c3058858-3058772 Salmonella enterica subsp. enterica serovar Enteritidis str. EC20130347 genome-taxID:1412590-CM-MODEL_TRUE
CCCAGAGGTATTGATTGGTGAGATTATTCGGTACGCTCTTCGTACCTGTCTCTTGCACCAACCTGCGCGGATGCGCAGGTTTTTTTT
>gi|110341805|gb|CP000247.1|:c3006844-3006757 Escherichia coli 536, complete genome-taxID:362663-CM-MODEL_TRUE
CCCAGAGGTATTGATTGGTGAGATTATTCGGTACGCTCTTCGTACCCAGTCTCTTGCACCAACCTGCGCGGATGCGCAGGTTTTTTTT
>gi|682084826|gb|CP009087.1|:c3051548-3051462 Salmonella enterica subsp. enterica serovar Enteritidis strain OLF-SE5-1104-2, complete genome-taxID:149539-CM-MODEL_TRUE
CCCAGAGGTATTGATTGGTGAGATTATTCGGTACGCTCTTCGTACCTGTCTCTTGCACCAACCTGCGCGGATGCGCAGGTTTTTTTT
>gi|924317915|gb|CP012259.1|:744932-744967 Cronobacter malonaticus LMG 23826, complete genome-taxID:1159491-CM-MODEL_FALSE
CTTACACCAACCTGCGCGGATGCGCAGGTTTTTTTT
>gi|785742629|gb|CP007483.1|:888598-888684 Salmonella enterica subsp. enterica serovar Anatum str. USDA-ARS-USMARC-1175, complete genome-taxID:1454590-CM-MODEL_TRUE
CCCAGAGGTATTGATTGGTGAGATTATTCGGTACGCTCTTCGTACCTGTCTCTTGCACCAACCTGCGCGGATGCGCAGGTTTTTTTT
>gi|604098950|gb|CP007403.1|:c3058907-3058821 Salmonella enterica subsp. enterica serovar Enteritidis str. EC20120773 genome-taxID:1412611-CM-MODEL_TRUE
CCCAGAGGTATTGATTGGTGAGATTATTCGGTACGCTCTTCGTACCTGTCTCTTGCACCAACCTGCGCGGATGCGCAGGTTTTTTTT
>gi|755408484|gb|CP009846.1|:c2968150-2968056 Yersinia enterocolitica strain 8081, complete genome-taxID:630-CM-MODEL_TRUE
CCCAGAGGTATTAATTGGTGAGTAATCAACATACGCTGTGTGTTAAAGCCAGTTTTTTATTTGCACCGACCTACGCAGATGCGTAGGTTTTTTTT
>gi|602826365|gb|CP007262.1|:c3051936-3051850 Salmonella enterica subsp. enterica serovar Enteritidis str. EC20110356, complete genome-taxID:1243621-CM-MODEL_TRUE
CCCAGAGGTATTGATTGGTGAGATTATTCGGTACGCTCTTCGTACCTGTCTCTTGCACCAACCTGCGCGGATGCGCAGGTTTTTTTT
>gi|394343076|gb|CP003683.1|:c5036252-5036165 Klebsiella oxytoca E718, complete genome-taxID:1191061-CM-MODEL_TRUE
CCCAGAGGTATTGATTGGTGAGTTTTTTAAGTACGCTTTTCGTACTGATTATCTTGCACCGACCTGCGCGGATGCGCAGGTTTTTTTT
>gi|808732710|gb|CP010445.1|:c3774706-3774619 Escherichia coli K-12 strain ER3435, complete genome-taxID:83333-CM-MODEL_TRUE
CCCAGAGGTATTGATTGGTGAGATTATTCGGTACGCTCTTCGTACCCTGTCTCTTGCACCAACCTGCGCGGATGCGCAGGTTTTTTTT
>gi|675818079|emb|LK985425.1|:c206720-206633 Escherichia coli genome assembly FHI100, scaffold scaffold-27-taxID:562-CM-MODEL_TRUE
CCCAGAGGTATTGATTGGTGAGATTATGCGGTACGCTCTTCGTACCCTGTCTCTTGCACCAACCTGCGCGGATGCGCAGGTTTTTTTT
>gi|675820604|emb|LM997166.1|:c248162-248075 Escherichia coli genome assembly FHI92, scaffold scaffold-18_contig-6.0_1_420424_[organism:Escherichia-taxID:562-CM-MODEL_TRUE
CCCAGAGGTATTGATTGGTGAGATTATTCGGTACGCTCTTCGTACCCTGTCTCTTGCACCAACCTGCGCGGATGCGCAGGTTTTTTTT
>gi|296142109|gb|CP001509.3|:c2814470-2814383 Escherichia coli BL21(DE3), complete genome-taxID:469008-CM-MODEL_TRUE
CCCAGAGGTATTGATTGGTGAGATTATTCGGTACGCTCTTCGTACCCTGTCTCTTGCACCAACCTGCGCGGATGCGCAGGTTTTTTTT
>gi|604054824|gb|CP007355.1|:c3058903-3058817 Salmonella enterica subsp. enterica serovar Enteritidis str. EC20100088 genome-taxID:1412598-CM-MODEL_TRUE
CCCAGAGGTATTGATTGGTGAGATTATTCGGTACGCTCTTCGTACCTGTCTCTTGCACCAACCTGCGCGGATGCGCAGGTTTTTTTT
>gi|604206939|gb|CP007464.1|:c3063812-3063726 Salmonella enterica subsp. enterica serovar Enteritidis str. EC20121747 genome-taxID:1412562-CM-MODEL_TRUE
CCCAGAGGTATTGATTGGTGAGATTATTCGGTACGCTCTTCGTACCTGTCTCTTGCACCAACCTGCGCGGATGCGCAGGTTTTTTTT
>gi|402803765|gb|CP003776.1|:c3941396-3941306 Pectobacterium carotovorum subsp. carotovorum PCC21, complete genome-taxID:1218933-CM-MODEL_TRUE
CCCAGAGGTATTGATTGGTGATATATCGATGTGCTCTGTACATTGAAACCATTTGATTACACCAACCTACGCGGATGCGTAGGTTTTTTTT
>gi|443901024|emb|FO203355.1|:4917086-4917173 Enterobacter aerogenes EA1509E complete genome-taxID:935296-CM-MODEL_TRUE
CCCAGAGGTATTGATTGGTGAGTTTCTTAAGTACGCACTTCGTACTGATTATCTTGCACCGGCCTGCGCGGATGCGCAGGTTTTTTTT
>gi|443901024|emb|FO203355.1|:4916934-4916968 Enterobacter aerogenes EA1509E complete genome-taxID:935296-CM-MODEL_FALSE
TTACACCAACCTGCGCAGATGCGCAGGTTTTTTTT
>gi|821329311|gb|CP011416.1|:c1171487-1171400 Escherichia coli strain CFSAN029787, complete genome-taxID:562-CM-MODEL_TRUE
CCCAGAGGTATTGATTGGTGAGATTATTCGGTACGCTCTTCGTACCCTGTCTCTTGCACCAACCTGCGCGGATGCGCAGGTTTTTTTT
>gi|660567586|gb|CP008788.1|:c5047819-5047732 Klebsiella oxytoca KONIH1, complete genome-taxID:1333852-CM-MODEL_TRUE
CCCAGAGGTATTGATTGGTGAGTTTTTTAAGTACGCTTTTCGTACTGATTATCTTGCACCGACCTGCGCGGATGCGCAGGTTTTTTTT
>gi|604103232|gb|CP007404.1|:c3058907-3058821 Salmonella enterica subsp. enterica serovar Enteritidis str. EC20120774 genome-taxID:1412612-CM-MODEL_TRUE
CCCAGAGGTATTGATTGGTGAGATTATTCGGTACGCTCTTCGTACCTGTCTCTTGCACCAACCTGCGCGGATGCGCAGGTTTTTTTT
>gi|157076741|gb|CP000800.1|:c3172881-3172794 Escherichia coli E24377A, complete genome-taxID:331111-CM-MODEL_TRUE
CCCAGAGGTATTGATTGGTGAGATTATGCGGTACGCTCTTCGTACCCTGTCTCTTGCACCAACCTGCGCGGATGCGCAGGTTTTTTTT
>gi|595583568|gb|CP007265.1|:2227962-2228049 Escherichia coli strain ST540, complete genome-taxID:562-CM-MODEL_TRUE
CCCAGAGGTATTGATTGGTGAGATTATTCGGTACGCTCTTCGTACCCTGTCTCTTGCACCAACCTGCGCGGATGCGCAGGTTTTTTTT
>gi|828934196|gb|CP011602.1|:172407-172493 Kluyvera intermedia strain CAV1151, complete genome-taxID:61648-CM-MODEL_TRUE
CCCAGAGGTATTGATTGGTGATTATTTCGGTACGCATTTCGTACTTAATTTCTTGCACCAACCTGCGCGGATGCGCAGGTTTTTTTT
>gi|828934196|gb|CP011602.1|:172257-172291 Kluyvera intermedia strain CAV1151, complete genome-taxID:61648-CM-MODEL_FALSE
TTACACCAACCTGCGCAGATGTGCAGGTTTTTTTT
>gi|604120504|gb|CP007408.1|:c3058908-3058822 Salmonella enterica subsp. enterica serovar Enteritidis str. EC20120918 genome-taxID:1412614-CM-MODEL_TRUE
CCCAGAGGTATTGATTGGTGAGATTATTCGGTACGCTCTTCGTACCTGTCTCTTGCACCAACCTGCGCGGATGCGCAGGTTTTTTTT
>gi|604146212|gb|CP007380.1|:c3058904-3058818 Salmonella enterica subsp. enterica serovar Enteritidis str. EC20120970 genome-taxID:1412542-CM-MODEL_TRUE
CCCAGAGGTATTGATTGGTGAGATTATTCGGTACGCTCTTCGTACCTGTCTCTTGCACCAACCTGCGCGGATGCGCAGGTTTTTTTT
>gi|758860962|gb|CP010876.1|:c3159940-3159853 Escherichia coli strain MNCRE44, complete genome-taxID:562-CM-MODEL_TRUE
CCCAGAGGTATTGATTGGTGAGATTATTCGGTACGCTCTTCGTACCCTGTCTCTTGCACCAACCTGCGCGGATGCGCAGGTTTTTTTT
>gi|356601232|gb|CP002797.2|:c2973261-2973174 Escherichia coli NA114, complete genome-taxID:1033813-CM-MODEL_TRUE
CCCAGAGGTATTGATTGGTGAGATTATTCGGTACGCTCTTCGTACCCTGTCTCTTGCACCAACCTGCGCGGATGCGCAGGTTTTTTTT
>gi|406775301|gb|CP003297.1|:1093071-1093158 Escherichia coli O104:H4 str. 2009EL-2050, complete genome-taxID:1134782-CM-MODEL_TRUE
CCCAGAGGTATTGATTGGTGAGATTATTCGGTACGCTCTTCGTACCCTGTCTCTTGCACCAACCTGCGCGGATGCGCAGGTTTTTTTT
>gi|295054830|gb|CP001918.1|:c4274898-4274813 Enterobacter cloacae subsp. cloacae ATCC 13047, complete genome-taxID:716541-CM-MODEL_TRUE
CCCAGAGGTATTGATTGGTGAGATTTCTTAGTACGGTTTCGTACTCATCTCTTGCACCAACCTGCGCGGATGCGCAGGTTTTTTTT
>gi|675089975|gb|CP004056.1|:c2938434-2938347 Shigella flexneri 2003036, complete genome-taxID:1282357-CM-MODEL_TRUE
CCCAGAGGTATTGATTGGTGAGATTATTCGGTACGCTCTTCGTACCCTGTCTCTTGCACCAACCTGCGCGGATGCGCAGGTTTTTTTT
>gi|660550561|gb|CP008700.1|:c1321652-1321565 Klebsiella pneumoniae subsp. pneumoniae KP5-1, complete genome-taxID:1199150-CM-MODEL_TRUE
CCCAGAGGTATTGATAGGTGAGTTTCTTAGGTACGCTCTTCGTACTGAACGTCTTACACCGACCTGCGCGGATGCGCAGGTTTTTTTT
>gi|808197850|gb|CP007559.1|:906379-906465 Salmonella enterica subsp. enterica serovar Newport str. CDC 2010K-2159, complete genome-taxID:1454627-CM-MODEL_TRUE
CCCAGAGGTATTGATTGGTGAGATTATTCGGTACGCTCTTCGTACCTGTCTCTTGCACCAACCTGCGCGGATGCGCAGGTTTTTTTT
>gi|595607150|gb|CP007394.1|:c3753297-3753210 Escherichia coli strain ST2747, complete genome-taxID:562-CM-MODEL_TRUE
CCCAGAGGTATTGATTGGTGAGATTATTCGGTACGCTCTTCGTACCCTGTCTCTTGCACCAACCTGCGCGGATGCGCAGGTTTTTTTT
>gi|595607150|gb|CP007394.1|:c3757645-3757558 Escherichia coli strain ST2747, complete genome-taxID:562-CM-MODEL_TRUE
CCCAGAGGTATTGATTGGTGAGATTATTCGGTACGCTCTTCGTACCCTGTCTCTTGCACCAACCTGCGCGGATGCGCAGGTTTTTTTT
>gi|603346252|gb|CP007418.1|:c3059070-3058984 Salmonella enterica subsp. enterica serovar Enteritidis str. EC20130345 genome-taxID:1412588-CM-MODEL_TRUE
CCCAGAGGTATTGATTGGTGAGATTATTCGGTACGCTCTTCGTACCTGTCTCTTGCACCAACCTGCGCGGATGCGCAGGTTTTTTTT
>gi|595593103|gb|CP007391.1|:1023240-1023327 Escherichia coli strain ST540, complete genome-taxID:562-CM-MODEL_TRUE
CCCAGAGGTATTGATTGGTGAGATTATTCGGTACGCTCTTCGTACCCTGTCTCTTGCACCAACCTGCGCGGATGCGCAGGTTTTTTTT
>gi|402539130|gb|CP003785.1|:881130-881217 Klebsiella pneumoniae subsp. pneumoniae 1084, complete genome-taxID:1193292-CM-MODEL_TRUE
CCCAGAGGTATTGATAGGTGAGTTTCTCAGGTACGCTCTTCGTACTGAACGTCTTACACCGACCTGCGCGGATGCGCAGGGTTTTTTT
>gi|816208797|gb|CP011331.1|:396935-397022 Escherichia coli O104:H4 str. C227-11, complete genome-taxID:1048254-CM-MODEL_TRUE
CCCAGAGGTATTGATTGGTGAGATTATTCGGTACGCTCTTCGTACCCTGTCTCTTGCACCAACCTGCGCGGATGCGCAGGTTTTTTTT
>gi|742994340|gb|CP010392.1|:951688-951775 Klebsiella pneumoniae strain 34618, complete genome-taxID:573-CM-MODEL_TRUE
CCCAGAGGTATTGATAGGTGAGTTTCTCAGGTACGCTCTTCGTACTGAACGTCTTACACCGACCTGCGCGGATGCGCAGGTTTTTTTT
>gi|603506846|gb|CP007343.1|:c3058902-3058816 Salmonella enterica subsp. enterica serovar Enteritidis str. EC20120722 genome-taxID:1412550-CM-MODEL_TRUE
CCCAGAGGTATTGATTGGTGAGATTATTCGGTACGCTCTTCGTACCTGTCTCTTGCACCAACCTGCGCGGATGCGCAGGTTTTTTTT
>gi|602859363|gb|CP007295.1|:c3058854-3058768 Salmonella enterica subsp. enterica serovar Enteritidis str. SA20084384 genome-taxID:1412477-CM-MODEL_TRUE
CCCAGAGGTATTGATTGGTGAGATTATTCGGTACGCTCTTCGTACCTGTCTCTTGCACCAACCTGCGCGGATGCGCAGGTTTTTTTT
>gi|602894724|gb|CP007282.1|:c3058894-3058808 Salmonella enterica subsp. enterica serovar Enteritidis str. SA19970510 genome-taxID:1412473-CM-MODEL_TRUE
CCCAGAGGTATTGATTGGTGAGATTATTCGGTACGCTCTTCGTACCTGTCTCTTGCACCAACCTGCGCGGATGCGCAGGTTTTTTTT
>gi|675820476|emb|LM997038.1|:c240300-240213 Escherichia coli genome assembly FHI89, scaffold scaffold-19_contig-2.0_1_713654_[organism:Escherichia-taxID:562-CM-MODEL_TRUE
CCCAGAGGTATTGATTGGTGAGATTATTCGGTACGCTCTTCGTACCCTGTCTCTTGCACCAACCTGCGCGGATGCGCAGGTTTTTTTT
>gi|926475601|gb|CP012639.1|:3064944-3065036 Serratia marcescens strain RSC-14, complete genome-taxID:615-CM-MODEL_TRUE
CCCAGAGGTATTGATTGGTGAGAAATCAGCGTGCCTTGCATGCTGAAGCCATTTTCAATTGCACCAACCTACGCGGATGCGTAGGTTTTTTTT
>gi|751378954|gb|CP009166.1|:c3140839-3140752 Escherichia coli 1303, complete genome-taxID:745156-CM-MODEL_TRUE
CCCAGAGGTATTGATTGGTGAGATTATTCGGTACGCTCTTCGTACCCTGTCTCTTGCACCAACCTGCGCGGATGCGCAGGTTTTTTTT
>gi|923416119|gb|CP011113.1|:c2933036-2932949 Escherichia coli strain RR1, complete genome-taxID:562-CM-MODEL_TRUE
CCCAGAGGTATTGATTGGTGAGATTATTCGGTACGCTCTTCGTACCCTGTCTCTTGCACCAACCTGCGCGGATGCGCAGGTTTTTTTT
>gi|932277743|gb|CP009768.1|:c3938467-3938381 Salmonella enterica subsp. enterica serovar Enteritidis strain FORC_007, complete genome-taxID:149539-CM-MODEL_TRUE
CCCAGAGGTATTGATTGGTGAGATTATTCGGTACGCTCTTCGTACCTGTCTCTTGCACCAACCTGCGCGGATGCGCAGGTTTTTTTT
>gi|926677775|gb|CP012300.1|:902811-902898 Klebsiella pneumoniae subsp. pneumoniae strain HKUOPLC, complete genome-taxID:72407-CM-MODEL_TRUE
CCCAGAGGTATTGATAGGTGAGTTTCTCAGGTACGCTCTTCGTACTGGACGTCTTACACCAGCCTGCGCGGATGCGCAGGTTTTTTTT
>gi|675819198|emb|LM995761.1|:494755-494842 Escherichia coli genome assembly FHI24, scaffold scaffold-40_contig-0.0_1_554512_[organism:Escherichia-taxID:562-CM-MODEL_TRUE
CCCAGAGGTATTGATTGGTGAGATTATTCGGTACGCTCTTCGTACCCTGTCTCTTGCACCAACCTGCGCGGATGCGCAGGTTTTTTTT
>gi|602763676|gb|CP007271.1|:871736-871822 Salmonella enterica subsp. enterica serovar Enteritidis str. EC20121178, complete genome-taxID:1412595-CM-MODEL_TRUE
CCCAGAGGTATTGATTGGTGAGATTATTCGGTACGCTCTTCGTACCTGTCTCTTGCACCAACCTGCGCGGATGCGCAGGTTTTTTTT
>gi|914845112|gb|CP012349.1|:850205-850291 Salmonella enterica subsp. enterica serovar Sloterdijk str. ATCC 15791, complete genome-taxID:938141-CM-MODEL_TRUE
CCCAGAGGTATTGATTGGTGAGATTATTCGGTACGCTCTTCGTACCTGTCTCTTGCACCAACCTGCGCGGATGCGCAGGTTTTTTTT
>gi|218363708|emb|CU928161.2|:c3098505-3098418 Escherichia coli S88 chromosome, complete genome-taxID:585035-CM-MODEL_TRUE
CCCAGAGGTATTGATTGGTGAGATTATTCGGTACGCTCTTCGTACCCAGTCTCTTGCACCAACCTGCGCGGATGCGCAGGTTTTTTTT
>gi|57158257|dbj|AP006725.1|:c4334954-4334867 Klebsiella pneumoniae subsp. pneumoniae NTUH-K2044 DNA, complete genome-taxID:484021-CM-MODEL_TRUE
CCCAGAGGTATTGATAGGTGAGTTTCTCAGGTACGCTCTTCGTACTGAACGTCTTACACCGACCTGCGCGGATGCGCAGGTTTTTTTT
>gi|675819518|emb|LM996081.1|:c227913-227826 Escherichia coli genome assembly FHI43, scaffold scaffold-15_contig-2.0_1_800763_[organism:Escherichia-taxID:562-CM-MODEL_TRUE
CCCAGAGGTATTGATTGGTGAGATTATTCGGTACGCTCTTCGTACCCTGTCTCTTGCACCAACCTGCGCGGATGCGCAGGTTTTTTTT
>gi|602830702|gb|CP007288.1|:c3058887-3058801 Salmonella enterica subsp. enterica serovar Enteritidis str. SA19981857 genome-taxID:1412486-CM-MODEL_TRUE
CCCAGAGGTATTGATTGGTGAGATTATTCGGTACGCTCTTCGTACCTGTCTCTTGCACCAACCTGCGCGGATGCGCAGGTTTTTTTT
>gi|850013407|gb|CP011938.1|:c2793529-2793442 Escherichia coli strain C43(DE3), complete genome-taxID:562-CM-MODEL_TRUE
CCCAGAGGTATTGATTGGTGAGATTATTCGGTACGCTCTTCGTACCCTGTCTCTTGCACCAACCTGCGCGGATGCGCAGGTTTTTTTT
>gi|603599008|gb|CP007368.1|:c3058910-3058824 Salmonella enterica subsp. enterica serovar Enteritidis str. EC20121542 genome-taxID:1412557-CM-MODEL_TRUE
CCCAGAGGTATTGATTGGTGAGATTATTCGGTACGCTCTTCGTACCTGTCTCTTGCACCAACCTGCGCGGATGCGCAGGTTTTTTTT
>gi|672361289|gb|CP006664.1|:c1070542-1070454 Edwardsiella tarda 080813, complete genome-taxID:667120-CM-MODEL_TRUE
CCCAGAGGTATTGATTGGTGAGAGTTCAGTTTTCAGTTGCTGAAGCCAACAAAATTACACCGACCTACGCGGATGCGTAGGTTTTTTTT
>gi|316947855|gb|CP002433.1|:c3466699-3466609 Pantoea sp. At-9b, complete genome-taxID:592316-CM-MODEL_TRUE
CCCAGAGGTATTGATTGGTGTGAAGATCGGCAGCCGATGCTGCTCACCCTGTTCAGTTGCACCGACCCACGCAGATGCGTGGGTTTTTTTT
>gi|355418401|gb|CP002211.1|:c3172048-3171961 Escherichia coli str. 'clone D i2', complete genome-taxID:885276-CM-MODEL_TRUE
CCCAGAGGTATTGATTGGTGAGATTATTCGGTACGCTCTTCGTACCCTGTCTCTTGCACCAACCTGCGCGGATGCGCAGGTTTTTTTT
>gi|837355017|gb|CP011798.1|:c4407445-4407360 Enterobacter cloacae strain UW5, complete genome-taxID:550-CM-MODEL_TRUE
CCCAGAGGTATTGATTGGTGAGAATTCTTAGTACGGTTTCGTACTCTTCTCTTGCACCAACCTGCGCGGATGCGCAGGTTTTTTTT
>gi|723220061|gb|CP009850.1|:956704-956789 Enterobacter cloacae strain ECNIH4, complete genome-taxID:550-CM-MODEL_TRUE
CCCAGAGGTATTGATTGGTGAGAATTCTTAGTACGTTTTCGTACTCATCTCTTGCACCAACCTGCGCGGATGCGCAGGTTTTTTTT
>gi|675819430|emb|LM995993.1|:367871-367958 Escherichia coli genome assembly FHI58, scaffold scaffold-25_contig-3.0_1_571371_[organism:Escherichia-taxID:562-CM-MODEL_TRUE
CCCAGAGGTATTGATTGGTGAGATTATTCGGTACGCTCTTCGTACCCTGTCTCTTGCACCAACCTGCGCGGATGCGCAGGTTTTTTTT
>gi|47118301|dbj|BA000007.2|:c3698589-3698502 Escherichia coli O157:H7 str. Sakai DNA, complete genome-taxID:386585-CM-MODEL_TRUE
CCCAGAGGTATTGATTGGTGAGATTATTCGGTACGCTCTTCGTACCCTGTCTCTTGCACCAACCTGCGCGGATGCGCAGGTTTTTTTT
>gi|218368405|emb|CU928164.2|:c3404722-3404635 Escherichia coli IAI39 chromosome, complete genome-taxID:585057-CM-MODEL_TRUE
CCCAGAGGTATTGATTGGTGAGATTATTCGGTACGCTCTTCGTACCCTGTCTCTTGCACCAACCTGCGCGGATGCGCAGGTTTTTTTT
>gi|602921353|gb|CP007284.1|:c3058904-3058818 Salmonella enterica subsp. enterica serovar Enteritidis str. SA19971331 genome-taxID:1412496-CM-MODEL_TRUE
CCCAGAGGTATTGATTGGTGAGATTATTCGGTACGCTCTTCGTACCTGTCTCTTGCACCAACCTGCGCGGATGCGCAGGTTTTTTTT
>gi|595602589|gb|CP007393.1|:c3811155-3811068 Escherichia coli strain ST2747, complete genome-taxID:562-CM-MODEL_TRUE
CCCAGAGGTATTGATTGGTGAGATTATTCGGTACGCTCTTCGTACCCTGTCTCTTGCACCAACCTGCGCGGATGCGCAGGTTTTTTTT
>gi|251752987|gb|CP001657.1|:c3908502-3908412 Pectobacterium carotovorum subsp. carotovorum PC1, complete genome-taxID:561230-CM-MODEL_TRUE
CCCAGAGGTATTGATTGGTGATATATCGATGTGCTCTGTACATTGAAACCATTTGATTACACCAACCTACGCGGATGCGTAGGTTTTTTTT
>gi|902619892|gb|CP011989.1|:954298-954385 Klebsiella pneumoniae UHKPC33, complete genome-taxID:1284802-CM-MODEL_TRUE
CCCAGAGGTATTGATAGGTGAGTTTCTCAGGTACGCTCTTCGTACTGAACGTCTTACACCGACCTGCGCGGATGCGCAGGTTTTTTTT
>gi|901911536|gb|CP011791.1|:c3051680-3051595 Salmonella enterica subsp. enterica serovar Enteritidis strain SEE2, complete genome-taxID:149539-CM-MODEL_TRUE
CCCAGAGGTATTGATTGGTGAGATTATTCGGTACGCTCTTCGTACCTGTCTCTTGCACCAACCTGCGCGGATGCGCAGGTTTTTTT
>gi|817146391|gb|CP007594.1|:c3272120-3272033 Escherichia coli strain SEC470, complete genome-taxID:562-CM-MODEL_TRUE
CCCAGAGGTATTGATTGGTGAGATTATTCGGTACGCTCTTCGTACCCTGTCTCTTGCACCAACCTGCGCGGATGCGCAGGTTTTTTTT
>gi|675819090|emb|LM995653.1|:c274986-274899 Escherichia coli genome assembly FHI23, scaffold scaffold-28_contig-3.2_33731_452811_[organism:Escherichia-taxID:562-CM-MODEL_TRUE
CCCAGAGGTATTGATTGGTGAGATTATTCGGTACGCTCTTCGTACCCAGTCTCTTGCACCAACCTGCGCGGATGCGCAGGTTTTTTTT
>gi|723224579|gb|CP009854.1|:c3674897-3674812 Enterobacter cloacae strain ECNIH5, complete genome-taxID:550-CM-MODEL_TRUE
CCCAGAGGTATTGATTGGTGAGAATTCCTGGTACGTTTTCGTACTCTTCACTTGCACCAACCTGCGCGGATGCGCAGGTTTTTTTT
>gi|684203917|gb|CP008928.1|:c1356169-1356083 Salmonella enterica subsp. enterica serovar Enteritidis strain SEJ, complete genome-taxID:149539-CM-MODEL_TRUE
CCCAGAGGTATTGATTGGTGAGATTATTCGGTACGCTCTTCGTACCTGTCTCTTGCACCAACCTGCGCGGATGCGCAGGTTTTTTTT
>gi|595597955|gb|CP007392.1|:c3816073-3815986 Escherichia coli strain ST2747, complete genome-taxID:562-CM-MODEL_TRUE
CCCAGAGGTATTGATTGGTGAGATTATTCGGTACGCTCTTCGTACCCTGTCTCTTGCACCAACCTGCGCGGATGCGCAGGTTTTTTTT
>gi|359330873|dbj|AP012306.1|:c2486724-2486637 Escherichia coli str. K-12 substr. MDS42 DNA, complete genome-taxID:1110693-CM-MODEL_TRUE
CCCAGAGGTATTGATTGGTGAGATTATTCGGTACGCTCTTCGTACCCTGTCTCTTGCACCAACCTGCGCGGATGCGCAGGTTTTTTTT
>gi|675820585|emb|LM997147.1|:c223142-223055 Escherichia coli genome assembly FHI70, scaffold scaffold-40_contig-0.0_1_717744_[organism:Escherichia-taxID:562-CM-MODEL_TRUE
CCCAGAGGTATTGATTGGTGAGATTATTCGGTACGCTCTTCGTACCCTGTCTCTTGCACCAACCTGCGCGGATGCGCAGGTTTTTTTT
>gi|194405610|gb|CP001120.1|:c3152846-3152760 Salmonella enterica subsp. enterica serovar Heidelberg str. SL476, complete genome-taxID:454169-CM-MODEL_TRUE
CCCAGAGGTATTGATTGGTGAGATTATTCGGTACGCTCTTCGTACCTGTCTCTTGCACCAACCTGCGCGGATGCGCAGGTTTTTTTT
>gi|603355647|gb|CP007419.1|:c3058994-3058908 Salmonella enterica subsp. enterica serovar Enteritidis str. EC20130346 genome-taxID:1412589-CM-MODEL_TRUE
CCCAGAGGTATTGATTGGTGAGATTATTCGGTACGCTCTTCGTACCTGTCTCTTGCACCAACCTGCGCGGATGCGCAGGTTTTTTTT
>gi|603097763|gb|CP007314.1|:c3058864-3058778 Salmonella enterica subsp. enterica serovar Enteritidis str. SA20094389 genome-taxID:1412515-CM-MODEL_TRUE
CCCAGAGGTATTGATTGGTGAGATTATTCGGTACGCTCTTCGTACCTGTCTCTTGCACCAACCTGCGCGGATGCGCAGGTTTTTTTT
>gi|355423321|gb|CP002212.1|:c3172048-3171961 Escherichia coli str. 'clone D i14', complete genome-taxID:885275-CM-MODEL_TRUE
CCCAGAGGTATTGATTGGTGAGATTATTCGGTACGCTCTTCGTACCCTGTCTCTTGCACCAACCTGCGCGGATGCGCAGGTTTTTTTT
>gi|595588540|gb|CP007390.1|:932801-932888 Escherichia coli strain ST540, complete genome-taxID:562-CM-MODEL_TRUE
CCCAGAGGTATTGATTGGTGAGATTATTCGGTACGCTCTTCGTACCCTGTCTCTTGCACCAACCTGCGCGGATGCGCAGGTTTTTTTT
>gi|238859724|gb|CP001396.1|:c2861359-2861272 Escherichia coli BW2952, complete genome-taxID:595496-CM-MODEL_TRUE
CCCAGAGGTATTGATTGGTGAGATTATTCGGTACGCTCTTCGTACCCTGTCTCTTGCACCAACCTGCGCGGATGCGCAGGTTTTTTTT
>gi|595620023|gb|CP006918.1|:997375-997462 Klebsiella pneumoniae 30684/NJST258_2, complete genome-taxID:1420013-CM-MODEL_TRUE
CCCAGAGGTATTGATAGGTGAGTTTCTCAGGTACGCTCTTCGTACTGAACGTCTTACACCGACCTGCGCGGATGCGCAGGTTTTTTTT
>gi|755287784|gb|CP009364.1|:c2491916-2491822 Yersinia frederiksenii Y225, complete genome-taxID:1454377-CM-MODEL_TRUE
CCCAGAGGTATTAATTGGTGAATAATCAACATACGCTGTATGTTAAAGCCAGTTTTTTATTTGCACCGACCTACGCAGATGCGTAGGTTTTTTTT
>gi|267991652|gb|CP001363.1|:c3190017-3189931 Salmonella enterica subsp. enterica serovar Typhimurium str. 14028S, complete genome-taxID:588858-CM-MODEL_TRUE
CCCAGAGGTATTGATTGGTGAGATTATTCGGTACGCTCTTCGTACCTGTCTCTTGCACCAACCTGCGCGGATGCGCAGGTTTTTTTT
>gi|334732565|gb|CP002824.1|:c465836-465749 Enterobacter aerogenes KCTC 2190, complete genome-taxID:1028307-CM-MODEL_TRUE
CCCAGAGGTATTGATTGGTGAGTTTCTTAAGTACGCACTTCGTACTGATTATCTTGCACCGGCCTGCGCGGATGCGCAGGTTTTTTTT
>gi|334732565|gb|CP002824.1|:c465987-465953 Enterobacter aerogenes KCTC 2190, complete genome-taxID:1028307-CM-MODEL_FALSE
TTACACCAACCTGCGCAGATGCGCAGGTTTTTTTT
>gi|603138266|gb|CP007333.1|:1360253-1360339 Salmonella enterica subsp. enterica serovar Enteritidis str. EC20121177 genome-taxID:1412594-CM-MODEL_TRUE
CCCAGAGGTATTGATTGGTGAGATTATTCGGTACGCTCTTCGTACCTGTCTCTTGCACCAACCTGCGCGGATGCGCAGGTTTTTTTT
>gi|440045023|gb|CP003938.1|:894699-894733 Enterobacteriaceae bacterium strain FGI 57, complete genome-taxID:693444-CM-MODEL_FALSE
TTACACCAACCTGCGCAGATGCGCAGGTTTTTTTT
>gi|730582171|gb|CP009644.1|:c2960289-2960202 Escherichia coli ER2796, complete genome-taxID:1245474-CM-MODEL_TRUE
CCCAGAGGTATTGATTGGTGAGATTATTCGGTACGCTCTTCGTACCCTGTCTCTTGCACCAACCTGCGCGGATGCGCAGGTTTTTTTT
>gi|808702513|gb|CP010439.1|:c3710179-3710092 Escherichia coli K-12 strain ER3440, complete genome-taxID:83333-CM-MODEL_TRUE
CCCAGAGGTATTGATTGGTGAGATTATTCGGTACGCTCTTCGTACCCTGTCTCTTGCACCAACCTGCGCGGATGCGCAGGTTTTTTTT
>gi|445210138|gb|CP003959.1|:c4278131-4278039 Serratia marcescens WW4, complete genome-taxID:435998-CM-MODEL_TRUE
CCCAGAGGTATTGATTGGTGAGAAATCAGCATACTCTGTATGTTGAAGCCATTTTCAATTGCACCAACCTACGCGGATGCGTAGGTTTTTTTT
>gi|603299224|gb|CP007421.1|:c3048644-3048558 Salmonella enterica subsp. enterica serovar Enteritidis str. EC20090884, complete genome-taxID:1412463-CM-MODEL_TRUE
CCCAGAGGTATTGATTGGTGAGATTATTCGGTACGCTCTTCGTACCTGTCTCTTGCACCAACCTGCGCGGATGCGCAGGTTTTTTTT
#RF00083
>GlmZ_Proteobacteria proteobacteria-gi.txt-CM-MODEL_TRUE
GUAGAUGCUCAUUCCAUCUCUUAUGUUCGCCUUAGUGCCUCAUAAACUCCGGAAUGACGCAGAGCCGUUUACGGUGCUUAUCGUCCACUGACAGAUGUCGCUUAUGCCUCAUCAGACACCAUGGACACAACGUUGAGUGAAGCACCCACUUGUUGUCAUACAGACCUGUUUUAACGCCUGCUCCGUAAUAAGAGCAGGCGUUUUUUU
>gi|604022371|gb|CP007337.1|:4012052-4012259 Salmonella enterica subsp. enterica serovar Enteritidis str. EC20120590 genome-taxID:1412605-CM-MODEL_TRUE
GTAGATGCTCATTCCATCTCTTATGTTCGCCTTCTGGCCTCATAAACTCAGGAATGATGCAGAGCCGTTTACGGTGCTTATCGTCCACTGACAGATGTCGCTTACGCCTCATCAAACACCCTGGACACAACGTTGAGTGAAGCACCCCTTTATGTTGTCATACAGACCTGTTTTGACGCCTGCCCCTTAACCGGGCAGGCGTTTTTTT
>gi|218359353|emb|CU928160.2|:4061222-4061428 Escherichia coli IAI1 chromosome, complete genome-taxID:585034-CM-MODEL_TRUE
GTAGATGCTCATTCCATCTCTTATGTTCGCCTTAGTGCCTCATAAACTCCGGAATGACGCAGAGCCGTTTACGGTGCTTATCGTCCACTGACAGATGTCGCTTATGCCTCATCAGACACCATGGACACAACGTTGAGTGAAGCACCCACTTGTTGTCATACAGACCTGTTTTAACGCCTGCTCCGTAATAAGAGCAGGCGTTTTTTT
>gi|206564770|gb|CP000964.1|:c5445896-5445685 Klebsiella pneumoniae 342, complete genome-taxID:507522-CM-MODEL_TRUE
GTAGATGCTCATTCCATCTCTTATGTTCGCCTTCGTGCCTCATAAACTCCGGAATGATGCAGAGCCGTTCTTACGGTGCTTATCGTCCACTGACAGATGTCGCATTTATGCCTCATCAAACACCATGGACATTACGTTGAGTGAAGCACCCAATTTGTTGTCAAACAGACCTGTTTTAACGCCTGCCCTGATTTCAGCGCAGGCGTTTTTTT
>gi|603447370|gb|CP007430.1|:4012053-4012260 Salmonella enterica subsp. enterica serovar Enteritidis str. EC20090195 genome-taxID:1412587-CM-MODEL_TRUE
GTAGATGCTCATTCCATCTCTTATGTTCGCCTTCTGGCCTCATAAACTCAGGAATGATGCAGAGCCGTTTACGGTGCTTATCGTCCACTGACAGATGTCGCTTACGCCTCATCAAACACCCTGGACACAACGTTGAGTGAAGCACCCCTTTATGTTGTCATACAGACCTGTTTTGACGCCTGCCCCTTAACCGGGCAGGCGTTTTTTT
>gi|628026570|gb|CP007133.1|:4604644-4604850 Escherichia coli O145:H28 str. RM12761, complete genome-taxID:1248903-CM-MODEL_TRUE
GTAGATGCTCATTCCATCTCTTATGTTCGCCTTAGTGCCTCATAAACTCCGGAATGACGCAGAGCCGTTTACGGTGCTTATCGTCCACTGACAGATGTCGCTTATGCCTCATCAGACACCATGGACACAACGTTGAGTGAAGCACCCACTTGTTGTCATACAGACCTGTTTTAACGCCTGCTCCGTAATAAGAGCAGGCGTTTTTTT
>gi|754295078|gb|CP009085.2|:4005484-4005691 Salmonella enterica subsp. enterica serovar Enteritidis strain OLF-SE3-98983-4, complete genome-taxID:149539-CM-MODEL_TRUE
GTAGATGCTCATTCCATCTCTTATGTTCGCCTTCTGGCCTCATAAACTCAGGAATGATGCAGAGCCGTTTACGGTGCTTATCGTCCACTGACAGATGTCGCTTACGCCTCATCAAACACCCTGGACACAACGTTGAGTGAAGCACCCCTTTATGTTGTCATACAGACCTGTTTTGACGCCTGCCCCTTAACCGGGCAGGCGTTTTTTT
>gi|604307148|gb|CP007175.1|:4033161-4033368 Salmonella enterica subsp. enterica serovar Enteritidis str. EC20110354, complete genome-taxID:1243619-CM-MODEL_TRUE
GTAGATGCTCATTCCATCTCTTATGTTCGCCTTCTGGCCTCATAAACTCAGGAATGATGCAGAGCCGTTTACGGTGCTTATCGTCCACTGACAGATGTCGCTTACGCCTCATCAAACACCCTGGACACAACGTTGAGTGAAGCACCCCTTTATGTTGTCATACAGACCTGTTTTGACGCCTGCCCCTTAACCGGGCAGGCGTTTTTTT
>gi|682117612|gb|CP009273.1|:3979792-3979998 Escherichia coli BW25113, complete genome-taxID:679895-CM-MODEL_TRUE
GTAGATGCTCATTCCATCTCTTATGTTCGCCTTAGTGCCTCATAAACTCCGGAATGACGCAGAGCCGTTTACGGTGCTTATCGTCCACTGACAGATGTCGCTTATGCCTCATCAGACACCATGGACACAACGTTGAGTGAAGCACCCACTTGTTGTCATACAGACCTGTTTTAACGCCTGCTCCGTAATAAGAGCAGGCGTTTTTTT
>gi|602773583|gb|CP007273.1|:c4085613-4085419 Salmonella enterica subsp. enterica serovar Enteritidis str. EC20121180, complete genome-taxID:1412597-CM-MODEL_TRUE
CCATCTCTTATGTTCGCCTTCTGGCCTCATAAACTCAGGAATGATGCAGAGCCGTTTACGGTGCTTATCGTCCACTGACAGATGTCGCTTACGCCTCATCAAACACCCTGGACACAACGTTGAGTGAAGCACCCCTTTATGTTGTCATACAGACCTGTTTTGACGCCTGCCCCTTAACCGGGCAGGCGTTTTTTT
>gi|602773583|gb|CP007273.1|:5005955-5006073 Salmonella enterica subsp. enterica serovar Enteritidis str. EC20121180, complete genome-taxID:1412597-CM-MODEL_TRUE
GTAGATGCTCATTCCATCTCTTATGTTCGCCTTCTGGCCTCATAAACTCAGGAATGATGCAGAGCCGTTTACGGTGCTTATCGTCCACTGACAGATGTCGCTTACGCCTCATCAAACAC
>gi|602773583|gb|CP007273.1|:2495177-2495250 Salmonella enterica subsp. enterica serovar Enteritidis str. EC20121180, complete genome-taxID:1412597-CM-MODEL_FALSE
GTAGATGCTCATTCCATCTCTTATGTTCGCCTTCTGGCCTCATAAACTCAGGAATGATGCAGAGCCGTTTACGG
>gi|108773814|gb|CP000305.1|:149016-149147 Yersinia pestis Nepal516, complete genome-taxID:377628-CM-MODEL_TRUE
GCTTCATAAACCCAGGGATGACGCAGAGCCGATTTTAGAGTGCCTATTGTCCATGTAACCGATGTTGAGTAATGTCATCACATACCGGGCATAACGTTGAGTGAGGCACTGATATTGTTGTCTATCGACCTG
>gi|383403426|gb|CP002967.1|:4205776-4205982 Escherichia coli W, complete genome-taxID:566546-CM-MODEL_TRUE
GTAGATGCTCATTCCATCTCTTATGTTCGCCTTAGTGCCTCATAAACTCCGGAATGACGCAGAGCCGTTTACGGTGCTTATCGTCCACTGACAGATGTCGCTTATGCCTCATCAGACACCATGGACACAACGTTGAGTGAAGCACCCACTTGTTGTCATACAGACCTGTTTTAACGCCTGCTCCGTAATAAGAGCAGGCGTTTTTTT
>gi|559187652|gb|CP005390.2|:4584130-4584337 Salmonella enterica subsp. enterica serovar Heidelberg str. CFSAN002069, complete genome-taxID:1271864-CM-MODEL_TRUE
GTAGATGCTCATTCCATCTCTTATGTTCGCCTTCTGGCCTCATAAACTCAGGAATGATGCAGAGCCGTTTACGGTGCTTATCGTCCACTGACAGATGTCGCTTACGCCTCATCAAACACCCTGGACACAACGTTGAGTGAAGCACCCCTTTATGTTGTCATACAGACCTGTTTTGACGCCTGCCCCTTAACCGGGCAGGCGTTTTTTT
>gi|333471455|gb|CP002773.1|:160646-160826 Serratia plymuthica AS9, complete genome-taxID:768492-CM-MODEL_TRUE
GTAGATGCTCATTCCACCTCTTATGTTCGCCTTAGGCTTCATAAACCCTGGGAATGATGCAGAGCCGATTTAGGGTGCCTATTGTCCACCAGAACGATGACAGCGTTGCTTGCAACTGCTGACATCACACTCCGGGCATAACGTTGAGTGAGGCACCGCCCCTGTTGTCCTAGACCTGATT
>gi|374269796|emb|HE616528.1|:4315722-4315927 Shigella sonnei 53G main chromosome, complete genome-taxID:216599-CM-MODEL_TRUE
GTAGATGCTCATTCCATCTCTTATGTTCGCCTTAGTGCCTCATAAACTCCGGAATGACGCAGAGCCGTTTACGGTGCTTATCGTCCACTGACAGATGTCGCTTATGCCTCATCAGACACCATGGACACAACGTTGAGTGAAGCACCCACTGTTGTCATACAGACCTGTTTTAACGCCTGCTCCGTAATAAGAGCAGGCGTTTTTTT
>gi|365747213|gb|CP002886.1|:c4541445-4541243 Enterobacter cloacae EcWSU1, complete genome-taxID:1045856-CM-MODEL_TRUE
GTAGATGCTCATTCCATCTCTTATGTTCGCCTTAGTGCCTCATAAACTCAGGAATGACGCAGAGCCATTTACGGTGCTTATCGTCCACTGACAGATGTCGCTTCGGCCTCATCAGACACCATGGGCATAACGTTGAGTGAAGCACCAAATATGTTGTCTTACAGACCTGTTTTAACGCCTGCTTTTATAGCAGGCGTTTTTTT
>gi|661245796|dbj|AP014565.1|:4305490-4305697 Salmonella enterica subsp. enterica serovar Typhimurium str. L-3553 DNA, complete genome-taxID:996633-CM-MODEL_TRUE
GTAGATGCTCATTCCATCTCTTATGTTCGCCTTCTGGCCTCATAAACTCAGGAATGATGCAGAGCCGTTTACGGTGCTTATCGTCCACTGACAGATGTCGCTTACGCCTCATCAAACACCCTGGACACAACGTTGAGTGAAGCACCCCTTTATGTTGTCATACAGACCTGTTTTGACGCCTGCCCCTTAACCGGGCAGGCGTTTTTTT
>gi|406775301|gb|CP003297.1|:c5146904-5146698 Escherichia coli O104:H4 str. 2009EL-2050, complete genome-taxID:1134782-CM-MODEL_TRUE
GTAGATGCTCATTCCATCTCTTATGTTCGCCTTAGTGCCTCATAAACTCCGGAATGACGCAGAGCCGTTTACGGTGCTTATCGTCCACTGACAGATGTCGCTTATGCCTCATCAGACACCATGGACACAACGTTGAGTGAAGCACCCACTTGTTGTCATACAGACCTGTTTTAACGCCTGCTCCGTAATAAGAGCAGGCGTTTTTTT
>gi|604094636|gb|CP007402.1|:4012066-4012273 Salmonella enterica subsp. enterica serovar Enteritidis str. EC20120765 genome-taxID:1412564-CM-MODEL_TRUE
GTAGATGCTCATTCCATCTCTTATGTTCGCCTTCTGGCCTCATAAACTCAGGAATGATGCAGAGCCGTTTACGGTGCTTATCGTCCACTGACAGATGTCGCTTACGCCTCATCAAACACCCTGGACACAACGTTGAGTGAAGCACCCCTTTATGTTGTCATACAGACCTGTTTTGACGCCTGCCCCTTAACCGGGCAGGCGTTTTTTT
>gi|588285252|gb|CP007230.1|:1844247-1844378 Yersinia similis strain 228, complete genome-taxID:367190-CM-MODEL_TRUE
GCTTCATAAACCCAGGGATGACGCAGAGCCGATTTTAGAGTGCCTATTGTCCATGTAAACGATGTTGAGTATTTTCATCACATACCGGGCATAACGTTGAGTGAGGCACTGATATTGTTGTCTATCGACCTG
>gi|691220640|gb|CP009454.1|:c333851-333779 Pantoea rwandensis strain ND04, complete genome-taxID:1076550-CM-MODEL_FALSE
GTAGATGCTCATTCCACCTCTTATGTTTGCTGATGCTACATAAACCTGGGAATGATGCAGAGCCCCTTACGGT
>gi|345091121|gb|CP003026.1|:c4585066-4584866 Enterobacter asburiae LF7a, complete genome-taxID:640513-CM-MODEL_TRUE
GTAGATGCTCATTCCATCTCTTATGTTCGCCTTAGTGCCTCATAAACTCCGGAATGACGCAGAGCCGTTTACGGTGCTTATCGTCCACAGACAGATGTCGCTTCGGCCTCATCAAACACCATGGACATAACGTTGAGTGAAGCACCAATATGTTGTCTTACAGACCTGTTTTAACGCCTGCTTTTTAGCAGGCGTTTTTTT
>gi|926480196|gb|CP012635.1|:c4945809-4945603 Escherichia coli strain SF-088, complete genome-taxID:562-CM-MODEL_TRUE
GTAGATGCTCATTCCATCTCTTATGTTCGCCTTAGTGCCTCATAAACTCCGGAATGACGCAGAGCCGTTTACGGTGCTTATCGTCCACTGACAGATGTCGCTTATGCCTCATCAGACACCATGGACACAACGTTGAGTGAAGCACCCACTTGTTGTCATACAGACCTGTTTTAACGCCTGCTCCGTAATAAGAGCAGGCGTTTTTTT
>gi|602867749|gb|CP007278.1|:4012054-4012261 Salmonella enterica subsp. enterica serovar Enteritidis str. SA19942384 genome-taxID:1412493-CM-MODEL_TRUE
GTAGATGCTCATTCCATCTCTTATGTTCGCCTTCTGGCCTCATAAACTCAGGAATGATGCAGAGCCGTTTACGGTGCTTATCGTCCACTGACAGATGTCGCTTACGCCTCATCAAACACCCTGGACACAACGTTGAGTGAAGCACCCCTTTATGTTGTCATACAGACCTGTTTTGACGCCTGCCCCTTAACCGGGCAGGCGTTTTTTT
>gi|928489081|gb|CP012685.1|:4677978-4678145 Serratia marcescens strain SmUNAM836, complete genome-taxID:615-CM-MODEL_TRUE
GTAGATGCTCATTCCACCTCTTATGTTCGCCTTAGGCCTCATAAACCCTGGGAATGACGCAGAGCCGATTTAGGGTGCCTATCGCCCACGAGAACGATGACTAACCCGTCATCACGCTCAGGGCAAAACGTTGAGTGAGGCACCGCCCCTGTTGTCCTAGACCTGATT
>gi|603120081|gb|CP007316.1|:4012045-4012252 Salmonella enterica subsp. enterica serovar Enteritidis str. SA20094642 genome-taxID:1412518-CM-MODEL_TRUE
GTAGATGCTCATTCCATCTCTTATGTTCGCCTTCTGGCCTCATAAACTCAGGAATGATGCAGAGCCGTTTACGGTGCTTATCGTCCACTGACAGATGTCGCTTACGCCTCATCAAACACCCTGGACACAACGTTGAGTGAAGCACCCCTTTATGTTGTCATACAGACCTGTTTTGACGCCTGCCCCTTAACCGGGCAGGCGTTTTTTT
>gi|603029398|gb|CP007303.1|:4012055-4012262 Salmonella enterica subsp. enterica serovar Enteritidis str. SA20093430 genome-taxID:1412512-CM-MODEL_TRUE
GTAGATGCTCATTCCATCTCTTATGTTCGCCTTCTGGCCTCATAAACTCAGGAATGATGCAGAGCCGTTTACGGTGCTTATCGTCCACTGACAGATGTCGCTTACGCCTCATCAAACACCCTGGACACAACGTTGAGTGAAGCACCCCTTTATGTTGTCATACAGACCTGTTTTGACGCCTGCCCCTTAACCGGGCAGGCGTTTTTTT
>gi|603824239|gb|CP007309.1|:4012054-4012261 Salmonella enterica subsp. enterica serovar Enteritidis str. SA20093977 genome-taxID:1412510-CM-MODEL_TRUE
GTAGATGCTCATTCCATCTCTTATGTTCGCCTTCTGGCCTCATAAACTCAGGAATGATGCAGAGCCGTTTACGGTGCTTATCGTCCACTGACAGATGTCGCTTACGCCTCATCAAACACCCTGGACACAACGTTGAGTGAAGCACCCCTTTATGTTGTCATACAGACCTGTTTTGACGCCTGCCCCTTAACCGGGCAGGCGTTTTTTT
>gi|604163421|gb|CP007384.1|:4012058-4012265 Salmonella enterica subsp. enterica serovar Enteritidis str. EC20121969 genome-taxID:1412583-CM-MODEL_TRUE
GTAGATGCTCATTCCATCTCTTATGTTCGCCTTCTGGCCTCATAAACTCAGGAATGATGCAGAGCCGTTTACGGTGCTTATCGTCCACTGACAGATGTCGCTTACGCCTCATCAAACACCCTGGACACAACGTTGAGTGAAGCACCCCTTTATGTTGTCATACAGACCTGTTTTGACGCCTGCCCCTTAACCGGGCAGGCGTTTTTTT
>gi|808197850|gb|CP007559.1|:c4732879-4732672 Salmonella enterica subsp. enterica serovar Newport str. CDC 2010K-2159, complete genome-taxID:1454627-CM-MODEL_TRUE
GTAGATGCTCATTCCATCTCTTATGTTCGCCTTCTGGCCTCATAAACTCAGGAATGATGCAGAGCCGTTTACGGTGCTTATCGTCCACTGACAGATGTCGCTTACGCCTCATCAAACACCCTGGACACAACGTTGAGTGAAGCACCCCTTTATGTTGTCATACAGACCTGTTTTGACGCCTGCCCCTTAACCGGGCAGGCGTTTTTTT
>gi|908262105|gb|CP006794.1|:c1151463-1151332 Yersinia pestis 1045 sequence-taxID:1345710-CM-MODEL_TRUE
GCTTCATAAACCCAGGGATGACGCAGAGCCGATTTTAGAGTGCCTATTGTCCATGTAACCGATGTTGAGTAATGTCATCACATACCGGGCATAACGTTGAGTGAGGCACTGATATTGTTGTCTATCGACCTG
>gi|675818899|emb|LM995462.1|:38273-38479 Escherichia coli genome assembly FHI11, scaffold scaffold-11_contig-14.0_1_97388_[organism:Escherichia-taxID:562-CM-MODEL_TRUE
GTAGATGCTCATTCCATCTCTTATGTTCGCCTTAGTGCCTCATAAACTCCGGAATGACGCAGAGCCGTTTACGGTGCTTATCGTCCACTGACAGATGTCGCTTATGCCTCATCAGACACCATGGACACAACGTTGAGTGAAGCACCCACTTGTTGTCATACAGACCTGTTTTAACGCCTGCTCCGTAATAAGAGCAGGCGTTTTTTT
>gi|573008719|dbj|AP013063.1|:c4500901-4500734 Serratia marcescens SM39 DNA, complete genome-taxID:1334564-CM-MODEL_TRUE
GTAGATGCTCATTCCACCTCTTATGTTCGCCTTAGGCCTCATAAACCCTGGGAATGACGCAGAGCCGATTTAGGGTGCCTATCGCCCACGAGAACGATGACTAACCCGTCATCACGCTCAGGGCAAAACGTTGAGTGAGGCACCGCCCCTGTTGTCCTAGACCTGATT
>gi|440050501|gb|CP003942.1|:161408-161587 Serratia marcescens FGI94, complete genome-taxID:1249634-CM-MODEL_TRUE
GTAGATGCTCATTCCACTTCTTATGTTCGCCTTAGGCCTCATAAACCCTGGGAATGACGCAGAGCCGATTTAGGGTGCCTATTGCCCACCAGAACGATGAAAGCCTCGCTTGCGACGCCGACATCACACTGCGGGCACAACGTTGAGTGAGGCACCACCCCTGTTGTCCTAGACCTGATT
>gi|374356928|gb|CP003109.1|:4575800-4576006 Escherichia coli O55:H7 str. RM12579, complete genome-taxID:1048689-CM-MODEL_TRUE
GTAGATGCTCATTCCATCTCTTATGTTCGCCTTAGTGCCTCATAAACTCCGGAATGACGCAGAGCCGTTTACGGTGCTTATCGTCCACTGACAGATGTCGCTTATGCCTCATCAGACACCATGGACACAACGTTGAGTGAAGCACCCACTTGTTGTCATACAGACCTGTTTTAACGCCTGCTCCGTAATAAGAGCAGGCGTTTTTTT
>gi|675820693|emb|LM997255.1|:c49012-48806 Escherichia coli genome assembly FHI99, scaffold scaffold-16_contig-15.0_1_88698_[organism:Escherichia-taxID:562-CM-MODEL_TRUE
GTAGATGCTCATTCCATCTCTTATGTTCGCCTTAGTGCCTCATAAACTCCGGAATGACGCAGAGCCGTTTACGGTGCTTATCGTCCACTGACAGATGTCGCTTATGCCTCATCAGACACCATGGACACAACGTTGAGTGAAGCACCCACTTGTTGTCATACAGACCTGTTTTAACGCCTGCTCCGTAATAAGAGCAGGCGTTTTTTT
>gi|81239530|gb|CP000034.1|:c3676029-3675824 Shigella dysenteriae Sd197, complete genome-taxID:300267-CM-MODEL_TRUE
GTAGATGCTCATTCCATCTCCTATGTTCGCCTTAGTGCCTCATAAACTCCGGAATGACGCAGAGCCGTTTACGGTGCTTATCGTCCACTGACAGATGTCGCTTATGCCTCATCAGACACCATGGACACAACGTTGAGTGAAGCACCCACTTGTTGTCATACAGACCTGTTTTAACGCCTGCTCCGTAATAAGAGCAGGCGTTTTTT
>gi|571260215|emb|HF571988.1|:225717-225848 Yersinia enterocolitica (type O:5) YE53/03 complete genome-taxID:1262462-CM-MODEL_TRUE
GCTTCATAAACCCAGGGATGACGCAGAGCCGATTTTAGGGTGCCTATTGTCCATGTAAACGATGTTGAATATCTTCATCACATACCGGGCATAACGTTGAGTGAGGCACCGACATTGTTGTCTGTAGACCTG
>gi|604033795|gb|CP007357.1|:4012051-4012258 Salmonella enterica subsp. enterica serovar Enteritidis str. EC20100100 genome-taxID:1412586-CM-MODEL_TRUE
GTAGATGCTCATTCCATCTCTTATGTTCGCCTTCTGGCCTCATAAACTCAGGAATGATGCAGAGCCGTTTACGGTGCTTATCGTCCACTGACAGATGTCGCTTACGCCTCATCAAACACCCTGGACACAACGTTGAGTGAAGCACCCCTTTATGTTGTCATACAGACCTGTTTTGACGCCTGCCCCTTAACCGGGCAGGCGTTTTTTT
>gi|603318391|gb|CP007415.1|:4012146-4012353 Salmonella enterica subsp. enterica serovar Enteritidis str. EC20122033 genome-taxID:1412574-CM-MODEL_TRUE
GTAGATGCTCATTCCATCTCTTATGTTCGCCTTCTGGCCTCATAAACTCAGGAATGATGCAGAGCCGTTTACGGTGCTTATCGTCCACTGACAGATGTCGCTTACGCCTCATCAAACACCCTGGACACAACGTTGAGTGAAGCACCCCTTTATGTTGTCATACAGACCTGTTTTGACGCCTGCCCCTTAACCGGGCAGGCGTTTTTTT
>gi|603565268|gb|CP007354.1|:4011982-4012189 Salmonella enterica subsp. enterica serovar Enteritidis str. EC20120528 genome-taxID:1412537-CM-MODEL_TRUE
GTAGATGCTCATTCCATCTCTTATGTTCGCCTTCTGGCCTCATAAACTCAGGAATGATGCAGAGCCGTTTACGGTGCTTATCGTCCACTGACAGATGTCGCTTACGCCTCATCAAACACCCTGGACACAACGTTGAGTGAAGCACCCCTTTATGTTGTCATACAGACCTGTTTTGACGCCTGCCCCTTAACCGGGCAGGCGTTTTTTT
>gi|604362088|gb|CP007248.1|:4003317-4003524 Salmonella enterica subsp. enterica serovar Enteritidis str. EC20090698, complete genome-taxID:1412454-CM-MODEL_TRUE
GTAGATGCTCATTCCATCTCTTATGTTCGCCTTCTGGCCTCATAAACTCAGGAATGATGCAGAGCCGTTTACGGTGCTTATCGTCCACTGACAGATGTCGCTTACGCCTCATCAAACACCCTGGACACAACGTTGAGTGAAGCACCCCTTTATGTTGTCATACAGACCTGTTTTGACGCCTGCCCCTTAACCGGGCAGGCGTTTTTTT
>gi|604090372|gb|CP007401.1|:4012056-4012263 Salmonella enterica subsp. enterica serovar Enteritidis str. EC20120738 genome-taxID:1412610-CM-MODEL_TRUE
GTAGATGCTCATTCCATCTCTTATGTTCGCCTTCTGGCCTCATAAACTCAGGAATGATGCAGAGCCGTTTACGGTGCTTATCGTCCACTGACAGATGTCGCTTACGCCTCATCAAACACCCTGGACACAACGTTGAGTGAAGCACCCCTTTATGTTGTCATACAGACCTGTTTTGACGCCTGCCCCTTAACCGGGCAGGCGTTTTTTT
>gi|557270520|emb|HG738867.1|:c2793666-2793460 Escherichia coli str. K-12 substr. MC4100 complete genome-taxID:1403831-CM-MODEL_TRUE
GTAGATGCTCATTCCATCTCTTATGTTCGCCTTAGTGCCTCATAAACTCCGGAATGACGCAGAGCCGTTTACGGTGCTTATCGTCCACTGACAGATGTCGCTTATGCCTCATCAGACACCATGGACACAACGTTGAGTGAAGCACCCACTTGTTGTCATACAGACCTGTTTTAACGCCTGCTCCGTAATAAGAGCAGGCGTTTTTTT
>gi|320088314|emb|FR775242.1|:36431-36638 Salmonella enterica subsp. enterica serovar Weltevreden str. 2007-60-3289-1 complete genome, contig 55-taxID:936157-CM-MODEL_TRUE
GTAGATGCTCATTCCATCTCTTATGTTCGCCTTCTGGCCTCATAAACTCAGGAATGATGCAGAGCCGTTTACGGTGCTTATCGTCCACTGACAGATGTCGCTTACGCCTCATCAAACACCCTGGACACAACGTTGAGTGAAGCACCCCTTTATGTTGTCATACAGACCTGTTTTGACGCCTGCCCCTTAACCGGGCAGGCGTTTTTTT
>gi|319801179|emb|FR729477.2|:3499725-3499856 Yersinia enterocolitica subsp. palearctica Y11-taxID:930944-CM-MODEL_TRUE
GCTTCATAAACCCAGGGATGACGCAGAGCCGATTTTAGGGTGCCTATTGTCCATGTAAACGATGTTGAATATCTTCATCACATACCGGGCATAACGTTGAGTGAGGCACCGACATTGTTGTCTGTAGACCTG
>gi|57158257|dbj|AP006725.1|:164420-164631 Klebsiella pneumoniae subsp. pneumoniae NTUH-K2044 DNA, complete genome-taxID:484021-CM-MODEL_TRUE
GTAGATGCTCATTCCATCTCTTATGTTCGCCTTCGTGCCTCATAAACTCCGGAATGATGCAGAGCCGTTCTTACGGTGCTTATCGTCCACTGACAGATGTCGCATTTATGCCTCATCAAACACCATGGACATTACGTTGAGTGAAGCACCCAATTTGTTGTCAAACAGACCTGTTTTAACGCCTGCCCTGATTTCAGCGCAGGCGTTTTTTT
>gi|602839297|gb|CP007290.1|:4012055-4012262 Salmonella enterica subsp. enterica serovar Enteritidis str. SA19983126 genome-taxID:1412498-CM-MODEL_TRUE
GTAGATGCTCATTCCATCTCTTATGTTCGCCTTCTGGCCTCATAAACTCAGGAATGATGCAGAGCCGTTTACGGTGCTTATCGTCCACTGACAGATGTCGCTTACGCCTCATCAAACACCCTGGACACAACGTTGAGTGAAGCACCCCTTTATGTTGTCATACAGACCTGTTTTGACGCCTGCCCCTTAACCGGGCAGGCGTTTTTTT
>gi|660577155|gb|CP008797.1|:164688-164899 Klebsiella pneumoniae subsp. pneumoniae KPNIH24, complete genome-taxID:1225181-CM-MODEL_TRUE
GTAGATGCTCATTCCATCTCTTATGTTCGCCTTCGTGCCTCATAAACTCCGGAATGATGCAGAGCCGTTCTTACGGTGCTTATCGTCCACTGACAGATGTCGCATTTATGCCTCATCAAACACCATGGACATTACGTTGAGTGAAGCACCCAATTTGTTGTCAAACAGACCTGTTTTAACGCCTGCCCTGATTTCAGCGCAGGCGTTTTTTT
>gi|682100560|gb|CP008943.1|:c2468089-2467958 Yersinia pseudotuberculosis strain ATCC 6904, complete genome-taxID:633-CM-MODEL_TRUE
GCTTCATAAACCCAGGGATGACGCAGAGCCGATTTTAGAGTGCCTATTGTCCATGTAACCGATGTTGAGTAATGTCATCACATACCGGGCATAACGTTGAGTGAGGCACTGATATTGTTGTCTATCGACCTG
>gi|604081859|gb|CP007398.1|:4012055-4012262 Salmonella enterica subsp. enterica serovar Enteritidis str. EC20121753 genome-taxID:1412551-CM-MODEL_TRUE
GTAGATGCTCATTCCATCTCTTATGTTCGCCTTCTGGCCTCATAAACTCAGGAATGATGCAGAGCCGTTTACGGTGCTTATCGTCCACTGACAGATGTCGCTTACGCCTCATCAAACACCCTGGACACAACGTTGAGTGAAGCACCCCTTTATGTTGTCATACAGACCTGTTTTGACGCCTGCCCCTTAACCGGGCAGGCGTTTTTTT
>gi|602894724|gb|CP007282.1|:4012038-4012245 Salmonella enterica subsp. enterica serovar Enteritidis str. SA19970510 genome-taxID:1412473-CM-MODEL_TRUE
GTAGATGCTCATTCCATCTCTTATGTTCGCCTTCTGGCCTCATAAACTCAGGAATGATGCAGAGCCGTTTACGGTGCTTATCGTCCACTGACAGATGTCGCTTACGCCTCATCAAACACCCTGGACACAACGTTGAGTGAAGCACCCCTTTATGTTGTCATACAGACCTGTTTTGACGCCTGCCCCTTAACCGGGCAGGCGTTTTTTT
>gi|828927642|gb|CP011597.1|:c3375906-3375805 Klebsiella oxytoca strain CAV1099, complete genome-taxID:571-CM-MODEL_TRUE
GTAGATGCTCATTCCATCTCTTATGTTCGCCTTAGTGCCTCATAAACTCAGGAATGATGCAGAGCCGTTTTACGGTGCTTATCGTCCACTGACAGATGTCGC
>gi|828927642|gb|CP011597.1|:c3375686-3375571 Klebsiella oxytoca strain CAV1099, complete genome-taxID:571-CM-MODEL_TRUE
GATGAAGCATATAGCCTCATCAAACACCATGGACACTACGTTGAGTGAAGCACCCAATTTGTTGTCAAACAGACCTGTTTTAACGCCTGCCCTGGTTTCAGAGCAGGCGTTTTTTT
>gi|602763676|gb|CP007271.1|:4889895-4890059 Salmonella enterica subsp. enterica serovar Enteritidis str. EC20121178, complete genome-taxID:1412595-CM-MODEL_TRUE
GTAGATGCTCATTCCATCTCTTATGTTCGCCTTCTGGCCTCATAAACTCAGGAATGATGCAGAGCCGTTTACGGTGCTTATCGTCCACTGACAGATGTCGCTTACGCCTCATCAAACACCCTGGACACAACGTTGAGTGAAGCACCCCTTTATGTTGTCATACAG
>gi|602763676|gb|CP007271.1|:3173443-3173600 Salmonella enterica subsp. enterica serovar Enteritidis str. EC20121178, complete genome-taxID:1412595-CM-MODEL_TRUE
GGAATGATGCAGAGCCGTTTACGGTGCTTATCGTCCACTGACAGATGTCGCTTACGCCTCATCAAACACCCTGGACACAACGTTGAGTGAAGCACCCCTTTATGTTGTCATACAGACCTGTTTTGACGCCTGCCCCTTAACCGGGCAGGCGTTTTTTT
>gi|602763676|gb|CP007271.1|:c3787800-3787702 Salmonella enterica subsp. enterica serovar Enteritidis str. EC20121178, complete genome-taxID:1412595-CM-MODEL_TRUE
GTAGATGCTCATTCCATCTCTTATGTTCGCCTTCTGGCCTCATAAACTCAGGAATGATGCAGAGCCGTTTACGGTGCTTATCGTCCACTGACAGATGTC
>gi|145209020|gb|CP000668.1|:c3980726-3980595 Yersinia pestis Pestoides F, complete genome-taxID:386656-CM-MODEL_TRUE
GCTTCATAAACCCAGGGATGACGCAGAGCCGATTTTAGAGTGCCTATTGTCCATGTAACCGATGTTGAGTAATGTCATCACATACCGGGCATAACGTTGAGTGAGGCACTGATATTGTTGTCTATCGACCTG
>gi|675089975|gb|CP004056.1|:3983938-3984144 Shigella flexneri 2003036, complete genome-taxID:1282357-CM-MODEL_TRUE
GTAGATGCTCATTCCATCTCTTATGTTCGCCTTAGTGCCTCATAAACTCCGGAATGACGCAGAGCCGTTTACGGTGCTTATCGTCCACTGACAGATGTCGCTTATGCCTCATCAGACACCATGGACACAACGTTGAGTGAAGCACCCACTTGTTGTCATACAGACCTGTTTTAACGCCTGCTCCGTAATAAGAGCAGGCGTTTTTTT
>gi|675818104|emb|LK999936.1|:c52443-52237 Escherichia coli genome assembly FHI42, scaffold scaffold-16-taxID:562-CM-MODEL_TRUE
GTAGATGCTCATTCCATCTCTTATGTTCGCCTTAGTGCCTCATAAACTCCGGAATGACGCAGAGCCGTTTACGGTGCTTATCGTCCACTGACAGATGTCGCTTATGCCTCATCAGACACCATGGACACAACGTTGAGTGAAGCACCCACTTGTTGTCATACAGACCTGTTTTAACGCCTGCTCCGTAATAAGAGCAGGCGTTTTTTT
>gi|675819880|emb|LM996443.1|:38152-38358 Escherichia coli genome assembly FHI63, scaffold scaffold-27_contig-16.0_1_88693_[organism:Escherichia-taxID:562-CM-MODEL_TRUE
GTAGATGCTCATTCCATCTCTTATGTTCGCCTTAGTGCCTCATAAACTCCGGAATGACGCAGAGCCGTTTACGGTGCTTATCGTCCACTGACAGATGTCGCTTATGCCTCATCAGACACCATGGACACAACGTTGAGTGAAGCACCCACTTGTTGTCATACAGACCTGTTTTAACGCCTGCTCCGTAATAAGAGCAGGCGTTTTTTT
>gi|469761715|gb|CP004141.1|:93330-93494 Edwardsiella piscicida C07-087, complete genome-taxID:1288122-CM-MODEL_TRUE
GTAGATGCTCATTCGCCCCCTTATGTTTGCGTAAGCTTCATAAATCTGAGAATGATGCAGAGCCGACTTGTGGTGCCTATCGTCCGAATCGTGCTGTCCTTAACGCCAGCATGCCACGGACACGTCGTTGAGTGAGGCACCGATCAGTTGTCTTAAGATCTGATT
>gi|545778205|gb|U00096.3|:3986432-3986638 Escherichia coli str. K-12 substr. MG1655, complete genome-taxID:511145-CM-MODEL_TRUE
GTAGATGCTCATTCCATCTCTTATGTTCGCCTTAGTGCCTCATAAACTCCGGAATGACGCAGAGCCGTTTACGGTGCTTATCGTCCACTGACAGATGTCGCTTATGCCTCATCAGACACCATGGACACAACGTTGAGTGAAGCACCCACTTGTTGTCATACAGACCTGTTTTAACGCCTGCTCCGTAATAAGAGCAGGCGTTTTTTT
>gi|908245216|gb|CP006806.1|:312260-312391 Yersinia pestis 790 genome-taxID:1345701-CM-MODEL_TRUE
GCTTCATAAACCCAGGGATGACGCAGAGCCGATTTTAGAGTGCCTATTGTCCATGTAACCGATGTTGAGTAATGTCATCACATACCGGGCATAACGTTGAGTGAGGCACTGATATTGTTGTCTATCGACCTG
>gi|603338005|gb|CP007417.1|:4012051-4012258 Salmonella enterica subsp. enterica serovar Enteritidis str. SA20123395 genome-taxID:1412495-CM-MODEL_TRUE
GTAGATGCTCATTCCATCTCTTATGTTCGCCTTCTGGCCTCATAAACTCAGGAATGATGCAGAGCCGTTTACGGTGCTTATCGTCCACTGACAGATGTCGCTTACGCCTCATCAAACACCCTGGACACAACGTTGAGTGAAGCACCCCTTTATGTTGTCATACAGACCTGTTTTGACGCCTGCCCCTTAACCGGGCAGGCGTTTTTTT
>gi|604073353|gb|CP007396.1|:4012050-4012257 Salmonella enterica subsp. enterica serovar Enteritidis str. EC20121750 genome-taxID:1412541-CM-MODEL_TRUE
GTAGATGCTCATTCCATCTCTTATGTTCGCCTTCTGGCCTCATAAACTCAGGAATGATGCAGAGCCGTTTACGGTGCTTATCGTCCACTGACAGATGTCGCTTACGCCTCATCAAACACCCTGGACACAACGTTGAGTGAAGCACCCCTTTATGTTGTCATACAGACCTGTTTTGACGCCTGCCCCTTAACCGGGCAGGCGTTTTTTT
>gi|169748796|gb|CP000950.1|:c4432684-4432553 Yersinia pseudotuberculosis YPIII, complete genome-taxID:502800-CM-MODEL_TRUE
GCTTCATAAACCCAGGGATGACGCAGAGCCGATTTTAGAGTGCCTATTGTCCATGTAACCGATGTTGAGTAATGTCATCACATACCGGGCATAACGTTGAGTGAGGCACTGATATTGTTGTCTATCGACCTG
>gi|603267647|gb|CP007424.1|:4012043-4012250 Salmonella enterica subsp. enterica serovar Enteritidis str. EC20130348 genome-taxID:1412591-CM-MODEL_TRUE
GTAGATGCTCATTCCATCTCTTATGTTCGCCTTCTGGCCTCATAAACTCAGGAATGATGCAGAGCCGTTTACGGTGCTTATCGTCCACTGACAGATGTCGCTTACGCCTCATCAAACACCCTGGACACAACGTTGAGTGAAGCACCCCTTTATGTTGTCATACAGACCTGTTTTGACGCCTGCCCCTTAACCGGGCAGGCGTTTTTTT
>gi|808706883|gb|CP010440.1|:104699-104905 Escherichia coli K-12 strain ER3476, complete genome-taxID:83333-CM-MODEL_TRUE
GTAGATGCTCATTCCATCTCTTATGTTCGCCTTAGTGCCTCATAAACTCCGGAATGACGCAGAGCCGTTTACGGTGCTTATCGTCCACTGACAGATGTCGCTTATGCCTCATCAGACACCATGGACACAACGTTGAGTGAAGCACCCACTTGTTGTCATACAGACCTGTTTTAACGCCTGCTCCGTAATAAGAGCAGGCGTTTTTTT
>gi|604167706|gb|CP007385.1|:4012065-4012272 Salmonella enterica subsp. enterica serovar Enteritidis str. EC20121970 genome-taxID:1412582-CM-MODEL_TRUE
GTAGATGCTCATTCCATCTCTTATGTTCGCCTTCTGGCCTCATAAACTCAGGAATGATGCAGAGCCGTTTACGGTGCTTATCGTCCACTGACAGATGTCGCTTACGCCTCATCAAACACCCTGGACACAACGTTGAGTGAAGCACCCCTTTATGTTGTCATACAGACCTGTTTTGACGCCTGCCCCTTAACCGGGCAGGCGTTTTTTT
>gi|767829574|gb|CP010284.1|:c728179-727972 Salmonella enterica subsp. enterica serovar Newport str. CVM N1543, complete genome-taxID:858307-CM-MODEL_TRUE
GTAGATGCTCATTCCATCTCTTATGTTCGCCTTCTGGCCTCATAAACTCAGGAATGATGCAGAGCCGTTTACGGTGCTTATCGTCCACTGACAGATGTCGCTTACGCCTCATCAAACACCCTGGACACAACGTTGAGTGAAGCACCCCTTTATGTTGTCATACAGACCTGTTTTGACGCCTGCCCCTTAACCGGGCAGGCGTTTTTTT
>gi|747137039|gb|CP009049.1|:4539352-4539559 Salmonella enterica subsp. enterica serovar Paratyphi A strain CMCC 50973, complete genome-taxID:54388-CM-MODEL_TRUE
GTAGATGCTCATTCCATCTCTTATGTTCGCCTTCTGGCCTCATAAACTCAGGAATGATGCAGAGCCGTTTACGGTGCTTATCGTCCACTGACAGATGTCGCTTACGCCTCATCAAACACCCTGGACACAACGTTGAGTGAAGCACCCCTTTATGTTGTCATACAGACCTGTTTTGACGCCTGCCCCTTAACCGGGCAGGCGTTTTTTT
>gi|603694204|gb|CP007346.1|:4012049-4012256 Salmonella enterica subsp. enterica serovar Enteritidis str. EC20120229 genome-taxID:1412547-CM-MODEL_TRUE
GTAGATGCTCATTCCATCTCTTATGTTCGCCTTCTGGCCTCATAAACTCAGGAATGATGCAGAGCCGTTTACGGTGCTTATCGTCCACTGACAGATGTCGCTTACGCCTCATCAAACACCCTGGACACAACGTTGAGTGAAGCACCCCTTTATGTTGTCATACAGACCTGTTTTGACGCCTGCCCCTTAACCGGGCAGGCGTTTTTTT
>gi|744784319|gb|CP006929.1|:c4200131-4199966 Dickeya zeae EC1, complete genome-taxID:1427366-CM-MODEL_TRUE
GTAGATGCTCATTCCACCTTCTATGTTTGCTTCGGCTTCATAAACCTGGGAATGACGCAGAGCCATTTACGGTGCCTGACGTCCGGTTATTGATGAAGTGCTGTTTCATCGCGGTTGGACGTAATGTTGAGTGGGGCACCTTAAAGTTGTCTTTCAGACCTGATTT
>gi|818422575|gb|CP011365.1|:4043498-4043705 Salmonella enterica subsp. enterica serovar Typhimurium strain FORC_015, complete genome-taxID:90371-CM-MODEL_TRUE
GTAGATGCTCATTCCATCTCTTATGTTCGCCTTCTGGCCTCATAAACTCAGGAATGATGCAGAGCCGTTTACGGTGCTTATCGTCCACTGACAGATGTCGCTTACGCCTCATCAAACACCCTGGACACAACGTTGAGTGAAGCACCCCTTTATGTTGTCATACAGACCTGTTTTGACGCCTGCCCCTTAACCGGGCAGGCGTTTTTTT
>gi|323128316|gb|CP002487.1|:4163193-4163400 Salmonella enterica subsp. enterica serovar Typhimurium str. ST4/74, complete genome-taxID:909946-CM-MODEL_TRUE
GTAGATGCTCATTCCATCTCTTATGTTCGCCTTCTGGCCTCATAAACTCAGGAATGATGCAGAGCCGTTTACGGTGCTTATCGTCCACTGACAGATGTCGCTTACGCCTCATCAAACACCCTGGACACAACGTTGAGTGAAGCACCCCTTTATGTTGTCATACAGACCTGTTTTGACGCCTGCCCCTTAACCGGGCAGGCGTTTTTTT
>gi|657146798|gb|CP006692.1|:3697999-3698206 Salmonella bongori serovar 48:z41:-- str. RKS3044, complete genome-taxID:1382510-CM-MODEL_TRUE
GTAGATGCTCATTCCATCTCTTATGCTCGCCGTCTGGCTTCATAAACTCAGGAATGATGCAGAGCCGTTTACGGTGCTTATCGTCCACTGACAGATGTCGCTTACGCCTCATCAAACACCCTGGACACAACGTTGAGTGAAGCACCCCTTTATGTTGTCATATAGACCTGTTTTGACGCCTGCCCCTTAACCGGGCAGGCGTTTTTTT
>gi|777182157|emb|LN829403.1|:167980-168187 Salmonella enterica subsp. enterica serovar Typhimurium genome assembly NCTC13348, plasmid : 3-taxID:90371-CM-MODEL_TRUE
GTAGATGCTCATTCCATCTCTTATGTTCGCCTTCTGGCCTCATAAACTCAGGAATGATGCAGAGCCGTTTACGGTGCTTATCGTCCACTGACAGATGTCGCTTACGCCTCATCAAACACCCTGGACACAACGTTGAGTGAAGCACCCCTTTATGTTGTCATACAGACCTGTTTTGACGCCTGCCCCTTAACCGGGCAGGCGTTTTTTT
>gi|675820211|emb|LM996774.1|:c57415-57209 Escherichia coli genome assembly FHI82, scaffold scaffold-15_contig-14.0_1_97162_[organism:Escherichia-taxID:562-CM-MODEL_TRUE
GTAGATGCTCATTCCATCTCTTATGTTCGCCTTAGTGCCTCATAAACTCCGGAATGACGCAGAGCCGTTTACGGTGCTTATCGTCCACTGACAGATGTCGCTTATGCCTCATCAGACACCATGGACACAACGTTGAGTGAAGCACCCACTTGTTGTCATACAGACCTGTTTTAACGCCTGCTCCGTAATAAGAGCAGGCGTTTTTTT
>gi|357204415|gb|CP003047.1|:c3512687-3512480 Salmonella enterica subsp. enterica serovar Gallinarum/pullorum str. RKS5078, complete genome-taxID:1081093-CM-MODEL_TRUE
GTAGATGCTCATTCCATCTCTTATGTTCGCCTTCTGGCCTCATAAACTCAGGAATGATGCAGAGCCGTTTACGGTGCTTATCGTCCACTGACAGATGTCGCTTACGTCTCATCAAACACCCTGGACACAACGTTGAGTGAAGCACCCCTTTATGTTGTCATACAGACCTGTTTTGACGCCTGCCCCTTAACCGGGCAGGCGTTTTTTT
>gi|751399318|gb|CP010585.1|:3875241-3875447 Escherichia coli strain C41(DE3), complete genome-taxID:562-CM-MODEL_TRUE
GTAGATGCTCATTCTATCTCTTATGTTCGCCTTAGTGCCTCATAAACTCCGGAATGACGCAGAGCCGTTTACGGTGCTTATCGTCCACTGACAGATGTCGCTTATGCCTCATCAGACACCATGGACACAACGTTGAGTGAAGCACCCACTTGTTGTCATACAGACCTGTTTTAACGCCTGCTCCGTAATAAGAGCAGGCGTTTTTTT
>gi|687675228|emb|LM995446.1|:3929735-3929941 Escherichia coli genome assembly EcRV308Chr, chromosome : 1-taxID:562-CM-MODEL_TRUE
GTAGATGCTCATTCCATCTCTTATGTTCGCCTTAGTGCCTCATAAACTCCGGAATGACGCAGAGCCGTTTACGGTGCTTATCGTCCACTGACAGATGTCGCTTATGCCTCATCAGACACCATGGACACAACGTTGAGTGAAGCACCCACTTGTTGTCATACAGACCTGTTTTAACGCCTGCTCCGTAATAAGAGCAGGCGTTTTTTT
>gi|218430358|emb|CU928163.2|:4472367-4472573 Escherichia coli UMN026 chromosome, complete genome-taxID:585056-CM-MODEL_TRUE
GTAGATGCTCATTCCATCTCTTATGTTCGCCTTAGTGCCTCATAAACTCCGGAATGACGCAGAGCCGTTTACGGTGCTTATCGTCCACTGACAGATGTCGCTTATGCCTCATCAGACACCATGGACACAACGTTGAGTGAAGCACCCACTTGTTGTCATACAGACCTGTTTTAACGCCTGCTCCGTAATAAGAGCAGGCGTTTTTTT
>gi|930813018|gb|CP012091.1|:3185323-3185530 Salmonella enterica subsp. enterica serovar Typhi strain PM016/13, complete genome-taxID:90370-CM-MODEL_TRUE
GTAGATGCTCATTCCATCTCTTATGTTCGCCTTCTGGCCTCATAAACTCAGGAATGATGCAGAGCCGTTTACGGTGCTTATCGTCCACTGACAGATGTCGCTTACGCCTCATCAAACACCCTGGACACAACGTTGAGTGAAGCACCCCTTTATGTTGTCATACAGACCTGTTTTGACGCCTGCCCCTTAACCGGGCAGGCGTTTTTTT
>gi|604064827|gb|CP007374.1|:4012056-4012263 Salmonella enterica subsp. enterica serovar Enteritidis str. EC20121746 genome-taxID:1412563-CM-MODEL_TRUE
GTAGATGCTCATTCCATCTCTTATGTTCGCCTTCTGGCCTCATAAACTCAGGAATGATGCAGAGCCGTTTACGGTGCTTATCGTCCACTGACAGATGTCGCTTACGCCTCATCAAACACCCTGGACACAACGTTGAGTGAAGCACCCCTTTATGTTGTCATACAGACCTGTTTTGACGCCTGCCCCTTAACCGGGCAGGCGTTTTTTT
>gi|689257448|gb|CP009450.1|:1049212-1049414 Pluralibacter gergoviae strain FB2, complete genome-taxID:61647-CM-MODEL_TRUE
GTAGATGCTCATTCCATCTCTTATGTTCGCGCAAGCCTCATAAACTCCGGAATGATGCAGAGCCATTTGCGGTGCTTATCGTCCACTGACAGATGTCGCTTCGGCCTCATCAGACACCATGGACATAACGTTGAGTGAAGCACCTTTTGTTGTCAAAACGACCTGTTTAACGCCTGCGCTGGCTTCAGCGCAGGCGTTTTTTT
>gi|603255572|gb|CP007423.1|:4012002-4012209 Salmonella enterica subsp. enterica serovar Enteritidis str. EC20130347 genome-taxID:1412590-CM-MODEL_TRUE
GTAGATGCTCATTCCATCTCTTATGTTCGCCTTCTGGCCTCATAAACTCAGGAATGATGCAGAGCCGTTTACGGTGCTTATCGTCCACTGACAGATGTCGCTTACGCCTCATCAAACACCCTGGACACAACGTTGAGTGAAGCACCCCTTTATGTTGTCATACAGACCTGTTTTGACGCCTGCCCCTTAACCGGGCAGGCGTTTTTTT
>gi|817615145|gb|CP007584.1|:4157183-4157390 Salmonella enterica subsp. enterica serovar Anatum str. USDA-ARS-USMARC-1735, complete genome-taxID:1454585-CM-MODEL_TRUE
GTAGATGCTCATTCCATCTCTTATGTTCGCCTTCTGGCCTCATAAACTCAGGAATGATGCAGAGCCGTTTACGGTGCTTATCGTCCACTGACAGATGTCGCTTACGCCTCATCAAACACCCTGGACACAACGTTGAGTGAAGCACCCCTTTATGTTGTCATACAGACCTGTTTTGACGCCTGCCCCTTAACCGGGCAGGCGTTTTTTT
>gi|755451319|gb|CP010067.1|:4174430-4174561 Yersinia pseudotuberculosis str. PA3606, complete genome-taxID:748672-CM-MODEL_TRUE
GCTTCATAAACCCAGGGATGACGCAGAGCCGATTTTAGAGTGCCTATTGTCCATGTAACCGATGTTGAGTAATGTCATCACATACCGGGCATAACGTTGAGTGAGGCACTGATATTGTTGTCTATCGACCTG
>gi|604181178|gb|CP007361.1|:4011519-4011726 Salmonella enterica subsp. enterica serovar Enteritidis str. SA20100349 genome-taxID:1412482-CM-MODEL_TRUE
GTAGATGCTCATTCCATCTCTTATGTTCGCCTTCTGGCCTCATAAACTCAGGAATGATGCAGAGCCGTTTACGGTGCTTATCGTCCACTGACAGATGTCGCTTACGCCTCATCAAACACCCTGGACACAACGTTGAGTGAAGCACCCCTTTATGTTGTCATACAGACCTGTTTTGACGCCTGCCCCTTAACCGGGCAGGCGTTTTTTT
>gi|605498156|gb|CP007507.1|:4005110-4005317 Salmonella enterica subsp. enterica serovar Enteritidis strain Durban, complete genome-taxID:149539-CM-MODEL_TRUE
GTAGATGCTCATTCCATCTCTTATGTTCGCCTTCTGGCCTCATAAACTCAGGAATGATGCAGAGCCGTTTACGGTGCTTATCGTCCACTGACAGATGTCGCTTACGCCTCATCAAACACCCTGGACACAACGTTGAGTGAAGCACCCCTTTATGTTGTCATACAGACCTGTTTTGACGCCTGCCCCTTAACCGGGCAGGCGTTTTTTT
>gi|604086116|gb|CP007400.1|:4012049-4012256 Salmonella enterica subsp. enterica serovar Enteritidis str. EC20120734 genome-taxID:1412609-CM-MODEL_TRUE
GTAGATGCTCATTCCATCTCTTATGTTCGCCTTCTGGCCTCATAAACTCAGGAATGATGCAGAGCCGTTTACGGTGCTTATCGTCCACTGACAGATGTCGCTTACGCCTCATCAAACACCCTGGACACAACGTTGAGTGAAGCACCCCTTTATGTTGTCATACAGACCTGTTTTGACGCCTGCCCCTTAACCGGGCAGGCGTTTTTTT
>gi|764039757|gb|CP004083.1|:3984271-3984442 Enterobacteriaceae bacterium bta3-1, complete genome-taxID:1265478-CM-MODEL_TRUE
GTAGATGCTCATTCACCTTCTTATGTTTGCGAAAGCTTCATAAACCTCCGAATGATGCAGAGCCAATTTACGGTGTCTATTGTCCGATCCTGATGATAGTGGTCTTGACCCTTCATCAGCCCACGGGCGTAACGTTGAGTGAGACACCAATCAGTTGTCCTAAGATCTGATT
>gi|339759707|gb|CP002910.1|:5161687-5161898 Klebsiella pneumoniae KCTC 2242, complete genome-taxID:1049565-CM-MODEL_TRUE
GTAGATGCTCATTCCATCTCTTATGTTCGCCTTCGTGCCTCATAAACTCCGGAATGATGCAGAGCCGTTCTTACGGTGCTTATCGTCCACTGACAGATGTCGCATTTATGCCTCATCAAACACCATGGACATTACGTTGAGTGAAGCACCCAATTTGTTGTCAAACAGACCTGTTTTAACGCCTGCCCTGATTTCAGCGCAGGCGTTTTTTT
>gi|675819780|emb|LM996343.1|:c56388-56182 Escherichia coli genome assembly FHI6, scaffold scaffold-15_contig-17.0_1_94660_[organism:Escherichia-taxID:562-CM-MODEL_TRUE
GTAGATGCTCATTCCATCTCTTATGTTCGCCTTAGTGCCTCATAAACTCCGGAATGACGCAGAGCCGTTTACGGTGCTTATCGTCCACTGACAGATGTCGCTTATGCCTCATCAGACACCATGGACACAACGTTGAGTGAAGCACCCACTTGTTGTCATACAGACCTGTTTTAACGCCTGCTCCGTAATAAGAGCAGGCGTTTTTTT
>gi|604103232|gb|CP007404.1|:4012053-4012260 Salmonella enterica subsp. enterica serovar Enteritidis str. EC20120774 genome-taxID:1412612-CM-MODEL_TRUE
GTAGATGCTCATTCCATCTCTTATGTTCGCCTTCTGGCCTCATAAACTCAGGAATGATGCAGAGCCGTTTACGGTGCTTATCGTCCACTGACAGATGTCGCTTACGCCTCATCAAACACCCTGGACACAACGTTGAGTGAAGCACCCCTTTATGTTGTCATACAGACCTGTTTTGACGCCTGCCCCTTAACCGGGCAGGCGTTTTTTT
>gi|675819212|emb|LM995775.1|:c50545-50339 Escherichia coli genome assembly FHI28, scaffold scaffold-11_contig-10.0_1_88672_[organism:Escherichia-taxID:562-CM-MODEL_TRUE
GTAGATGCTCATTCCATCTCTTATGTTCGCCTTAGTGCCTCATAAACTCCGGAATGACGCAGAGCCGTTTACGGTGCTTATCGTCCACTGACAGATGTCGCTTATGCCTCATCAGACACCATGGACACAACGTTGAGTGAAGCACCCACTTGTTGTCATACAGACCTGTTTTAACGCCTGCTCCGTAATAAGAGCAGGCGTTTTTTT
>gi|828959694|gb|CP011636.1|:c183761-183660 Klebsiella oxytoca strain CAV1374, complete genome-taxID:571-CM-MODEL_TRUE
GTAGATGCTCATTCCATCTCTTATGTTCGCCTTAGTGCCTCATAAACTCAGGAATGATGCAGAGCCGTTTTACGGTGCTTATCGTCCACTGACAGATGTCGC
>gi|828959694|gb|CP011636.1|:c183541-183426 Klebsiella oxytoca strain CAV1374, complete genome-taxID:571-CM-MODEL_TRUE
GATGAAGCATATAGCCTCATCAAACACCATGGACACTACGTTGAGTGAAGCACCCAATTTGTTGTCAAACAGACCTGTTTTAACGCCTGCCCTGGTTTCAGAGCAGGCGTTTTTTT
>gi|675819574|emb|LM996137.1|:42849-43055 Escherichia coli genome assembly FHI40, scaffold scaffold-6_contig-10.2_27735_87813_[organism:Escherichia-taxID:562-CM-MODEL_TRUE
GTAGATGCTCATTCCATCTCTTATGTTCGCCTTAGTGCCTCATAAACTCCGGAATGACGCAGAGCCGTTTACGGTGCTTATCGTCCACTGACAGATGTCGCTTATGCCTCATCAGACACCATGGACACAACGTTGAGTGAAGCACCCACTTGTTGTCATACAGACCTGTTTTAACGCCTGCTCCGTAATAAGAGCAGGCGTTTTTTT
>gi|604372271|gb|CP007466.1|:c3126725-3126518 Salmonella enterica subsp. enterica serovar Enteritidis str. SA20084644, complete genome-taxID:1412480-CM-MODEL_TRUE
GTAGATGCTCATTCCATCTCTTATGTTCGCCTTCTGGCCTCATAAACTCAGGAATGATGCAGAGCCGTTTACGGTGCTTATCGTCCACTGACAGATGTCGCTTACGCCTCATCAAACACCCTGGACACAACGTTGAGTGAAGCACCCCTTTATGTTGTCATACAGACCTGTTTTGACGCCTGCCCCTTAACCGGGCAGGCGTTTTTTT
>gi|56384585|gb|AE005174.2|:4848834-4849040 Escherichia coli O157:H7 EDL933, complete genome-taxID:155864-CM-MODEL_TRUE
GTAGATGCTCATTCCATCTCTTATGTTCGCCTTAGTGCCTCATAAACTCCGGAATGACGCAGAGCCGTTTACGGTGCTTATCGTCCACTGACAGATGTCGCTTATGCCTCATCAGACACCATGGACACAACGTTGAGTGAAGCACCCACTTGTTGTCATACAGACCTGTTTTAACGCCTGCTCCGTAATAAGAGCAGGCGTTTTTTT
>gi|51587641|emb|BX936398.1|:217970-218101 Yersinia pseudotuberculosis IP32953 genome, complete sequence-taxID:273123-CM-MODEL_TRUE
GCTTCATAAACCCAGGGATGACGCAGAGCCGATTTTAGAGTGCCTATTGTCCATGTAACCGATGTTGAGTAATGTCATCACATACCGGGCATAACGTTGAGTGAGGCACTGATATTGTTGTCTATCGACCTG
>gi|355423321|gb|CP002212.1|:4308521-4308727 Escherichia coli str. 'clone D i14', complete genome-taxID:885275-CM-MODEL_TRUE
GTAGATGCTCATTCCATCTCTTATGTTCGCCTTAGTGCCTCATAAACTCCGGAATGACGCAGAGCCGTTTACGGTGCTTATCGTCCACTGACAGATGTCGCTTATGCCTCATCAGACACCATGGACACAACGTTGAGTGAAGCACCCACTTGTTGTCATACAGACCTGTTTTAACGCCTGCTCCGTAATAAGAGCAGGCGTTTTTTT
>gi|928084184|gb|CP012681.1|:4093984-4094191 Salmonella enterica subsp. enterica serovar Typhimurium strain 33676, complete genome-taxID:90371-CM-MODEL_TRUE
GTAGATGCTCATTCCATCTCTTATGTTCGCCTTCTGGCCTCATAAACTCAGGAATGATGCAGAGCCGTTTACGGTGCTTATCGTCCACTGACAGATGTCGCTTACGCCTCATCAAACACCCTGGACACAACGTTGAGTGAAGCACCCCTTTATGTTGTCATACAGACCTGTTTTGACGCCTGCCCCTTAACCGGGCAGGCGTTTTTTT
>gi|675818145|emb|LK999977.1|:c53970-53764 Escherichia coli genome assembly FHI59, scaffold scaffold-18-taxID:562-CM-MODEL_TRUE
GTAGATGCTCATTCCATCTCTTATGTTCGCCTTAGTGCCTCATAAACTCCGGAATGACGCAGAGCCGTTTACGGTGCTTATCGTCCACTGACAGATGTCGCTTATGCCTCATCAGACACCATGGACACAACGTTGAGTGAAGCACCCACTTGTTGTCATACAGACCTGTTTTAACGCCTGCTCCGTAATAAGAGCAGGCGTTTTTTT
>gi|603158874|gb|CP007317.1|:4012051-4012258 Salmonella enterica subsp. enterica serovar Enteritidis str. SA20094803 genome-taxID:1412503-CM-MODEL_TRUE
GTAGATGCTCATTCCATCTCTTATGTTCGCCTTCTGGCCTCATAAACTCAGGAATGATGCAGAGCCGTTTACGGTGCTTATCGTCCACTGACAGATGTCGCTTACGCCTCATCAAACACCCTGGACACAACGTTGAGTGAAGCACCCCTTTATGTTGTCATACAGACCTGTTTTGACGCCTGCCCCTTAACCGGGCAGGCGTTTTTTT
>gi|62126203|gb|AE017220.1|:4077443-4077650 Salmonella enterica subsp. enterica serovar Choleraesuis str. SC-B67, complete genome-taxID:321314-CM-MODEL_TRUE
GTAGATGCTCATTCCATCTCTTATGTTCGCCTTCTGGCCTCATAAACTCAGGAATGATGCAGAGCCGTTTACGGTGCTTATCGTCCACTGACAGATGTCGCTTACGCCTCATCAAACACCCTGGACACAACGTTGAGTGAAGCACCCCTTTATGTTGTCATACAGACCTGTTTTGACGCCTGCCCCTTAACCGGGCAGGCGTTTTTTT
>gi|603401523|gb|CP007428.1|:4011989-4012092 Salmonella enterica subsp. enterica serovar Enteritidis str. EC20120677 genome-taxID:1412559-CM-MODEL_TRUE
GTAGATGCTCATTCCATCTCTTATGTTCGCCTTCTGGCCTCATAAACTCAGGAATGATGCAGAGCCGTTTACGGTGCTTATCGTCCACTGACAGATGTCGCTTA
>gi|604030926|gb|CP007339.1|:4011988-4012195 Salmonella enterica subsp. enterica serovar Enteritidis str. EC20120685 genome-taxID:1412534-CM-MODEL_TRUE
GTAGATGCTCATTCCATCTCTTATGTTCGCCTTCTGGCCTCATAAACTCAGGAATGATGCAGAGCCGTTTACGGTGCTTATCGTCCACTGACAGATGTCGCTTACGCCTCATCAAACACCCTGGACACAACGTTGAGTGAAGCACCCCTTTATGTTGTCATACAGACCTGTTTTGACGCCTGCCCCTTAACCGGGCAGGCGTTTTTTT
>gi|908276372|gb|CP010376.2|:213276-213478 Enterobacter cloacae strain 34977, complete genome-taxID:550-CM-MODEL_TRUE
GTAGATGCTCATTCCATCTCTTATGTTCGCCTTAAGGCCTCATAAACTCAGGAATGACGCAGAGCCGTTTACGGTGCTTATCGTCCACTGACAGATGTCGCTTCGGCCTCATCAGACACCATGGACACAACGTTGAGTGAAGCACCAAATATGTTGTCTTACAGACCTGTTTTAACGCCTGCTTTTATAGCAGGCGTTTTTTT
>gi|675820336|emb|LM996898.1|:38043-38249 Escherichia coli genome assembly FHI83, scaffold scaffold-12_contig-15.0_1_90378_[organism:Escherichia-taxID:562-CM-MODEL_TRUE
GTAGATGCTCATTCCATCTCTTATGTTCGCCTTAGTGCCTCATAAACTCCGGAATGACGCAGAGCCGTTTACGGTGCTTATCGTCCACTGACAGATGTCGCTTATGCCTCATCAGACACCATGGACACAACGTTGAGTGAAGCACCCACTTGTTGTCATACAGACCTGTTTTAACGCCTGCTCCGTAATAAGAGCAGGCGTTTTTTT
>gi|309700213|emb|FN649414.1|:4408619-4408825 Escherichia coli ETEC H10407, complete genome-taxID:316401-CM-MODEL_TRUE
GTAGATGCTCATTTCATCTCTTATGTTCGCCTTAGTGCCTCATAAACTCCGGAATGACGCAGAGCCGTTTACGGTGCTTATCGTCCACTGACAGATGTCGCTTATGCCTCATCAGACACCATGGACACAACGTTGAGTGAAGCACCCACTTGTTGTCATACAGACCTGTTTTAACGCCTGCTCCGTAATAAGAGCAGGCGTTTTTTT
>gi|660510169|gb|CP007799.1|:4383226-4383432 Escherichia coli Nissle 1917, complete genome-taxID:316435-CM-MODEL_TRUE
GTAGATGCTCATTCCATCTCTTATGTTCGCCTTAGTGCCTCATAAACTCCGGAATGACGCAGAGCCGTTTACGGTGCTTATCGTCCACTGACAGATGTCGCTTATGCCTCATCAGACACCATGGACACAACGTTGAGTGAAGCACCCACTTGTTGTCATACAGACCTGTTTTAACGCCTGCTCCGTAATAAGAGCAGGCGTTTTTTT
>gi|743003782|gb|CP010361.1|:5134276-5134487 Klebsiella pneumoniae strain 32192, complete genome-taxID:573-CM-MODEL_TRUE
GTAGATGCTCATTCCATCTCTTATGTTCGCCTTCGTGCCTCATAAACTCCGGAATGATGCAGAGCCGTTCTTACGGTGCTTATCGTCCACTGACAGATGTCGCATTTATGCCTCATCAAACACCATGGACATTACGTTGAGTGAAGCACCCAATTTGTTGTCAAACAGACCTGTTTTAACGCCTGCCCTGATTTCAGCGCAGGCGTTTTTTT
>gi|253972022|gb|CP000819.1|:3948238-3948444 Escherichia coli B str. REL606, complete genome-taxID:413997-CM-MODEL_TRUE
GTAGATGCTCATTCTATCTCTTATGTTCGCCTTAGTGCCTCATAAACTCCGGAATGACGCAGAGCCGTTTACGGTGCTTATCGTCCACTGACAGATGTCGCTTATGCCTCATCAGACACCATGGACACAACGTTGAGTGAAGCACCCACTTGTTGTCATACAGACCTGTTTTAACGCCTGCTCCGTAATAAGAGCAGGCGTTTTTTT
>gi|523439782|gb|CP006252.1|:162276-162456 Serratia liquefaciens ATCC 27592, complete genome-taxID:1346614-CM-MODEL_TRUE
GTAGATGCTCATTCCACCTCTTATGTTCGCCTTAGGCTTCATAAACCCTGGGAATGACGCAGAGCCGATTTAGGGTGCCTATTGCCCACCAGAACGATGACGGCGTTGCTTGCAATGGTCGACATCACACTCCGGGCATAACGTTGAGTGAGGCACCGCCCCTGTTGTCCTAGACCTGATT
>gi|664682453|gb|CP008801.1|:4063288-4063494 Escherichia coli KLY, complete genome-taxID:1435461-CM-MODEL_TRUE
GTAGATGCTCATTCCATCTCTTATGTTCGCCTTAGTGCCTCATAAACTCCGGAATGACGCAGAGCCGTTTACGGTGCTTATCGTCCACTGACAGATGTCGCTTATGCCTCATCAGACACCATGGACACAACGTTGAGTGAAGCACCCACTTGTTGTCATACAGACCTGTTTTAACGCCTGCTCCGTAATAAGAGCAGGCGTTTTTTT
>gi|755391802|gb|CP009787.1|:3098419-3098591 Yersinia rohdei strain YRA, complete genome-taxID:29485-CM-MODEL_TRUE
GCTTCATAAACCCAGGGATGATGCAGAGCCAATTTTAGGGTGCCTATTGTCCATGTAAACGATGTTGCATATCTTCATCACATACCGGGCATAACGTTGAGTGAGGCACCGACATTGTTGTCTGTAGACCTGAAAATTTCAGACGCTTGCCCTAATTCGGCAAGCGTTTTTTT
>gi|603228606|gb|CP007330.1|:3962779-3962986 Salmonella enterica subsp. enterica serovar Enteritidis str. EC20120003 genome-taxID:1412467-CM-MODEL_TRUE
GTAGATGCTCATTCCATCTCTTATGTTCGCCTTCTGGCCTCATAAACTCAGGAATGATGCAGAGCCGTTTACGGTGCTTATCGTCCACTGACAGATGTCGCTTACGCCTCATCAAACACCCTGGACACAACGTTGAGTGAAGCACCCCTTTATGTTGTCATACAGACCTGTTTTGACGCCTGCCCCTTAACCGGGCAGGCGTTTTTTT
>gi|604322487|gb|CP007245.1|:4034678-4034885 Salmonella enterica subsp. enterica serovar Enteritidis str. EC20120008, complete genome-taxID:1412470-CM-MODEL_TRUE
GTAGATGCTCATTCCATCTCTTATGTTCGCCTTCTGGCCTCATAAACTCAGGAATGATGCAGAGCCGTTTACGGTGCTTATCGTCCACTGACAGATGTCGCTTACGCCTCATCAAACACCCTGGACACAACGTTGAGTGAAGCACCCCTTTATGTTGTCATACAGACCTGTTTTGACGCCTGCCCCTTAACCGGGCAGGCGTTTTTTT
>gi|682036555|gb|CP009089.1|:4037336-4037543 Salmonella enterica subsp. enterica serovar Enteritidis strain OLF-SE7-100819, complete genome-taxID:149539-CM-MODEL_TRUE
GTAGATGCTCATTCCATCTCTTATGTTCGCCTTCTGGCCTCATAAACTCAGGAATGATGCAGAGCCGTTTACGGTGCTTATCGTCCACTGACAGATGTCGCTTACGCCTCATCAAACACCCTGGACACAACGTTGAGTGAAGCACCCCTTTATGTTGTCATACAGACCTGTTTTGACGCCTGCCCCTTAACCGGGCAGGCGTTTTTTT
>gi|927043620|gb|CP012554.1|:2885686-2885891 Citrobacter freundii strain P10159, complete genome-taxID:546-CM-MODEL_TRUE
GTAGATGCTCATTCCATCTCTTATGTTCGCCATCTGGCCTCATAAACTCAGGAATGATGCAGAGCCGTTTACGGTGCTTATCGTCCACAGACAGATGTCGCTCAGGCCTCATCAAACACCATGGACATAACGTTGAGTGAAGCACCCATTTATGTTGTCATACAGACCTGTTTAACGCCTGCTCCTTACCGAGCGGGCGTTTTTTT
>gi|306526293|gb|CP002038.1|:c4542010-4541846 Dickeya dadantii 3937, complete genome-taxID:198628-CM-MODEL_TRUE
GTAGATGCTCATTCCACCTTCTATGCTTGCTTCGGCTTCATAAACCTGGGAATGACGCAGAGCCATTTACGGTGCCTAACGTCCGATTATTGATGAAGCTTGCTTCATCGCTGTTGGACGTAACGTTGAGTGGGGCACCTTAAAGTTGTCTTTCAGACCTGATTT
>gi|595593103|gb|CP007391.1|:c4769237-4769031 Escherichia coli strain ST540, complete genome-taxID:562-CM-MODEL_TRUE
GTAGATGCTCATTCCATCTCTTATGTTCGCCTTAGTGCCTCATAAACTCCGGAATGACGCAGAGCCGTTTACGGTGCTTATCGTCCACTGACAGATGTCGCTTATGCCTCATCAGACACCATGGACACAACGTTGAGTGAAGCACCCACTTGTTGTCATACAGACCTGTTTTAACGCCTGCTCCGTAATAAGAGCAGGCGTTTTTTT
>gi|731469900|gb|CP009789.1|:3958086-3958292 Escherichia coli K-12 strain ER3413, complete genome-taxID:83333-CM-MODEL_TRUE
GTAGATGCTCATTCCATCTCTTATGTTCGCCTTAGTGCCTCATAAACTCCGGAATGACGCAGAGCCGTTTACGGTGCTTATCGTCCACTGACAGATGTCGCTTATGCCTCATCAGACACCATGGACACAACGTTGAGTGAAGCACCCACTTGTTGTCATACAGACCTGTTTTAACGCCTGCTCCGTAATAAGAGCAGGCGTTTTTTT
>gi|908253871|gb|CP006751.1|:c1014929-1014798 Yersinia pestis 3770, complete genome-taxID:1345707-CM-MODEL_TRUE
GCTTCATAAACCCAGGGATGACGCAGAGCCGATTTTAGAGTGCCTATTGTCCATGTAACCGATGTTGAGTAATGTCATCACATACCGGGCATAACGTTGAGTGAGGCACTGATATTGTTGTCTATCGACCTG
>gi|603369093|gb|CP007411.1|:4012056-4012263 Salmonella enterica subsp. enterica serovar Enteritidis str. EC20121990 genome-taxID:1412578-CM-MODEL_TRUE
GTAGATGCTCATTCCATCTCTTATGTTCGCCTTCTGGCCTCATAAACTCAGGAATGATGCAGAGCCGTTTACGGTGCTTATCGTCCACTGACAGATGTCGCTTACGCCTCATCAAACACCCTGGACACAACGTTGAGTGAAGCACCCCTTTATGTTGTCATACAGACCTGTTTTGACGCCTGCCCCTTAACCGGGCAGGCGTTTTTTT
>gi|696593549|gb|CP009565.1|:c3437150-3436943 Salmonella enterica subsp. enterica serovar Newport str. CVM 21554, complete genome-taxID:858308-CM-MODEL_TRUE
GTAGATGCTCATTCCATCTCTTATGTTCGCCTTCTGGCCTCATAAACTCAGGAATGATGCAGAGCCGTTTACGGTGCTTATCGTCCACTGACAGATGTCGCTTACGCCTCATCAAACACCCTGGACACAACGTTGAGTGAAGCACCCCTTTATGTTGTCATACAGACCTGTTTTGACGCCTGCCCCTTAACCGGGCAGGCGTTTTTTT
>gi|821329311|gb|CP011416.1|:2210551-2210757 Escherichia coli strain CFSAN029787, complete genome-taxID:562-CM-MODEL_TRUE
GTAGATGCTCATTCCATCTCTTATGTTCGCCTTAGTGCCTCATAAACTCCGGAATGACGCAGAGCCGTTTACGGTGCTTATCGTCCACTGACAGATGTCGCTTATGCCTCATCAGACACCATGGACACAACGTTGAGTGAAGCACCCACTTGTTGTCATACAGACCTGTTTTAACGCCTGCTCCGTAATAAGAGCAGGCGTTTTTTT
>gi|604421168|gb|CP007498.1|:4012052-4012259 Salmonella enterica subsp. enterica serovar Enteritidis str. EC20111510 genome-taxID:1412549-CM-MODEL_TRUE
GTAGATGCTCATTCCATCTCTTATGTTCGCCTTCTGGCCTCATAAACTCAGGAATGATGCAGAGCCGTTTACGGTGCTTATCGTCCACTGACAGATGTCGCTTACGCCTCATCAAACACCCTGGACACAACGTTGAGTGAAGCACCCCTTTATGTTGTCATACAGACCTGTTTTGACGCCTGCCCCTTAACCGGGCAGGCGTTTTTTT
>gi|675820553|emb|LM997115.1|:38058-38264 Escherichia coli genome assembly FHI70, scaffold scaffold-22_contig-18.0_1_92096_[organism:Escherichia-taxID:562-CM-MODEL_TRUE
GTAGATGCTCATTCCATCTCTTATGTTCGCCTTAGTGCCTCATAAACTCCGGAATGACGCAGAGCCGTTTACGGTGCTTATCGTCCACTGACAGATGTCGCTTATGCCTCATCAGACACCATGGACACAACGTTGAGTGAAGCACCCACTTGTTGTCATACAGACCTGTTTTAACGCCTGCTCCGTAATAAGAGCAGGCGTTTTTTT
>gi|861205826|gb|CP011967.1|:3919861-3920068 Salmonella enterica subsp. enterica serovar Paratyphi A strain CMCC50093 genome-taxID:54388-CM-MODEL_TRUE
GTAGATGCTCATTCCATCTCTTATGTTCGCCTTCTGGCCTCATAAACTCAGGAATGATGCAGAGCCGTTTACGGTGCTTATCGTCCACTGACAGATGTCGCTTACGCCTCATCAAACACCCTGGACACAACGTTGAGTGAAGCACCCCTTTATGTTGTCATACAGACCTGTTTTGACGCCTGCCCCTTAACCGGGCAGGCGTTTTTTT
>gi|669110799|gb|CP007804.2|:4048630-4048837 Salmonella enterica subsp. enterica serovar Typhimurium strain VNP20009, complete genome-taxID:90371-CM-MODEL_TRUE
GTAGATGCTCATTCCATCTCTTATGTTCGCCTTCTGGCCTCATAAACTCAGGAATGATGCAGAGCCGTTTACGGTGCTTATCGTCCACTGACAGATGTCGCTTACGCCTCATCAAACACCCTGGACACAACGTTGAGTGAAGCACCCCTTTATGTTGTCATACAGACCTGTTTTGACGCCTGCCCCTTAACCGGGCAGGCGTTTTTTT
>gi|602843569|gb|CP007291.1|:4012039-4012246 Salmonella enterica subsp. enterica serovar Enteritidis str. SA19992322 genome-taxID:1412452-CM-MODEL_TRUE
GTAGATGCTCATTCCATCTCTTATGTTCGCCTTCTGGCCTCATAAACTCAGGAATGATGCAGAGCCGTTTACGGTGCTTATCGTCCACTGACAGATGTCGCTTACGCCTCATCAAACACCCTGGACACAACGTTGAGTGAAGCACCCCTTTATGTTGTCATACAGACCTGTTTTGACGCCTGCCCCTTAACCGGGCAGGCGTTTTTTT
>gi|603640538|gb|CP007352.1|:4012044-4012251 Salmonella enterica subsp. enterica serovar Enteritidis str. EC20120498 genome-taxID:1412545-CM-MODEL_TRUE
GTAGATGCTCATTCCATCTCTTATGTTCGCCTTCTGGCCTCATAAACTCAGGAATGATGCAGAGCCGTTTACGGTGCTTATCGTCCACTGACAGATGTCGCTTACGCCTCATCAAACACCCTGGACACAACGTTGAGTGAAGCACCCCTTTATGTTGTCATACAGACCTGTTTTGACGCCTGCCCCTTAACCGGGCAGGCGTTTTTTT
>gi|914835508|gb|CP012347.1|:c4443519-4443312 Salmonella enterica subsp. enterica serovar Pullorum str. ATCC 9120, complete genome-taxID:1029979-CM-MODEL_TRUE
GTAGATGCTCATTCCATCTCTTATGTTCGCCTTCTGGCCTCATAAACTCAGGAATGATGCAGAGCCGTTTACGGTGCTTATCGTCCACTGACAGATGTCGCTTACGTCTCATCAAACACCCTGGACACAACGTTGAGTGAAGCACCCCTTTATGTTGTCATACAGACCTGTTTTGACGCCTGCCCCTTAACCGGGCAGGCGTTTTTTT
>gi|755355075|gb|CP009723.1|:4263474-4263605 Yersinia pestis strain Shasta, complete genome-taxID:632-CM-MODEL_TRUE
GCTTCATAAACCCAGGGATGACGCAGAGCCGATTTTAGAGTGCCTATTGTCCATGTAACCGATGTTGAGTAATGTCATCACATACCGGGCATAACGTTGAGTGAGGCACTGATATTGTTGTCTATCGACCTG
>gi|392322800|gb|CP003678.1|:c4778960-4778758 Enterobacter cloacae subsp. dissolvens SDM, complete genome-taxID:1104326-CM-MODEL_TRUE
GTAGATGCTCATTCCATCTCTTATGTTCGCCTTAGTGCCTCATAAACTCAGGAATGATGCAGAGCCATTTACGGTGCTTATCGTCCACTGACAGATGTCGCTTCGGCCTCATCAGACACCATGGGCATAACGTTGAGTGAAGCACCAAATATGTTGTCTTACAGACCTGTTTTAACGCCTGCTTTTATAGCAGGCGTTTTTTT
>gi|603308282|gb|CP007422.1|:3964729-3964936 Salmonella enterica subsp. enterica serovar Enteritidis str. EC20090531, complete genome-taxID:1412462-CM-MODEL_TRUE
GTAGATGCTCATTCCATCTCTTATGTTCGCCTTCTGGCCTCATAAACTCAGGAATGATGCAGAGCCGTTTACGGTGCTTATCGTCCACTGACAGATGTCGCTTACGCCTCATCAAACACCCTGGACACAACGTTGAGTGAAGCACCCCTTTATGTTGTCATACAGACCTGTTTTGACGCCTGCCCCTTAACCGGGCAGGCGTTTTTTT
>gi|932857508|emb|LN877770.1|:4809543-4809749 Escherichia coli genome assembly ERS742059, chromosome : I-taxID:562-CM-MODEL_TRUE
GTAGATGCTCATTCCATCTCTTATGTTCGCCTTAGTGCCTCATAAACTCCGGAATGACGCAGAGCCGTTTACGGTGCTTATCGTCCACTGACAGATGTCGCTTATGCCTCATCAGACACCATGGACACAACGTTGAGTGAAGCACCCACTTGTTGTCATACAGACCTGTTTTAACGCCTGCTCCGTAATAAGAGCAGGCGTTTTTTT
>gi|690276415|gb|CP009458.1|:1281252-1281434 Cedecea neteri strain M006, complete genome-taxID:158822-CM-MODEL_TRUE
GTAGATGCTCATTCCACTTCTTATGTTTGCTCAGGCTTCATAAACCCAGGAATGACGCAGAGCCGATTACGGTGCTTATCGTCCACCGACAGATGTCGCCCCGATGGGGTCTCATCGAACACCCTGGACATAACGTTGAGTGAAGCACCACTTAGTTGTCAAACAGACCTGTTTAACACCTGC
>gi|603599008|gb|CP007368.1|:4012056-4012263 Salmonella enterica subsp. enterica serovar Enteritidis str. EC20121542 genome-taxID:1412557-CM-MODEL_TRUE
GTAGATGCTCATTCCATCTCTTATGTTCGCCTTCTGGCCTCATAAACTCAGGAATGATGCAGAGCCGTTTACGGTGCTTATCGTCCACTGACAGATGTCGCTTACGCCTCATCAAACACCCTGGACACAACGTTGAGTGAAGCACCCCTTTATGTTGTCATACAGACCTGTTTTGACGCCTGCCCCTTAACCGGGCAGGCGTTTTTTT
>gi|595625618|gb|CP006923.1|:c5063462-5063251 Klebsiella pneumoniae 30660/NJST258_1, complete genome-taxID:1420012-CM-MODEL_TRUE
GTAGATGCTCATTCCATCTCTTATGTTCGCCTTCGTGCCTCATAAACTCCGGAATGATGCAGAGCCGTTCTTACGGTGCTTATCGTCCACTGACAGATGTCGCATTTATGCCTCATCAAACACCATGGACATTACGTTGAGTGAAGCACCCAATTTGTTGTCAAACAGACCTGTTTTAACGCCTGCCCTGATTTCAGCGCAGGCGTTTTTTT
>gi|764048557|gb|CP007216.1|:58499-58706 Salmonella enterica subsp. enterica serovar Newport str. USDA-ARS-USMARC-1927, complete genome-taxID:1454620-CM-MODEL_TRUE
GTAGATGCTCATTCCATCTCTTATGTTCGCCTTCTGGCCTCATAAACTCAGGAATGATGCAGAGCCGTTTACGGTGCTTATCGTCCACTGACAGATGTCGCTTACGCCTCATCAAACACCCTGGACACAACGTTGAGTGAAGCACCCCTTTATGTTGTCATACAGACCTGTTTTGACGCCTGCCCCTTAACCGGGCAGGCGTTTTTTT
>gi|675819500|emb|LM996063.1|:c55802-55596 Escherichia coli genome assembly FHI43, scaffold scaffold-8_contig-9.2_69766_163694_[organism:Escherichia-taxID:562-CM-MODEL_TRUE
GTAGATGCTCATTCCATCTCTTATGTTCGCCTTAGTGCCTCATAAACTCCGGAATGACGCAGAGCCGTTTACGGTGCTTATCGTCCACTGACAGATGTCGCTTATGCCTCATCAGACACCATGGACACAACGTTGAGTGAAGCACCCACTTGTTGTCATACAGACCTGTTTTAACGCCTGCTCCGTAATAAGAGCAGGCGTTTTTTT
>gi|455418716|gb|CP004345.1|:c272156-272073 Morganella morganii subsp. morganii KT, complete genome-taxID:1124991-CM-MODEL_FALSE
GTAGATGCTCATCTCATTTCTTATGTTTGCGTAAGCTTCATAAACCCGGAGATGACGCAGAGCTAAATTCGGTGCCTATTGTCC
>gi|764057510|gb|CP007235.1|:57961-58168 Salmonella enterica subsp. enterica serovar Typhimurium str. USDA-ARS-USMARC-1899, complete genome-taxID:1454639-CM-MODEL_TRUE
GTAGATGCTCATTCCATCTCTTATGTTCGCCTTCTGGCCTCATAAACTCAGGAATGATGCAGAGCCGTTTACGGTGCTTATCGTCCACTGACAGATGTCGCTTACGCCTCATCAAACACCCTGGACACAACGTTGAGTGAAGCACCCCTTTATGTTGTCATACAGACCTGTTTTGACGCCTGCCCCTTAACCGGGCAGGCGTTTTTTT
>gi|755457955|gb|CP010247.1|:c436449-436318 Yersinia pestis Pestoides G, complete genome-taxID:649716-CM-MODEL_TRUE
GCTTCATAAACCCAGGGATGACGCAGAGCCGATTTTAGAGTGCCTATTGTCCATGTAACCGATGTTGAGTAATGTCATCACATACCGGGCATAACGTTGAGTGAGGCACTGATATTGTTGTCTATCGACCTG
>gi|197092687|emb|FM200053.1|:3915535-3915742 Salmonella enterica subsp. enterica serovar Paratyphi A str. AKU_12601 complete genome, strain AKU_12601-taxID:554290-CM-MODEL_TRUE
GTAGATGCTCATTCCATCTCTTATGTTCGCCTTCTGGCCTCATAAACTCAGGAATGATGCAGAGCCGTTTACGGTGCTTATCGTCCACTGACAGATGTCGCTTACGCCTCATCAAACACCCTGGACACAACGTTGAGTGAAGCACCCCTTTATGTTGTCATACAGACCTGTTTTGACGCCTGCCCCTTAACCGGGCAGGCGTTTTTTT
>gi|742994340|gb|CP010392.1|:c5114462-5114251 Klebsiella pneumoniae strain 34618, complete genome-taxID:573-CM-MODEL_TRUE
GTAGATGCTCATTCCATCTCTTATGTTCGCCTTCGTGCCTCATAAACTCCGGAATGATGCAGAGCCGTTCTTACGGTGCTTATCGTCCACTGACAGATGTCGCATTTATGCCTCATCAAACACCATGGACATTACGTTGAGTGAAGCACCCAATTTGTTGTCAAACAGACCTGTTTTAACGCCTGCCCTGATTTCAGCGCAGGCGTTTTTTT
>gi|451908558|gb|CP004027.1|:c2882185-2881978 Salmonella enterica subsp. enterica serovar Javiana str. CFSAN001992, complete genome-taxID:1267753-CM-MODEL_TRUE
GTAGATGCTCATTCCATCTCTTATGTTCGCCTTCTGGCCTCATAAACTCAGGAATGATGCAGAGCCGTTTACGGTGCTTATCGTCCACTGACAGATGTCGCTTACGCCTCATCAAACACCCTGGACACAACGTTGAGTGAAGCACCCCTTTATGTTGTCATACAGACCTGTTTTGACGCCTGCCCCTTAACCGGGCAGGCGTTTTTTT
>gi|933894153|gb|CP012514.1|:3989126-3989333 Salmonella enterica subsp. enterica serovar Thompson strain RM1986, complete genome-taxID:600-CM-MODEL_TRUE
GTAGATGCTCATTCCATCTCTTATGTTCGCCTTCTGGCCTCATAAACTCAGGAATGATGCAGAGCCGTTTACGGTGCTTATCGTCCACTGACAGATGTCGCTTACGCCTCATCAAACACCCTGGACACAACGTTGAGTGAAGCACCCCTTTATGTTGTCATACAGACCTGTTTTGACGCCTGCCCCTTAACCGGGCAGGCGTTTTTTT
>gi|110613622|gb|CP000266.1|:c3788119-3787913 Shigella flexneri 5 str. 8401, complete genome-taxID:373384-CM-MODEL_TRUE
GTAGATGCTCATTCCATCTCTTATGTTCGCCTTAGTGCCTCATAAACTCCGGAATGACGCAGAGCCGTTTACGGTGCTTATCGTCCACTGACAGATGTCGCTTATGCCTCATCAGACACCATGGACACAACGTTGAGTGAAGCACCCACTTGTTGTCATACAGACCTGTTTTAACGCCTGCTCCGTAATAAGAGCAGGCGTTTTTTT
>gi|122087364|emb|AM286415.1|:218965-219096 Yersinia enterocolitica subsp. enterocolitica 8081 complete genome-taxID:393305-CM-MODEL_TRUE
GCTTCATAAACCCAGGGATGACGCAGAGCCGATTTTAGGGTGCCTATTGTCCATGTAAACGATGTTGAATATCTTCATCACATACCGGGCATAACGTTGAGTGAGGCACCGACATTGTTGTCTGTAGACCTG
>gi|836716955|gb|CP009106.2|:106251-106457 Escherichia coli strain 94-3024, complete genome-taxID:562-CM-MODEL_TRUE
GTAGATGCTCATTCCATCTCTTATGTTCGCCTTAGTGCCTCATAAACTCCGGAATGACGCAGAGCCGTTTACGGTGCTTATCGTCCACTGACAGATGTCGCTTATGCCTCATCAGACACCATGGACACAACGTTGAGTGAAGCACCCACTTGTTGTCATACAGACCTGTTTTAACGCCTGCTCCGTAATAAGAGCAGGCGTTTTTTT
>gi|603489460|gb|CP007341.1|:4012049-4012256 Salmonella enterica subsp. enterica serovar Enteritidis str. EC20120687 genome-taxID:1412608-CM-MODEL_TRUE
GTAGATGCTCATTCCATCTCTTATGTTCGCCTTCTGGCCTCATAAACTCAGGAATGATGCAGAGCCGTTTACGGTGCTTATCGTCCACTGACAGATGTCGCTTACGCCTCATCAAACACCCTGGACACAACGTTGAGTGAAGCACCCCTTTATGTTGTCATACAGACCTGTTTTGACGCCTGCCCCTTAACCGGGCAGGCGTTTTTTT
>gi|603039835|gb|CP007304.1|:4012055-4012262 Salmonella enterica subsp. enterica serovar Enteritidis str. SA20093538 genome-taxID:1412522-CM-MODEL_TRUE
GTAGATGCTCATTCCATCTCTTATGTTCGCCTTCTGGCCTCATAAACTCAGGAATGATGCAGAGCCGTTTACGGTGCTTATCGTCCACTGACAGATGTCGCTTACGCCTCATCAAACACCCTGGACACAACGTTGAGTGAAGCACCCCTTTATGTTGTCATACAGACCTGTTTTGACGCCTGCCCCTTAACCGGGCAGGCGTTTTTTT
>gi|573966439|gb|CP006027.1|:4751818-4752024 Escherichia coli O145:H28 str. RM13514, complete genome-taxID:1248902-CM-MODEL_TRUE
GTAGATGCTCATTCCATCTCTTATGTTCGCCTTAGTGCCTCATAAACTCCGGAATGACGCAGAGCCGTTTACGGTGCTTATCGTCCACTGACAGATGTCGCTTATGCCTCATCAGACACCATGGACACAACGTTGAGTGAAGCACCCACTTGTTGTCATACAGACCTGTTTTAACGCCTGCTCCGTAATAAGAGCAGGCGTTTTTTT
>gi|675819825|emb|LM996388.1|:c57470-57264 Escherichia coli genome assembly FHI66, scaffold scaffold-16_contig-16.0_1_98599_[organism:Escherichia-taxID:562-CM-MODEL_TRUE
GTAGATGCTCATTCCATCTCTTATGTTCGCCTTAGTGCCTCATAAACTCCGGAATGACGCAGAGCCGTTTACGGTGCTTATCGTCCACTGACAGATGTCGCTTATGCCTCATCAGACACCATGGACACAACGTTGAGTGAAGCACCCACTTGTTGTCATACAGACCTGTTTTAACGCCTGCTCCGTAATAAGAGCAGGCGTTTTTTT
>gi|371586224|gb|CP003244.1|:c4642772-4642605 Rahnella aquatilis CIP 78.65 = ATCC 33071, complete genome-taxID:745277-CM-MODEL_TRUE
GTAGATGCTCATTCCACCCATTATGTTTGCCCCGGCTTCATAAACCTGGGAATGATGCAGAGCCAATTTACAGTGCCTATTGTCATCCTGACCGATAACGCGCAAGCGCTATCATCCAGAAGGCAAAACGTTGAGTGAGGCACTAAATCTGTTGTCCTAGACCTGATT
>gi|808698133|gb|CP010438.1|:102703-102909 Escherichia coli K-12 strain ER3454, complete genome-taxID:83333-CM-MODEL_TRUE
GTAGATGCTCATTCCATCTCTTATGTTCGCCTTAGTGCCTCATAAACTCCGGAATGACGCAGAGCCGTTTACGGTGCTTATCGTCCACTGACAGATGTCGCTTATGCCTCATCAGACACCATGGACACAACGTTGAGTGAAGCACCCACTTGTTGTCATACAGACCTGTTTTAACGCCTGCTCCGTAATAAGAGCAGGCGTTTTTTT
>gi|747132831|gb|CP009559.1|:c1544461-1544254 Salmonella enterica subsp. enterica serovar Paratyphi A strain CMCC 50503, complete genome-taxID:54388-CM-MODEL_TRUE
GTAGATGCTCATTCCATCTCTTATGTTCGCCTTCTGGCCTCATAAACTCAGGAATGATGCAGAGCCGTTTACGGTGCTTATCGTCCACTGACAGATGTCGCTTACGCCTCATCAAACACCCTGGACACAACGTTGAGTGAAGCACCCCTTTATGTTGTCATACAGACCTGTTTTGACGCCTGCCCCTTAACCGGGCAGGCGTTTTTTT
>gi|342360612|gb|AE005674.2|:3994762-3994968 Shigella flexneri 2a str. 301, complete genome-taxID:198214-CM-MODEL_TRUE
GTAGATGCTCATTCCATCTCTTATGTTCGCCTTAGTGCCTCATAAACTCCGGAATGACGCAGAGCCGTTTACGGTGCTTATCGTCCACTGACAGATGTCGCTTATGCCTCATCAGACACCATGGACACAACGTTGAGTGAAGCACCCACTTGTTGTCATACAGACCTGTTTTAACGCCTGCTCCGTAATAAGAGCAGGCGTTTTTTT
>gi|743569396|gb|CP006722.1|:c5141935-5141724 Klebsiella pneumoniae subsp. pneumoniae 1158, complete genome-taxID:1392499-CM-MODEL_TRUE
GTAGATGCTCATTCCATCTCTTATGTTCGCCTTCGTGCCTCATAAACTCCGGAATGATGCAGAGCCGTTCTTACGGTGCTTATCGTCCACTGACAGATGTCGCATTTATGCCTCATCAAACACCATGGACATTACGTTGAGTGAAGCACCCAATTTGTTGTCAAACAGACCTGTTTTAACGCCTGCCCTGATTTCAGCGCAGGCGTTTTTTT
>gi|723234405|gb|CP009863.1|:159578-159789 Klebsiella pneumoniae subsp. pneumoniae strain KPNIH29, complete genome-taxID:72407-CM-MODEL_TRUE
GTAGATGCTCATTCCATCTCTTATGTTCGCCTTCGTGCCTCATAAACTCCGGAATGATGCAGAGCCGTTCTTACGGTGCTTATCGTCCACTGACAGATGTCGCATTTATGCCTCATCAAACACCATGGACATTACGTTGAGTGAAGCACCCAATTTGTTGTCAAACAGACCTGTTTTAACGCCTGCCCTGATTTCAGCGCAGGCGTTTTTTT
>gi|902598956|gb|CP011980.1|:c5109096-5108885 Klebsiella pneumoniae 500_1420, complete genome-taxID:1304922-CM-MODEL_TRUE
GTAGATGCTCATTCCATCTCTTATGTTCGCCTTCGTGCCTCATAAACTCCGGAATGATGCAGAGCCGTTCTTACGGTGCTTATCGTCCACTGACAGATGTCGCATTTATGCCTCATCAAACACCATGGACATTACGTTGAGTGAAGCACCCAATTTGTTGTCAAACAGACCTGTTTTAACGCCTGCCCTGATTTCAGCGCAGGCGTTTTTTT
>gi|308746527|gb|CP002272.1|:c4577742-4577542 Enterobacter lignolyticus SCF1, complete genome-taxID:701347-CM-MODEL_TRUE
GTAGATGCTCATTCCATCTCTTATGTTCGCTTTCAGGCCTCATAAACTCAGGAATGATGCAGAGCCGTTTACGGTGCTTATCGTCCACTGACAGATGTCGCTTCGGCCTCATCAGACACCATGGACATAACGTTGAGTGAAGCACCATTTGTTGTCAAAACAGACCTGTTTTAACGCCTGCTCTTGAGCAGGCGTTTTTTT
>gi|675817501|emb|LM997392.1|:c193764-193558 Escherichia coli genome assembly FHI7, scaffold scaffold-17_contig-10.0_1_231831_[organism:Escherichia-taxID:562-CM-MODEL_TRUE
GTAGATGCTCATTCCATCTCTTATGTTCGCCTTAGTGCCTCATAAACTCCGGAATGACGCAGAGCCGTTTACGGTGCTTATCGTCCACTGACAGATGTCGCTTATGCCTCATCAGACACCATGGACACAACGTTGAGTGAAGCACCCACTTGTTGTCATACAGACCTGTTTTAACGCCTGCTCCGTAATAAGAGCAGGCGTTTTTTT
>gi|365184443|emb|HE617160.1|:c4520917-4520854 Pantoea ananatis LMG 5342 main chromosome complete genome-taxID:1123863-CM-MODEL_FALSE
GTAGATGCTCATTCCACCTCTTATGTTTGCTTCGGCTACATAAACCTGGGAATGACGCAGAGCC
>gi|808191682|gb|CP007540.1|:c4427595-4427389 Salmonella enterica subsp. enterica serovar Montevideo str. USDA-ARS-USMARC-1921, complete genome-taxID:1454606-CM-MODEL_TRUE
GTAGATGCTCATTCCATCTCTTATGTTCGCCTTCTGGCCTCATAAACTCAGGAATGATGCAGAGCCGTTTACGGTGCTTATCGTCCACTGACAGATGTCGCTTACGCCTCATCAAACACCCTGGACACAACGTTGAGTGAAGCACCCCTTTATGTTGTCATACAGACCTGTTTTGACGCCTGCCCCTTAACCGGGCAGGCGTTTTTT
>gi|908258101|gb|CP006754.1|:c874892-874761 Yersinia pestis 3067, complete genome-taxID:1345706-CM-MODEL_TRUE
GCTTCATAAACCCAGGGATGACGCAGAGCCGATTTTAGAGTGCCTATTGTCCATGTAACCGATGTTGAGTAATGTCATCACATACCGGGCATAACGTTGAGTGAGGCACTGATATTGTTGTCTATCGACCTG
>gi|284006555|emb|FN545161.1|:42622-42763 Arsenophonus nasoniae whole genome shotgun assembly, contig scaffold00210-taxID:638-CM-MODEL_TRUE
GTAGATGCTCATCCAGCTTCTTGTGATTGCGTTTCGCATCATAAACTATAGGATGACGCAGAGCCAATTTAATGTGCCTATTGTCCACGTTATCGATGCAATAATATCCATCACCAACCGGACGCAACGTTGAGTGAGGCAC
>gi|932277743|gb|CP009768.1|:c4588050-4587843 Salmonella enterica subsp. enterica serovar Enteritidis strain FORC_007, complete genome-taxID:149539-CM-MODEL_TRUE
GTAGATGCTCATTCCATCTCTTATGTTCGCCTTCTGGCCTCATAAACTCAGGAATGATGCAGAGCCGTTTACGGTGCTTATCGTCCACTGACAGATGTCGCTTACGCCTCATCAAACACCCTGGACACAACGTTGAGTGAAGCACCCCTTTATGTTGTCATACAGACCTGTTTTGACGCCTGCCCCTTAACCGGGCAGGCGTTTTTTT
>gi|145316543|gb|CP000653.1|:c4326971-4326771 Enterobacter sp. 638, complete genome-taxID:399742-CM-MODEL_TRUE
GTAGATGCTCATTCCACCTCTTATGTTCGCCTTAGTGCCTCATAAACTCAGGAATGACGCAGAGCCATTTACGGTGCTTATCGTCCACCGACAGATGTCGCTTCGGCCTCATCAAACACCATGGACACAACGTTGAGTGAAGCACCAAATATGTTGTCGAATAGATCTGTTTAACGCCTGCTTTTTAGCAGGCGTTTTTTT
>gi|307551844|gb|CP001671.1|:4355433-4355639 Escherichia coli ABU 83972, complete genome-taxID:655817-CM-MODEL_TRUE
GTAGATGCTCATTCCATCTCTTATGTTCGCCTTAGTGCCTCATAAACTCCGGAATGACGCAGAGCCGTTTACGGTGCTTATCGTCCACTGACAGATGTCGCTTATGCCTCATCAGACACCATGGACACAACGTTGAGTGAAGCACCCACTTGTTGTCATACAGACCTGTTTTAACGCCTGCTCCGTAATAAGAGCAGGCGTTTTTTT
>gi|91070629|gb|CP000243.1|:4246425-4246631 Escherichia coli UTI89, complete genome-taxID:364106-CM-MODEL_TRUE
GTAGATGCTCATTCCATCTCTTATGTTCGCCTTAGTGCCTCATAAACTCCGGAATGACGCAGAGCCGTTTACGGTGCTTATCGTCCACTGACAGATGTCGCTTATGCCTCATCAGACACCATGGACACAACGTTGAGTGAAGCACCCACTTGTTGTCATACAGACCTGTTTTAACGCCTGCTCCGTAATAAGAGCAGGCGTTTTTTT
>gi|602880986|gb|CP007281.1|:4012053-4012260 Salmonella enterica subsp. enterica serovar Enteritidis str. SA19961622 genome-taxID:1412497-CM-MODEL_TRUE
GTAGATGCTCATTCCATCTCTTATGTTCGCCTTCTGGCCTCATAAACTCAGGAATGATGCAGAGCCGTTTACGGTGCTTATCGTCCACTGACAGATGTCGCTTACGCCTCATCAAACACCCTGGACACAACGTTGAGTGAAGCACCCCTTTATGTTGTCATACAGACCTGTTTTGACGCCTGCCCCTTAACCGGGCAGGCGTTTTTTT
>gi|850013407|gb|CP011938.1|:3854300-3854506 Escherichia coli strain C43(DE3), complete genome-taxID:562-CM-MODEL_TRUE
GTAGATGCTCATTCTATCTCTTATGTTCGCCTTAGTGCCTCATAAACTCCGGAATGACGCAGAGCCGTTTACGGTGCTTATCGTCCACTGACAGATGTCGCTTATGCCTCATCAGACACCATGGACACAACGTTGAGTGAAGCACCCACTTGTTGTCATACAGACCTGTTTTAACGCCTGCTCCGTAATAAGAGCAGGCGTTTTTTT
>gi|674281104|gb|CP009102.1|:4077575-4077782 Salmonella enterica subsp. enterica serovar Typhimurium strain ATCC 13311, complete genome-taxID:90371-CM-MODEL_TRUE
GTAGATGCTCATTCCATCTCTTATGTTCGCCTTCTGGCCTCATAAACTCAGGAATGATGCAGAGCCGTTTACGGTGCTTATCGTCCACTGACAGATGTCGCTTACGCCTCATCAAACACCCTGGACACAACGTTGAGTGAAGCACCCCTTTATGTTGTCATACAGACCTGTTTTGACGCCTGCCCCTTAACCGGGCAGGCGTTTTTTT
>gi|676254236|emb|LN554908.1|:c52551-52345 Escherichia coli genome assembly FHI62, scaffold scaffold-12_contig-11.0_1_90697_[organism:Escherichia-taxID:562-CM-MODEL_TRUE
GTAGATGCTCATTCCATCTCTTATGTTCGCCTTAGTGCCTCATAAACTCCGGAATGACGCAGAGCCGTTTACGGTGCTTATCGTCCACTGACAGATGTCGCTTATGCCTCATCAGACACCATGGACACAACGTTGAGTGAAGCACCCACTTGTTGTCATACAGACCTGTTTTAACGCCTGCTCCGTAATAAGAGCAGGCGTTTTTTT
>gi|253322479|gb|CP001665.1|:c4467132-4466926 Escherichia coli 'BL21-Gold(DE3)pLysS AG', complete genome-taxID:866768-CM-MODEL_TRUE
GTAGATGCTCATTCTATCTCTTATGTTCGCCTTAGTGCCTCATAAACTCCGGAATGACGCAGAGCCGTTTACGGTGCTTATCGTCCACTGACAGATGTCGCTTATGCCTCATCAGACACCATGGACACAACGTTGAGTGAAGCACCCACTTGTTGTCATACAGACCTGTTTTAACGCCTGCTCCGTAATAAGAGCAGGCGTTTTTTT
>gi|603662724|gb|CP007344.1|:4011328-4011535 Salmonella enterica subsp. enterica serovar Enteritidis str. EC20120213 genome-taxID:1412528-CM-MODEL_TRUE
GTAGATGCTCATTCCATCTCTTATGTTCGCCTTCTGGCCTCATAAACTCAGGAATGATGCAGAGCCGTTTACGGTGCTTATCGTCCACTGACAGATGTCGCTTACGCCTCATCAAACACCCTGGACACAACGTTGAGTGAAGCACCCCTTTATGTTGTCATACAGACCTGTTTTGACGCCTGCCCCTTAACCGGGCAGGCGTTTTTTT
>gi|297627574|emb|FN667742.1|:334444-334600 Xenorhabdus nematophila ATCC 19061 chromosome, complete genome-taxID:406817-CM-MODEL_TRUE
GTAGATACTCATCCCACTTCTTATGACAGTATTCACTTCATAAACCCCAGGATGATGTAGAGCTGATTATCGGTGCCTATGGTCCACGTTATAGATGAGTAAGCATGACTTTTTTTGTCTTTTCATCACAAACCGGACACAACGTTGAGTGAGGCAC
>gi|197936256|gb|CP001144.1|:4170255-4170462 Salmonella enterica subsp. enterica serovar Dublin str. CT_02021853, complete genome-taxID:439851-CM-MODEL_TRUE
GTAGATGCTCATTCCATCTCTTATGTTCGCCTTCTGGCCTCATAAACTCAGGAATGATGCAGAGCCGTTTACGGTGCTTATCGTCCACTGACAGATGTCGCTTACGCCTCATCAAACACCCTGGACACAACGTTGAGTGAAGCACCCCTTTATGTTGTCATACAGACCTGTTTTGACGCCAGCCCCTTAACCGGGCAGGCGTTTTTTT
>gi|604142073|gb|CP007379.1|:4012044-4012251 Salmonella enterica subsp. enterica serovar Enteritidis str. EC20120969 genome-taxID:1412619-CM-MODEL_TRUE
GTAGATGCTCATTCCATCTCTTATGTTCGCCTTCTGGCCTCATAAACTCAGGAATGATGCAGAGCCGTTTACGGTGCTTATCGTCCACTGACAGATGTCGCTTACGCCTCATCAAACACCCTGGACACAACGTTGAGTGAAGCACCCCTTTATGTTGTCATACAGACCTGTTTTGACGCCTGCCCCTTAACCGGGCAGGCGTTTTTTT
>gi|301156631|emb|FQ312003.1|:4163192-4163399 Salmonella enterica subsp. enterica serovar Typhimurium SL1344 complete genome-taxID:216597-CM-MODEL_TRUE
GTAGATGCTCATTCCATCTCTTATGTTCGCCTTCTGGCCTCATAAACTCAGGAATGATGCAGAGCCGTTTACGGTGCTTATCGTCCACTGACAGATGTCGCTTACGCCTCATCAAACACCCTGGACACAACGTTGAGTGAAGCACCCCTTTATGTTGTCATACAGACCTGTTTTGACGCCTGCCCCTTAACCGGGCAGGCGTTTTTTT
>gi|560176986|emb|HF969015.2|:3997831-3998038 Salmonella enterica subsp. enterica serovar Bovismorbificans str. 3114 complete genome-taxID:1320309-CM-MODEL_TRUE
GTAGATGCTCATTCCATCTCTTATGTTCGCCTTCTGGCCTCATAAACTCAGGAATGATGCAGAGCCGTTTACGGTGCTTATCGTCCACTGACAGATGTCGCTTACGCCTCATCAAACACCCTGGACACAACGTTGAGTGAAGCACCCCTTTATGTTGTCATACAGACCTGTTTTGACGCCTGCCCCTTAACCGGGCAGGCGTTTTTTT
>gi|742679781|gb|CP006738.1|:c5135565-5135354 Klebsiella pneumoniae HK787, complete genome-taxID:1392500-CM-MODEL_TRUE
GTAGATGCTCATTCCATCTCTTATGTTCGCCTTCGTGCCTCATAAACTCCGGAATGATGCAGAGCCGTTCTTACGGTGCTTATCGTCCACTGACAGATGTCGCATTTATGCCTCATCAAACACCATGGACATTACGTTGAGTGAAGCACCCAATTTGTTGTCAAACAGACCTGTTTTAACGCCTGCCCTGATTTCAGCGCAGGCGTTTTTTT
>gi|308056051|gb|CP002206.1|:3602611-3602789 Pantoea vagans C9-1, complete genome-taxID:712898-CM-MODEL_TRUE
GTAGATGCTCATTCCACCTCTTATGTTTGCTGATGCTACATAAACCTGGGAATGATGCAGAGCCAATTTTAGGTACCTGTTGTCTGCCTGCCTGTATCGCGAAAGCCTTACAGGGTTAACAGACACCACGTTGAGTCAGGTACCTCCCGGTTGTCTTACCGACCTGATCTTACACCTGC
>gi|284919779|emb|FN554766.1|:4451786-4451992 Escherichia coli 042 complete genome-taxID:216592-CM-MODEL_TRUE
GTAGATGCTCATTCCATCTCTTATGTTCGCCTTAGTGCCTCATAAACTCCGGAATGACGCAGAGCCGTTTACGGTGCTTATCGTCCACTGACAGATGTCGCTTATGCCTCATCAGACACCATGGACACAACGTTGAGTGAAGCACCCACTTGTTGTCATACAGACCTGTTTTAACGCCTGCTCCGTAATAAGAGCAGGCGTTTTTTT
>gi|755375669|gb|CP009792.1|:c392563-392432 Yersinia pseudotuberculosis YPIII, complete genome-taxID:502800-CM-MODEL_TRUE
GCTTCATAAACCCAGGGATGACGCAGAGCCGATTTTAGAGTGCCTATTGTCCATGTAACCGATGTTGAGTAATGTCATCACATACCGGGCATAACGTTGAGTGAGGCACTGATATTGTTGTCTATCGACCTG
>gi|169887498|gb|CP000948.1|:4083375-4083581 Escherichia coli str. K12 substr. DH10B, complete genome-taxID:316385-CM-MODEL_TRUE
GTAGATGCTCATTCCATCTCTTATGTTCGCCTTAGTGCCTCATAAACTCCGGAATGACGCAGAGCCGTTTACGGTGCTTATCGTCCACTGACAGATGTCGCTTATGCCTCATCAGACACCATGGACACAACGTTGAGTGAAGCACCCACTTGTTGTCATACAGACCTGTTTTAACGCCTGCTCCGTAATAAGAGCAGGCGTTTTTTT
>gi|603463080|gb|CP007432.1|:4012047-4012254 Salmonella enterica subsp. enterica serovar Enteritidis str. EC20100131 genome-taxID:1412584-CM-MODEL_TRUE
GTAGATGCTCATTCCATCTCTTATGTTCGCCTTCTGGCCTCATAAACTCAGGAATGATGCAGAGCCGTTTACGGTGCTTATCGTCCACTGACAGATGTCGCTTACGCCTCATCAAACACCCTGGACACAACGTTGAGTGAAGCACCCCTTTATGTTGTCATACAGACCTGTTTTGACGCCTGCCCCTTAACCGGGCAGGCGTTTTTTT
>gi|690280870|gb|CP009459.1|:1264488-1264671 Cedecea neteri strain ND14a, complete genome-taxID:158822-CM-MODEL_TRUE
GTAGATGCTCATTCCACTTCTTATGCTTGCTTCGGCTTCATAAACCCAGGAATGACGCAGAGCCGATTACGGTGCTTATCGTCCACCGACAGATGTCGCCCCTATGGGGTCTCATCGAACACCCTGGACATAACGTTGAGTGAAGCACCACTTAGTTGTCAAACAGACCTGTTTTAACACCTGC
>gi|194709404|gb|CP001127.1|:4020964-4021171 Salmonella enterica subsp. enterica serovar Schwarzengrund str. CVM19633, complete genome-taxID:439843-CM-MODEL_TRUE
GTAGATGCTCATTCCATCTCTTATGTTCGCCTTCTGGCCTCATAAACTCAGGAATGATGCAGAGCCGTTTACGGTGCTTATCGTCCACTGACAGATGTCGCTTACGCCTCATCAAACACCCTGGACACAACGTTGAGTGAAGCACCCCTTTATGTTGTCATACAGACCTGTTTTGACGCCTGCCCCTTAACCGGGCAGGCGTTTTTTT
>gi|755359298|gb|CP009712.1|:c2678495-2678364 Yersinia pseudotuberculosis IP 32953, complete genome-taxID:273123-CM-MODEL_TRUE
GCTTCATAAACCCAGGGATGACGCAGAGCCGATTTTAGAGTGCCTATTGTCCATGTAACCGATGTTGAGTAATGTCATCACATACCGGGCATAACGTTGAGTGAGGCACTGATATTGTTGTCTATCGACCTG
>gi|755416828|gb|CP009844.1|:303710-303841 Yersinia pestis strain Dodson, complete genome-taxID:632-CM-MODEL_TRUE
GCTTCATAAACCCAGGGATGACGCAGAGCCGATTTTAGAGTGCCTATTGTCCATGTAACCGATGTTGAGTAATGTCATCACATACCGGGCATAACGTTGAGTGAGGCACTGATATTGTTGTCTATCGACCTG
>gi|675820469|emb|LM997031.1|:c54337-54131 Escherichia coli genome assembly FHI89, scaffold scaffold-13_contig-8.0_1_92410_[organism:Escherichia-taxID:562-CM-MODEL_TRUE
GTAGATGCTCATTCCATCTCTTATGTTCGCCTTAGTGCCTCATAAACTCCGGAATGACGCAGAGCCGTTTACGGTGCTTATCGTCCACTGACAGATGTCGCTTATGCCTCATCAGACACCATGGACACAACGTTGAGTGAAGCACCCACTTGTTGTCATACAGACCTGTTTTAACGCCTGCTCCGTAATAAGAGCAGGCGTTTTTTT
>gi|604124770|gb|CP007375.1|:4012067-4012274 Salmonella enterica subsp. enterica serovar Enteritidis str. EC20120925 genome-taxID:1412615-CM-MODEL_TRUE
GTAGATGCTCATTCCATCTCTTATGTTCGCCTTCTGGCCTCATAAACTCAGGAATGATGCAGAGCCGTTTACGGTGCTTATCGTCCACTGACAGATGTCGCTTACGCCTCATCAAACACCCTGGACACAACGTTGAGTGAAGCACCCCTTTATGTTGTCATACAGACCTGTTTTGACGCCTGCCCCTTAACCGGGCAGGCGTTTTTTT
>gi|602960059|gb|CP007320.1|:3992166-3992373 Salmonella enterica subsp. enterica serovar Enteritidis str. EC20090135, complete genome-taxID:1412460-CM-MODEL_TRUE
GTAGATGCTCATTCCATCTCTTATGTTCGCCTTCTGGCCTCATAAACTCAGGAATGATGCAGAGCCGTTTACGGTGCTTATCGTCCACTGACAGATGTCGCTTACGCCTCATCAAACACCCTGGACACAACGTTGAGTGAAGCACCCCTTTATGTTGTCATACAGACCTGTTTTGACGCCTGCCCCTTAACCGGGCAGGCGTTTTTTT
>gi|355418401|gb|CP002211.1|:4308521-4308727 Escherichia coli str. 'clone D i2', complete genome-taxID:885276-CM-MODEL_TRUE
GTAGATGCTCATTCCATCTCTTATGTTCGCCTTAGTGCCTCATAAACTCCGGAATGACGCAGAGCCGTTTACGGTGCTTATCGTCCACTGACAGATGTCGCTTATGCCTCATCAGACACCATGGACACAACGTTGAGTGAAGCACCCACTTGTTGTCATACAGACCTGTTTTAACGCCTGCTCCGTAATAAGAGCAGGCGTTTTTTT
>gi|682104674|gb|CP008955.1|:3916853-3916984 Yersinia kristensenii strain ATCC 33639 genome-taxID:28152-CM-MODEL_TRUE
GCTTCATAAACCCAGGGATGACGCAGAGCCGATTTTAGGGTGCCTATTGTCCATGTAAACGATGTTGCATATCTTCATCACATACCGGGCATAACGTTGAGTGAGGCACCGACATTGTTGTCTGTAGACCTG
>gi|603097763|gb|CP007314.1|:4012010-4012217 Salmonella enterica subsp. enterica serovar Enteritidis str. SA20094389 genome-taxID:1412515-CM-MODEL_TRUE
GTAGATGCTCATTCCATCTCTTATGTTCGCCTTCTGGCCTCATAAACTCAGGAATGATGCAGAGCCGTTTACGGTGCTTATCGTCCACTGACAGATGTCGCTTACGCCTCATCAAACACCCTGGACACAACGTTGAGTGAAGCACCCCTTTATGTTGTCATACAGACCTGTTTTGACGCCTGCCCCTTAACCGGGCAGGCGTTTTTTT
>gi|288887617|gb|CP001891.1|:c5261908-5261697 Klebsiella variicola At-22, complete genome-taxID:640131-CM-MODEL_TRUE
GTAGATGCTCATTCCATCTCTTATGTTCGCCTTCGTGCCTCATAAACTCCGGAATGATGCAGAGCCGTTCTTACGGTGCTTATCGTCCACTGACAGATGTCGCATTTATGCCTCATCAAACACCATGGACATTACGTTGAGTGAAGCACCCAATTTGTTGTCAAATAGACCTGTTTTAACGCCTGCCCTGATTTCAGCGCAGGCGTTTTTTT
>gi|755379724|gb|CP009781.1|:c2470849-2470657 Yersinia aldovae 670-83, complete genome-taxID:1453495-CM-MODEL_TRUE
GTAGATGCTCATCCCACTTCTTATGACAGTTTGGTTTTATAGCCTCTTCATAAACCCAGGGATGATGCAGAGCCGATTTTAGGGTGCCTATTGTCCATGTAAACGATGTTGAGTCTCTTCATCACATACCGGGCATAACGTTGAGTGAGGCACCGACATTGTTGTCTGTAGACCTGAAATTTTAGACGCTTGC
>gi|675819283|emb|LM995846.1|:39703-39909 Escherichia coli genome assembly FHI29, scaffold scaffold-8_contig-13.0_1_55108_[organism:Escherichia-taxID:562-CM-MODEL_TRUE
GTAGATGCTCATTCCATCTCTTATGTTCGCCTTAGTGCCTCATAAACTCCGGAATGACGCAGAGCCGTTTACGGTGCTTATCGTCCACTGACAGATGTCGCTTATGCCTCATCAGACACCATGGACACAACGTTGAGTGAAGCACCCACTTGTTGTCATACAGACCTGTTTTAACGCCTGCTCCGTAATAAGAGCAGGCGTTTTTTT
>gi|927570490|gb|CP012674.1|:205229-205370 Proteus mirabilis strain CYPM1, complete genome-taxID:584-CM-MODEL_TRUE
GTAGATGCTCATTCCACTCCTTATGACAGCATATGACTTCATAAACCTAGGAATGATGCAGAGCCGATTATCGGTGCCTACGTCCACGTTATCGATGAAACACCATTCATCACCAACAGGACGAAACGTTGAGTGAGGCACC
>gi|29140506|gb|AE014613.1|:c3464983-3464776 Salmonella enterica subsp. enterica serovar Typhi Ty2, complete genome-taxID:209261-CM-MODEL_TRUE
GTAGATGCTCATTCCATCTCTTATGTTCGCCTTCTGGCCTCATAAACTCAGGAATGATGCAGAGCCGTTTACGGTGCTTATCGTCCACTGACAGATGTCGCTTACGCCTCATCAAACACCCTGGACACAACGTTGAGTGAAGCACCCCTTTATGTTGTCATACAGACCTGTTTTGACGCCTGCCCCTTAACCGGGCAGGCGTTTTTTT
>gi|701193012|gb|CP009756.1|:c4648651-4648449 Enterobacter cloacae strain GGT036, complete genome-taxID:550-CM-MODEL_TRUE
GTAGATGCTCATTCCATCTCTTATGTTCGCCTTCGTGCCTCATAAACTCAGGAATGATGCAGAGCCATTTACGGTGCTTATCGTCCACTGACAGATGTCGCTTCGGCCTCATCAGACACCATGGGCATAACGTTGAGTGAAGCACCAAATATGTTGTCTTACAGACCTGTTTTAACGCCTGCTCTTATAGCAGGCGTTTTTTT
>gi|755292271|gb|CP009492.1|:c2050629-2050498 Yersinia pestis strain PBM19, complete genome-taxID:632-CM-MODEL_TRUE
GCTTCATAAACCCAGGGATGACGCAGAGCCGATTTTAGAGTGCCTATTGTCCATGTAACCGATGTTGAGTAATGTCATCACATACCGGGCATAACGTTGAGTGAGGCACTGATATTGTTGTCTATCGACCTG
>gi|675819461|emb|LM996024.1|:38134-38340 Escherichia coli genome assembly FHI48, scaffold scaffold-21_contig-13.0_1_90470_[organism:Escherichia-taxID:562-CM-MODEL_TRUE
GTAGATGCTCATTCCATCTCTTATGTTCGCCTTAGTGCCTCATAAACTCCGGAATGACGCAGAGCCGTTTACGGTGCTTATCGTCCACTGACAGATGTCGCTTATGCCTCATCAGACACCATGGACACAACGTTGAGTGAAGCACCCACTTGTTGTCATACAGACCTGTTTTAACGCCTGCTCCGTAATAAGAGCAGGCGTTTTTTT
>gi|767842734|gb|CP010282.1|:c4545225-4545018 Salmonella enterica subsp. enterica serovar Newport str. CVM 21538, complete genome-taxID:796731-CM-MODEL_TRUE
GTAGATGCTCATTCCATCTCTTATGTTCGCCTTCTGGCCTCATAAACTCAGGAATGATGCAGAGCCGTTTACGGTGCTTATCGTCCACTGACAGATGTCGCTTACGCCTCATCAAACACCCTGGACACAACGTTGAGTGAAGCACCCCTTTATGTTGTCATACAGACCTGTTTTGACGCCTGCCCCTTAACCGGGCAGGCGTTTTTTT
>gi|700311634|gb|CP009678.1|:c4513811-4513643 Pectobacterium carotovorum subsp. odoriferum strain BC S7, complete genome-taxID:78398-CM-MODEL_TRUE
GTAGATGCTCATTCCACCTTCTATGTTTGCTTCGGCTTCATAATCCTGGGAATGACGCAGAGCCAATTTGAGGTGCCTATCGTCCAACTCCAGATGAAGATGCAAATCTCCATCGGGCCTTCCGGACATAACGTTGAGTGAGGCACCATTCTGTTGTCTGACAGACCTG
>gi|359330873|dbj|AP012306.1|:3415645-3415851 Escherichia coli str. K-12 substr. MDS42 DNA, complete genome-taxID:1110693-CM-MODEL_TRUE
GTAGATGCTCATTCCATCTCTTATGTTCGCCTTAGTGCCTCATAAACTCCGGAATGACGCAGAGCCGTTTACGGTGCTTATCGTCCACTGACAGATGTCGCTTATGCCTCATCAGACACCATGGACACAACGTTGAGTGAAGCACCCACTTGTTGTCATACAGACCTGTTTTAACGCCTGCTCCGTAATAAGAGCAGGCGTTTTTTT
>gi|364515570|gb|CP003200.1|:164612-164823 Klebsiella pneumoniae subsp. pneumoniae HS11286, complete genome-taxID:1125630-CM-MODEL_TRUE
GTAGATGCTCATTCCATCTCTTATGTTCGCCTTCGTGCCTCATAAACTCCGGAATGATGCAGAGCCGTTCTTACGGTGCTTATCGTCCACTGACAGATGTCGCATTTATGCCTCATCAAACACCATGGACATTACGTTGAGTGAAGCACCCAATTTGTTGTCAAACAGACCTGTTTTAACGCCTGCCCTGATTTCAGCGCAGGCGTTTTTTT
>gi|933673781|gb|CP011286.1|:c4307963-4307832 Yersinia enterocolitica strain KNG22703, complete genome-taxID:630-CM-MODEL_TRUE
GCTTCATAAACCCAGGGATGACGCAGAGCCGATTTTAGGGTGCCTATTGTCCATGTAAACGATGTTGAATATCTTCATCACATACCGGGCATAACGTTGAGTGAGGCACCGACATTGTTGTCTGTAGACCTG
>gi|733160500|emb|LN681227.1|:334416-334572 Xenorhabdus nematophila AN6/1 genome assembly XNC2, chromosome : I-taxID:1437823-CM-MODEL_TRUE
GTAGATACTCATCCCACTTCTTATGACAGTATTCACTTCATAAACCCCAGGATGATGTAGAGCTGATTATCGGTGCCTATGGTCCACGTTATAGATGAGTAAGCATGACTTTTTTTGTCTTTTCATCACAAACCGGACACAACGTTGAGTGAGGCAC
>gi|910286592|gb|CP012162.1|:c4772981-4772779 Enterobacter asburiae strain 35734, complete genome-taxID:61645-CM-MODEL_TRUE
GTAGATGCTCATTCCATCTCTTATGTTCGCCTTCGTGCCTCATAAACTCCGGAATGACGCAGAGCCATTTACGGTGCTTATCGTCCACTGACAGATGTCGCTTCGGCCTCATCAGACACCATGGACATAACGTTGAGTGAAGCACCAAATATGTTGTCTTACAGACCTGTTTTAACGCCTGCTTTTATAGCAGGCGTTTTTTT
>gi|873253083|gb|CP011975.1|:2251188-2251402 Yersinia aleksiciae strain 159, complete genome-taxID:263819-CM-MODEL_TRUE
GTAGATGCTCATCTCACTTATTATGACAGCTTGGCTTTATAACCACTTCATAAACCCAGAGATGATGCAGAGCCGATTTTAGGGTGCCTATTGTCCATGTAAACGATGTTGAATATCTTCATCACATACCGGACATAACGTTGAGTGAGGCGCCAACATGTTGTCTGTAGACCTGAAAATTTTAGACGCTTGCCGAAACCGGCAAGCGTTTTTTT
>gi|682067343|gb|CP009093.1|:4028933-4029140 Salmonella enterica subsp. enterica serovar Enteritidis strain OLF-SE11-10058, complete genome-taxID:149539-CM-MODEL_TRUE
GTAGATGCTCATTCCATCTCTTATGTTCGCCTTCTGGCCTCATAAACTCAGGAATGATGCAGAGCCGTTTACGGTGCTTATCGTCCACTGACAGATGTCGCTTACGCCTCATCAAACACCCTGGACACAACGTTGAGTGAAGCACCCCTTTATGTTGTCATACAGACCTGTTTTGACGCCTGCCCCTTAACCGGGCAGGCGTTTTTTT
>gi|222031834|emb|CU651637.1|:4031586-4031792 Escherichia coli LF82 chromosome, complete sequence-taxID:591946-CM-MODEL_TRUE
GTAGATGCTCATTCCATCTCTTATGTTCGCCTTAGTGCCTCATAAACTCCGGAATGACGCAGAGCCGTTTACGGTGCTTATCGTCCACTGACAGATGTCGCTTATGCCTCATCAGACACCATGGACACAACGTTGAGTGAAGCACCCACTTGTTGTCATACAGACCTGTTTTAACGCCTGCTCCGTAATAAGAGCAGGCGTTTTTTT
>gi|805411710|gb|CP009836.1|:c1027500-1027369 Yersinia pestis strain KIM5, complete genome-taxID:632-CM-MODEL_TRUE
GCTTCATAAACCCAGGGATGACGCAGAGCCGATTTTAGAGTGCCTATTGTCCATGTAACCGATGTTGAGTAATGTCATCACATACCGGGCATAACGTTGAGTGAGGCACTGATATTGTTGTCTATCGACCTG
>gi|828896038|gb|CP011572.1|:c2185523-2185321 Enterobacter cloacae strain CAV1311, complete genome-taxID:550-CM-MODEL_TRUE
GTAGATGCTCATTCCATCTCTTATGTTCGCCTTAAGGCCTCATAAACTCAGGAATGACGCAGAGCCGTTTACGGTGCTTATCGTCCACTGACAGATGTCGCTTCGGCCTCATCAGACACCATGGACACAACGTTGAGTGAAGCACCAAATATGTTGTCTTACAGACCTGTTTTAACGCCTGCTTTTATAGCAGGCGTTTTTTT
>gi|215263233|emb|FM180568.1|:4282111-4282317 Escherichia coli 0127:H6 E2348/69 complete genome, strain E2348/69-taxID:574521-CM-MODEL_TRUE
GTAGATGCTCATTCCATCTCTTATGTTCGCCTTAGTGCCTCATAAACTCCGGAATGACGCAGAGCCGTTTACGGTGCTTATCGTCCACTGACAGATGTCGCTTATGCCTCATCAGACACCATGGACACAACGTTGAGTGAAGCACCCACTTGTTGTCATACAGACCTGTTTTAACGCCTGCTCCGTAATAAGAGCAGGCGTTTTTTT
>gi|595602589|gb|CP007393.1|:4894252-4894458 Escherichia coli strain ST2747, complete genome-taxID:562-CM-MODEL_TRUE
GTAGATGCTCATTCCATCTCTTATGTTCGCCTTAGTGCCTCATAAACTCCGGAATGACGCAGAGCCGTTTACGGTGCTTATCGTCCACTGACAGATGTCGCTTATGCCTCATCAGACACCATGGACACAACGTTGAGTGAAGCACCCACTTGTTGTCATACAGACCTGTTTTAACGCCTGCTCCGTAATAAGAGCAGGCGTTTTTTT
>gi|828945832|gb|CP011618.1|:c3396920-3396819 Klebsiella oxytoca strain CAV1335, complete genome-taxID:571-CM-MODEL_TRUE
GTAGATGCTCATTCCATCTCTTATGTTCGCCTTAGTGCCTCATAAACTCAGGAATGATGCAGAGCCGTTTTACGGTGCTTATCGTCCACTGACAGATGTCGC
>gi|828945832|gb|CP011618.1|:c3396700-3396585 Klebsiella oxytoca strain CAV1335, complete genome-taxID:571-CM-MODEL_TRUE
GATGAAGCATATAGCCTCATCAAACACCATGGACACTACGTTGAGTGAAGCACCCAATTTGTTGTCAAACAGACCTGTTTTAACGCCTGCCCTGGTTTCAGAGCAGGCGTTTTTTT
>gi|400173048|gb|CP003737.1|:c4559976-4559775 Enterobacter cloacae subsp. cloacae ENHKU01, complete genome-taxID:1211025-CM-MODEL_TRUE
GTAGATGCTCATTCCATCTCTTATGTTCGCCTTAGTGCCTCATAAACTCAGGAATGACGCAGAGCCATTTACGGTGCTTATCGTCCACTGACAGATGTCGCTTCGGCCTCATCAGACACCATGGACATAACGTTGAGTGAAGCACCAAATATGTTGTCTTACAGACCTGTTTTAACGCCTGCTTTTATAGCAGGCGTTTTTT
>gi|603708515|gb|CP007347.1|:4012052-4012259 Salmonella enterica subsp. enterica serovar Enteritidis str. EC20120240 genome-taxID:1412546-CM-MODEL_TRUE
GTAGATGCTCATTCCATCTCTTATGTTCGCCTTCTGGCCTCATAAACTCAGGAATGATGCAGAGCCGTTTACGGTGCTTATCGTCCACTGACAGATGTCGCTTACGCCTCATCAAACACCCTGGACACAACGTTGAGTGAAGCACCCCTTTATGTTGTCATACAGACCTGTTTTGACGCCTGCCCCTTAACCGGGCAGGCGTTTTTTT
>gi|157065147|gb|CP000802.1|:4013276-4013482 Escherichia coli HS, complete genome-taxID:331112-CM-MODEL_TRUE
GTAGATGCTCATTCCATCTCTTATGTTCGCCTTAGTGCCTCATAAACTCCGGAATGACGCAGAGCCGTTTACGGTGCTTATCGTCCACTGACAGATGTCGCTTATGCCTCATCAGACACCATGGACACAACGTTGAGTGAAGCACCCACTTGTTGTCATACAGACCTGTTTTAACGCCTGCTCCGTAATAAGAGCAGGCGTTTTTTT
>gi|365906294|gb|CP003218.1|:1602760-1602861 Klebsiella oxytoca KCTC 1686, complete genome-taxID:1006551-CM-MODEL_TRUE
GTAGATGCTCATTCCATCTCTTATGTTCGCCTTAGTGCCTCATAAACTCAGGAATGATGCAGAGCCGTTTTACGGTGCTTATCGTCCACTGACAGATGTCGC
>gi|365906294|gb|CP003218.1|:1602981-1603096 Klebsiella oxytoca KCTC 1686, complete genome-taxID:1006551-CM-MODEL_TRUE
GATGAAGCATATAGCCTCATCAAACACCATGGACACTACGTTGAGTGAAGCACCCAATTTGTTGTCAAACAGACCTGTTTTAACGCCTGCCCTGGTTTCAGAGCAGGCGTTTTTTT
>gi|545006446|emb|HF937208.1|:4217953-4218160 Salmonella enterica subsp. enterica serovar Typhimurium DT104 main chromosome, complete genome-taxID:85569-CM-MODEL_TRUE
GTAGATGCTCATTCCATCTCTTATGTTCGCCTTCTGGCCTCATAAACTCAGGAATGATGCAGAGCCGTTTACGGTGCTTATCGTCCACTGACAGATGTCGCTTACGCCTCATCAAACACCCTGGACACAACGTTGAGTGAAGCACCCCTTTATGTTGTCATACAGACCTGTTTTGACGCCTGCCCCTTAACCGGGCAGGCGTTTTTTT
>gi|85674274|dbj|AP009048.1|:c3650249-3650043 Escherichia coli str. K12 substr. W3110 DNA, complete genome-taxID:316407-CM-MODEL_TRUE
GTAGATGCTCATTCCATCTCTTATGTTCGCCTTAGTGCCTCATAAACTCCGGAATGACGCAGAGCCGTTTACGGTGCTTATCGTCCACTGACAGATGTCGCTTATGCCTCATCAGACACCATGGACACAACGTTGAGTGAAGCACCCACTTGTTGTCATACAGACCTGTTTTAACGCCTGCTCCGTAATAAGAGCAGGCGTTTTTTT
>gi|695172424|gb|CP008929.1|:1916693-1916904 Klebsiella pneumoniae strain PMK1, complete genome-taxID:573-CM-MODEL_TRUE
GTAGATGCTCATTCCATCTCTTATGTTCGCCTTCGTGCCTCATAAACTCCGGAATGATGCAGAGCCGTTCTTACGGTGCTTATCGTCCACTGACAGATGTCGCATTTATGCCTCATCAAACACCATGGACATTACGTTGAGTGAAGCACCCAATTTGTTGTCAAACAGACCTGTTTTAACGCCTGCCCTGATTTCAGCGCAGGCGTTTTTTT
>gi|558570689|gb|CP006736.1|:c3624467-3624262 Shigella dysenteriae 1617, complete genome-taxID:754093-CM-MODEL_TRUE
GTAGATGCTCATTCCATCTCCTATGTTCGCCTTAGTGCCTCATAAACTCCGGAATGACGCAGAGCCGTTTACGGTGCTTATCGTCCACTGACAGATGTCGCTTATGCCTCATCAGACACCATGGACACAACGTTGAGTGAAGCACCCACTTGTTGTCATACAGACCCGTTTTAACGCCTGCTCCGTAATAAGAGCAGGCGTTTTTT
>gi|640845263|gb|CP007727.1|:164688-164899 Klebsiella pneumoniae subsp. pneumoniae KPNIH10, complete genome-taxID:1094170-CM-MODEL_TRUE
GTAGATGCTCATTCCATCTCTTATGTTCGCCTTCGTGCCTCATAAACTCCGGAATGATGCAGAGCCGTTCTTACGGTGCTTATCGTCCACTGACAGATGTCGCATTTATGCCTCATCAAACACCATGGACATTACGTTGAGTGAAGCACCCAATTTGTTGTCAAACAGACCTGTTTTAACGCCTGCCCTGATTTCAGCGCAGGCGTTTTTTT
>gi|690285043|gb|CP009460.1|:3167509-3167674 Cedecea neteri strain ND14b, complete genome-taxID:158822-CM-MODEL_TRUE
GTAGATGCTCATTCCACCTCCTATGCTTGCTTCGGCTTCATAAACCTGGGAATGACGCAGAGCCATTTACGGTGCCTAACGTCCGATTATTGATGAAGTGCTGCTTCATCGCTGTTGGACGTAACGTTGAGTGGGGCACCTTAAAGTTGTCTTTCAGACCTGATTT
>gi|767833982|gb|CP010279.1|:3659070-3659277 Salmonella enterica subsp. enterica serovar Newport str. CVM 22425, complete genome-taxID:796730-CM-MODEL_TRUE
GTAGATGCTCATTCCATCTCTTATGTTCGCCTTCTGGCCTCATAAACTCAGGAATGATGCAGAGCCGTTTACGGTGCTTATCGTCCACTGACAGATGTCGCTTACGCCTCATCAAACACCCTGGACACAACGTTGAGTGAAGCACCCCTTTATGTTGTCATACAGACCTGTTTTGACGCCTGCCCCTTAACCGGGCAGGCGTTTTTTT
>gi|380461645|gb|CP003386.1|:4161789-4161996 Salmonella enterica subsp. enterica serovar Typhimurium str. 798, complete genome-taxID:1008297-CM-MODEL_TRUE
GTAGATGCTCATTCCATCTCTTATGTTCGCCTTCTGGCCTCATAAACTCAGGAATGATGCAGAGCCGTTTACGGTGCTTATCGTCCACTGACAGATGTCGCTTACGCCTCATCAAACACCCTGGACACAACGTTGAGTGAAGCACCCCTTTATGTTGTCATACAGACCTGTTTTGACGCCTGCCCCTTAACCGGGCAGGCGTTTTTTT
>gi|908249689|gb|CP006748.1|:3613926-3614057 Yersinia pestis 8787, complete genome-taxID:1345708-CM-MODEL_TRUE
GCTTCATAAACCCAGGGATGACGCAGAGCCGATTTTAGAGTGCCTATTGTCCATGTAACCGATGTTGAGTAATGTCATCACATACCGGGCATAACGTTGAGTGAGGCACTGATATTGTTGTCTATCGACCTG
>gi|828934196|gb|CP011602.1|:c4377114-4376912 Kluyvera intermedia strain CAV1151, complete genome-taxID:61648-CM-MODEL_TRUE
GTAGATGCTCATTCCACCTCTTATGTTCGCCTTCTGGCCTCATAAACTCCGGAATGATGCAGAGCCGTTTACGGTGCTTATCGTCCACAGACAGATGTCGCTTCGGCCTCATCAAACACCATGGACATTACGTTGAGTGAAGCACCCATTTATGTTGTCAAACAGACCTGTTTTAACGCCTGCTTTCGAGCAGGCGTTTTTTT
>gi|755383756|gb|CP009780.1|:4152456-4152587 Yersinia pseudotuberculosis PB1/+, complete genome-taxID:502801-CM-MODEL_TRUE
GCTTCATAAACCCAGGGATGACGCAGAGCCGATTTTAGAGTGCCTATTGTCCATGTAACCGATGTTGAGTAATGTCATCACATACCGGGCATAACGTTGAGTGAGGCACTGATATTGTTGTCTATCGACCTG
>gi|926539508|gb|CP012633.1|:c4809835-4809629 Escherichia coli strain SF-166, complete genome-taxID:562-CM-MODEL_TRUE
GTAGATGCTCATTCCATCTCTTATGTTCGCCTTAGTGCCTCATAAACTCCGGAATGACGCAGAGCCGTTTACGGTGCTTATCGTCCACTGACAGATGTCGCTTATGCCTCATCAGACACCATGGACACAACGTTGAGTGAAGCACCCACTTGTTGTCATACAGACCTGTTTTAACGCCTGCTCCGTAATAAGAGCAGGCGTTTTTTT
>gi|315059226|gb|CP002185.1|:4209296-4209502 Escherichia coli W, complete genome-taxID:566546-CM-MODEL_TRUE
GTAGATGCTCATTCCATCTCTTATGTTCGCCTTAGTGCCTCATAAACTCCGGAATGACGCAGAGCCGTTTACGGTGCTTATCGTCCACTGACAGATGTCGCTTATGCCTCATCAGACACCATGGACACAACGTTGAGTGAAGCACCCACTTGTTGTCATACAGACCTGTTTTAACGCCTGCTCCGTAATAAGAGCAGGCGTTTTTTT
>gi|686507741|gb|CP006693.1|:c3617934-3617727 Salmonella enterica subsp. arizonae serovar 62:z36:- str. RKS2983, complete genome-taxID:1386967-CM-MODEL_TRUE
GTAGATGCTCATTCCATCTCTTATGCTCGCCTTTTGGCCTCATAAACTCAGGAATGATGCAGAGCCGTTTACGGTGCTTATCGTCCACTGACAGATGTCGCTTACGCCTCATCAAACACCCTGGACACAACGTTGAGTGAAGCACCCCTTTATGTTGTCATACAGACCTGTTTTGACGCCTGCCCCTTAACCGGGCAGGCGTTTTTTT
>gi|742125128|gb|CP009274.1|:1887160-1887371 Klebsiella variicola strain DX120E, complete genome-taxID:244366-CM-MODEL_TRUE
GTAGATGCTCATTCCATCTCTTATGTTCGCCTTCGTGCCTCATAAACTCCGGAATGATGCAGAGCCGTTCTTACGGTGCTTATCGTCCACTGACAGATGTCGCATTTATGCCTCATCAAACACCATGGACATTACGTTGAGTGAAGCACCCAATTTGTTGTCAAACAGACCTGTTTTAACGCCTGCCCTGATTTCAGCGCAGGCGTTTTTTT
>gi|619729762|gb|CP007439.1|:203569-203749 Serratia plymuthica strain V4 genome-taxID:82996-CM-MODEL_TRUE
GTAGATGCTCATTCCACCTCTTATGTTCGCCTTAGGCTTCATAAACCCTGGGAATGATGCAGAGCCGATTTAGGGTGCCTATTGTCCACCAGAACGATGACAGCGTTGCTTGCAACTGCTGACATCACACTCCGGGCATAACGTTGAGTGAGGCACCGCCCCTGTTGTCCTAGACCTGATT
>gi|902613520|gb|CP011985.1|:c5121849-5121638 Klebsiella pneumoniae UHKPC07, complete genome-taxID:1284804-CM-MODEL_TRUE
GTAGATGCTCATTCCATCTCTTATGTTCGCCTTCGTGCCTCATAAACTCCGGAATGATGCAGAGCCGTTCTTACGGTGCTTATCGTCCACTGACAGATGTCGCATTTATGCCTCATCAAACACCATGGACATTACGTTGAGTGAAGCACCCAATTTGTTGTCAAACAGACCTGTTTTAACGCCTGCCCTGATTTCAGCGCAGGCGTTTTTTT
>gi|595588540|gb|CP007390.1|:c4662705-4662499 Escherichia coli strain ST540, complete genome-taxID:562-CM-MODEL_TRUE
GTAGATGCTCATTCCATCTCTTATGTTCGCCTTAGTGCCTCATAAACTCCGGAATGACGCAGAGCCGTTTACGGTGCTTATCGTCCACTGACAGATGTCGCTTATGCCTCATCAGACACCATGGACACAACGTTGAGTGAAGCACCCACTTGTTGTCATACAGACCTGTTTTAACGCCTGCTCCGTAATAAGAGCAGGCGTTTTTTT
>gi|323575285|emb|FN543093.2|:262992-263171 Cronobacter turicensis z3032 complete genome-taxID:693216-CM-MODEL_TRUE
GTAGATGCTCATTCCATCTCTTATGTTCGCTTCGGCTTCATAAACCCAGGAATGACGCAGAGCCGTTTACGGTGCTTATCGTCCACAGACAGATGTCGCTTCGGCCTCATCAAACACCATGGACATAACGTTGAGTGAAGCACCACATTTGTTGTCAAACAGACCTGTTTTGATACCTGC
>gi|602933749|gb|CP007285.1|:4012039-4012246 Salmonella enterica subsp. enterica serovar Enteritidis str. SA19980677 genome-taxID:1412472-CM-MODEL_TRUE
GTAGATGCTCATTCCATCTCTTATGTTCGCCTTCTGGCCTCATAAACTCAGGAATGATGCAGAGCCGTTTACGGTGCTTATCGTCCACTGACAGATGTCGCTTACGCCTCATCAAACACCCTGGACACAACGTTGAGTGAAGCACCCCTTTATGTTGTCATACAGACCTGTTTTGACGCCTGCCCCTTAACCGGGCAGGCGTTTTTTT
>gi|675820648|emb|LM997210.1|:c54009-53803 Escherichia coli genome assembly FHI97, scaffold scaffold-27_contig-17.0_1_92142_[organism:Escherichia-taxID:562-CM-MODEL_TRUE
GTAGATGCTCATTCCATCTCTTATGTTCGCCTTAGTGCCTCATAAACTCCGGAATGACGCAGAGCCGTTTACGGTGCTTATCGTCCACTGACAGATGTCGCTTATGCCTCATCAGACACCATGGACACAACGTTGAGTGAAGCACCCACTTGTTGTCATACAGACCTGTTTTAACGCCTGCTCCGTAATAAGAGCAGGCGTTTTTTT
>gi|742984403|gb|CP010377.1|:197631-197832 Enterobacter cloacae strain 34983, complete genome-taxID:550-CM-MODEL_TRUE
GTAGATGCTCATTCCATCTCTTATGTTCGCCTTAGGCCTCATAAACTCAGGAATGACGCAGAGCCGTTTACGGTGCTTATCGTCCACTGACAGATGTCGCTTCGGCCTCATCAGACACCATGGACACAACGTTGAGTGAAGCACCAAATATGTTGTCTTACAGACCTGTTTTAACGCCTGCTTTTATAGCAGGCGTTTTTTT
>gi|602847897|gb|CP007292.1|:4012037-4012244 Salmonella enterica subsp. enterica serovar Enteritidis str. SA19994216 genome-taxID:1412499-CM-MODEL_TRUE
GTAGATGCTCATTCCATCTCTTATGTTCGCCTTCTGGCCTCATAAACTCAGGAATGATGCAGAGCCGTTTACGGTGCTTATCGTCCACTGACAGATGTCGCTTACGCCTCATCAAACACCCTGGACACAACGTTGAGTGAAGCACCCCTTTATGTTGTCATACAGACCTGTTTTGACGCCTGCCCCTTAACCGGGCAGGCGTTTTTTT
>gi|152958308|gb|CP000720.1|:222277-222408 Yersinia pseudotuberculosis IP 31758, complete genome-taxID:349747-CM-MODEL_TRUE
GCTTCATAAACCCAGGGATGACGCAGAGCCGATTTTAGAGTGCCTATTGTCCATGTAACCGATGTTGAGTAATGTCATCACATACCGGGCATAACGTTGAGTGAGGCACTGATATTGTTGTCTATCGACCTG
>gi|499527875|emb|FO203501.1|:269156-269367 Klebsiella pneumoniae subsp. rhinoscleromatis strain SB3432, complete genome-taxID:861365-CM-MODEL_TRUE
GTAGATGCTCATTCCATCTCTTATGTTCGCCTTCGTGCCTCATAAACTCCGGAATGATGCAGAGCCGCTCTTACGGTGCTTATCGTCCACTGACAGATGTCGCATTTATGCCTCATCAAACACCATGGACATTACGTTGAGTGAAGCACCCAATTTGTTGTCAAACAGACCTGTTTTAACGCCTGCCCTGATTTCAGCGCAGGCGTTTTTTT
>gi|383390031|gb|CP002970.1|:854557-854763 Escherichia coli KO11FL, complete genome-taxID:595495-CM-MODEL_TRUE
GTAGATGCTCATTCCATCTCTTATGTTCGCCTTAGTGCCTCATAAACTCCGGAATGACGCAGAGCCGTTTACGGTGCTTATCGTCCACTGACAGATGTCGCTTATGCCTCATCAGACACCATGGACACAACGTTGAGTGAAGCACCCACTTGTTGTCATACAGACCTGTTTTAACGCCTGCTCCGTAATAAGAGCAGGCGTTTTTTT
>gi|822616977|gb|CP011359.1|:c3429705-3429543 Edwardsiella tarda strain FL95-01, complete genome-taxID:636-CM-MODEL_TRUE
GTAGATGCTCATTCGCCTCCTTATGTTTGCGTAAGCTTCATAAAACTGAGAATGATGCAGAGCCGACTTGTGGTGCCTATGGTCCGAATCATGCTGTCTTTGATCAGCACGCCGCGGACACGTCGTTGAGTGAGGCACCGATCAGTTGTCTTAAGATCTGATT
>gi|675818936|emb|LM995499.1|:c54018-53812 Escherichia coli genome assembly FHI102, scaffold scaffold-18_contig-11.0_1_92151_[organism:Escherichia-taxID:562-CM-MODEL_TRUE
GTAGATGCTCATTCCATCTCTTATGTTCGCCTTAGTGCCTCATAAACTCCGGAATGACGCAGAGCCGTTTACGGTGCTTATCGTCCACTGACAGATGTCGCTTATGCCTCATCAGACACCATGGACACAACGTTGAGTGAAGCACCCACTTGTTGTCATACAGACCTGTTTTAACGCCTGCTCCGTAATAAGAGCAGGCGTTTTTTT
>gi|604190314|gb|CP007254.1|:4001629-4001836 Salmonella enterica subsp. enterica serovar Enteritidis str. EC20111095, complete genome >gi|674230814|gb|CP007269.2| Salmonella enterica subsp. enterica serovar Enteritidis str. EC20121175, complete genome-taxID:1244120;1412592-CM-MODEL_TRUE
GTAGATGCTCATTCCATCTCTTATGTTCGCCTTCTGGCCTCATAAACTCAGGAATGATGCAGAGCCGTTTACGGTGCTTATCGTCCACTGACAGATGTCGCTTACGCCTCATCAAACACCCTGGACACAACGTTGAGTGAAGCACCCCTTTATGTTGTCATACAGACCTGTTTTGACGCCTGCCCCTTAACCGGGCAGGCGTTTTTTT
>gi|734586714|gb|CP010304.1|:4799709-4799915 Escherichia coli O157:H7 str. SS52, complete genome-taxID:1330457-CM-MODEL_TRUE
GTAGATGCTCATTCCATCTCTTATGTTCGCCTTAGTGCCTCATAAACTCCGGAATGACGCAGAGCCGTTTACGGTGCTTATCGTCCACTGACAGATGTCGCTTATGCCTCATCAGACACCATGGACACAACGTTGAGTGAAGCACCCACTTGTTGTCATACAGACCTGTTTTAACGCCTGCTCCGTAATAAGAGCAGGCGTTTTTTT
>gi|523821078|gb|CP006602.1|:c256968-256761 Salmonella enterica subsp. enterica serovar Typhimurium str. 08-1736, complete genome-taxID:866913-CM-MODEL_TRUE
GTAGATGCTCATTCCATCTCTTATGTTCGCCTTCTGGCCTCATAAACTCAGGAATGATGCAGAGCCGTTTACGGTGCTTATCGTCCACTGACAGATGTCGCTTACGCCTCATCAAACACCCTGGACACAACGTTGAGTGAAGCACCCCTTTATGTTGTCATACAGACCTGTTTTGACGCCTGCCCCTTAACCGGGCAGGCGTTTTTTT
>gi|604107515|gb|CP007405.1|:4012053-4012260 Salmonella enterica subsp. enterica serovar Enteritidis str. EC20120775 genome-taxID:1412533-CM-MODEL_TRUE
GTAGATGCTCATTCCATCTCTTATGTTCGCCTTCTGGCCTCATAAACTCAGGAATGATGCAGAGCCGTTTACGGTGCTTATCGTCCACTGACAGATGTCGCTTACGCCTCATCAAACACCCTGGACACAACGTTGAGTGAAGCACCCCTTTATGTTGTCATACAGACCTGTTTTGACGCCTGCCCCTTAACCGGGCAGGCGTTTTTTT
>gi|908221924|gb|CP006792.1|:c2997237-2997106 Yersinia pestis 2944, complete genome-taxID:1345702-CM-MODEL_TRUE
GCTTCATAAACCCAGGGATGACGCAGAGCCGATTTTAGAGTGCCTATTGTCCATGTAACCGATGTTGAGTAATGTCATCACATACCGGGCATAACGTTGAGTGAGGCACTGATATTGTTGTCTATCGACCTG
>gi|672931090|gb|CP009125.1|:c4590436-4590267 Pectobacterium atrosepticum strain 21A, complete genome-taxID:29471-CM-MODEL_TRUE
GTAGATGCTCATTCCACCTTCTATGCTTGCTTCGGCTTCATAATCCTGGGAATGACGCAGAGCCAATTTTGAGGTGCCTATCGTCCAACTCCAGATGAAGATGCAAATCTCCATCGGGCTTTCCGGACATAACGTTGAGTGAGGCACCATTCTGTTGTCTGACAGACCTG
>gi|386922183|gb|CP001560.1|:c3919215-3919015 Shimwellia blattae DSM 4481 = NBRC 105725, complete genome-taxID:630626-CM-MODEL_TRUE
GTAGATGCTCATTCCATTTTTATGCTCGCGGTAACGCCTCATAATGCCGGGAATGACGCAGAGCCGTTTACGGTGCTTATCGTCCACCAGAAAGATGTCGCTCACGCCTCATCAGACACCATGGACACAACGTTGAGTGAAGCACCTTTGTTGTCCGAATGACCTGTTTTAACGCCCGCTGAGTTCAGCGGGCGTTTTTTT
>gi|619734722|gb|CP007557.1|:c795698-795494 Citrobacter freundii CFNIH1, complete genome-taxID:1333848-CM-MODEL_TRUE
GTAGATGCTCATTCCATCTCTTATGTTCGCCATCAGGCCTCATAAACTCAGGAATGATGCAGAGCCGTTTACGGTGCTTATCGTCCACAGACAGATGTCGCTCAGGCCTCATCAAACACCATGGACATAACGTTGAGTGAAGCACCCATTATGTTGTCATACAGACCTGTTTAACGCCTGCTCCTTACCGAGCGGGCGTTTTTTT
>gi|294352569|gb|CP001593.1|:c4371625-4371494 Yersinia pestis Z176003, complete genome-taxID:637386-CM-MODEL_TRUE
GCTTCATAAACCCAGGGATGACGCAGAGCCGATTTTAGAGTGCCTATTGTCCATGTAACCGATGTTGAGTAATGTCATCACATACCGGGCATAACGTTGAGTGAGGCACTGATATTGTTGTCTATCGACCTG
>gi|603589064|gb|CP007367.1|:4011530-4011737 Salmonella enterica subsp. enterica serovar Enteritidis str. EC20121541 genome-taxID:1412525-CM-MODEL_TRUE
GTAGATGCTCATTCCATCTCTTATGTTCGCCTTCTGGCCTCATAAACTCAGGAATGATGCAGAGCCGTTTACGGTGCTTATCGTCCACTGACAGATGTCGCTTACGCCTCATCAAACACCCTGGACACAACGTTGAGTNNNNNNNNNNNNNNNNNNGTCATACAGACCTGTTTTGACGCCTGCCCCTTAACCGGGCAGGCGTTTTTTT
>gi|316947855|gb|CP002433.1|:179971-180043 Pantoea sp. At-9b, complete genome-taxID:592316-CM-MODEL_FALSE
GTAGATGCTCATTCCACCTCTTATGTCTGCTGATGCTGCATAAACCTGGGAATGATGCAGAGCCCCTTACGGT
>gi|603060737|gb|CP007306.1|:4012056-4012263 Salmonella enterica subsp. enterica serovar Enteritidis str. SA20093784 genome-taxID:1412509-CM-MODEL_TRUE
GTAGATGCTCATTCCATCTCTTATGTTCGCCTTCTGGCCTCATAAACTCAGGAATGATGCAGAGCCGTTTACGGTGCTTATCGTCCACTGACAGATGTCGCTTACGCCTCATCAAACACCCTGGACACAACGTTGAGTGAAGCACCCCTTTATGTTGTCATACAGACCTGTTTTGACGCCTGCCCCTTAACCGGGCAGGCGTTTTTTT
>gi|914828066|gb|CP012346.1|:c4461720-4461513 Salmonella enterica subsp. enterica serovar Panama str. ATCC 7378, complete genome-taxID:1124961-CM-MODEL_TRUE
GTAGATGCTCATTCCATCTCTTATGTTCGCCTTCTGGCTTCATAAACTCAGGAATGATGCAGAGCCGTTTACGGTGCTTATCGTCCACTGACAGATGTCGCTTACGCCTCATCAAACACCCTGGACACAACGTTGAGTGAAGCACCCCTTTATGTTGTCATACAGACCTGTTTTGACGCCTGCCCCTTAACCGGGCAGGCGTTTTTTT
>gi|742989218|gb|CP010384.1|:185121-185323 Enterobacter cloacae strain 34399, complete genome-taxID:550-CM-MODEL_TRUE
GTAGATGCTCATTCCATCTCTTATGTTCGCCTTAAGGCCTCATAAACTCAGGAATGACGCAGAGCCGTTTACGGTGCTTATCGTCCACTGACAGATGTCGCTTCGGCCTCATCAGACACCATGGACACAACGTTGAGTGAAGCACCAAATATGTTGTCTTACAGACCTGTTTTAACGCCTGCTTTTATAGCAGGCTTTTTTTT
>gi|526125113|gb|CP006608.1|:3986862-3987069 Salmonella bongori N268-08, complete genome-taxID:1197719-CM-MODEL_TRUE
GTAGATGCTCATTCCATCTCTTATGCTCGCCGTCTGGCTTCATAAACTCAGGAATGATGCAGAGCCGTTTACGGTGCTTATCGTCCACTGACAGATGTCGCTTACGCCTCATCAAACACCCTGGACACAACGTTGAGTGAAGCACCCCTTTATGTTGTCATATAGACCTGTTTTGACGCCTGCCCCTTAACCGGGCAGGCGTTTTTTT
>gi|731153922|emb|LN681231.1|:c3609338-3609252 Yersinia ruckeri genome assembly RuckeriPB-H2, chromosome : chromosome-taxID:29486-CM-MODEL_TRUE
GTAGATGCTCATCCCACTTCTTATGACAGCTTAGTCTTCATAAACCCAGGGATGATGCAGAGCCAATTTTAGGGTGCCTATTGTCCA
>gi|767847001|gb|CP010283.1|:c4431513-4431306 Salmonella enterica subsp. enterica serovar Newport str. CVM 21550, complete genome-taxID:796733-CM-MODEL_TRUE
GTAGATGCTCATTCCATCTCTTATGTTCGCCTTCTGGCCTCATAAACTCAGGAATGATGCAGAGCCGTTTACGGTGCTTATCGTCCACTGACAGATGTCGCTTACGCCTCATCAAACACCCTGGACACAACGTTGAGTGAAGCACCCCTTTATGTTGTCATACAGACCTGTTTTGACGCCTGCCCCTTAACCGGGCAGGCGTTTTTTT
>gi|660550561|gb|CP008700.1|:2387947-2388158 Klebsiella pneumoniae subsp. pneumoniae KP5-1, complete genome-taxID:1199150-CM-MODEL_TRUE
GTAGATGCTCATTCCATCTCTTATGTTCGCCTTCGTGCCTCATAAACTCCGGAATGATGCAGAGCCGTTCTTACGGTGCTTATCGTCCACTGACAGATGTCGCATTTATGCCTCATCAAACACCATGGACATTACGTTGAGTGAAGCACCCAATTTGTTGTCAAACAGACCTGTTTTAACGCCTGCCCTGATTTCAGCGCAGGCGTTTTTTT
>gi|602908394|gb|CP007283.1|:4012038-4012245 Salmonella enterica subsp. enterica serovar Enteritidis str. SA19970769 genome-taxID:1412474-CM-MODEL_TRUE
GTAGATGCTCATTCCATCTCTTATGTTCGCCTTCTGGCCTCATAAACTCAGGAATGATGCAGAGCCGTTTACGGTGCTTATCGTCCACTGACAGATGTCGCTTACGCCTCATCAAACACCCTGGACACAACGTTGAGTGAAGCACCCCTTTATGTTGTCATACAGACCTGTTTTGACGCCTGCCCCTTAACCGGGCAGGCGTTTTTTT
>gi|603609870|gb|CP007349.1|:4012054-4012261 Salmonella enterica subsp. enterica serovar Enteritidis str. EC20120469 genome-taxID:1412552-CM-MODEL_TRUE
GTAGATGCTCATTCCATCTCTTATGTTCGCCTTCTGGCCTCATAAACTCAGGAATGATGCAGAGCCGTTTACGGTGCTTATCGTCCACTGACAGATGTCGCTTACGCCTCATCAAACACCCTGGACACAACGTTGAGTGAAGCACCCCTTTATGTTGTCATACAGACCTGTTTTGACGCCTGCCCCTTAACCGGGCAGGCGTTTTTTT
>gi|380751881|gb|CP003403.1|:c4742145-4741978 Rahnella aquatilis HX2, complete genome-taxID:1151116-CM-MODEL_TRUE
GTAGATGCTCATTCCACCTATTATGTTTGCTCCGGCTTCATAAACCTGGGAATGATGCAGAGCCAATTTACAGTGCCTATTGTCATCCTGACCGATAACGCGCAAGCGCTATCATCCAGAAGGCAAAACGTTGAGTGAGGCACTAAATCTGTTGTCCTAGACCTGATT
>gi|684200017|gb|CP008920.1|:c911603-911454 Providencia stuartii strain ATCC 33672, complete genome-taxID:588-CM-MODEL_TRUE
GTAGATGCTCATTCCACTCATTATGATAGCAATGCTTCATAAACCTAGGAATGATGCAAAGCCGATTATCGGTGCCTATTGTCCAATATAGATGAACAAGAGCTCATCCTCTTCTCATCAACCCATGGACGAAACGTTGAGTGAGGCACC
>gi|115511419|gb|CP000468.1|:4279222-4279428 Escherichia coli APEC O1, complete genome-taxID:405955-CM-MODEL_TRUE
GTAGATGCTCATTCCATCTCTTATGTTCGCCTTAGTGCCTCATAAACTCCGGAATGACGCAGAGCCGTTTACGGTGCTTATCGTCCACTGACAGATGTCGCTTATGCCTCATCAGACACCATGGACACAACGTTGAGTGAAGCACCCACTTGTTGTCATACAGACCTGTTTTAACGCCTGCTCCGTAATAAGAGCAGGCGTTTTTTT
>gi|602850770|gb|CP007293.1|:4012003-4012210 Salmonella enterica subsp. enterica serovar Enteritidis str. SA20083456 genome-taxID:1412506-CM-MODEL_TRUE
GTAGATGCTCATTCCATCTCTTATGTTCGCCTTCTGGCCTCATAAACTCAGGAATGATGCAGAGCCGTTTACGGTGCTTATCGTCCACTGACAGATGTCGCTTACGCCTCATCAAACACCCTGGACACAACGTTGAGTGAAGCACCCCTTTATGTTGTCATACAGACCTGTTTTGACGCCTGCCCCTTAACCGGGCAGGCGTTTTTTT
>gi|675819241|emb|LM995804.1|:c54118-53912 Escherichia coli genome assembly FHI20, scaffold scaffold-11_contig-13.0_1_92245_[organism:Escherichia-taxID:562-CM-MODEL_TRUE
GTAGATGCTCATTCCATCTCTTATGTTCGCCTTAGTGCCTCATAAACTCCGGAATGACGCAGAGCCGTTTACGGTGCTTATCGTCCACTGACAGATGTCGCTTATGCCTCATCAGACACCATGGACACAACGTTGAGTGAAGCACCCACTTGTTGTCATACAGACCTGTTTTAACGCCTGCTCCGTAATAAGAGCAGGCGTTTTTTT
>gi|930817479|gb|CP012151.1|:c4742560-4742353 Salmonella enterica subsp. enterica serovar Typhi strain B/SF/13/03/195, complete genome-taxID:90370-CM-MODEL_TRUE
GTAGATGCTCATTCCATCTCTTATGTTCGCCTTCTGGCCTCATAAACTCAGGAATGATGCAGAGCCGTTTACGGTGCTTATCGTCCACTGACAGATGTCGCTTACGCCTCATCAAACACCCTGGACACAACGTTGAGTGAAGCACCCCTTTATGTTGTCATACAGACCTGTTTTGACGCCTGCCCCTTAACCGGGCAGGCGTTTTTTT
>gi|254590536|gb|CP001368.1|:4839211-4839417 Escherichia coli O157:H7 str. TW14359, complete genome-taxID:544404-CM-MODEL_TRUE
GTAGATGCTCATTCCATCTCTTATGTTCGCCTTAGTGCCTCATAAACTCCGGAATGACGCAGAGCCGTTTACGGTGCTTATCGTCCACTGACAGATGTCGCTTATGCCTCATCAGACACCATGGACACAACGTTGAGTGAAGCACCCACTTGTTGTCATACAGACCTGTTTTAACGCCTGCTCCGTAATAAGAGCAGGCGTTTTTTT
>gi|294489418|gb|CP001969.1|:4359323-4359529 Escherichia coli IHE3034, complete genome-taxID:714962-CM-MODEL_TRUE
GTAGATGCTCATTCCATCTCTTATGTTCGCCTTAGTGCCTCATAAACTCCGGAATGACGCAGAGCCGTTTACGGTGCTTATCGTCCACTGACAGATGTCGCTTATGCCTCATCAGACACCATGGACACAACGTTGAGTGAAGCACCCACTTGTTGTCATACAGACCTGTTTTAACGCCTGCTCCGTAATAAGAGCAGGCGTTTTTTT
>gi|640856369|gb|CP005927.1|:1162327-1162494 Serratia sp. FS14, complete genome-taxID:1327989-CM-MODEL_TRUE
GTAGATGCTCATTCCACCTCTTATGTTCGCCTTAGGCTTCATAAACCCTGGGAATGACGCAGAGCCGATTTAGGGTGCCTATCGCCCACGAGAACGATGACTAACCCGTCATCACGCTCAGGGCAAAACGTTGAGTGAGGCACCGCCCCTGTTGTCCTAGACCTGATT
>gi|602835031|gb|CP007289.1|:4012007-4012214 Salmonella enterica subsp. enterica serovar Enteritidis str. SA19982831 genome-taxID:1412502-CM-MODEL_TRUE
GTAGATGCTCATTCCATCTCTTATGTTCGCCTTCTGGCCTCATAAACTCAGGAATGATGCAGAGCCGTTTACGGTGCTTATCGTCCACTGACAGATGTCGCTTACGCCTCATCAAACACCCTGGACACAACGTTGAGTGAAGCACCCCTTTATGTTGTCATACAGACCTGTTTTGACGCCTGCCCCTTAACCGGGCAGGCGTTTTTTT
>gi|30407157|emb|AL513382.1|:c3479325-3479118 Salmonella enterica subsp. enterica serovar Typhi str. CT18, complete chromosome-taxID:220341-CM-MODEL_TRUE
GTAGATGCTCATTCCATCTCTTATGTTCGCCTTCTGGCCTCATAAACTCAGGAATGATGCAGAGCCGTTTACGGTGCTTATCGTCCACTGACAGATGTCGCTTACGCCTCATCAAACACCCTGGACACAACGTTGAGTGAAGCACCCCTTTATGTTGTCATACAGACCTGTTTTGACGCCTGCCCCTTAACCGGGCAGGCGTTTTTTT
>gi|901905107|gb|CP011790.1|:4004871-4005077 Salmonella enterica subsp. enterica serovar Enteritidis strain SEE1, complete genome-taxID:149539-CM-MODEL_TRUE
GTAGATGCTCATTCCATCTCTTATGTTCGCCTTCTGGCTCATAAACTCAGGAATGATGCAGAGCCGTTTACGGTGCTTATCGTCCACTGACAGATGTCGCTTACGCCTCATCAAACACCCTGGACACAACGTTGAGTGAAGCACCCCTTTATGTTGTCATACAGACCTGTTTTGACGCCTGCCCCTTAACCGGGCAGGCGTTTTTTT
>gi|618631222|gb|CP007581.1|:4217953-4218160 Salmonella enterica subsp. enterica serovar Typhimurium strain 138736, complete genome-taxID:90371-CM-MODEL_TRUE
GTAGATGCTCATTCCATCTCTTATGTTCGCCTTCTGGCCTCATAAACTCAGGAATGATGCAGAGCCGTTTACGGTGCTTATCGTCCACTGACAGATGTCGCTTACGCCTCATCAAACACCCTGGACACAACGTTGAGTGAAGCACCCCTTTATGTTGTCATACAGACCTGTTTTGACGCCTGCCCCTTAACCGGGCAGGCGTTTTTTT
>gi|603242053|gb|CP007331.1|:4018902-4019109 Salmonella enterica subsp. enterica serovar Enteritidis str. EC20120007 genome-taxID:1412469-CM-MODEL_TRUE
GTAGATGCTCATTCCATCTCTTATGTTCGCCTTCTGGCCTCATAAACTCAGGAATGATGCAGAGCCGTTTACGGTGCTTATCGTCCACTGACAGATGTCGCTTACGCCTCATCAAACACCCTGGACACAACGTTGAGTGAAGCACCCCTTTATGTTGTCATACAGACCTGTTTTGACGCCTGCCCCTTAACCGGGCAGGCGTTTTTTT
>gi|667708115|gb|CP006798.1|:c3389336-3389125 Klebsiella pneumoniae subsp. pneumoniae PittNDM01, complete genome-taxID:1406314-CM-MODEL_TRUE
GTAGATGCTCATTCCATCTCTTATGTTCGCCTTCGTGCCTCATAAACTCCGGAATGATGCAGAGCCGTTCTTACGGTGCTTATCGTCCACTGACAGATGTCGCATTTATGCCTCATCAAACACCATGGACATTACGTTGAGTGAAGCACCCAATTTGTTGTCAAACAGACCTGTTTTAACGCCTGCCCTGATTTCAGCGCAGGCGTTTTTTT
>gi|407062746|gb|CP003301.1|:c5206333-5206127 Escherichia coli O104:H4 str. 2009EL-2071, complete genome-taxID:1133853-CM-MODEL_TRUE
GTAGATGCTCATTCCATCTCTTATGTTCGCCTTAGTGCCTCATAAACTCCGGAATGACGCAGAGCCGTTTACGGTGCTTATCGTCCACTGACAGATGTCGCTTATGCCTCATCAGACACCATGGACACAACGTTGAGTGAAGCACCCACTTGTTGTCATACAGACCTGTTTTAACGCCTGCTCCGTAATAAGAGCAGGCGTTTTTTT
>gi|602791825|gb|CP007362.1|:4012054-4012261 Salmonella enterica subsp. enterica serovar Enteritidis str. EC20120544 genome-taxID:1412536-CM-MODEL_TRUE
GTAGATGCTCATTCCATCTCTTATGTTCGCCTTCTGGCCTCATAAACTCAGGAATGATGCAGAGCCGTTTACGGTGCTTATCGTCCACTGACAGATGTCGCTTACGCCTCATCAAACACCCTGGACACAACGTTGAGTGAAGCACCCCTTTATGTTGTCATACAGACCTGTTTTGACGCCTGCCCCTTAACCGGGCAGGCGTTTTTTT
>gi|332986951|gb|CP002614.1|:4102944-4103151 Salmonella enterica subsp. enterica serovar Typhimurium str. UK-1, complete genome-taxID:990282-CM-MODEL_TRUE
GTAGATGCTCATTCCATCTCTTATGTTCGCCTTCTGGCCTCATAAACTCAGGAATGATGCAGAGCCGTTTACGGTGCTTATCGTCCACTGACAGATGTCGCTTACGCCTCATCAAACACCCTGGACACAACGTTGAGTGAAGCACCCCTTTATGTTGTCATACAGACCTGTTTTGACGCCTGCCCCTTAACCGGGCAGGCGTTTTTTT
>gi|604336542|gb|CP007246.1|:4000909-4001116 Salmonella enterica subsp. enterica serovar Enteritidis str. EC20100101, complete genome-taxID:1412457-CM-MODEL_TRUE
GTAGATGCTCATTCCATCTCTTATGTTCGCCTTCTGGCCTCATAAACTCAGGAATGATGCAGAGCCGTTTACGGTGCTTATCGTCCACTGACAGATGTCGCTTACGCCTCATCAAACACCCTGGACACAACGTTGAGTGAAGCACCCCTTTATGTTGTCATACAGACCTGTTTTGACGCCTGCCCCTTAACCGGGCAGGCGTTTTTTT
>gi|675819174|emb|LM995737.1|:c54053-53847 Escherichia coli genome assembly FHI24, scaffold scaffold-24_contig-15.0_1_92325_[organism:Escherichia-taxID:562-CM-MODEL_TRUE
GTAGATGCTCATTCCATCTCTTATGTTCGCCTTAGTGCCTCATAAACTCCGGAATGACGCAGAGCCGTTTACGGTGCTTATCGTCCACTGACAGATGTCGCTTATGCCTCATCAGACACCATGGACACAACGTTGAGTGAAGCACCCACTTGTTGTCATACAGACCTGTTTTAACGCCTGCTCCGTAATAAGAGCAGGCGTTTTTTT
>gi|604129049|gb|CP007376.1|:4011991-4012198 Salmonella enterica subsp. enterica serovar Enteritidis str. EC20120927 genome-taxID:1412617-CM-MODEL_TRUE
GTAGATGCTCATTCCATCTCTTATGTTCGCCTTCTGGCCTCATAAACTCAGGAATGATGCAGAGCCGTTTACGGTGCTTATCGTCCACTGACAGATGTCGCTTACGCCTCATCAAACACCCTGGACACAACGTTGAGTGAAGCACCCCTTTATGTTGTCATACAGACCTGTTTTGACGCCTGCCCCTTAACCGGGCAGGCGTTTTTTT
>gi|603424051|gb|CP007388.1|:4012056-4012263 Salmonella enterica subsp. enterica serovar Enteritidis str. EC20121989 genome-taxID:1412579-CM-MODEL_TRUE
GTAGATGCTCATTCCATCTCTTATGTTCGCCTTCTGGCCTCATAAACTCAGGAATGATGCAGAGCCGTTTACGGTGCTTATCGTCCACTGACAGATGTCGCTTACGCCTCATCAAACACCCTGGACACAACGTTGAGTGAAGCACCCCTTTATGTTGTCATACAGACCTGTTTTGACGCCTGCCCCTTAACCGGGCAGGCGTTTTTTT
>gi|161361677|gb|CP000886.1|:4087093-4087300 Salmonella enterica subsp. enterica serovar Paratyphi B str. SPB7, complete genome-taxID:1016998-CM-MODEL_TRUE
GTAGATGCTCATTCCATCTCTTATGTTCGCCTTCTGGCCTCATAAACTCAGGAATGATGCAGAGCCGTTTACGGTGCTTATCGTCCACTGACAGATGTCGCTTACGCCTCATCAAACACCCTGGACACAACGTTGAGTGAAGCACCCCTTTATGTTGTCATACAGACCTGTTTTGACGCCTGCCCCTTAACCGGGCAGGCGTTTTTTT
>gi|603007801|gb|CP007301.1|:4012051-4012258 Salmonella enterica subsp. enterica serovar Enteritidis str. SA20091739 genome-taxID:1412523-CM-MODEL_TRUE
GTAGATGCTCATTCCATCTCTTATGTTCGCCTTCTGGCCTCATAAACTCAGGAATGATGCAGAGCCGTTTACGGTGCTTATCGTCCACTGACAGATGTCGCTTACGCCTCATCAAACACCCTGGACACAACGTTGAGTGAAGCACCCCTTTATGTTGTCATACAGACCTGTTTTGACGCCTGCCCCTTAACCGGGCAGGCGTTTTTTT
>gi|777225760|emb|LN831047.1|:25755-25961 Escherichia coli genome assembly NCTC9001, plasmid : 8-taxID:562-CM-MODEL_TRUE
GTAGATGCTCATTCCATCTCTTATGTTCGCCTTAGTGCCTCATAAACTCCGGAATGACGCAGAGCCGTTTACGGTGCTTATCGTCCACTGACAGATGTCGCTTATGCCTCATCAGACACCATGGACACAACGTTGAGTGAAGCACCCACTTGTTGTCATACAGACCTGTTTTAACGCCTGCTCCGTAATAAGAGCAGGCGTTTTTTT
>gi|816208797|gb|CP011331.1|:c4474325-4474119 Escherichia coli O104:H4 str. C227-11, complete genome-taxID:1048254-CM-MODEL_TRUE
GTAGATGCTCATTCCATCTCTTATGTTCGCCTTAGTGCCTCATAAACTCCGGAATGACGCAGAGCCGTTTACGGTGCTTATCGTCCACTGACAGATGTCGCTTATGCCTCATCAGACACCATGGACACAACGTTGAGTGAAGCACCCACTTGTTGTCATACAGACCTGTTTTAACGCCTGCTCCGTAATAAGAGCAGGCGTTTTTTT
>gi|482539349|gb|CP003836.1|:4136544-4136751 Salmonella enterica subsp. enterica serovar Typhimurium str. U288, complete genome-taxID:1171376-CM-MODEL_TRUE
GTAGATGCTCATTCCATCTCTTATGTTCGCCTTCTGGCCTCATAAACTCAGGAATGATGCAGAGCCGTTTACGGTGCTTATCGTCCACTGACAGATGTCGCTTACGCCTCATCAAACACCCTGGACACAACGTTGAGTGAAGCACCCCTTTATGTTGTCATACAGACCTGTTTTGACGCCTGCCCCTTAACCGGGCAGGCGTTTTTTT
>gi|674188659|gb|CP007639.1|:4036449-4036656 Salmonella enterica subsp. enterica serovar Choleraesuis strain C500, complete genome-taxID:119912-CM-MODEL_TRUE
GTAGATGCTCATTCCATCTCTTATGTTCGCCTTCTGGCCTCATAAACTCAGGAATGATGCAGAGCCGTTTACGGTGCTTATCGTCCACTGACAGATGTCGCTTACGCCTCATCAAACACCCTGGACACAACGTTGAGTGAAGCACCCCTTTATGTTGTCATACAGACCTGTTTTGACGCCTGCCCCTTAACCGGGCAGGCGTTTTTTT
>gi|682080448|gb|CP009086.1|:4004823-4005030 Salmonella enterica subsp. enterica serovar Enteritidis strain OLF-SE4-0317-8, complete genome-taxID:149539-CM-MODEL_TRUE
GTAGATGCTCATTCCATCTCTTATGTTCGCCTTCTGGCCTCATAAACTCAGGAATGATGCAGAGCCGTTTACGGTGCTTATCGTCCACTGACAGATGTCGCTTACGCCTCATCAAACACCCTGGACACAACGTTGAGTGAAGCACCCCTTTATGTTGTCATACAGACCTGTTTTGACGCCTGCCCCTTAACCGGGCAGGCGTTTTTTT
>gi|218425442|emb|CU928162.2|:4422292-4422498 Escherichia coli ED1a chromosome, complete genome-taxID:585397-CM-MODEL_TRUE
GTAGATGCTCATTCCATCTCTTATGTTCGCCTTAGTGCCTCATAAACTCCGGAATGACGCAGAGCCGTTTACGGTGCTTATCGTCCACTGACAGATGTCGCTTCTGCCTCATCAGACACCATGGACACAACGTTGAGTGAAGCACCCACTTGTTGTCATACAGACCTGTTTTAACGCCTGCTCCGTAATAAGAGCAGGCGTTTTTTT
>gi|604111796|gb|CP007406.1|:4012055-4012262 Salmonella enterica subsp. enterica serovar Enteritidis str. EC20120776 genome-taxID:1412532-CM-MODEL_TRUE
GTAGATGCTCATTCCATCTCTTATGTTCGCCTTCTGGCCTCATAAACTCAGGAATGATGCAGAGCCGTTTACGGTGCTTATCGTCCACTGACAGATGTCGCTTACGCCTCATCAAACACCCTGGACACAACGTTGAGTGAAGCACCCCTTTATGTTGTCATACAGACCTGTTTTGACGCCTGCCCCTTAACCGGGCAGGCGTTTTTTT
>gi|523811606|gb|CP006053.1|:c4683684-4683477 Salmonella enterica subsp. enterica serovar Bareilly str. CFSAN000189, complete genome-taxID:1173427-CM-MODEL_TRUE
GTAGATGCTCATTCCATCTCTTATGTTCGCCTTCTGGCCTCATAAACTCAGGAATGATGCAGAGCCGTTTACGGTGCTTATCGTCCACTGACAGATGTCGCTTACGCCTCATCAAACACCCTGGACACAACGTTGAGTGAAGCACCCCTTTATGTTGTCATACAGACCTGTTTTGACGCCTGCCCCTTAACCGGGCAGGCGTTTTTTT
>gi|808728347|gb|CP010444.1|:104699-104905 Escherichia coli K-12 strain ER3475, complete genome-taxID:83333-CM-MODEL_TRUE
GTAGATGCTCATTCCATCTCTTATGTTCGCCTTAGTGCCTCATAAACTCCGGAATGACGCAGAGCCGTTTACGGTGCTTATCGTCCACTGACAGATGTCGCTTATGCCTCATCAGACACCATGGACACAACGTTGAGTGAAGCACCCACTTGTTGTCATACAGACCTGTTTTAACGCCTGCTCCGTAATAAGAGCAGGCGTTTTTTT
>gi|723244065|gb|CP009872.1|:164688-164899 Klebsiella pneumoniae subsp. pneumoniae strain KPNIH30, complete genome-taxID:72407-CM-MODEL_TRUE
GTAGATGCTCATTCCATCTCTTATGTTCGCCTTCGTGCCTCATAAACTCCGGAATGATGCAGAGCCGTTCTTACGGTGCTTATCGTCCACTGACAGATGTCGCATTTATGCCTCATCAAACACCATGGACATTACGTTGAGTGAAGCACCCAATTTGTTGTCAAACAGACCTGTTTTAACGCCTGCCCTGATTTCAGCGCAGGCGTTTTTTT
>gi|675819361|emb|LM995924.1|:38273-38479 Escherichia coli genome assembly FHI4, scaffold scaffold-17_contig-16.0_1_92239_[organism:Escherichia-taxID:562-CM-MODEL_TRUE
GTAGATGCTCATTCCATCTCTTATGTTCGCCTTAGTGCCTCATAAACTCCGGAATGACGCAGAGCCGTTTACGGTGCTTATCGTCCACTGACAGATGTCGCTTATGCCTCATCAGACACCATGGACACAACGTTGAGTGAAGCACCCACTTGTTGTCATACAGACCTGTTTTAACGCCTGCTCCGTAATAAGAGCAGGCGTTTTTTT
>gi|45438631|gb|AE017042.1|:3564877-3565008 Yersinia pestis biovar Microtus str. 91001, complete genome-taxID:229193-CM-MODEL_TRUE
GCTTCATAAACCCAGGGATGACGCAGAGCCGATTTTAGAGTGCCTATTGTCCATGTAACCGATGTTGAGTAATGTCATCACATACCGGGCATAACGTTGAGTGAGGCACTGATATTGTTGTCTATCGACCTG
>gi|664693170|gb|CP005998.1|:c3002639-3002433 Escherichia coli B7A, complete genome-taxID:340184-CM-MODEL_TRUE
GTAGATGCTCATTCCATCTCTTATGTTCGCCTTAGTGCCTCATAAACTCCGGAATGACGCAGAGCCGTTTACGGTGCTTATCGTCCACTGACAGATGTCGCTTATGCCTCATCAGACACCATGGACACAACGTTGAGTGAAGCACCCACTTGTTGTCATACAGACCTGTTTTAACGCCTGCTCCGTAATAAGAGCAGGCGTTTTTTT
>gi|933889448|gb|CP012513.1|:3996474-3996681 Salmonella enterica subsp. enterica serovar Thompson strain RM1984, complete genome-taxID:600-CM-MODEL_TRUE
GTAGATGCTCATTCCATCTCTTATGTTCGCCTTCTGGCCTCATAAACTCAGGAATGATGCAGAGCCGTTTACGGTGCTTATCGTCCACTGACAGATGTCGCTTACGCCTCATCAAACACCCTGGACACAACGTTGAGTGAAGCACCCCTTTATGTTGTCATACAGACCTGTTTTGACGCCTGCCCCTTAACCGGGCAGGCGTTTTTTT
>gi|755404263|gb|CP009840.1|:c2106228-2106097 Yersinia pestis A1122, complete genome-taxID:1035377-CM-MODEL_TRUE
GCTTCATAAACCCAGGGATGACGCAGAGCCGATTTTAGAGTGCCTATTGTCCATGTAACCGATGTTGAGTAATGTCATCACATACCGGGCATAACGTTGAGTGAGGCACTGATATTGTTGTCTATCGACCTG
>gi|281177210|dbj|AP009378.1|:3946452-3946658 Escherichia coli SE15 DNA, complete genome-taxID:431946-CM-MODEL_TRUE
GTAGATGCTCATTCCATCTCTTATGTTCGCCTTAGTGCCTCATAAACTCCGGAATGACGCAGAGCCGTTTACGGTGCTTATCGTCCACTGACAGATGTCGCTTCTGCCTCATCAGACACCATGGACACAACGTTGAGTGAAGCACCCACTTGTTGTCATACAGACCTGTTTTAACGCCTGCTCCGTAATAAGAGCAGGCGTTTTTTT
>gi|356601232|gb|CP002797.2|:4064050-4064256 Escherichia coli NA114, complete genome-taxID:1033813-CM-MODEL_TRUE
GTAGATGCTCATTCCATCTCTTATGTTCGCCTTAGTGCCTCATAAACTCCGGAATGACGCAGAGCCGTTTACGGTGCTTATCGTCCACTGACAGATGTCGCTTCTGCCTCATCAGACACCATGGACACAACGTTGAGTGAAGCACCCACTTGTTGTCATACAGACCTGTTTTAACGCCTGCTCCGTAATAAGAGCAGGCGTTTTTTT
>gi|603839482|gb|CP007310.1|:4012062-4012269 Salmonella enterica subsp. enterica serovar Enteritidis str. SA20094079 genome-taxID:1412524-CM-MODEL_TRUE
GTAGATGCTCATTCCATCTCTTATGTTCGCCTTCTGGCCTCATAAACTCAGGAATGATGCAGAGCCGTTTACGGTGCTTATCGTCCACTGACAGATGTCGCTTACGCCTCATCAAACACCCTGGACACAACGTTGAGTGAAGCACCCCTTTATGTTGTCATACAGACCTGTTTTGACGCCTGCCCCTTAACCGGGCAGGCGTTTTTTT
>gi|603019108|gb|CP007302.1|:4012043-4012250 Salmonella enterica subsp. enterica serovar Enteritidis str. SA20093421 genome-taxID:1412514-CM-MODEL_TRUE
GTAGATGCTCATTCCATCTCTTATGTTCGCCTTCTGGCCTCATAAACTCAGGAATGATGCAGAGCCGTTTACGGTGCTTATCGTCCACTGACAGATGTCGCTTACGCCTCATCAAACACCCTGGACACAACGTTGAGTGAAGCACCCCTTTATGTTGTCATACAGACCTGTTTTGACGCCTGCCCCTTAACCGGGCAGGCGTTTTTTT
>gi|604013995|gb|CP007335.1|:4012035-4012242 Salmonella enterica subsp. enterica serovar Enteritidis str. EC20120580 genome-taxID:1412603-CM-MODEL_TRUE
GTAGATGCTCATTCCATCTCTTATGTTCGCCTTCTGGCCTCATAAACTCAGGAATGATGCAGAGCCGTTTACGGTGCTTATCGTCCACTGACAGATGTCGCTTACGCCTCATCAAACACCCTGGACACAACGTTGAGTGAAGCACCCCTTTATGTTGTCATACAGACCTGTTTTGACGCCTGCCCCTTAACCGGGCAGGCGTTTTTTT
>gi|755387769|gb|CP009786.1|:4336568-4336699 Yersinia pseudotuberculosis strain 1, complete genome-taxID:633-CM-MODEL_TRUE
GCTTCATAAACCCAGGGATGACGCAGAGCCGATTTTAGAGTGCCTATTGTCCATGTAACCGATGTTGAGTAATGTCATCACATACCGGGCATAACGTTGAGTGAGGCACTGATATTGTTGTCTATCGACCTG
>gi|604223860|gb|CP007465.1|:4012509-4012716 Salmonella enterica subsp. enterica serovar Enteritidis str. SA19940857 genome-taxID:1412501-CM-MODEL_TRUE
GTAGATGCTCATTCCATCTCTTATGTTCGCCTTCTGGCCTCATAAACTCAGGAATGATGCAGAGCCGTTTACGGTGCTTATCGTCCACTGACAGATGTCGCTTACGCCTCATCAAACACCCTGGACACAACGTTGAGTGAAGCACCCCTTTATGTTGTCATACAGACCTGTTTTGACGCCTGCCCCTTAACCGGGCAGGCGTTTTTTT
>gi|902606058|gb|CP011976.1|:c5194805-5194594 Klebsiella pneumoniae DMC1097, complete genome-taxID:1284798-CM-MODEL_TRUE
GTAGATGCTCATTCCATCTCTTATGTTCGCCTTCGTGCCTCATAAACTCCGGAATGATGCAGAGCCGTTCTTACGGTGCTTATCGTCCACTGACAGATGTCGCATTTATGCCTCATCAAACACCATGGACATTACGTTGAGTGAAGCACCCAATTTGTTGTCAAACAGACCTGTTTTAACGCCTGCCCTGATTTCAGCGCAGGCGTTTTTTT
>gi|354986417|gb|CP003085.1|:c4502120-4502057 Pantoea ananatis PA13, complete genome-taxID:1095774-CM-MODEL_FALSE
GTAGATGCTCATTCCACCTCTTATGTTTGCTTCGGCTACATAAACCTGGGAATGACGCAGAGCC
>gi|569550235|gb|CP003999.1|:c5113172-5112961 Klebsiella pneumoniae subsp. pneumoniae Kp13, complete genome-taxID:1123862-CM-MODEL_TRUE
GTAGATGCTCATTCCATCTCTTATGTTCGCCTTCGTGCCTCATAAACTCCGGAATGATGCAGAGCCGTTCTTACGGTGCTTATCGTCCACTGACAGATGTCGCATTTATGCCTCATCAAACACCATGGACATTACGTTGAGTGAAGCACCCAATTTGTTGTCAAACAGACCTGTTTTAACGCCTGCCCTGATTTCAGCGCAGGCGTTTTTTT
>gi|733585942|emb|LN649235.1|:4007660-4007867 Salmonella enterica subsp. enterica serovar Infantis genome assembly SINFA, chromosome : 1-taxID:595-CM-MODEL_TRUE
GTAGATGCTCATTCCATCTCTTATGTTCGCCTTCTGGCCTCATAAACTCAGGAATGATGCAGAGCCGTTTACGGTGCTTATCGTCCACTGACAGATGTCGCTTACGCCTCATCAAACACCCTGGACACAACGTTGAGTGAAGCACCCCTTTATGTTGTCATACAGACCTGTTTTGACGCCTGCCCCTTAACCGGGCAGGCGTTTTTTT
>gi|788042861|gb|CP011078.1|:c2055396-2055310 Yersinia ruckeri strain Big Creek 74, complete genome-taxID:29486-CM-MODEL_TRUE
GTAGATGCTCATCCCACTTCTTATGACAGCTTAGTCTTCATAAACCCAGGGATGATGCAGAGCCAATTTTAGGGTGCCTATTGTCCA
>gi|682108593|gb|CP008897.1|:216522-216723 Enterobacter cloacae ECNIH3, complete genome-taxID:1333851-CM-MODEL_TRUE
GTAGATGCTCATTCCATCTCTTATGTTCGCCCTACGGCCTCATAAACTCAGGAATGACGCAGAGCCGTTTACGGTGCTTATCGTCCACTGACAGATGTCGCTTCGGCCTCATCAAACACCATGGACATAACGTTGAGTGAAGCACCAATATGTTGTCTTACAGACCTGTTTTAACGCCTGCTTTTATAGCAGGTGTTTTTTT
>gi|603408229|gb|CP007429.1|:4012038-4012245 Salmonella enterica subsp. enterica serovar Enteritidis str. EC20121765 genome-taxID:1412555-CM-MODEL_TRUE
GTAGATGCTCATTCCATCTCTTATGTTCGCCTTCTGGCCTCATAAACTCAGGAATGATGCAGAGCCGTTTACGGTGCTTATCGTCCACTGACAGATGTCGCTTACGCCTCATCAAACACCCTGGACACAACGTTGAGTGAAGCACCCCTTTATGTTGTCATACAGACCTGTTTTGACGCCTGCCCCTTAACCGGGCAGGCGTTTTTTT
>gi|751394442|gb|CP010557.1|:663290-663503 Raoultella ornithinolytica strain S12, complete genome-taxID:54291-CM-MODEL_TRUE
GTAGATGCTCATTCCATCTCTTATGTTCGCCTTAGGGCCTCATAAACTCAGGAATGACGCAGAGCCGTTTACGGTGCTTATCGTCCACTGACAGATGTCGCCATTATCTGGTCTCATCAAACACCATGGACACGACGTTGAGTGAAGCACCCAATTTGTTGTCAAACAGACCTGTTTTAACGCCCGCCCTGATTATCAGTGCGGGCGTTTTTTT
>gi|675820395|emb|LM996957.1|:c54302-54096 Escherichia coli genome assembly FHI85, scaffold scaffold-25_contig-8.1_186805_279231_[organism:Escherichia-taxID:562-CM-MODEL_TRUE
GTAGATGCTCATTCCATCTCTTATGTTCGCCTTAGTGCCTCATAAACTCCGGAATGACGCAGAGCCGTTTACGGTGCTTATCGTCCACTGACAGATGTCGCTTATGCCTCATCAGACACCATGGACACAACGTTGAGTGAAGCACCCACTTGTTGTCATACAGACCTGTTTTAACGCCTGCTCCGTAATAAGAGCAGGCGTTTTTTT
>gi|157320013|gb|CP000826.1|:198017-198197 Serratia proteamaculans 568, complete genome-taxID:399741-CM-MODEL_TRUE
GTAGATGCTCATTCCACCTCTTATGTTTGCCTTAGGCTTCATAAACCCTGGGAATGACGCAGAGCCGATTTAAGGTGCCTATTGCCCACCAGAACGATGTCAGCGTTGCTTGCAGCCGCAGACATCACACTCCGGGCATAACGTTGAGTGAGGCACCGCCCCTGTTGTCCTAGACCTGATT
>gi|603526409|gb|CP007369.1|:4012001-4012208 Salmonella enterica subsp. enterica serovar Enteritidis str. EC20121671 genome-taxID:1412565-CM-MODEL_TRUE
GTAGATGCTCATTCCATCTCTTATGTTCGCCTTCTGGCCTCATAAACTCAGGAATGATGCAGAGCCGTTTACGGTGCTTATCGTCCACTGACAGATGTCGCTTACGCCTCATCAAACACCCTGGACACAACGTTGAGTGAAGCACCCCTTTATGTTGTCATACAGACCTGTTTTGACGCCTGCCCCTTAACCGGGCAGGCGTTTTTTT
>gi|821161554|gb|CP011428.1|:4169692-4169899 Salmonella enterica subsp. enterica strain YU39, complete genome-taxID:59201-CM-MODEL_TRUE
GTAGATGCTCATTCCATCTCTTATGTTCGCCTTCTGGCCTCATAAACTCAGGAATGATGCAGAGCCGTTTACGGTGCTTATCGTCCACTGACAGATGTCGCTTACGCCTCATCAAACACCCTGGACACAACGTTGAGTGAAGCACCCCTTTATGTTGTCATACAGACCTGTTTTGACGCCTGCCCCTTAACCGGGCAGGCGTTTTTTT
>gi|924328937|gb|CP012266.1|:285063-285242 Cronobacter dublinensis subsp. dublinensis LMG 23823, complete genome-taxID:1159554-CM-MODEL_TRUE
GTAGATGCTCATTCCATCTCTTATGTTTGCTCAGGCTTCATAAACCCGGGAATGATGCAGAGCCGTTTACGGTGCTTATCGTCCACAGACAGATGTCGCTTCGGCCTCATCAAACACCATGGACATAACGTTGAGTGAAGCACCACATTTGTTGTCAAACAGACCTGTTTTAGTACCTGC
>gi|603110875|gb|CP007315.1|:4012052-4012259 Salmonella enterica subsp. enterica serovar Enteritidis str. SA20094521 genome-taxID:1412484-CM-MODEL_TRUE
GTAGATGCTCATTCCATCTCTTATGTTCGCCTTCTGGCCTCATAAACTCAGGAATGATGCAGAGCCGTTTACGGTGCTTATCGTCCACTGACAGATGTCGCTTACGCCTCATCAAACACCCTGGACACAACGTTGAGTGAAGCACCCCTTTATGTTGTCATACAGACCTGTTTTGACGCCTGCCCCTTAACCGGGCAGGCGTTTTTTT
>gi|604350507|gb|CP007247.1|:4031194-4031401 Salmonella enterica subsp. enterica serovar Enteritidis str. EC20110221, complete genome-taxID:1412455-CM-MODEL_TRUE
GTAGATGCTCATTCCATCTCTTATGTTCGCCTTCTGGCCTCATAAACTCAGGAATGATGCAGAGCCGTTTACGGTGCTTATCGTCCACTGACAGATGTCGCTTACGCCTCATCAAACACCCTGGACACAACGTTGAGTGAAGCACCCCTTTATGTTGTCATACAGACCTGTTTTGACGCCTGCCCCTTAACCGGGCAGGCGTTTTTTT
>gi|299060424|emb|FP236843.1|:235018-235197 Erwinia billingiae strain Eb661 complete chromosome-taxID:634500-CM-MODEL_TRUE
GTAGATGCTCATTCCACTCCTTATGATTGTTAACGCTTCATAAACCAGGAATGATGCAGAGCCCTTTACGGTACCTGTTGTCCACCCGCCAGTCTCGCTTCGGCCTTACTGGAGTCCAAGGACAATACGTTGAGTCAGGTACCAGCCAAATTGTCTTACCGACCTGATCTTTACACCTGC
>gi|603650409|gb|CP007353.1|:4011393-4011600 Salmonella enterica subsp. enterica serovar Enteritidis str. EC20120505 genome-taxID:1412544-CM-MODEL_TRUE
GTAGATGCTCATTCCATCTCTTATGTTCGCCTTCTGGCCTCATAAACTCAGGAATGATGCAGAGCCGTTTACGGTGCTTATCGTCCACTGACAGATGTCGCTTACGCCTCATCAAACACCCTGGACACAACGTTGAGTGAAGCACCCCTTTATGTTGTCATACAGACCTGTTTTGACGCCTGCCCCTTAACCGGGCAGGCGTTTTTTT
>gi|719628246|gb|CP009461.1|:c4701746-4701535 Klebsiella pneumoniae strain XH209, complete genome-taxID:573-CM-MODEL_TRUE
GTAGATGCTCATTCCATCTCTTATGTTCGCCTTCGTGCCTCATAAACTCCGGAATGATGCAGAGCCGTTCTTACGGTGCTTATCGTCCACTGACAGATGTCGCATTTATGCCTCATCAAACACCATGGACATTACGTTGAGTGAAGCACCCAATTTGTTGTTAAACAGACCTGTTTTAACGCCTGCCCTGATTTCAGCGCAGGCGTTTTTTT
>gi|602800386|gb|CP007364.1|:4012055-4012262 Salmonella enterica subsp. enterica serovar Enteritidis str. EC20120555 genome-taxID:1412566-CM-MODEL_TRUE
GTAGATGCTCATTCCATCTCTTATGTTCGCCTTCTGGCCTCATAAACTCAGGAATGATGCAGAGCCGTTTACGGTGCTTATCGTCCACTGACAGATGTCGCTTACGCCTCATCAAACACCCTGGACACAACGTTGAGTGAAGCACCCCTTTATGTTGTCATACAGACCTGTTTTGACGCCTGCCCCTTAACCGGGCAGGCGTTTTTTT
>gi|661927418|gb|CP008831.1|:164688-164899 Klebsiella pneumoniae subsp. pneumoniae KPR0928, complete sequence-taxID:1328325-CM-MODEL_TRUE
GTAGATGCTCATTCCATCTCTTATGTTCGCCTTCGTGCCTCATAAACTCCGGAATGATGCAGAGCCGTTCTTACGGTGCTTATCGTCCACTGACAGATGTCGCATTTATGCCTCATCAAACACCATGGACATTACGTTGAGTGAAGCACCCAATTTGTTGTCAAACAGACCTGTTTTAACGCCTGCCCTGATTTCAGCGCAGGCGTTTTTTT
>gi|604137530|gb|CP007378.1|:4012053-4012260 Salmonella enterica subsp. enterica serovar Enteritidis str. EC20120968 genome-taxID:1412558-CM-MODEL_TRUE
GTAGATGCTCATTCCATCTCTTATGTTCGCCTTCTGGCCTCATAAACTCAGGAATGATGCAGAGCCGTTTACGGTGCTTATCGTCCACTGACAGATGTCGCTTACGCCTCATCAAACACCCTGGACACAACGTTGAGTGAAGCACCCCTTTATGTTGTCATACAGACCTGTTTTGACGCCTGCCCCTTAACCGGGCAGGCGTTTTTTT
>gi|333959052|gb|CP002775.1|:160654-160834 Serratia sp. AS13, complete genome-taxID:768493-CM-MODEL_TRUE
GTAGATGCTCATTCCACCTCTTATGTTCGCCTTAGGCTTCATAAACCCTGGGAATGATGCAGAGCCGATTTAGGGTGCCTATTGTCCACCAGAACGATGACAGCGTTGCTTGCAACTGCTGACATCACACTCCGGGCATAACGTTGAGTGAGGCACCGCCCCTGTTGTCCTAGACCTGATT
>gi|170517292|gb|CP000970.1|:4266063-4266269 Escherichia coli SMS-3-5, complete genome-taxID:439855-CM-MODEL_TRUE
GTAGATGCTCATTCCATCTCTTATGTTCGCCTTAGTGCCTCATAAACTCCGGAATGACGCAGAGCCGTTTACGGTGCTTATCGTCCACTGACAGATGTCGCTTATGCCTCATCAGACACCATGGACACAACGTTGAGTGAAGCACCCACTTGTTGTCATACAGACCTGTTTTAACGCCTGCTCCGTAATAAGAGCAGGCGTTTTTTT
>gi|257751862|dbj|AP010953.1|:c4798639-4798433 Escherichia coli O26:H11 str. 11368 DNA, complete genome-taxID:573235-CM-MODEL_TRUE
GTAGATGCTCATTCCATCTCTTATGTTCGCCTTAGTGCCTCATAAACTCCGGAATGACGCAGAGCCGTTTACGGTGCTTATCGTCCACTGACAGATGTCGCTTATGCCTCATCAGACACCATGGACACAACGTTGAGTGAAGCACCCACTTGTTGTCATACAGACCTGTTTTAACGCCTGCTCCGTAATAAGAGCAGGCGTTTTTTT
>gi|602830702|gb|CP007288.1|:4012030-4012237 Salmonella enterica subsp. enterica serovar Enteritidis str. SA19981857 genome-taxID:1412486-CM-MODEL_TRUE
GTAGATGCTCATTCCATCTCTTATGTTCGCCTTCTGGCCTCATAAACTCAGGAATGATGCAGAGCCGTTTACGGTGCTTATCGTCCACTGACAGATGTCGCTTACGCCTCATCAAACACCCTGGACACAACGTTGAGTGAAGCACCCCTTTATGTTGTCATACAGACCTGTTTTGACGCCTGCCCCTTAACCGGGCAGGCGTTTTTTT
>gi|604146212|gb|CP007380.1|:4012049-4012256 Salmonella enterica subsp. enterica serovar Enteritidis str. EC20120970 genome-taxID:1412542-CM-MODEL_TRUE
GTAGATGCTCATTCCATCTCTTATGTTCGCCTTCTGGCCTCATAAACTCAGGAATGATGCAGAGCCGTTTACGGTGCTTATCGTCCACTGACAGATGTCGCTTACGCCTCATCAAACACCCTGGACACAACGTTGAGTGAAGCACCCCTTTATGTTGTCATACAGACCTGTTTTGACGCCTGCCCCTTAACCGGGCAGGCGTTTTTTT
>gi|260447279|gb|CP001637.1|:c4528038-4527832 Escherichia coli DH1, complete genome-taxID:536056-CM-MODEL_TRUE
GTAGATGCTCATTCCATCTCTTATGTTCGCCTTAGTGCCTCATAAACTCCGGAATGACGCAGAGCCGTTTACGGTGCTTATCGTCCACTGACAGATGTCGCTTATGCCTCATCAGACACCATGGACACAACGTTGAGTGAAGCACCCACTTGTTGTCATACAGACCTGTTTTAACGCCTGCTCCGTAATAAGAGCAGGCGTTTTTTT
>gi|267983018|gb|CP001135.1|:114227-114391 Edwardsiella tarda EIB202, complete genome-taxID:498217-CM-MODEL_TRUE
GTAGATGCTCATTCGCCCCCTTATGTTTGCGTAAGCTTCATAAATCTGAGAATGATGCAGAGCCGACTTGTGGTGCCTATCGTCCGAATCGTGCTGTCCTTAACGCCAGCATGCCACGGACACGTCGTTGAGTGAGGCACCGATCAGTTGTCTTAAGATCTGATT
>gi|604290478|gb|CP007253.1|:4005358-4005565 Salmonella enterica subsp. enterica serovar Enteritidis str. EC20111174, complete genome-taxID:1244122-CM-MODEL_TRUE
GTAGATGCTCATTCCATCTCTTATGTTCGCCTTCTGGCCTCATAAACTCAGGAATGATGCAGAGCCGTTTACGGTGCTTATCGTCCACTGACAGATGTCGCTTACGCCTCATCAAACACCCTGGACACAACGTTGAGTGAAGCACCCCTTTATGTTGTCATACAGACCTGTTTTGACGCCTGCCCCTTAACCGGGCAGGCGTTTTTTT
>gi|604395266|gb|CP007468.1|:c4574072-4573865 Salmonella enterica subsp. enterica serovar Enteritidis str. SA20094177, complete genome-taxID:1412479-CM-MODEL_TRUE
GTAGATGCTCATTCCATCTCTTATGTTCGCCTTCTGGCCTCATAAACTCAGGAATGATGCAGAGCCGTTTACGGTGCTTATCGTCCACTGACAGATGTCGCTTACGCCTCATCAAACACCCTGGACACAACGTTGAGTGAAGCACCCCTTTATGTTGTCATACAGACCTGTTTTGACGCCTGCCCCTTAACCGGGCAGGCGTTTTTTT
>gi|808720026|gb|CP010443.1|:102703-102909 Escherichia coli K-12 strain ER3446, complete genome-taxID:83333-CM-MODEL_TRUE
GTAGATGCTCATTCCATCTCTTATGTTCGCCTTAGTGCCTCATAAACTCCGGAATGACGCAGAGCCGTTTACGGTGCTTATCGTCCACTGACAGATGTCGCTTATGCCTCATCAGACACCATGGACACAACGTTGAGTGAAGCACCCACTTGTTGTCATACAGACCTGTTTTAACGCCTGCTCCGTAATAAGAGCAGGCGTTTTTTT
>gi|730582171|gb|CP009644.1|:3958088-3958294 Escherichia coli ER2796, complete genome-taxID:1245474-CM-MODEL_TRUE
GTAGATGCTCATTCCATCTCTTATGTTCGCCTTAGTGCCTCATAAACTCCGGAATGACGCAGAGCCGTTTACGGTGCTTATCGTCCACTGACAGATGTCGCTTATGCCTCATCAGACACCATGGACACAACGTTGAGTGAAGCACCCACTTGTTGTCATACAGACCTGTTTTAACGCCTGCTCCGTAATAAGAGCAGGCGTTTTTTT
>gi|723229079|gb|CP009859.1|:4503706-4503912 Escherichia coli strain ECONIH1, complete genome-taxID:562-CM-MODEL_TRUE
GTAGATGCTCATTCCATCTCTTATGTTCGCCTTAGTGCCTCATAAACTCCGGAATGACGCAGAGCCGTTTACGGTGCTTATCGTCCACTGACAGATGTCGCTTATGCCTCATCAGACACCATGGACACAACGTTGAGTGAAGCACCCACTTGTTGTCATACAGACCTGTTTTAACGCCTGCTCCGTAATAAGAGCAGGCGTTTTTTT
>gi|731561508|gb|CP009880.2|:1307394-1307466 Pantoea sp. PSNIH1, complete genome-taxID:1484158-CM-MODEL_FALSE
GTAGATGCTCATTCCACCTCTTATGTCCGCTCAGGCGACATAAACCTGGGAATGATGCAGAGCCCCTTACGGT
>gi|602876293|gb|CP007280.1|:4012038-4012245 Salmonella enterica subsp. enterica serovar Enteritidis str. SA19960848 genome-taxID:1412487-CM-MODEL_TRUE
GTAGATGCTCATTCCATCTCTTATGTTCGCCTTCTGGCCTCATAAACTCAGGAATGATGCAGAGCCGTTTACGGTGCTTATCGTCCACTGACAGATGTCGCTTACGCCTCATCAAACACCCTGGACACAACGTTGAGTGAAGCACCCCTTTATGTTGTCATACAGACCTGTTTTGACGCCTGCCCCTTAACCGGGCAGGCGTTTTTTT
>gi|828952859|gb|CP011624.1|:c2015647-2015436 Klebsiella pneumoniae strain CAV1344, complete genome-taxID:573-CM-MODEL_TRUE
GTAGATGCTCATTCCATCTCTTATGTTCGCCTTCGTGCCTCATAAACTCCGGAATGATGCAGAGCCGTTCTTACGGTGCTTATCGTCCACTGACAGATGTCGCATTTATGCCTCATCAAACACCATGGACATTACGTTGAGTGAAGCACCCAATTTGTTGTCAAACAGACCTGTTTTAACGCCTGCCCTGATTTCAGCGCAGGCGTTTTTTT
>gi|925216839|gb|CP012252.1|:2983374-2983585 Klebsiella variicola strain HKUOPLA, complete genome-taxID:244366-CM-MODEL_TRUE
GTAGATGCTCATTCCATCTCTTATGTTCGCCTTCGTGCCTCATAAACTCCGGAATGATGCAGAGCCGTTCTTACGGTGCTTATCGTCCACTGACAGATGTCGCATTTATGCCTCATCAAACACCATGGACATTACGTTGAGTGAAGCACCCAATTTGTTGTCAAACAGACCTGTTTTAACGCCTGCCCTGATTTCAGCGCAGGCGTTTTTTT
>gi|564116047|gb|CP006731.1|:c4107666-4107487 Cronobacter sakazakii CMCC 45402, complete genome-taxID:1401659-CM-MODEL_TRUE
GTAGATGCTCATTCCATCTCTTATGTTTGCTCCGGCTTCATAAACCCGGGAATGACGCAGAGCCGTTTACGGTGCTTATCGTCCACAGACAGATGTCGCTTCGGCCTCATCACACACCATGGACATAACGTTGAGTGAAGCACCACATTTGTTGTCAAACAGACCTGTTTTAATACCTGC
>gi|582030173|gb|CP006659.1|:164617-164828 Klebsiella pneumoniae ATCC BAA-2146, complete genome-taxID:1263871-CM-MODEL_TRUE
GTAGATGCTCATTCCATCTCTTATGTTCGCCTTCGTGCCTCATAAACTCCGGAATGATGCAGAGCCGTTCTTACGGTGCTTATCGTCCACTGACAGATGTCGCATTTATGCCTCATCAAACACCATGGACATTACGTTGAGTGAAGCACCCAATTTGTTGTCAAACAGACCTGTTTTAACGCCTGCCCTGATTTCAGCGCAGGCGTTTTTTT
>gi|595639001|gb|CP007448.1|:c4508008-4507858 Yersinia enterocolitica LC20, complete genome-taxID:1443113-CM-MODEL_TRUE
TGCTTCATAAACCCAGGGATGATGCAGAGCCGATTTTAGGGTGCCTATTGTCCATGTAAACGATGTTGAATTTCTTCATCACATACCGGGCATAACGTTGAGTGAGGCATCGACATTGTTGTCTGTAGACCTGAAAATTTTAGACGCTTGC
>gi|30407161|emb|AL590842.1|:c4324695-4324564 Yersinia pestis CO92 complete genome-taxID:214092-CM-MODEL_TRUE
GCTTCATAAACCCAGGGATGACGCAGAGCCGATTTTAGAGTGCCTATTGTCCATGTAACCGATGTTGAGTAATGTCATCACATACCGGGCATAACGTTGAGTGAGGCACTGATATTGTTGTCTATCGACCTG
>gi|604038114|gb|CP007358.1|:3997595-3997802 Salmonella enterica subsp. enterica serovar Enteritidis str. EC20100130, complete genome-taxID:1412464-CM-MODEL_TRUE
GTAGATGCTCATTCCATCTCTTATGTTCGCCTTCTGGCCTCATAAACTCAGGAATGATGCAGAGCCGTTTACGGTGCTTATCGTCCACTGACAGATGTCGCTTACGCCTCATCAAACACCCTGGACACAACGTTGAGTGAAGCACCCCTTTATGTTGTCATACAGACCTGTTTTGACGCCTGCCCCTTAACCGGGCAGGCGTTTTTTT
>gi|253778933|emb|FM162591.1|:c4795120-4794969 Photorhabdus asymbiotica ATCC43949 complete genome-taxID:291112-CM-MODEL_TRUE
GTAGATGCTCATCCTATTTCTTATGACAGTATAGGCTTCATAAACCCAGGGATGATGCAGAGCCGATTATCGGTGCCTATTGTCCATGTCACAGATGAATAAGATGTAGTTATCTTTTCATCACCGATCGGACTCAACGTTGAGTGAGGCAC
>gi|640850664|gb|CP007731.1|:167059-167270 Klebsiella pneumoniae subsp. pneumoniae KPNIH27, complete genome-taxID:1328324-CM-MODEL_TRUE
GTAGATGCTCATTCCATCTCTTATGTTCGCCTTCGTGCCTCATAAACTCCGGAATGATGCAGAGCCGTTCTTACGGTGCTTATCGTCCACTGACAGATGTCGCATTTATGCCTCATCAAACACCATGGACATTACGTTGAGTGAAGCACCCAATTTGTTGTCAAACAGACCTGTTTTAACGCCTGCCCTGATTTCAGCGCAGGCGTTTTTTT
>gi|320013210|gb|CP001608.1|:354455-354586 Yersinia pestis biovar Medievalis str. Harbin 35, complete genome-taxID:547048-CM-MODEL_TRUE
GCTTCATAAACCCAGGGATGACGCAGAGCCGATTTTAGAGTGCCTATTGTCCATGTAACCGATGTTGAGTAATGTCATCACATACCGGGCATAACGTTGAGTGAGGCACTGATATTGTTGTCTATCGACCTG
>gi|927662801|dbj|AP014951.1|:176161-176369 Klebsiella oxytoca DNA, complete genome, strain: JKo3-taxID:571-CM-MODEL_TRUE
GTAGATGCTCATTCCATCTCTTATGTTCGCCTTAGTGCCTCATAAACTCAGGAATGATGCAGAGCCGTTTTACGGTGCTTATCGTCCACTGACAGATGTCGCGCAAGCCTCATCAAACACCATGGACACTACGTTGAGTGAAGCACCCAATTTGTTGTCAAACAGACCTGTTTTAACGCCTGCCCTGGTTTCAGAGCAGGCGTTTTTTT
>gi|312170707|emb|FR719183.1|:35230-35409 Erwinia amylovora ATCC BAA-2158, whole genome shotgun sequence, contig 3-taxID:889211-CM-MODEL_TRUE
GTAGATGCTCATTCCATCTCTTATGTGGGCGCAAGCGGCATAAACCGGGGAATGACGCAGAGCCATTACGGTACCTGTTGTCCAACCAGCCAATATGGTTCACGCCTTATTGGATTATCGGACAAAACGTTGAGTCGGGTACCCATCGGTTGTCTTGACCGACCTGATATTGACACCTGC
>gi|602808998|gb|CP007258.1|:4000334-4000541 Salmonella enterica subsp. enterica serovar Enteritidis str. EC20110360, complete genome-taxID:1244118-CM-MODEL_TRUE
GTAGATGCTCATTCCATCTCTTATGTTCGCCTTCTGGCCTCATAAACTCAGGAATGATGCAGAGCCGTTTACGGTGCTTATCGTCCACTGACAGATGTCGCTTACGCCTCATCAAACACCCTGGACACAACGTTGAGTGAAGCACCCCTTTATGTTGTCATACAGACCTGTTTTGACGCCTGCCCCTTAACCGGGCAGGCGTTTTTTT
>gi|755371660|gb|CP009759.1|:c2179419-2179288 Yersinia pseudotuberculosis strain EP2/+, complete genome-taxID:633-CM-MODEL_TRUE
GCTTCATAAACCCAGGGATGACGCAGAGCCGATTTTAGAGTGCCTATTGTCCATGTAACCGATGTTGAGTAATGTCATCACATACCGGGCATAACGTTGAGTGAGGCACTGATATTGTTGTCTATCGACCTG
>gi|603471366|gb|CP007427.1|:4011974-4012047 Salmonella enterica subsp. enterica serovar Enteritidis str. SA20100239 genome-taxID:1412481-CM-MODEL_FALSE
GTAGATGCTCATTCCATCTCTTATGTTCGCCTTCTGGCCTCATAAACTCAGGAATGATGCAGAGCCGTTTACGG
>gi|808732710|gb|CP010445.1|:102703-102909 Escherichia coli K-12 strain ER3435, complete genome-taxID:83333-CM-MODEL_TRUE
GTAGATGCTCATTCCATCTCTTATGTTCGCCTTAGTGCCTCATAAACTCCGGAATGACGCAGAGCCGTTTACGGTGCTTATCGTCCACTGACAGATGTCGCTTATGCCTCATCAGACACCATGGACACAACGTTGAGTGAAGCACCCACTTGTTGTCATACAGACCTGTTTTAACGCCTGCTCCGTAATAAGAGCAGGCGTTTTTTT
>gi|717144320|gb|CP009771.1|:165715-165926 Klebsiella pneumoniae subsp. pneumoniae strain KPNIH33, complete genome-taxID:72407-CM-MODEL_TRUE
GTAGATGCTCATTCCATCTCTTATGTTCGCCTTCGTGCCTCATAAACTCCGGAATGATGCAGAGCCGTTCTTACGGTGCTTATCGTCCACTGACAGATGTCGCATTTATGCCTCATCAAACACCATGGACATTACGTTGAGTGAAGCACCCAATTTGTTGTCAAACAGACCTGTTTTAACGCCTGCCCTGATTTCAGCGCAGGCGTTTTTTT
>gi|908217725|gb|CP006783.1|:4075810-4075941 Yersinia pestis 1412, complete genome-taxID:1345703-CM-MODEL_TRUE
GCTTCATAAACCCAGGGATGACGCAGAGCCGATTTTAGAGTGCCTATTGTCCATGTAACCGATGTTGAGTAATGTCATCACATACCGGGCATAACGTTGAGTGAGGCACTGATATTGTTGTCTATCGACCTG
>gi|749139368|gb|CP010456.1|:3994949-3995155 Synthetic Escherichia coli C321.deltaA substrain rEc.b.dC.12, complete sequence-taxID:1385755-CM-MODEL_TRUE
GTAGATGCTCATTCCATCTCTTATGTTCGCCTTAGTGCCTCATAAACTCCGGAATGACGCAGAGCCGTTTACGGTGCTTATCGTCCACTGACAGATGTCGCTTATGCCTCATCAGACACCATGGACACAACGTTGAGTGAAGCACCCACTTGTTGTCATACAGACCTGTTTTAACGCCTGCTCCGTAATAAGAGCAGGCGTTTTTTT
>gi|603724467|gb|CP007348.1|:4012026-4012233 Salmonella enterica subsp. enterica serovar Enteritidis str. EC20120356 genome-taxID:1412602-CM-MODEL_TRUE
GTAGATGCTCATTCCATCTCTTATGTTCGCCTTCTGGCCTCATAAACTCAGGAATGATGCAGAGCCGTTTACGGTGCTTATCGTCCACTGACAGATGTCGCTTACGCCTCATCAAACACCCTGGACACAACGTTGAGTGAAGCACCCCTTTATGTTGTCATACAGACCTGTTTTGACGCCTGCCCCTTAACCGGGCAGGCGTTTTTTT
>gi|296142109|gb|CP001509.3|:3876678-3876884 Escherichia coli BL21(DE3), complete genome-taxID:469008-CM-MODEL_TRUE
GTAGATGCTCATTCTATCTCTTATGTTCGCCTTAGTGCCTCATAAACTCCGGAATGACGCAGAGCCGTTTACGGTGCTTATCGTCCACTGACAGATGTCGCTTATGCCTCATCAGACACCATGGACACAACGTTGAGTGAAGCACCCACTTGTTGTCATACAGACCTGTTTTAACGCCTGCTCCGTAATAAGAGCAGGCGTTTTTTT
>gi|828983113|gb|CP011657.1|:c2820922-2820718 Citrobacter freundii strain CAV1741, complete genome-taxID:546-CM-MODEL_TRUE
GTAGATGCTCATTCCATCTCTTATGTTCGCCCTCTGGCCTCATAAACTCAGGAATGATGCAGAGCCATTTACGGTGCTTATCGTCCACAGACAGATGTCGCGTAGCCTCATCAAACACCATGGACATAACGTTGAGTGAAGCACCCATTTATGTTGTCATACAGACCTGTTTAACGCCTGCTCCTTACCGAGCGGGCGTTTTTTT
>gi|511525997|gb|CP005991.1|:3198455-3198660 Enterobacter sp. R4-368, complete genome-taxID:1166130-CM-MODEL_TRUE
GTAGATGCTCATTCCATCTCTTATGTTCGCCTTCAGGCTTCATAAACTCAGGAATGATGCAGAGCCGTTTACGGTGCTTATCGTCCACAGACAGATGTCGCTTCGGCCTCATCAAACACCATGGACATAACGTTGAGTGAAGCACCCATTTAGTTGTCAAAGACCTGTTTTAACGCCTGCCTGAGTATTCCGGCAGGCGTTTTTTT
>gi|603049941|gb|CP007305.1|:4012059-4012266 Salmonella enterica subsp. enterica serovar Enteritidis str. SA20093543 genome-taxID:1412520-CM-MODEL_TRUE
GTAGATGCTCATTCCATCTCTTATGTTCGCCTTCTGGCCTCATAAACTCAGGAATGATGCAGAGCCGTTTACGGTGCTTATCGTCCACTGACAGATGTCGCTTACGCCTCATCAAACACCCTGGACACAACGTTGAGTGAAGCACCCCTTTATGTTGTCATACAGACCTGTTTTGACGCCTGCCCCTTAACCGGGCAGGCGTTTTTTT
>gi|675818968|emb|LM995531.1|:c58930-58724 Escherichia coli genome assembly FHI12, scaffold scaffold-13_contig-14.0_1_97059_[organism:Escherichia-taxID:562-CM-MODEL_TRUE
GTAGATGCTCATTCCATCTCTTATGTTCGCCTTAGTGCCTCATAAACTCCGGAATGACGCAGAGCCGTTTACGGTGCTTATCGTCCACTGACAGATGTCGCTTATGCCTCATCAGACACCATGGACACAACGTTGAGTGAAGCACCCACTTGTTGTCATACAGACCTGTTTTAACGCCTGCTCCGTAATAAGAGCAGGCGTTTTTTT
>gi|755408484|gb|CP009846.1|:4164610-4164741 Yersinia enterocolitica strain 8081, complete genome-taxID:630-CM-MODEL_TRUE
GCTTCATAAACCCAGGGATGACGCAGAGCCGATTTTAGGGTGCCTATTGTCCATGTAAACGATGTTGAATATCTTCATCACATACCGGGCATAACGTTGAGTGAGGCACCGACATTGTTGTCTGTAGACCTG
>gi|548713695|gb|CP006717.1|:3995558-3995765 Salmonella enterica subsp. enterica serovar Thompson str. RM6836, complete genome-taxID:1064551-CM-MODEL_TRUE
GTAGATGCTCATTCCATCTCTTATGTTCGCCTTCTGGCCTCATAAACTCAGGAATGATGCAGAGCCGTTTACGGTGCTTATCGTCCACTGACAGATGTCGCTTACGCCTCATCAAACACCCTGGACACAACGTTGAGTGAAGCACCCCTTTATGTTGTCATACAGACCTGTTTTGACGCCTGCCCCTTAACCGGGCAGGCGTTTTTTT
>gi|529186758|gb|CP004022.1|:3645962-3646103 Proteus mirabilis BB2000, complete genome-taxID:1266738-CM-MODEL_TRUE
GTAGATGCTCATTCCACTCCTTATGACAGCATATGACTTCATAAACCTAGGAATGATGCAGAGCCGATTATCGGTGCCTACGTCCACGTTATCGATGAAACACCATTCATCACCAACAGGACGAAACGTTGAGTGAGGCACC
>gi|675819927|emb|LM996490.1|:c50311-50105 Escherichia coli genome assembly FHI34, scaffold scaffold-21_contig-4.0_1_467096_[organism:Escherichia-taxID:562-CM-MODEL_TRUE
GTAGATGCTCATTCCATCTCTTATGTTCGCCTTAGTGCCTCATAAACTCCGGAATGACGCAGAGCCGTTTACGGTGCTTATCGTCCACTGACAGATGTCGCTTATGCCTCATCAGACACCATGGACACAACGTTGAGTGAAGCACCCACTTGTTGTCATACAGACCTGTTTTAACGCCTGCTCCGTAATAAGAGCAGGCGTTTTTTT
>gi|205271127|emb|AM933173.1|:c3686558-3686351 Salmonella enterica subsp. enterica serovar Gallinarum str. 287/91 complete genome-taxID:550538-CM-MODEL_TRUE
GTAGATGCTCATTCCATCTCTTATGTTCGCCTTCTGGCCTCATAAACTCAGGAATGATGCAGAGCCGTTTACGGTGCTTATCGTCCACTGACAGATTTCGCTTACGCCTCATCAAACACCCTGGACACAACGTTGAGTGAAGCACCCCTTTATGTTGTCATACAGACCTGTTTTGACGCCTGCCCCTTAACCGGGCAGGCGTTTTTTT
>gi|908241204|gb|CP006758.1|:c482721-482590 Yersinia pestis 1522, complete genome-taxID:1345705-CM-MODEL_TRUE
GCTTCATAAACCCAGGGATGACGCAGAGCCGATTTTAGAGTGCCTATTGTCCATGTAACCGATGTTGAGTAATGTCATCACATACCGGGCATAACGTTGAGTGAGGCACTGATATTGTTGTCTATCGACCTG
>gi|744788240|gb|CP010280.1|:3468727-3468934 Salmonella enterica subsp. enterica serovar Newport str. CVM 22462, complete genome-taxID:858305-CM-MODEL_TRUE
GTAGATGCTCATTCCATCTCTTATGTTCGCCTTCTGGCCTCATAAACTCAGGAATGATGCAGAGCCGTTTACGGTGCTTATCGTCCACTGACAGATGTCGCTTACGCCTCATCAAACACCCTGGACACAACGTTGAGTGAAGCACCCCTTTATGTTGTCATACAGACCTGTTTTGACGCCTGCCCCTTAACCGGGCAGGCGTTTTTTT
>gi|544200787|gb|CP006584.1|:4126057-4126263 Escherichia coli LY180, complete genome-taxID:1335916-CM-MODEL_TRUE
GTAGATGCTCATTCCATCTCTTATGTTCGCCTTAGTGCCTCATAAACTCCGGAATGACGCAGAGCCGTTTACGGTGCTTATCGTCCACTGACAGATGTCGCTTATGCCTCATCAGACACCATGGACACAACGTTGAGTGAAGCACCCACTTGTTGTCATACAGACCTGTTTTAACGCCTGCTCCGTAATAAGAGCAGGCGTTTTTTT
>gi|817146391|gb|CP007594.1|:4408619-4408825 Escherichia coli strain SEC470, complete genome-taxID:562-CM-MODEL_TRUE
GTAGATGCTCATTTCATCTCTTATGTTCGCCTTAGTGCCTCATAAACTCCGGAATGACGCAGAGCCGTTTACGGTGCTTATCGTCCACTGACAGATGTCGCTTATGCCTCATCAGACACCATGGACACAACGTTGAGTGAAGCACCCACTTGTTGTCATACAGACCTGTTTTAACGCCTGCTCCGTAATAAGAGCAGGCGTTTTTTT
>gi|30043918|gb|AE014073.1|:c3778530-3778324 Shigella flexneri 2a str. 2457T, complete genome-taxID:198215-CM-MODEL_TRUE
GTAGATGCTCATTCCATCTCTTATGTTCGCCTTAGTGCCTCATAAACTCCGGAATGACGCAGAGCCGTTTACGGTGCTTATCGTCCACTGACAGATGTCGCTTATGCCTCATCAGACACCATGGACACAACGTTGAGTGAAGCACCCACTTGTTGTCATACAGACCTGTTTTAACGCCTGCTCCGTAATAAGAGCAGGCGTTTTTTT
>gi|755446508|gb|CP010023.1|:c4201575-4201444 Yersinia pestis str. Pestoides B, complete genome-taxID:748678-CM-MODEL_TRUE
GCTTCATAAACCCAGGGATGACGCAGAGCCGATTTTAGAGTGCCTATTGTCCATGTAACCGATGTTGAGTAATGTCATCACATACCGGGCATAACGTTGAGTGAGGCACTGATATTGTTGTCTATCGACCTG
>gi|602863485|gb|CP007277.1|:4012050-4012257 Salmonella enterica subsp. enterica serovar Enteritidis str. SA19930684 genome-taxID:1412500-CM-MODEL_TRUE
GTAGATGCTCATTCCATCTCTTATGTTCGCCTTCTGGCCTCATAAACTCAGGAATGATGCAGAGCCGTTTACGGTGCTTATCGTCCACTGACAGATGTCGCTTACGCCTCATCAAACACCCTGGACACAACGTTGAGTGAAGCACCCCTTTATGTTGTCATACAGACCTGTTTTGACGCCTGCCCCTTAACCGGGCAGGCGTTTTTTT
>gi|661555169|emb|LK931502.1|:3858870-3859077 Salmonella enterica subsp. enterica serovar Dublin genome assembly SC50_1, chromosome : I-taxID:98360-CM-MODEL_TRUE
GTAGATGCTCATTCCATCTCTTATGTTCGCCTTCTGGCCTCATAAACTCAGGAATGATGCAGAGCCGTTTACGGTGCTTATCGTCCACTGACAGATGTCGCTTACGCCTCATCAAACACCCTGGACACAACGTTGAGTGAAGCACCCCTTTATGTTGTCATACAGACCTGTTTTGACGCCAGCCCCTTAACCGGGCAGGCGTTTTTTT
>gi|808702513|gb|CP010439.1|:102703-102909 Escherichia coli K-12 strain ER3440, complete genome-taxID:83333-CM-MODEL_TRUE
GTAGATGCTCATTCCATCTCTTATGTTCGCCTTAGTGCCTCATAAACTCCGGAATGACGCAGAGCCGTTTACGGTGCTTATCGTCCACTGACAGATGTCGCTTATGCCTCATCAGACACCATGGACACAACGTTGAGTGAAGCACCCACTTGTTGTCATACAGACCTGTTTTAACGCCTGCTCCGTAATAAGAGCAGGCGTTTTTTT
>gi|321165934|gb|CP002505.1|:c4644130-4643963 Rahnella sp. Y9602, complete genome-taxID:741091-CM-MODEL_TRUE
GTAGATGCTCATTCCACCTATTATGTTTGCTCCGGCTTCATAAACCTGGGAATGATGCAGAGCCAATTTACAGTGCCTATTGTCATCCTGACCGATAACGCGCAAGCGCTATCATCCAGAAGGCAAAACGTTGAGTGAGGCACTAAATCTGTTGTCCTAGACCTGATT
>gi|748267869|gb|CP010315.1|:4295845-4296051 Escherichia coli strain 789, complete genome-taxID:562-CM-MODEL_TRUE
GTAGATGCTCATTCCATCTCTTATGTTCGCCTTAGTGCCTCATAAACTCCGGAATGACGCAGAGCCGTTTACGGTGCTTATCGTCCACTGACAGATGTCGCTTATGCCTCATCAGACACCATGGACACAACGTTGAGTGAAGCACCCACTTGTTGTCATACAGACCTGTTTTAACGCCTGCTCCGTAATAAGAGCAGGCGTTTTTTT
>gi|696581462|gb|CP009561.1|:1222170-1222377 Salmonella enterica subsp. enterica serovar Newport str. CVM N18486, complete genome-taxID:858306-CM-MODEL_TRUE
GTAGATGCTCATTCCATCTCTTATGTTCGCCTTCTGGCCTCATAAACTCAGGAATGATGCAGAGCCGTTTACGGTGCTTATCGTCCACTGACAGATGTCGCTTACGCCTCATCAAACACCCTGGACACAACGTTGAGTGAAGCACCCCTTTATGTTGTCATACAGACCTGTTTTGACGCCTGCCCCTTAACCGGGCAGGCGTTTTTTT
>gi|837355017|gb|CP011798.1|:c262372-262170 Enterobacter cloacae strain UW5, complete genome-taxID:550-CM-MODEL_TRUE
GTAGATGCTCATTCCATCTCTTATGTTCGCCTTAGTGCCTCATAAACTCAGGAATGACGCAGAGCCATTTACGGTGCTTATCGTCCACTGACAGATGTCGCTTCGGCCTCATCAGACACCATGGGCATAACGTTGAGTGAAGCACCAAATATGTTGTCTTACAGACCTGTTTTAACGCCTGCTTTTATAGCAGGCGTTTTTTT
>gi|315134697|dbj|AP012030.1|:3965537-3965743 Escherichia coli DH1 (ME8569) DNA, complete genome-taxID:536056-CM-MODEL_TRUE
GTAGATGCTCATTCCATCTCTTATGTTCGCCTTAGTGCCTCATAAACTCCGGAATGACGCAGAGCCGTTTACGGTGCTTATCGTCCACTGACAGATGTCGCTTATGCCTCATCAGACACCATGGACACAACGTTGAGTGAAGCACCCACTTGTTGTCATACAGACCTGTTTTAACGCCTGCTCCGTAATAAGAGCAGGCGTTTTTTT
>gi|604206939|gb|CP007464.1|:4016959-4017166 Salmonella enterica subsp. enterica serovar Enteritidis str. EC20121747 genome-taxID:1412562-CM-MODEL_TRUE
GTAGATGCTCATTCCATCTCTTATGTTCGCCTTCTGGCCTCATAAACTCAGGAATGATGCAGAGCCGTTTACGGTGCTTATCGTCCACTGACAGATGTCGCTTACGCCTCATCAAACACCCTGGACACAACGTTGAGTGAAGCACCCCTTTATGTTGTCATACAGACCTGTTTTGACGCCTGCCCCTTAACCGGGCAGGCGTTTTTTT
>gi|169752989|gb|CP000946.1|:c4645121-4644915 Escherichia coli ATCC 8739, complete genome-taxID:481805-CM-MODEL_TRUE
GTAGATGCTCATTCCATCTCTTATGTTCGCCTTAGTGCCTCATAAACTCCGGAATGACGCAGAGCCGTTTACGGTGCTTATCGTCCACTGACAGATGTCGCTTATGCCTCATCAGACACCATGGACACAACGTTGAGTGAAGCACCCACTTGTTGTCATACAGACCTGTTTTAACGCCTGCTCCGTAATAAGAGCAGGCGTTTTTTT
>gi|603759959|gb|CP007324.1|:4012053-4012260 Salmonella enterica subsp. enterica serovar Enteritidis str. EC20111514 genome-taxID:1412539-CM-MODEL_TRUE
GTAGATGCTCATTCCATCTCTTATGTTCGCCTTCTGGCCTCATAAACTCAGGAATGATGCAGAGCCGTTTACGGTGCTTATCGTCCACTGACAGATGTCGCTTACGCCTCATCAAACACCCTGGACACAACGTTGAGTGAAGCACCCCTTTATGTTGTCATACAGACCTGTTTTGACGCCTGCCCCTTAACCGGGCAGGCGTTTTTTT
>gi|485080253|gb|CP002099.1|:c3464983-3464776 Salmonella enterica subsp. enterica serovar Typhi str. Ty21a, complete genome-taxID:527001-CM-MODEL_TRUE
GTAGATGCTCATTCCATCTCTTATGTTCGCCTTCTGGCCTCATAAACTCAGGAATGATGCAGAGCCGTTTACGGTGCTTATCGTCCACTGACAGATGTCGCTTACGCCTCATCAAACACCCTGGACACAACGTTGAGTGAAGCACCCCTTTATGTTGTCATACAGACCTGTTTTGACGCCTGCCCCTTAACCGGGCAGGCGTTTTTTT
>gi|604278585|gb|CP007252.1|:4001386-4001593 Salmonella enterica subsp. enterica serovar Enteritidis str. EC20111175, complete genome-taxID:1244121-CM-MODEL_TRUE
GTAGATGCTCATTCCATCTCTTATGTTCGCCTTCTGGCCTCATAAACTCAGGAATGATGCAGAGCCGTTTACGGTGCTTATCGTCCACTGACAGATGTCGCTTACGCCTCATCAAACACCCTGGACACAACGTTGAGTGAAGCACCCCTTTATGTTGTCATACAGACCTGTTTTGACGCCTGCCCCTTAACCGGGCAGGCGTTTTTTT
>gi|604059751|gb|CP007356.1|:4012047-4012254 Salmonella enterica subsp. enterica serovar Enteritidis str. EC20100089 genome-taxID:1412599-CM-MODEL_TRUE
GTAGATGCTCATTCCATCTCTTATGTTCGCCTTCTGGCCTCATAAACTCAGGAATGATGCAGAGCCGTTTACGGTGCTTATCGTCCACTGACAGATGTCGCTTACGCCTCATCAAACACCCTGGACACAACGTTGAGTGAAGCACCCCTTTATGTTGTCATACAGACCTGTTTTGACGCCTGCCCCTTAACCGGGCAGGCGTTTTTTT
>gi|834903891|gb|CP011364.1|:c502584-502420 Edwardsiella sp. EA181011, complete genome-taxID:1578828-CM-MODEL_TRUE
GTAGATGCTCATTCGCCCCCTTATGTTTGCGTAAGCTTCATAAATCTGAGAATGATGCAGAGCCGACTTGTGGTGCCTATCGTCCGAATCGTGCTGTCCCTAGCGCCAGCATGTCACGGACACGTCGTTGAGTGAGGCACCGATCAGTTGTCTTAAGATCTGATT
>gi|172046403|emb|AM942759.1|:3649342-3649483 Proteus mirabilis strain HI4320, complete genome-taxID:529507-CM-MODEL_TRUE
GTAGATGCTCATTCCACTCCTTATGACAGCATATGACTTCATAAACCTAGGAATGATGCAGAGCCGATTATCGGTGCCTACGTCCACGTTATCGATGAAACACCATTCATCACCAACAGGACGAAACGTTGAGTGAGGCACC
>gi|924333052|gb|CP012268.1|:c3753225-3753046 Cronobacter muytjensii ATCC 51329, complete genome-taxID:1159613-CM-MODEL_TRUE
GTAGATGCTCATTCCATCTCTTATGTTCGCTTCGGCTTCATAAACCCAGGAATGACGCAGAGCCGTTTACGGTGCTTATCGTCCACAGACAGATGTCGCTTCGGTCTCATCAAACACCATGGACATAACGTTGAGTGAAGCACCACATTTGTTGTCAAACAGACCTGTTTTGATACCTGC
>gi|755287784|gb|CP009364.1|:c3278530-3278399 Yersinia frederiksenii Y225, complete genome-taxID:1454377-CM-MODEL_TRUE
GCTTCATAAACCCAGGGATGACGCAGAGCCGATTTTAGGGTGCCTATTGTCCATGTAAACGATGTTGCATATCTTCATCACATACCGGGCATAACGTTGAGTGAGGCACCGACATTGTTGTCTGTAGACCTG
>gi|675819326|emb|LM995889.1|:39703-39909 Escherichia coli genome assembly FHI30, scaffold scaffold-19_contig-8.0_1_222942_[organism:Escherichia-taxID:562-CM-MODEL_TRUE
GTAGATGCTCATTCCATCTCTTATGTTCGCCTTAGTGCCTCATAAACTCCGGAATGACGCAGAGCCGTTTACGGTGCTTATCGTCCACTGACAGATGTCGCTTATGCCTCATCAGACACCATGGACACAACGTTGAGTGAAGCACCCACTTGTTGTCATACAGACCTGTTTTAACGCCTGCTCCGTAATAAGAGCAGGCGTTTTTTT
>gi|603138266|gb|CP007333.1|:c4860965-4860803 Salmonella enterica subsp. enterica serovar Enteritidis str. EC20121177 genome-taxID:1412594-CM-MODEL_TRUE
GTAGATGCTCATTCCATCTCTTATGTTCGCCTTCTGGCCTCATAAACTCAGGAATGATGCAGAGCCGTTTACGGTGCTTATCGTCCACTGACAGATGTCGCTTACGCCTCATCAAACACCCTGGACACAACGTTGAGTGAAGCACCCCTTTATGTTGTCATAC
>gi|603138266|gb|CP007333.1|:3200152-3200313 Salmonella enterica subsp. enterica serovar Enteritidis str. EC20121177 genome-taxID:1412594-CM-MODEL_TRUE
CTCAGGAATGATGCAGAGCCGTTTACGGTGCTTATCGTCCACTGACAGATGTCGCTTACGCCTCATCAAACACCCTGGACACAACGTTGAGTGAAGCACCCCTTTATGTTGTCATACAGACCTGTTTTGACGCCTGCCCCTTAACCGGGCAGGCGTTTTTTT
>gi|603138266|gb|CP007333.1|:1919201-1919281 Salmonella enterica subsp. enterica serovar Enteritidis str. EC20121177 genome-taxID:1412594-CM-MODEL_FALSE
GTAGATGCTCATTCCATCTCTTATGTTCGCCTTCTGGCCTCATAAACTCAGGAATGATGCAGAGCCGTTTACGGTGCTTAT
>gi|261603383|gb|CP001790.1|:c4600792-4600624 Pectobacterium wasabiae WPP163, complete genome-taxID:561231-CM-MODEL_TRUE
GTAGATGCTCATTCCACCTTCTATGCTTGCTTCGGCTTCATAATCCTGGGAATGACGCAGAGCCAATTTGAGGTGCCTATCGTCCAACTCCAGATGAAGATGCAAATCTCCATCGGGCTTTCCGGACATAACGTTGAGTGAGGCACCATTCTGTTGTCTGACAGACCTG
>gi|597512677|emb|FO834906.1|:c4854271-4854060 Klebsiella pneumoniae str. Kp52.145, chromosome, complete genome-taxID:573-CM-MODEL_TRUE
GTAGATGCTCATTCCATCTCTTATGTTCGCCTTCGTGCCTCATAAACTCCGGAATGATGCAGAGCCGTTCTTACGGTGCTTATCGTCCACTGACAGATGTCGCATTTATGCCTCATCAAACACCATGGACATTACGTTGAGTGAAGCACCCAATTTGTTGTCAAACAGACCTGTTTTAACGCCTGCCCTGATTTCAGCGCAGGCGTTTTTTT
>gi|675820260|emb|LM996823.1|:c53972-53766 Escherichia coli genome assembly FHI71, scaffold scaffold-17_contig-10.0_1_91923_[organism:Escherichia-taxID:562-CM-MODEL_TRUE
GTAGATGCTCATTCCATCTCTTATGTTCGCCTTAGTGCCTCATAAACTCCGGAATGACGCAGAGCCGTTTACGGTGCTTATCGTCCACTGACAGATGTCGCTTATGCCTCATCAGACACCATGGACACAACGTTGAGTGAAGCACCCACTTGTTGTCATACAGACCTGTTTTAACGCCTGCTCCGTAATAAGAGCAGGCGTTTTTTT
>gi|73854091|gb|CP000038.1|:4195535-4195740 Shigella sonnei Ss046, complete genome-taxID:300269-CM-MODEL_TRUE
GTAGATGCTCATTCCATCTCTTATGTTCGCCTTAGTGCCTCATAAACTCCGGAATGACGCAGAGCCGTTTACGGTGCTTATCGTCCACTGACAGATGTCGCTTATGCCTCATCAGACACCATGGACACAACGTTGAGTGAAGCACCCACTGTTGTCATACAGACCTGTTTTAACGCCTGCTCCGTAATAAGAGCAGGCGTTTTTTT
>gi|713634386|emb|LM651928.1|:3910334-3910540 Shigella flexneri genome assembly NCTC1, chromosome : 1-taxID:623-CM-MODEL_TRUE
GTAGATGCTCATTCCATCTCTTATGTTCGCCTTAGTGCCTCATAAACTCCGGAATGACGCAGAGCCGTTTACGGTGCTTATCGTCCACTGACAGATGTCGCTTATGCCTCATCAGACACCATGGACACAACGTTGAGTGAAGCACCCACTTGTTGTCATACAGACCTGTTTTAACGCCTGCTCCGTAATAAGAGCAGGCGTTTTTTT
>gi|386794017|gb|CP001925.1|:4706830-4707036 Escherichia coli Xuzhou21, complete genome-taxID:741093-CM-MODEL_TRUE
GTAGATGCTCATTCCATCTCTTATGTTCGCCTTAGTGCCTCATAAACTCCGGAATGACGCAGAGCCGTTTACGGTGCTTATCGTCCACTGACAGATGTCGCTTATGCCTCATCAGACACCATGGACACAACGTTGAGTGAAGCACCCACTTGTTGTCATACAGACCTGTTTTAACGCCTGCTCCGTAATAAGAGCAGGCGTTTTTTT
>gi|675817932|emb|LK931545.1|:c55023-54817 Escherichia coli genome assembly StOlav104, scaffold scaffold-43-taxID:562-CM-MODEL_TRUE
GTAGATGCTCATTCCATCTCTTATGTTCGCCTTAGTGCCTCATAAACTCCGGAATGACGCAGAGCCGTTTACGGTGCTTATCGTCCACTGACAGATGTCGCTTATGCCTCATCAGACACCATGGACACAACGTTGAGTGAAGCACCCACTTGTTGTCATACAGACCTGTTTTAACGCCTGCTCCGTAATAAGAGCAGGCGTTTTTTT
>gi|595607150|gb|CP007394.1|:4842092-4842298 Escherichia coli strain ST2747, complete genome-taxID:562-CM-MODEL_TRUE
GTAGATGCTCATTCCATCTCTTATGTTCGCCTTAGTGCCTCATAAACTCCGGAATGACGCAGAGCCGTTTACGGTGCTTATCGTCCACTGACAGATGTCGCTTATGCCTCATCAGACACCATGGACACAACGTTGAGTGAAGCACCCACTTGTTGTCATACAGACCTGTTTTAACGCCTGCTCCGTAATAAGAGCAGGCGTTTTTTT
>gi|194400866|gb|CP001113.1|:4107957-4108164 Salmonella enterica subsp. enterica serovar Newport str. SL254, complete genome-taxID:423368-CM-MODEL_TRUE
GTAGATGCTCATTCCATCTCTTATGTTCGCCTTCTGGCCTCATAAACTCAGGAATGATGCAGAGCCGTTTACGGTGCTTATCGTCCACTGACAGATGTCGCTTACGCCTCATCAAACACCCTGGACACAACGTTGAGTGAAGCACCCCTTTATGTTGTCATACAGACCTGTTTTGACGCCTGCCCCTTAACCGGGCAGGCGTTTTTTT
>gi|755306123|gb|CP009539.1|:c1934821-1934735 Yersinia ruckeri strain YRB, complete genome-taxID:29486-CM-MODEL_FALSE
GTAGATGCTCATCCCACTTCTTATGACAGCTCAGTCTTCATAAACCCAGGGATGATGCAGAGCCAATTTTAGGGTGCCTATTGTCCA
>gi|755433816|gb|CP009997.1|:3000843-3000974 Yersinia kristensenii strain Y231, complete genome-taxID:28152-CM-MODEL_TRUE
GCTTCATAAACCCAGGGATGACGCAGAGCCGATTTTAGGGTGCCTATTGTCCATGTAAACGATGTTGCATATCTTCATCACATACCGGGCATAACGTTGAGTGAGGCACCGACATTGTTGTCTGTAGACCTG
>gi|828911693|gb|CP011581.1|:c299238-299036 Enterobacter cloacae strain CAV1411, complete genome-taxID:550-CM-MODEL_TRUE
GTAGATGCTCATTCCATCTCTTATGTTCGCCTTAAGGCCTCATAAACTCAGGAATGACGCAGAGCCGTTTACGGTGCTTATCGTCCACTGACAGATGTCGCTTCGGCCTCATCAGACACCATGGACACAACGTTGAGTGAAGCACCAAATATGTTGTCTTACAGACCTGTTTTAACGCCTGCTTTTATAGCAGGCGTTTTTTT
>gi|605528405|gb|CP007532.1|:1202991-1203198 Salmonella enterica subsp. enterica serovar Abaetetuba str. ATCC 35640, complete genome-taxID:1208611-CM-MODEL_TRUE
GTAGATGCTCATTCCATCTCTTATGTTCGCCTTCTGGCCTCATAAACTCAGGAATGATGCAGAGCCGTTTACGGTGCTTATCGTCCACTGACAGATGTCGCTTACGCCTCATCAAACACCCTGGACACAACGTTGAGTGAAGCACCCCTTTATGTTGTCATACAGACCTGTTTTGACGCCTGCCCCTTAACCGGGCAGGCGTTTTTTT
>gi|927573617|gb|CP012675.1|:205226-205367 Proteus vulgaris strain CYPV1, complete genome-taxID:585-CM-MODEL_TRUE
GTAGATGCTCATTCCACTCCTTATGACAGCATATGACTTCATAAACCTAGGAATGATGCAGAGCCGATTATCGGTGCCTACGTCCACGTTATCGATGAAACACCATTCATCACCAACAGGACGAAACGTTGAGTGAGGCACC
>gi|749145882|gb|CP010523.1|:3336619-3336830 Klebsiella variicola strain DSM 15968, complete genome-taxID:244366-CM-MODEL_TRUE
GTAGATGCTCATTCCATCTCTTATGTTCGCCTTCGTGCCTCATAAACTCCGGAATGATGCAGAGCCGTTCTTACGGTGCTTATCGTCCACTGACAGATGTCGCATTTATGCCTCATCAAACACCATGGACATTACGTTGAGTGAAGCACCCAATTTGTTGTCAAACAGACCTGTTTTAACGCCTGCCCTGATTTCAGCGCAGGCGTTTTTTT
>gi|802133627|emb|LN832404.1|:3982905-3983111 Escherichia coli K-12 genome assembly EcoliK12AG100, chromosome : I-taxID:83333-CM-MODEL_TRUE
GTAGATGCTCATTCCATCTCTTATGTTCGCCTTAGTGCCTCATAAACTCCGGAATGACGCAGAGCCGTTTACGGTGCTTATCGTCCACTGACAGATGTCGCTTATGCCTCATCAGACACCATGGACACAACGTTGAGTGAAGCACCCACTTGTTGTCATACAGACCTGTTTTAACGCCTGCTCCGTAATAAGAGCAGGCGTTTTTTT
>gi|569535620|gb|CP007025.1|:c2263799-2263593 Escherichia albertii KF1, complete genome-taxID:1440052-CM-MODEL_TRUE
GTAGATGCTCATTCCATCTCTTATGTTCGCCTTAGTGCCTCATAAACTCAGGAATGACGCAGAGCCGTTTACGGTGCTTATCGTCCACTGACAGATGTCGCTTATGCCTCATCAGACACCATGGACACAACGTTGAGTGAAGCACCCACTTGTTGTCATACAGACCTGTTTTAACGCCTGCTCCGTAAGAAGAGCAGGCGTTTTTTT
>gi|603500336|gb|CP007342.1|:4012036-4012243 Salmonella enterica subsp. enterica serovar Enteritidis str. EC20120697 genome-taxID:1412553-CM-MODEL_TRUE
GTAGATGCTCATTCCATCTCTTATGTTCGCCTTCTGGCCTCATAAACTCAGGAATGATGCAGAGCCGTTTACGGTGCTTATCGTCCACTGACAGATGTCGCTTACGCCTCATCAAACACCCTGGACACAACGTTGAGTGAAGCACCCCTTTATGTTGTCATACAGACCTGTTTTGACGCCTGCCCCTTAACCGGGCAGGCGTTTTTTT
>gi|402539130|gb|CP003785.1|:c5187688-5187478 Klebsiella pneumoniae subsp. pneumoniae 1084, complete genome-taxID:1193292-CM-MODEL_TRUE
GTAGATGCTCATTCCATCTCTTATGTTCGCCTTCGTGCCTCATAAACTCCGGAATGATGCAGAGCCGTTCTTACGGTGCTTATCGTCCACTGACAGATGTCGCATTTATGCCTCATCAAACACCATGGACATTACGTTGAGTGAAGCACCCAATTTGTTGTCAAACAGACCTGTTTTAACGCCTGCCCTGATTTCAGCGCAGGCGTTTTTT
>gi|785742629|gb|CP007483.1|:c4673517-4673310 Salmonella enterica subsp. enterica serovar Anatum str. USDA-ARS-USMARC-1175, complete genome-taxID:1454590-CM-MODEL_TRUE
GTAGATGCTCATTCCATCTCTTATGTTCGCCTTCTGGCCTCATAAACTCAGGAATGATGCAGAGCCGTTTACGGTGCTTATCGTCCACTGACAGATGTCGCTTACGCCTCATCAAACACCCTGGACACAACGTTGAGTGAAGCACCCCTTTATGTTGTCATACAGACCTGTTTTGACGCCTGCCCCTTAACCGGGCAGGCGTTTTTTT
>gi|828386760|gb|CP006632.1|:4227805-4228011 Escherichia coli PCN033, complete genome-taxID:1001989-CM-MODEL_TRUE
GTAGATGCTCATTCCATCTCTTATGTTCGCCTTAGTGCCTCATAAACTCCGGAATGACGCAGAGCCGTTTACGGTGCTTATCGTCCACTGACAGATGTCGCTTATGCCTCATCAGACACCATGGACACAACGTTGAGTGAAGCACCCACTTGTTGTCATACAGACCTGTTTTAACGCCTGCTCCGTAATAAGAGCAGGCGTTTTTTT
>gi|682093565|gb|CP009088.1|:4004193-4004400 Salmonella enterica subsp. enterica serovar Enteritidis strain OLF-SE6-00219-16, complete genome-taxID:149539-CM-MODEL_TRUE
GTAGATGCTCATTCCATCTCTTATGTTCGCCTTCTGGCCTCATAAACTCAGGAATGATGCAGAGCCGTTTACGGTGCTTATCGTCCACTGACAGATGTCGCTTACGCCTCATCAAACACCCTGGACACAACGTTGAGTGAAGCACCCCTTTATGTTGTCATACAGACCTGTTTTGACGCCTGCCCCTTAACCGGGCAGGCGTTTTTTT
>gi|595583568|gb|CP007265.1|:c4656199-4655993 Escherichia coli strain ST540, complete genome-taxID:562-CM-MODEL_TRUE
GTAGATGCTCATTCCATCTCTTATGTTCGCCTTAGTGCCTCATAAACTCCGGAATGACGCAGAGCCGTTTACGGTGCTTATCGTCCACTGACAGATGTCGCTTATGCCTCATCAGACACCATGGACACAACGTTGAGTGAAGCACCCACTTGTTGTCATACAGACCTGTTTTAACGCCTGCTCCGTAATAAGAGCAGGCGTTTTTTT
>gi|828900780|gb|CP011574.1|:c3231296-3231084 Enterobacter aerogenes strain CAV1320, complete genome-taxID:548-CM-MODEL_TRUE
GTAGATGCTCATTCCATCTCTTATGTTCGCCTTCGTGCCTCATAAACTCGGGAATGATGCAGAGCCGTACTTACGGTGCTTATCGTCCACTGATAGATGTCGCATTTTATGTCTCATCAAACACCATGGACATAACGTTGAGTGAAGCACCAAATTTGTTGTCAAACAGACCTGTTTTAACGCCTGCCCTGATTTCAGCGCAGGCGTTTTTTT
>gi|374352002|gb|CP003278.1|:c3453620-3453413 Salmonella enterica subsp. enterica serovar Typhi str. P-stx-12, complete genome-taxID:1132507-CM-MODEL_TRUE
GTAGATGCTCATTCCATCTCTTATGTTCGCCTTCTGGCCTCATAAACTCAGGAATGATGCAGAGCCGTTTACGGTGCTTATCGTCCACTGACAGATGTCGCTTACGCCTCATCAAACACCCTGGACACAACGTTGAGTGAAGCACCCCTTTATGTTGTCATACAGACCTGTTTTGACGCCTGCCCCTTAACCGGGCAGGCGTTTTTTT
>gi|549811571|gb|CP006698.1|:3988351-3988557 Synthetic Escherichia coli C321.deltaA, complete sequence-taxID:1385755-CM-MODEL_TRUE
GTAGATGCTCATTCCATCTCTTATGTTCGCCTTAGTGCCTCATAAACTCCGGAATGACGCAGAGCCGTTTACGGTGCTTATCGTCCACTGACAGATGTCGCTTATGCCTCATCAGACACCATGGACACAACGTTGAGTGAAGCACCCACTTGTTGTCATACAGACCTGTTTTAACGCCTGCTCCGTAATAAGAGCAGGCGTTTTTTT
>gi|806957753|gb|CP011018.1|:c3256830-3256624 Escherichia coli strain CI5, complete genome-taxID:562-CM-MODEL_TRUE
GTAGATGCTCATTCCATCTCTTATGTTCGCCTTAGTGCCTCATAAACTCCGGAATGACGCAGAGCCGTTTACGGTGCTTATCGTCCACTGACAGATGTCGCTTATGCCTCATCAGACACCATGGACACAACGTTGAGTGAAGCACCCACTTGTTGTCATACAGACCTGTTTTAACGCCTGCTCCGTAATAAGAGCAGGCGTTTTTTT
>gi|449096568|gb|CP004091.1|:c3703567-3703388 Cronobacter sakazakii SP291, complete genome-taxID:956149-CM-MODEL_TRUE
GTAGATGCTCATTCCACTTATTATGTTTGCTCCGGCTTCATAAACCCAGGAATGACGCAGAGCCGTTTACGGTGCTTATCGTCCACAGACAGATGTCGCTTCGGCCTCATCAAACACCATGGACATAACGTTGAGTGAAGCACCACATTTGTTGTCAAACAGACCTGTTTTAGTACCTGC
>gi|384478111|gb|CP003488.1|:2514206-2514355 Providencia stuartii MRSN 2154, complete genome-taxID:1157951-CM-MODEL_TRUE
GTAGATGCTCATTCCACTCATTATGATAGCAATGCTTCATAAACCTAGGAATGATGCAAAGCCGATTATCGGTGCCTATTGTCCAATATAGATGAACAAGAGCTCATCCTCTTCTCATCAACCCATGGACGAAACGTTGAGTGAGGCACC
>gi|926468553|gb|CP012625.1|:c5041681-5041475 Escherichia coli strain SF-468, complete genome-taxID:562-CM-MODEL_TRUE
GTAGATGCTCATTCCATCTCTTATGTTCGCCTTAGTGCCTCATAAACTCCGGAATGACGCAGAGCCGTTTACGGTGCTTATCGTCCACTGACAGATGTCGCTTATGCCTCATCAGACACCATGGACACAACGTTGAGTGAAGCACCCACTTGTTGTCATACAGACCTGTTTTAACGCCTGCTCCGTAATAAGAGCAGGCGTTTTTTT
>gi|661922017|gb|CP008827.1|:164688-164899 Klebsiella pneumoniae subsp. pneumoniae KPNIH1, complete genome-taxID:1087440-CM-MODEL_TRUE
GTAGATGCTCATTCCATCTCTTATGTTCGCCTTCGTGCCTCATAAACTCCGGAATGATGCAGAGCCGTTCTTACGGTGCTTATCGTCCACTGACAGATGTCGCATTTATGCCTCATCAAACACCATGGACATTACGTTGAGTGAAGCACCCAATTTGTTGTCAAACAGACCTGTTTTAACGCCTGCCCTGATTTCAGCGCAGGCGTTTTTTT
>gi|666001753|gb|CP008805.1|:4834968-4835174 Escherichia coli O157:H7 str. SS17, complete genome-taxID:1328859-CM-MODEL_TRUE
GTAGATGCTCATTCCATCTCTTATGTTCGCCTTAGTGCCTCATAAACTCCGGAATGACGCAGAGCCGTTTACGGTGCTTATCGTCCACTGACAGATGTCGCTTATGCCTCATCAGACACCATGGACACAACGTTGAGTGAAGCACCCACTTGTTGTCATACAGACCTGTTTTAACGCCTGCTCCGTAATAAGAGCAGGCGTTTTTTT
>gi|603083661|gb|CP007313.1|:4012057-4012264 Salmonella enterica subsp. enterica serovar Enteritidis str. SA20094383 genome-taxID:1412516-CM-MODEL_TRUE
GTAGATGCTCATTCCATCTCTTATGTTCGCCTTCTGGCCTCATAAACTCAGGAATGATGCAGAGCCGTTTACGGTGCTTATCGTCCACTGACAGATGTCGCTTACGCCTCATCAAACACCCTGGACACAACGTTGAGTGAAGCACCCCTTTATGTTGTCATACAGACCTGTTTTGACGCCTGCCCCTTAACCGGGCAGGCGTTTTTTT
>gi|756767957|gb|CP007149.1|:4225307-4225513 Escherichia coli RS218, complete genome-taxID:439184-CM-MODEL_TRUE
GTAGATGCTCATTCCATCTCTTATGTTCGCCTTAGTGCCTCATAAACTCCGGAATGACGCAGAGCCGTTTACGGTGCTTATCGTCCACTGACAGATGTCGCTTATGCCTCATCAGACACCATGGACACAACGTTGAGTGAAGCACCCACTTGTTGTCATACAGACCTGTTTTAACGCCTGCTCCGTAATAAGAGCAGGCGTTTTTTT
>gi|675819410|emb|LM995973.1|:c50633-50427 Escherichia coli genome assembly FHI58, scaffold scaffold-13_contig-15.0_1_89020_[organism:Escherichia-taxID:562-CM-MODEL_TRUE
GTAGATGCTCATTCCATCTCTTATGTTCGCCTTAGTGCCTCATAAACTCCGGAATGACGCAGAGCCGTTTACGGTGCTTATCGTCCACTGACAGATGTCGCTTATGCCTCATCAGACACCATGGACACAACGTTGAGTGAAGCACCCACTTGTTGTCATACAGACCTGTTTTAACGCCTGCTCCGTAATAAGAGCAGGCGTTTTTTT
>gi|682113157|gb|CP008905.1|:216522-216723 Enterobacter cloacae ECR091, complete genome-taxID:1333849-CM-MODEL_TRUE
GTAGATGCTCATTCCATCTCTTATGTTCGCCCTACGGCCTCATAAACTCAGGAATGACGCAGAGCCGTTTACGGTGCTTATCGTCCACTGACAGATGTCGCTTCGGCCTCATCAAACACCATGGACATAACGTTGAGTGAAGCACCAATATGTTGTCTTACAGACCTGTTTTAACGCCTGCTTTTATAGCAGGTGTTTTTTT
>gi|603392972|gb|CP007414.1|:4012057-4012264 Salmonella enterica subsp. enterica serovar Enteritidis str. EC20122031 genome-taxID:1412575-CM-MODEL_TRUE
GTAGATGCTCATTCCATCTCTTATGTTCGCCTTCTGGCCTCATAAACTCAGGAATGATGCAGAGCCGTTTACGGTGCTTATCGTCCACTGACAGATGTCGCTTACGCCTCATCAAACACCCTGGACACAACGTTGAGTGAAGCACCCCTTTATGTTGTCATACAGACCTGTTTTGACGCCTGCCCCTTAACCGGGCAGGCGTTTTTTT
>gi|603200747|gb|CP007328.1|:4012054-4012261 Salmonella enterica subsp. enterica serovar Enteritidis str. EC20111576 genome-taxID:1412535-CM-MODEL_TRUE
GTAGATGCTCATTCCATCTCTTATGTTCGCCTTCTGGCCTCATAAACTCAGGAATGATGCAGAGCCGTTTACGGTGCTTATCGTCCACTGACAGATGTCGCTTACGCCTCATCAAACACCCTGGACACAACGTTGAGTGAAGCACCCCTTTATGTTGTCATACAGACCTGTTTTGACGCCTGCCCCTTAACCGGGCAGGCGTTTTTTT
>gi|218363708|emb|CU928161.2|:4193930-4194136 Escherichia coli S88 chromosome, complete genome-taxID:585035-CM-MODEL_TRUE
GTAGATGCTCATTCCATCTCTTATGTTCGCCTTAGTGCCTCATAAACTCCGGAATGACGCAGAGCCGTTTACGGTGCTTATCGTCCACTGACAGATGTCGCTTATGCCTCATCAGACACCATGGACACAACGTTGAGTGAAGCACCCACTTGTTGTCATACAGACCTGTTTTAACGCCTGCTCCGTAATAAGAGCAGGCGTTTTTTT
>gi|209910450|dbj|AP009240.1|:4238957-4239163 Escherichia coli SE11 DNA, complete genome-taxID:409438-CM-MODEL_TRUE
GTAGATGCTCATTCCATCTCTTATGTTCGCCTTAGTGCCTCATAAACTCCGGAATGACGCAGAGCCGTTTACGGTGCTTATCGTCCACTGACAGATGTCGCTTATGCCTCATCAGACACCATGGACACAACGTTGAGTGAAGCACCCACTTGTTGTCATACAGACCTGTTTTAACGCCTGCTCCGTAATAAGAGCAGGCGTTTTTTT
>gi|307625127|gb|CP002167.1|:3988484-3988690 Escherichia coli UM146, complete genome-taxID:869729-CM-MODEL_TRUE
GTAGATGCTCATTCCATCTCTTATGTTCGCCTTAGTGCCTCATAAACTCCGGAATGACGCAGAGCCGTTTACGGTGCTTATCGTCCACTGACAGATGTCGCTTATGCCTCATCAGACACCATGGACACAACGTTGAGTGAAGCACCCACTTGTTGTCATACAGACCTGTTTTAACGCCTGCTCCGTAATAAGAGCAGGCGTTTTTTT
>gi|603676675|gb|CP007345.1|:4012048-4012255 Salmonella enterica subsp. enterica serovar Enteritidis str. EC20120219 genome-taxID:1412548-CM-MODEL_TRUE
GTAGATGCTCATTCCATCTCTTATGTTCGCCTTCTGGCCTCATAAACTCAGGAATGATGCAGAGCCGTTTACGGTGCTTATCGTCCACTGACAGATGTCGCTTACGCCTCATCAAACACCCTGGACACAACGTTGAGTGAAGCACCCCTTTATGTTGTCATACAGACCTGTTTTGACGCCTGCCCCTTAACCGGGCAGGCGTTTTTTT
>gi|675819546|emb|LM996109.1|:38270-38476 Escherichia coli genome assembly FHI14, scaffold scaffold-19_contig-9.0_1_232238_[organism:Escherichia-taxID:562-CM-MODEL_TRUE
GTAGATGCTCATTCCATCTCTTATGTTCGCCTTAGTGCCTCATAAACTCCGGAATGACGCAGAGCCGTTTACGGTGCTTATCGTCCACTGACAGATGTCGCTTATGCCTCATCAGACACCATGGACACAACGTTGAGTGAAGCACCCACTTGTTGTCATACAGACCTGTTTTAACGCCTGCTCCGTAATAAGAGCAGGCGTTTTTTT
>gi|602872019|gb|CP007279.1|:4012036-4012243 Salmonella enterica subsp. enterica serovar Enteritidis str. SA19943269 genome-taxID:1412494-CM-MODEL_TRUE
GTAGATGCTCATTCCATCTCTTATGTTCGCCTTCTGGCCTCATAAACTCAGGAATGATGCAGAGCCGTTTACGGTGCTTATCGTCCACTGACAGATGTCGCTTACGCCTCATCAAACACCCTGGACACAACGTTGAGTGAAGCACCCCTTTATGTTGTCATACAGACCTGTTTTGACGCCTGCCCCTTAACCGGGCAGGCGTTTTTTT
>gi|267991652|gb|CP001363.1|:4155338-4155545 Salmonella enterica subsp. enterica serovar Typhimurium str. 14028S, complete genome-taxID:588858-CM-MODEL_TRUE
GTAGATGCTCATTCCATCTCTTATGTTCGCCTTCTGGCCTCATAAACTCAGGAATGATGCAGAGCCGTTTACGGTGCTTATCGTCCACTGACAGATGTCGCTTACGCCTCATCAAACACCCTGGACACAACGTTGAGTGAAGCACCCCTTTATGTTGTCATACAGACCTGTTTTGACGCCTGCCCCTTAACCGGGCAGGCGTTTTTTT
>gi|662712225|gb|CP008823.1|:307059-307261 Enterobacter cloacae ECNIH2, complete genome-taxID:1333850-CM-MODEL_TRUE
GTAGATGCTCATTCCATCTCTTATGTTCGCCTTAAGGCCTCATAAACTCAGGAATGACGCAGAGCCGTTTACGGTGCTTATCGTCCACTGACAGATGTCGCTTCGGCCTCATCAGACACCATGGACACAACGTTGAGTGAAGCACCAAATATGTTGTCTTACAGACCTGTTTTAACGCCTGCTTTTATAGCAGGCGTTTTTTT
>gi|564743501|gb|CP005995.1|:2662440-2662647 Salmonella enterica subsp. enterica serovar Heidelberg str. CFSAN002064, complete genome-taxID:1299044-CM-MODEL_TRUE
GTAGATGCTCATTCCATCTCTTATGTTCGCCTTCTGGCCTCATAAACTCAGGAATGATGCAGAGCCGTTTACGGTGCTTATCGTCCACTGACAGATGTCGCTTACGCCTCATCAAACACCCTGGACACAACGTTGAGTGAAGCACCCCTTTATGTTGTCATACAGACCTGTTTTGACGCCTGCCCCTTAACCGGGCAGGCGTTTTTTT
>gi|409033099|gb|CP001600.2|:101246-101410 Edwardsiella ictaluri 93-146, complete genome-taxID:634503-CM-MODEL_TRUE
GTAGATGCTCATTCGCCCCCTTATGTTTGCGCAAGCTTCATAAATCTGAGAATGATGCAGAGCCGACTTGTGGTGCCTATCGTCCGAATCGTGCTGTCCCTAACGTCAGTATGCCACGGACACGTCGTTGAGTGAGGCACCGATCAGTTGTCTTAAGATCTGATT
>gi|899729770|gb|CP012127.1|:3960839-3961045 Escherichia coli strain DH1Ec169, complete genome-taxID:562-CM-MODEL_TRUE
GTAGATGCTCATTCCATCTCTTATGTTCGCCTTAGTGCCTCATAAACTCCGGAATGACGCAGAGCCGTTTACGGTGCTTATCGTCCACTGACAGATGTCGCTTATGCCTCATCAGACACCATGGACACAACGTTGAGTGAAGCACCCACTTGTTGTCATACAGACCTGTTTTAACGCCTGCTCCGTAATAAGAGCAGGCGTTTTTTT
>gi|603184552|gb|CP007327.1|:4012057-4012264 Salmonella enterica subsp. enterica serovar Enteritidis str. EC20111561 genome-taxID:1412572-CM-MODEL_TRUE
GTAGATGCTCATTCCATCTCTTATGTTCGCCTTCTGGCCTCATAAACTCAGGAATGATGCAGAGCCGTTTACGGTGCTTATCGTCCACTGACAGATGTCGCTTACGCCTCATCAAACACCCTGGACACAACGTTGAGTGAAGCACCCCTTTATGTTGTCATACAGACCTGTTTTGACGCCTGCCCCTTAACCGGGCAGGCGTTTTTTT
>gi|785747316|gb|CP011077.1|:c3876995-3876813 Klebsiella michiganensis strain RC10, complete genome-taxID:1134687-CM-MODEL_TRUE
GTAGATGCTCATTCCACTTCTTATGTTTGCTTCGGCTTCATAAACCCAGGAATGACGCAGAGCTGATTACGGTGCTTATCGTCCACCGACAGATGTCGCCCCGATGGGGTCTCATCCAACACCATGGACATAACGTTGAGTGAAGCACCACTTAGTTGTCAAACAGACCTGTTTAACACCTGC
>gi|602826365|gb|CP007262.1|:4005082-4005289 Salmonella enterica subsp. enterica serovar Enteritidis str. EC20110356, complete genome-taxID:1243621-CM-MODEL_TRUE
GTAGATGCTCATTCCATCTCTTATGTTCGCCTTCTGGCCTCATAAACTCAGGAATGATGCAGAGCCGTTTACGGTGCTTATCGTCCACTGACAGATGTCGCTTACGCCTCATCAAACACCCTGGACACAACGTTGAGTGAAGCACCCCTTTATGTTGTCATACAGACCTGTTTTGACGCCTGCCCCTTAACCGGGCAGGCGTTTTTTT
>gi|604069106|gb|CP007395.1|:4012063-4012270 Salmonella enterica subsp. enterica serovar Enteritidis str. EC20121748 genome-taxID:1412560-CM-MODEL_TRUE
GTAGATGCTCATTCCATCTCTTATGTTCGCCTTCTGGCCTCATAAACTCAGGAATGATGCAGAGCCGTTTACGGTGCTTATCGTCCACTGACAGATGTCGCTTACGCCTCATCAAACACCCTGGACACAACGTTGAGTGAAGCACCCCTTTATGTTGTCATACAGACCTGTTTTGACGCCTGCCCCTTAACCGGGCAGGCGTTTTTTT
>gi|602921353|gb|CP007284.1|:4012049-4012256 Salmonella enterica subsp. enterica serovar Enteritidis str. SA19971331 genome-taxID:1412496-CM-MODEL_TRUE
GTAGATGCTCATTCCATCTCTTATGTTCGCCTTCTGGCCTCATAAACTCAGGAATGATGCAGAGCCGTTTACGGTGCTTATCGTCCACTGACAGATGTCGCTTACGCCTCATCAAACACCCTGGACACAACGTTGAGTGAAGCACCCCTTTATGTTGTCATACAGACCTGTTTTGACGCCTGCCCCTTAACCGGGCAGGCGTTTTTTT
>gi|675819118|emb|LM995681.1|:38135-38341 Escherichia coli genome assembly FHI27, scaffold scaffold-15_contig-12.0_1_92441_[organism:Escherichia-taxID:562-CM-MODEL_TRUE
GTAGATGCTCATTCCATCTCTTATGTTCGCCTTAGTGCCTCATAAACTCCGGAATGACGCAGAGCCGTTTACGGTGCTTATCGTCCACTGACAGATGTCGCTTATGCCTCATCAGACACCATGGACACAACGTTGAGTGAAGCACCCACTTGTTGTCATACAGACCTGTTTTAACGCCTGCTCCGTAATAAGAGCAGGCGTTTTTTT
>gi|817585806|gb|CP011323.1|:3961062-3961268 Escherichia coli strain SQ171, complete genome-taxID:562-CM-MODEL_TRUE
GTAGATGCTCATTCCATCTCTTATGTTCGCCTTAGTGCCTCATAAACTCCGGAATGACGCAGAGCCGTTTACGGTGCTTATCGTCCACTGACAGATGTCGCTTATGCCTCATCAGACACCATGGACACAACGTTGAGTGAAGCACCCACTTGTTGTCATACAGACCTGTTTTAACGCCTGCTCCGTAATAAGAGCAGGCGTTTTTTT
>gi|899725419|gb|CP012126.1|:3963674-3963880 Escherichia coli strain DH1Ec104, complete genome-taxID:562-CM-MODEL_TRUE
GTAGATGCTCATTCCATCTCTTATGTTCGCCTTAGTGCCTCATAAACTCCGGAATGACGCAGAGCCGTTTACGGTGCTTATCGTCCACTGACAGATGTCGCTTATGCCTCATCAGACACCATGGACACAACGTTGAGTGAAGCACCCACTTGTTGTCATACAGACCTGTTTTAACGCCTGCTCCGTAATAAGAGCAGGCGTTTTTTT
>gi|675820167|emb|LM996730.1|:38134-38340 Escherichia coli genome assembly FHI8, scaffold scaffold-17_contig-15.0_1_92148_[organism:Escherichia-taxID:562-CM-MODEL_TRUE
GTAGATGCTCATTCCATCTCTTATGTTCGCCTTAGTGCCTCATAAACTCCGGAATGACGCAGAGCCGTTTACGGTGCTTATCGTCCACTGACAGATGTCGCTTATGCCTCATCAGACACCATGGACACAACGTTGAGTGAAGCACCCACTTGTTGTCATACAGACCTGTTTTAACGCCTGCTCCGTAATAAGAGCAGGCGTTTTTTT
>gi|257762509|dbj|AP010960.1|:4661192-4661398 Escherichia coli O111:H- str. 11128 DNA, complete genome-taxID:585396-CM-MODEL_TRUE
GTAGATGCTCATTCCATCTCTTATGTTCGCCTTAGTGCCTCATAAACTCCGGAATGACGCAGAGCCGTTTACGGTGCTTATCGTCCACTGACAGATGTCGCTTATGCCTCATCAGACACCATGGACACAACGTTGAGTGAAGCACCCACTTGTTGTCATACAGACCTGTTTTAACGCCTGCTCCGTAATAAGAGCAGGCGTTTTTTT
>gi|675820309|emb|LM996872.1|:c392970-392764 Escherichia coli genome assembly FHI72, scaffold scaffold-29_contig-4.0_1_436380_[organism:Escherichia-taxID:562-CM-MODEL_TRUE
GTAGATGCTCATTCCATCTCTTATGTTCGCCTTAGTGCCTCATAAACTCCGGAATGACGCAGAGCCGTTTACGGTGCTTATCGTCCACTGACAGATGTCGCTTATGCCTCATCAGACACCATGGACACAACGTTGAGTGAAGCACCCACTTGTTGTCATACAGACCTGTTTTAACGCCTGCTCCGTAATAAGAGCAGGCGTTTTTTT
>gi|603619939|gb|CP007350.1|:4012054-4012261 Salmonella enterica subsp. enterica serovar Enteritidis str. EC20120496 genome-taxID:1412556-CM-MODEL_TRUE
GTAGATGCTCATTCCATCTCTTATGTTCGCCTTCTGGCCTCATAAACTCAGGAATGATGCAGAGCCGTTTACGGTGCTTATCGTCCACTGACAGATGTCGCTTACGCCTCATCAAACACCCTGGACACAACGTTGAGTGAAGCACCCCTTTATGTTGTCATACAGACCTGTTTTGACGCCTGCCCCTTAACCGGGCAGGCGTTTTTTT
>gi|603628929|gb|CP007351.1|:4012054-4012261 Salmonella enterica subsp. enterica serovar Enteritidis str. EC20120497 genome-taxID:1412568-CM-MODEL_TRUE
GTAGATGCTCATTCCATCTCTTATGTTCGCCTTCTGGCCTCATAAACTCAGGAATGATGCAGAGCCGTTTACGGTGCTTATCGTCCACTGACAGATGTCGCTTACGCCTCATCAAACACCCTGGACACAACGTTGAGTGAAGCACCCCTTTATGTTGTCATACAGACCTGTTTTGACGCCTGCCCCTTAACCGGGCAGGCGTTTTTTT
>gi|603851410|gb|CP007311.1|:4012050-4012257 Salmonella enterica subsp. enterica serovar Enteritidis str. SA20094350 genome-taxID:1412504-CM-MODEL_TRUE
GTAGATGCTCATTCCATCTCTTATGTTCGCCTTCTGGCCTCATAAACTCAGGAATGATGCAGAGCCGTTTACGGTGCTTATCGTCCACTGACAGATGTCGCTTACGCCTCATCAAACACCCTGGACACAACGTTGAGTGAAGCACCCCTTTATGTTGTCATACAGACCTGTTTTGACGCCTGCCCCTTAACCGGGCAGGCGTTTTTTT
>gi|817363226|gb|CP011118.1|:c4468685-4468554 Yersinia enterocolitica strain FORC_002, complete genome-taxID:630-CM-MODEL_TRUE
GCTTCATAAACCCAGGGATGACGCAGAGCCGATTTTAGGGTGCCTATTGTCCATGTAAACGATGTTGAATATCTTCATCACATACCGGGCATAACGTTGAGTGAGGCACCGACATTGTTGTCTGTAGACCTG
>gi|573932891|gb|CP006262.1|:4604640-4604846 Escherichia coli O145:H28 str. RM13516, complete genome-taxID:1248915-CM-MODEL_TRUE
GTAGATGCTCATTCCATCTCTTATGTTCGCCTTAGTGCCTCATAAACTCCGGAATGACGCAGAGCCGTTTACGGTGCTTATCGTCCACTGACAGATGTCGCTTATGCCTCATCAGACACCATGGACACAACGTTGAGTGAAGCACCCACTTGTTGTCATACAGACCTGTTTTAACGCCTGCTCCGTAATAAGAGCAGGCGTTTTTTT
>gi|924317915|gb|CP012259.1|:c4015196-4015017 Cronobacter malonaticus LMG 23826, complete genome-taxID:1159491-CM-MODEL_TRUE
GTAGATGCTCATTCCACTTCTTATGTTTGCTCCGGCTTCATAAACCCAGGAATGACGCAGAGCCGTTTACGGTGCTTATCGTCCACAGACAGATGTCGCTTCGGCCTCATCAAACACCATGGACATAACGTTGAGTGAAGCACCACATTTGTTGTCAAACAGACCTGTTTTGATACCTGC
>gi|675819999|emb|LM996562.1|:c59104-58898 Escherichia coli genome assembly FHI21, scaffold scaffold-18_contig-12.0_1_97238_[organism:Escherichia-taxID:562-CM-MODEL_TRUE
GTAGATGCTCATTCCATCTCTTATGTTCGCCTTAGTGCCTCATAAACTCCGGAATGACGCAGAGCCGTTTACGGTGCTTATCGTCCACTGACAGATGTCGCTTATGCCTCATCAGACACCATGGACACAACGTTGAGTGAAGCACCCACTTGTTGTCATACAGACCTGTTTTAACGCCTGCTCCGTAATAAGAGCAGGCGTTTTTTT
>gi|675819953|emb|LM996516.1|:c53960-53754 Escherichia coli genome assembly FHI65, scaffold scaffold-15_contig-11.0_1_92103_[organism:Escherichia-taxID:562-CM-MODEL_TRUE
GTAGATGCTCATTCCATCTCTTATGTTCGCCTTAGTGCCTCATAAACTCCGGAATGACGCAGAGCCGTTTACGGTGCTTATCGTCCACTGACAGATGTCGCTTATGCCTCATCAGACACCATGGACACAACGTTGAGTGAAGCACCCACTTGTTGTCATACAGACCTGTTTTAACGCCTGCTCCGTAATAAGAGCAGGCGTTTTTTT
>gi|885002534|gb|CP012038.1|:2845388-2845595 Salmonella enterica subsp. enterica serovar Ouakam strain GNT-01 genome-taxID:1243585-CM-MODEL_TRUE
GTAGATGCTCATTCCATCTCTTATGTTCGCCTTCTGGCCTCATAAACTCAGGAATGATGCAGAGCCGTTTACGGTGCTTATCGTCCACTGACAGATGTCGCTTACGCCTCATCAAACACCCTGGACACAACGTTGAGTGAAGCACCCCTTTATGTTGTCATACAGACCTGTTTTGACGCCTGCCCCTTAACCGGGCAGGCGTTTTTTT
>gi|742672810|gb|CP005930.1|:2115080-2115286 Escherichia coli APEC IMT5155, complete genome-taxID:1329907-CM-MODEL_TRUE
GTAGATGCTCATTCCATCTCTTATGTTCGCCTTAGTGCCTCATAAACTCCGGAATGACGCAGAGCCGTTTACGGTGCTTATCGTCCACTGACAGATGTCGCTTATGCCTCATCAGACACCATGGACACAACGTTGAGTGAAGCACCCACTTGTTGTCATACAGACCTGTTTTAACGCCTGCTCCGTAATAAGAGCAGGCGTTTTTTT
>gi|49609491|emb|BX950851.1|:c4684949-4684780 Erwinia carotovora subsp. atroseptica SCRI1043, complete genome-taxID:218491-CM-MODEL_TRUE
GTAGATGCTCATTCCACCTTCTATGCTTGCTTCGGCTTCATAATCCTGGGAATGACGCAGAGCCAATTTTGAGGTGCCTATCGTCCAACTCCAGATGAAGATGCAAATCTCCATCGGGCTTTCCGGACATAACGTTGAGTGAGGCACCATTCTGTTGTCTGACAGACCTG
>gi|289172388|emb|FN667741.1|:c4000399-4000250 Xenorhabdus bovienii SS-2004 chromosome, complete genome-taxID:406818-CM-MODEL_TRUE
GTAGATACTCATCCCACTCCTTATGACAGCATAGGCTTCATAAACCTCGGGATGATGTAGAGCTGATTATCAGTGCCTATGGTCCACGTTATAGATGAATAAGCATTTAGTCTTTTCATCACCAACCGGACACAACGTTGAGTGAGGCAC
>gi|304557459|gb|CP002154.1|:93321-93485 Edwardsiella tarda FL6-60, complete genome-taxID:718251-CM-MODEL_TRUE
GTAGATGCTCATTCGCCCCCTTATGTTTGCGTAAGCTTCATAAATCTGAGAATGATGCAGAGCCGACTTGTGGTGCCTATCGTCCGAATCGTGCTGTCCTTAACGCCAGCATGCCACGGACACGTCGTTGAGTGAGGCACCGATCAGTTGTCTTAAGATCTGATT
>gi|251752987|gb|CP001657.1|:c4495416-4495248 Pectobacterium carotovorum subsp. carotovorum PC1, complete genome-taxID:561230-CM-MODEL_TRUE
GTAGATGCTCATTCCACCTTCTATGCTTGCTTCGGCTTCATAATCCTGGGAATGATGCAGAGCCAATTTGAGGTGCCTATCGTCCAACTCCAGATGAAGATGCAAATCTCCATCGGGCTTTCCGGACATAACGTTGAGTGAGGCACCATTCTGTTGTCTGACAGACCTG
>gi|601101465|gb|CP007505.1|:747158-747365 Salmonella enterica subsp. enterica serovar Tennessee str. TXSC_TXSC08-19, complete genome-taxID:1003191-CM-MODEL_TRUE
GTAGATGCTCATTCCATCTCTTATGTTCGCCTTCTGGCCTCATAAACTCAGGAATGATGCAGAGCCGTTTACGGTGCTTATCGTCCACTGACAGATGTCGCTTACGCCTCATCAAACACCCTGGACACAACGTTGAGTGAAGCACCCCTTTATGTTGTCATACAGACCTGTTTTGACGCCTGCCCCTTAACCGGGCAGGCGTTTTTTT
>gi|157076741|gb|CP000800.1|:4306704-4306910 Escherichia coli E24377A, complete genome-taxID:331111-CM-MODEL_TRUE
GTAGATGCTCATTCCATCTCTTATGTTCGCCTTAGTGCCTCATAAACTCCGGAATGACGCAGAGCCGTTTACGGTGCTTATCGTCCACTGACAGATGTCGCTTATGCCTCATCAGACACCATGGACACAACGTTGAGTGAAGCACCCACTTGTTGTCATACAGACCTGTTTTAACGCCTGCTCCGTAATAAGAGCAGGCGTTTTTTT
>gi|604133265|gb|CP007377.1|:4012052-4012259 Salmonella enterica subsp. enterica serovar Enteritidis str. EC20120963 genome-taxID:1412531-CM-MODEL_TRUE
GTAGATGCTCATTCCATCTCTTATGTTCGCCTTCTGGCCTCATAAACTCAGGAATGATGCAGAGCCGTTTACGGTGCTTATCGTCCACTGACAGATGTCGCTTACGCCTCATCAAACACCCTGGACACAACGTTGAGTGAAGCACCCCTTTATGTTGTCATACAGACCTGTTTTGACGCCTGCCCCTTAACCGGGCAGGCGTTTTTTT
>gi|723249485|gb|CP009876.1|:164713-164924 Klebsiella pneumoniae subsp. pneumoniae strain KPNIH31, complete genome-taxID:72407-CM-MODEL_TRUE
GTAGATGCTCATTCCATCTCTTATGTTCGCCTTCGTGCCTCATAAACTCCGGAATGATGCAGAGCCGTTCTTACGGTGCTTATCGTCCACTGACAGATGTCGCATTTATGCCTCATCAAACACCATGGACATTACGTTGAGTGAAGCACCCAATTTGTTGTCAAACAGACCTGTTTTAACGCCTGCCCTGATTTCAGCGCAGGCGTTTTTTT
>gi|754295112|gb|CP009084.2|:4005483-4005690 Salmonella enterica subsp. enterica serovar Enteritidis strain OLF-SE2-98984-6, complete genome-taxID:149539-CM-MODEL_TRUE
GTAGATGCTCATTCCATCTCTTATGTTCGCCTTCTGGCCTCATAAACTCAGGAATGATGCAGAGCCGTTTACGGTGCTTATCGTCCACTGACAGATGTCGCTTACGCCTCATCAAACACCCTGGACACAACGTTGAGTGAAGCACCCCTTTATGTTGTCATACAGACCTGTTTTGACGCCTGCCCCTTAACCGGGCAGGCGTTTTTTT
>gi|602804670|gb|CP007263.1|:4004695-4004902 Salmonella enterica subsp. enterica serovar Enteritidis str. EC20110361, complete genome-taxID:1244119-CM-MODEL_TRUE
GTAGATGCTCATTCCATCTCTTATGTTCGCCTTCTGGCCTCATAAACTCAGGAATGATGCAGAGCCGTTTACGGTGCTTATCGTCCACTGACAGATGTCGCTTACGCCTCATCAAACACCCTGGACACAACGTTGAGTGAAGCACCCCTTTATGTTGTCATACAGACCTGTTTTGACGCCTGCCCCTTAACCGGGCAGGCGTTTTTTT
>gi|383101383|gb|CP002291.1|:4294258-4294464 Escherichia coli P12b, complete genome-taxID:910348-CM-MODEL_TRUE
GTAGATGCTCATTCCATCTCTTATGTTCGCCTTAGTGCCTCATAAACTCCGGAATGACGCAGAGCCGTTTACGGTGCTTATCGTCCACTGACAGATGTCGCTTATGCCTCATCAGACACCATGGACACAACGTTGAGTGAAGCACCCACTTGTTGTCATACAGACCTGTTTTAACGCCTGCTCCGTAATAAGAGCAGGCGTTTTTTT
>gi|603506846|gb|CP007343.1|:4012049-4012256 Salmonella enterica subsp. enterica serovar Enteritidis str. EC20120722 genome-taxID:1412550-CM-MODEL_TRUE
GTAGATGCTCATTCCATCTCTTATGTTCGCCTTCTGGCCTCATAAACTCAGGAATGATGCAGAGCCGTTTACGGTGCTTATCGTCCACTGACAGATGTCGCTTACGCCTCATCAAACACCCTGGACACAACGTTGAGTGAAGCACCCCTTTATGTTGTCATACAGACCTGTTTTGACGCCTGCCCCTTAACCGGGCAGGCGTTTTTTT
>gi|828922166|gb|CP011591.1|:3270555-3270757 Enterobacter asburiae strain CAV1043, complete genome-taxID:61645-CM-MODEL_TRUE
GTAGATGCTCATTCCATCTCTTATGTTCGCCTTAGTGCCTCATAAACTCAGGAATGACGCAGAGCCATTTACGGTGCTTATCGTCCACTGACAGATGTCGCTTCGGCCTCATCAGACACCATGGACACAACGTTGAGTGAAGCACCAAATATGTTGTCTTACAGACCTGTTTTGACGCCTGCTTTTATAGCAGGCGTTTTTTT
>gi|603548124|gb|CP007372.1|:4012051-4012258 Salmonella enterica subsp. enterica serovar Enteritidis str. SA20121703 genome-taxID:1412483-CM-MODEL_TRUE
GTAGATGCTCATTCCATCTCTTATGTTCGCCTTCTGGCCTCATAAACTCAGGAATGATGCAGAGCCGTTTACGGTGCTTATCGTCCACTGACAGATGTCGCTTACGCCTCATCAAACACCCTGGACACAACGTTGAGTGAAGCACCCCTTTATGTTGTCATACAGACCTGTTTTGACGCCTGCCCCTTAACCGGGCAGGCGTTTTTTT
>gi|926677775|gb|CP012300.1|:c4940941-4940730 Klebsiella pneumoniae subsp. pneumoniae strain HKUOPLC, complete genome-taxID:72407-CM-MODEL_TRUE
GTAGATGCTCATTCCATCTCTTATGTTCGCCTTCGTGCCTCATAAACTCCGGAATGATGCAGAGCCGTTCTTACGGTGCTTATCGTCCACTGACAGATGTCGCATTTATGCCTCATCAAACACCATGGACATTACGTTGAGTGAAGCACCCAATTTGTTGTCAAACAGACCTGTTTTAACGCCTGCCCTGATTTCAGCGCAGGCGTTTTTTT
>gi|815976342|gb|CP011313.1|:c5084348-5084137 Klebsiella pneumoniae subsp. pneumoniae strain 234-12, complete genome-taxID:72407-CM-MODEL_TRUE
GTAGATGCTCATTCCATCTCTTATGTTCGCCTTCGTGCCTCATAAACTCCGGAATGATGCAGAGCCGTTCTTACGGTGCTTATCGTCCACTGACAGATGTCGCATTTATGCCTCATCAAACACCATGGACATTACGTTGAGTGAAGCACCCAATTTGTTGTCAAACAGACCTGTTTTAACGCCTGCCCTGATTTCAGCGCAGGCGTTTTTTT
>gi|257757386|dbj|AP010958.1|:c4478196-4477990 Escherichia coli O103:H2 str. 12009 DNA, complete genome-taxID:585395-CM-MODEL_TRUE
GTAGATGCTCATTCCATCTCTTATGTTCGCCTTAGTGCCTCATAAACTCCGGAATGACGCAGAGCCGTTTACGGTGCTTATCGTCCACTGACAGATGTCGCTTATGCCTCATCAGACACCATGGACACAACGTTGAGTGAAGCACCCACTTGTTGTCATACAGACCTGTTTTAACGCCTGCTCCGTAATAAGAGCAGGCGTTTTTTT
>gi|26111730|gb|AE014075.1|:4486596-4486802 Escherichia coli CFT073, complete genome-taxID:199310-CM-MODEL_TRUE
GTAGATGCTCATTCCATCTCTTATGTTCGCCTTAGTGCCTCATAAACTCCGGAATGACGCAGAGCCGTTTACGGTGCTTATCGTCCACTGACAGATGTCGCTTATGCCTCATCAGACACCATGGACACAACGTTGAGTGAAGCACCCACTTGTTGTCATACAGACCTGTTTTAACGCCTGCTCCGTAATAAGAGCAGGCGTTTTTTT
>gi|602778765|gb|CP007274.1|:c2854999-2854792 Salmonella enterica subsp. enterica serovar Enteritidis str. SA20093266, complete genome-taxID:1412475-CM-MODEL_TRUE
GTAGATGCTCATTCCATCTCTTATGTTCGCCTTCTGGCCTCATAAACTCAGGAATGATGCAGAGCCGTTTACGGTGCTTATCGTCCACTGACAGATGTCGCTTACGCCTCATCAAACACCCTGGACACAACGTTGAGTGAAGCACCCCTTTATGTTGTCATACAGACCTGTTTTGACGCCTGCCCCTTAACCGGGCAGGCGTTTTTTT
>gi|808951212|gb|CP011303.1|:c4880325-4880145 Serratia liquefaciens strain HUMV-21, complete genome-taxID:614-CM-MODEL_TRUE
GTAGATGCTCATTCCACCTCTTATGTTCGCCTTAGGCTTCATAAACCCTGGGAATGACGCAGAGCCGATTTAGGGTGCCTATTGCCCACCAGAACGATGACGGCGTTGCTTGCAATGGCTGACATCACACTCCGGGCAAAACGTTGAGTGAGGCACCGCCCCTGTTGTCCTAGACCTGATT
>gi|682049973|gb|CP009090.1|:c3695774-3695567 Salmonella enterica subsp. enterica serovar Enteritidis strain OLF-SE8-1021710, complete genome-taxID:149539-CM-MODEL_TRUE
GTAGATGCTCATTCCATCTCTTATGTTCGCCTTCTGGCCTCATAAACTCAGGAATGATGCAGAGCCGTTTACGGTGCTTATCGTCCACTGACAGATGTCGCTTACGCCTCATCAAACACCCTGGACACAACGTTGAGTGAAGCACCCCTTTATGTTGTCATACAGACCTGTTTTGACGCCTGCCCCTTAACCGGGCAGGCGTTTTTTT
>gi|603432120|gb|CP007433.1|:4012030-4012237 Salmonella enterica subsp. enterica serovar Enteritidis str. EC20120051 genome-taxID:1412601-CM-MODEL_TRUE
GTAGATGCTCATTCCATCTCTTATGTTCGCCTTCTGGCCTCATAAACTCAGGAATGATGCAGAGCCGTTTACGGTGCTTATCGTCCACTGACAGATGTCGCTTACGCCTCATCAAACACCCTGGACACAACGTTGAGTGAAGCACCCCTTTATGTTGTCATACAGACCTGTTTTGACGCCTGCCCCTTAACCGGGCAGGCGTTTTTTT
>gi|603363159|gb|CP007425.1|:4010069-4010276 Salmonella enterica subsp. enterica serovar Enteritidis str. SA20082034 genome-taxID:1412488-CM-MODEL_TRUE
[truncated: 547,188 more chars]
