# Supplementary material for: GLASSgo – Automated and Reliable Detection of sRNA Homologs From a Single Input Sequence
Source: Front Genet. 2018 Apr 17;9:124. doi: 10.3389/fgene.2018.00124 (PMC5913331; doi:10.3389/fgene.2018.00124)
Supplement: DATASHEET S1 — This zip folder contains four subfolders ‘main_test_cases-0_raw_data’, ‘main_test_cases-1_cm_evaluated_raw_data’, ‘additional_test_cases-0_raw_data’ and ‘additional_test_cases-1_cm_evaluated_raw_data’. In each folder with the prefix ‘main_test_cases’, there are three files, one represents the BLAST analysis, one the GLASSgo analysis and one the RNAlien analysis. Instead, the folders with the prefix ‘additional_test_cases’ contain only one file. All files have the same underlying data format. Each sub result starts with its relating RFAM ID, e.g., ‘#RF00111’ followed by the data in FASTA format. The first entry after the given RFAM ID represents the query sequence. This sequence was used to perform the search/prediction and at the end of an FASTA header, the taxonomic ID was introduced for the BLAST, GLASSgo as well as the additional test cases. For the GLASSgo, RNAlien/CMscan as well as the additional test cases, the pairwise sequence identity related to the query sequence is available, e.g., ‘p.c.VAL:98.02%’. All files in the ‘∗-0_raw_data’ folder are unfiltered and represents the search/prediction results, containing false as well as true positives. The files in folder ‘∗-1_cm_evaluated_raw_data’ were evaluated with cmscan and each sequence was either classified as TP (CM-MODEL_TRUE) or as FP (CM-MODEL_FALSE). [file Data_Sheet_1.ZIP › Supplementary_Dataset_1/additional_test_cases-1_cm_evaluated_raw_data/GLASSgo_additional_test_cases-cmscan.txt]

#RF00166
>prrB_Proteobacteria-CM-MODEL_TRUE
GAACTGTGCACAGGGACATGCACAGGCTTTCAGGATGAAGGCCAGGGACATCGCAAGAAGCGATTTCATCAGGATGATGTTTGGGACAAGCAGGGACTACGGAAAAAAATGTGGGCGGGTCAAACCGCCCCTTT
>gi|927226644|gb|CP004054.2|:1533656-1533789 Pseudomonas aeruginosa PA1, complete genome-p.c.VAL:57.65%-taxID:1279007-CM-MODEL_TRUE
ACTCCTGCGTACAGGGAACACGCAACCCCGAAGGATCGGGGAAGGGACGTCGCCAGGGAGGCGATTCATCAGGATGATGACGAGGGACTGAAGAGTGGGCGGGGTAATACCCCGCCCCTTTTTTTTGCCTGCCG
>gi|674008039|gb|CP008820.1|:1804461-1804592 Ochrobactrum anthropi strain OAB chromosome 1, complete sequence-p.c.VAL:52.87%-taxID:529-CM-MODEL_FALSE
AAAGCATTTCCAGCAAAAGTGCGAAGCGGTTTTGCGTAGGATAATGCGACGAAACAAACGCTTAGAACACAAATCTGATTCAATCATATCAGAGCTCTAAGCAAAAAAAGGGCGGCGCAAGCCGCCCTTTTT
>gi|440375|dbj|D26134.1|PSERPOS:2607-2740 Pseudomonas aeruginosa RNA polymerase principal sigma factor (rpoS) gene region-p.c.VAL:56.73%-taxID:208964-CM-MODEL_TRUE
TCACTCCTGCGTACAGGGAACACGCAACCCCGAAGATCGGGAAGGGACGTCGCCAGGGAGGCGATTCATCAGGATGATGACGAGGGACTGAAGAGTGGGCGGGGTAATACCCCGCTTTTTTTTGCCTGCCGTTT
>gi|328915200|gb|CP002620.1|:c3647529-3647398 Pseudomonas mendocina NK-01, complete genome-p.c.VAL:72.73%-taxID:1001585-CM-MODEL_TRUE
AACCGTGCTCAGGGACAAGCACAGGTCATCAGGATGATGATCAGGAACATCGCAAGAAGCGATTCATCAGGACGATGAGTTGGGAAACAAAGGGATTAGGGAATAAAAGTGGGCGGCGCGAGCCGCCCCTTT
>gi|229359445|emb|AM181176.4|:1299207-1299336 Pseudomonas fluorescens SBW25 complete genome-p.c.VAL:66.04%-taxID:216595-CM-MODEL_TRUE
GTGTCCACGGATTGGCACAACCATCAAGGAACGATGGTTCGAAGGAATGTCGCAGGATGCGATTCATCAGGATGATGAAAAGGAATACAGGGACTAGGGAAAAAATGTGGGCGGGTCATACCGCCCCTTT
>gi|7243291|dbj|AB039965.1|:c3566-3433 Pseudomonas putida icd, mutS, fdxA genes for isocitrate dehydrogenase, mismatch repair system component MutS, ferrodoxin, partial and complete cds-p.c.VAL:98.52%-taxID:303-CM-MODEL_TRUE
GAACTGTGCACAGGGACATGCACAGGCTTTCAGGATGAAGGCCAGGGACATCGCAAGAAGCGATTTCATCATGATGATGTTTGGGACAAGCAGGGACTACGGAAAAAAATGTGGGCGGGTCAAACCGCCCCTTT
>gi|566037200|gb|KF703443.1|:81-209 Pseudomonas sp. DF41 non-coding RNA gene, complete sequence-p.c.VAL:63.35%-taxID:930166-CM-MODEL_TRUE
TGTCGACGGACAGACACACCCTCACGGACGATGGGAAGGAAGGACATCGCAGGACGCGATTCATCAGGACGATGAATAGGATTAAAGGGATTAGGGAAAAATGGGGCGGGTCAAAAAGGCCCCTTTTTT
>gi|575870901|emb|HG530068.1|:c4191031-4190900 Pseudomonas aeruginosa PA38182, complete genome-p.c.VAL:56.47%-taxID:1407059-CM-MODEL_TRUE
CTCCTGCGTACAGGGAACACGCAACCCCGAAGGATCGGGGAAGGGACGTCGCCAGGGAGGCGATTCATCAGGACGATGACGAGGGACTGAAGAGTGGGCGGGGTAATACCCCGCCCCTTTTTTTGCCTGCCG
>gi|567363169|gb|CP006931.1|:1504747-1504880 Pseudomonas aeruginosa SCV20265, complete genome-p.c.VAL:57.65%-taxID:1427342-CM-MODEL_TRUE
ACTCCTGCGTACAGGGAACACGCAACCCCGAAGGATCGGGGAAGGGACGTCGCCAGGGAGGCGATTCATCAGGATGATGACGAGGGACTGAAGAGTGGGCGGGGTAATACCCCGCCCCTTTTTTTTGCCTGCCG
>gi|148509317|gb|CP000712.1|:c4650680-4650547 Pseudomonas putida F1, complete genome-p.c.VAL:100.0%-taxID:351746-CM-MODEL_TRUE
GAACTGTGCACAGGGACATGCACAGGCTTTCAGGATGAAGGCCAGGGACATCGCAAGAAGCGATTTCATCAGGATGATGTTTGGGACAAGCAGGGACTACGGAAAAAAATGTGGGCGGGTCAAACCGCCCCTTT
>gi|758845968|gb|CP010892.1|:1358872-1359000 Pseudomonas sp. MRSN12121, complete genome-p.c.VAL:66.46%-taxID:1611770-CM-MODEL_TRUE
CCCTGTGTCGACGGATAGACACAACCATCAAGGATGATGGTCAGGACATCGCAGGATGCGATTCATCAGGACGATGAAAAGGAATACAGGGAATAGGGAAAAAAGGTGGGCGGGTCATACCGCCCCTTT
>gi|151559234|gb|CP000758.1|:2346385-2346516 Ochrobactrum anthropi ATCC 49188 chromosome 1, complete sequence-p.c.VAL:52.87%-taxID:439375-CM-MODEL_FALSE
AAAGCATTTCCAGCAAAAGTGCGAAGCGGTTTTGCGTAGGATAATGCGACGAAACAAACGCTTAGAACACAAATCTGATTCAATCATATCAGAGCTCTAAGCAAAAAAAGGGCGGCGCAAGCCGCCCTTTTT
>gi|685837395|dbj|AP014646.1|:1465889-1466022 Pseudomonas aeruginosa DNA, complete genome, strain: NCGM 1984-p.c.VAL:57.65%-taxID:287-CM-MODEL_TRUE
ACTCCTGCGTACAGGGAACACGCAACCCCGAAGGATCGGGGAAGGGACGTCGCCAGGGAGGCGATTCATCAGGATGATGACGAGGGACTGAAGAGTGGGCGGGGTAATACCCCGCCCCTTTTTTTTGCCTGCCG
>gi|430790723|gb|CP003738.1|:1386192-1386324 Pseudomonas putida HB3267, complete genome-p.c.VAL:94.89%-taxID:1215088-CM-MODEL_TRUE
GAACTGTGCACAGGGACATGCACAGGCTTTCAGGAGGAAAGCCAGGGACATCGCAAGACGCGATTTCATCAGGATGATGTTTGGGACAAGCAGGGACTACGGAAAAAATGTGGGCGGGTCAAACCGCCCCTTT
>gi|543879514|gb|CP006705.1|:c3837248-3837115 Pseudomonas aeruginosa PAO581 genome-p.c.VAL:57.65%-taxID:1352354-CM-MODEL_TRUE
ACTCCTGCGTACAGGGAACACGCAACCCCGAAGGATCGGGGAAGGGACGTCGCCAGGGAGGCGATTCATCAGGATGATGACGAGGGACTGAAGAGTGGGCGGGGTAATACCCCGCCCCTTTTTTTTGCCTGCCG
>gi|771839907|dbj|AP014627.1|:1361217-1361343 Pseudomonas sp. Os17 DNA, complete genome-p.c.VAL:68.39%-taxID:1500686-CM-MODEL_TRUE
CCCTGTGTCGACGGATAGACACAGCCATCAAGGACGATGGTCAGGACATCGCAGGAAGCGATTCATCAGGACGATGAAAAGGAACACAGGGACTAGGGAAAAAGTGGGCGGGTCATACCGCCCCTTT
>gi|610413304|gb|CP007224.1|:1438669-1438802 Pseudomonas aeruginosa PA96 genome-p.c.VAL:57.65%-taxID:1457392-CM-MODEL_TRUE
ACTCCTGCGTACAGGGAACACGCAACCCCGAAGGATCGGGGAAGGGACGTCGCCAGGGAGGCGATTCATCAGGATGATGACGAGGGACTGAAGAGTGGGCGGGGTAATACCCCGCCCCTTTTTTTTGCCTGCCG
>gi|747129399|gb|CP010419.1|:c24642-24506 Azotobacter chroococcum NCIMB 8003 plasmid pAcX50d, complete sequence-p.c.VAL:56.65%-taxID:1328314-CM-MODEL_TRUE
GCTTACGACGGATCGACGCAGGCCGACCAAGGATGGCGGGCCAGGGACAGTCGCAAGATCGCGGCTACTTCATCAGGATGATGAACCCAGGGATGCGGTTGAACGACATGAAGCGGCGAGGCTAACCCCCTCGCCGT
>gi|514245605|gb|CP006245.1|:c4114259-4114126 Pseudomonas aeruginosa RP73, complete genome-p.c.VAL:57.65%-taxID:1340851-CM-MODEL_TRUE
ACTCCTGCGTACAGGGAACACGCAACCCCGAAGGATCGGGGAAGGGACGTCGCCAGGGAGGCGATTCATCAGGATGATGACGAGGGACTGAAGAGTGGGCGGGGTAATACCCCGCCCCTTTTTTTTGCCTGCCG
>gi|145573243|gb|CP000680.1|:c3344433-3344302 Pseudomonas mendocina ymp, complete genome-p.c.VAL:69.43%-taxID:399739-CM-MODEL_TRUE
CCCGTGCTCAGGGACAAGCACAGGTCATCAGGATGATGATCAGGACTGTCGCAAGATGCGATCCATCAGGACGATGAGTTGGGAAACAAAGGGACTAGGGAATAAAAGTGGGCGGCGCAAGCCGCCCCTTTT
>gi|761589803|dbj|AP014651.1|:1595696-1595827 Pseudomonas aeruginosa DNA, complete genome, strain: NCGM257-p.c.VAL:56.47%-taxID:287-CM-MODEL_TRUE
CTCCTGCGTACAGGGAACACGCAACCCCGAAGGATCGGGGAAGGGACGTCGCCAGGGAGGCGATTCATCAGGACGATGACGAGGGACTGAAGAGTGGGCGGGGTAATACCCCGCCCCTTTTTTTTGCCTGCC
>gi|635284334|gb|CP005960.1|:c2541676-2541545 Pseudomonas mandelii JR-1, complete genome-p.c.VAL:72.73%-taxID:1147786-CM-MODEL_TRUE
GAACTGTGTCAACGGACAGACACACCCTTCAAGGATGAGGGGAATGGACATCGCAGGGAAGCGATTCATCAGGACGATGAAAAGGAACACAGGGAATAGGGAAAAAATGTGGGCGGGTCAAACCGCCCCTTT
>gi|313496345|gb|CP002290.1|:c4466932-4466799 Pseudomonas putida BIRD-1, complete genome-p.c.VAL:97.06%-taxID:931281-CM-MODEL_TRUE
GAACTGTGCACAGGGACATGCACAGGCTTTCAGGATGAAGGCCAAGGACGTCGCAAGAAGCGATTTCATCAGGATGATGTTTGGGACAAGCAGGGACTACGGAAAAAAATGTGGGCGGGTCAAACCGCCCCTTT
>gi|647802220|gb|CP008696.1|:1229926-1230054 Pseudomonas chlororaphis strain PA23, complete genome-p.c.VAL:67.52%-taxID:587753-CM-MODEL_TRUE
CCCTGTGTCGACGGATAGACACAACCATCAAGGATGATGGTCAGGACATCGCAGGATGCGATTCATCAGGACGATGAAAAGGAACACAGGGACTAGGGAAAAAAGGTGGGCGGGTCATACCGCCCCTTT
>gi|477548288|gb|CP004061.1|:1440315-1440446 Pseudomonas aeruginosa B136-33, complete genome-p.c.VAL:56.47%-taxID:1280938-CM-MODEL_TRUE
CTCCTGCGTACAGGGAACACGCAACCCCGAAGGATCGGGGAAGGGACGTCGCCAGGGAGGCGATTCATCAGGACGATGACGAGGGACTGAAGAGTGGGCGGGGTAATACCCCGCCCCTTTTTTTTGCCTGCC
>gi|676254456|dbj|AP014637.1|:3604502-3604634 Pseudomonas sp. StFLB209 DNA, complete genome-p.c.VAL:67.92%-taxID:1028989-CM-MODEL_TRUE
GAACTGTGCCAACGGAGTGGCGCAGGCGCTCAAGGAAGAACACCTCAAGGACATCGCAGGATGCGATTCATCAGGATGATGAAAAGGATCAAATGGACCATGGAAAAAATGTGGGCGGTCATACCGCCCCTTT
>gi|627771689|gb|CP007509.1|:c3040107-3039975 Pseudomonas stutzeri strain 19SMN4, complete genome-p.c.VAL:63.8%-taxID:316-CM-MODEL_TRUE
ACCCGTGCTCAGGGATTAGCACGGCCTTCAGGACGAAGGTCAGGGACCGCCGCAGGAAGCGGTGTCATCCAGGAAGATGAGAAGGGATACAGGGAACAAGGAAGGAGGCGGGCGGGGTCAACCCCGCCCCTTT
>gi|589332184|gb|CP006984.1|:1522310-1522443 Pseudomonas aeruginosa LESlike1 sequence-p.c.VAL:57.65%-taxID:1408274-CM-MODEL_TRUE
ACTCCTGCGTACAGGGAACACGCAACCCCGAAGGATCGGGGAAGGGACGTCGCCAGGGAGGCGATTCATCAGGATGATGACGAGGGACTGAAGAGTGGGCGGGGTAATACCCCGCCCCTTTTTTTTGCCTGCCG
>gi|116668481|gb|EF026091.1|:2501-2633 Pseudomonas alkylphenolia strain KL28 lipoprotein (nlpD) and sigma factor (rpoS) genes, complete cds; regulatory RNA (rsmZ) gene, complete sequence; and ferredoxin (fdxA) gene, partial cds-p.c.VAL:79.19%-taxID:237609-CM-MODEL_TRUE
AACTGTGTCTACGGACTGACACAGGCTATCAAGGATGACGGCCAGGGGACATCGCAGGACGCGATTCATCAGGATGATGAAAGGGAACAAAGGGACTACGGAAAAAATGTGGGCGGGTTAAACCGCCCCCTTT
>gi|829490642|gb|CP011020.1|:c3077707-3077578 Pseudomonas chlororaphis strain UFB2, complete genome-p.c.VAL:67.09%-taxID:587753-CM-MODEL_TRUE
GTGTCGACGGACAGACACACCCGTCAAGGACGATGGGAATGGAAGGACATCGCAGGACGCGATTCATCAGGACGATGAAAAGGATTAAAGGGATTAGGGAAAAAATGTGGGCGGGTCAAACCGCCCCTTT
>gi|129306819|gb|EF424638.1|:c123-1 Pseudomonas sp. PILH1 regulatory RNA RsmZ (rsmZ) gene, partial sequence >gi|129306820|gb|EF424639.1| Pseudomonas sp. PITR2 regulatory RNA RsmZ (rsmZ) gene, partial sequence-p.c.VAL:63.69%-taxID:174702;177986-CM-MODEL_TRUE
ATAGACACACCCGTCAAGGACGATGGGAAGGAAGGACATCGCAGGACGCGATTCATCAGGACGATGAATAGGATTAAAGGGATTAGGGAAAAAATGTGGGCGGGTCAAACCGCCCCTTTTTTT
>gi|691224436|gb|CP009455.1|:2517808-2517938 Pseudomonas cremoricolorata strain ND07, complete genome-p.c.VAL:66.67%-taxID:157783-CM-MODEL_TRUE
CCCTGTGTCTACGGACAGACACGGGCTCTTACGGACGAAGGCCAAGGACGTCGCGGGATGCGACTCATCAGGATGATGAACGGGAATACAGGGAAAATGGAGAAAATGTGGGCGGGTAACTCCGCCCCTTT
>gi|928481363|gb|CP012676.1|:c3348119-3347989 Pseudomonas deceptionensis strain L10.10, complete genome-p.c.VAL:73.2%-taxID:882211-CM-MODEL_TRUE
AACTGTGTCGACGGATCGACACAGTGCTCAAGGATGAACGCTGAAGGACATCGCATGATGCGATTCATCAGGATGATGAAAGGGATAAAAGGGAATAGGGAAAAAATGTGGGCGGGTCAAACCGCCCCTTT
>gi|567348216|gb|CP006978.1|:906644-906776 Pseudomonas monteilii SB3078, complete genome-p.c.VAL:94.89%-taxID:1435044-CM-MODEL_TRUE
GAACTGTGCACAGGGACATGCACAGGCTTTCAGGAGGAAAGCCAGGGACATCGCAAGACGCGATTTCATCAGGATGATGTTTGGGACAAGCAGGGACTACGGAAAAAATGTGGGCGGGTCAAACCGCCCCTTT
>gi|226717097|gb|CP001157.1|:c385651-385517 Azotobacter vinelandii DJ, complete genome-p.c.VAL:56.4%-taxID:322710-CM-MODEL_TRUE
TCCACGTCGATGGAACGACGTCGGCTGACGGGGATGGCAGCCAAGGACATCGCAGGACGGCGATTCACCAGGATGGTGAACCAGGGAAGAAGGGAACAAACAAGGAGGCGGGGGCTACCCCGCCTCCTTTGTTTC
>gi|226717097|gb|CP001157.1|:c400455-400322 Azotobacter vinelandii DJ, complete genome-p.c.VAL:57.65%-taxID:322710-CM-MODEL_TRUE
AGGCGTCGAAGGATCGACGCCGGCCGACCAAGGATGGCGGCTAGGGACAGTCGCAGGATAGCGACTTCATCAGGATGATGGGCCCAAGGATGTGGCGAATGACGTTAAGCGGCGAGGCTAATCCCTCGCCGTTT
>gi|576902775|gb|CP007147.1|:c5752764-5752631 Pseudomonas aeruginosa YL84, complete genome-p.c.VAL:57.65%-taxID:1448140-CM-MODEL_TRUE
ACTCCTGCGTACAGGGAACACGCAACCCCGAAGGATCGGGGAAGGGACGTCGCCAGGGAGGCGATTCATCAGGATGATGACGAGGGACTGAAGAGTGGGCGGGGTAATACCCCGCCCCTTTTTTTTGCCTGCCG
>gi|817568272|gb|CP006256.1|:c4396054-4395923 Pseudomonas syringae pv. syringae HS191, complete genome-p.c.VAL:70.51%-taxID:1324932-CM-MODEL_TRUE
GAGCTGTGCCAACGGACCGGCACAGGCTATCAAGGATGACGGCCAAGGACATCGCGGGATGCGATTCATCAGGATGATGACAAGGGAATACAGGGATCAGGGAAAAACGTGGGCGGTTCATACCGCCCCTTT
>gi|747129458|gb|CP010420.1|:36045-36184 Azotobacter chroococcum NCIMB 8003 plasmid pAcX50e, complete sequence-p.c.VAL:53.93%-taxID:1328314-CM-MODEL_TRUE
CAAGACGCCGAAGGAACGGCGCAGGCCGACCAAGGATGGCGGCCAAGGGGACCGTCGCAGGATGCGGCGACTTCATCAGGATGATGAACCCAGGGATGCTGTTGAACGACATGAAACGGCGAGGCTAACCCCCTCGCCGT
>gi|218768969|emb|FM209186.1|:1522639-1522772 Pseudomonas aeruginosa LESB58 complete genome sequence-p.c.VAL:57.65%-taxID:557722-CM-MODEL_TRUE
ACTCCTGCGTACAGGGAACACGCAACCCCGAAGGATCGGGGAAGGGACGTCGCCAGGGAGGCGATTCATCAGGATGATGACGAGGGACTGAAGAGTGGGCGGGGTAATACCCCGCCCCTTTTTTTTGCCTGCCG
>gi|915391195|dbj|AP014839.2|:1490674-1490807 Pseudomonas aeruginosa DNA, complete genome, strain: 8380-p.c.VAL:57.65%-taxID:287-CM-MODEL_TRUE
ACTCCTGCGTACAGGGAACACGCAACCCCGAAGGATCGGGGAAGGGACGTCGCCAGGGAGGCGATTCATCAGGATGATGACGAGGGACTGAAGAGTGGGCGGGGTAATACCCCGCCCCTTTTTTTTGCCTGCCG
>gi|557709751|gb|CP004055.1|:c1625112-1624979 Pseudomonas aeruginosa PA1R, complete genome-p.c.VAL:57.65%-taxID:1279008-CM-MODEL_TRUE
ACTCCTGCGTACAGGGAACACGCAACCCCGAAGGATCGGGGAAGGGACGTCGCCAGGGAGGCGATTCATCAGGATGATGACGAGGGACTGAAGAGTGGGCGGGGTAATACCCCGCCCCTTTTTTTTGCCTGCCG
>gi|431823496|gb|CP003071.1|:c2995179-2995042 Pseudomonas stutzeri RCH2, complete genome-p.c.VAL:63.86%-taxID:644801-CM-MODEL_TRUE
ACTCGTGCTCAGGGATTAGCGCGGCCTTCAGGACGAAGGTCAGGGACCATCGCAGGAAGCGGTGTCATCCAGGAAGATGAGAAGGGATATAGGGAACAAGGAAGGAGGCGGGCGGGGTCAAACCCGCCCCTTTTTTTT
>gi|512381003|dbj|AP013070.1|:c4709025-4708892 Pseudomonas putida NBRC 14164 DNA, complete genome-p.c.VAL:94.2%-taxID:1211579-CM-MODEL_TRUE
GAACTGTGCACAGGGACATGCACAGGCATTCAGGACGAAGGCCAAGGACATCGCAAGAAGCGATTTCATCAGGAAGATGTTTGGGACAAGCAGGGACTACGGAAAAAAATGTGGGCGGGTCAAACCGCCCCTTT
>gi|553895034|gb|CP006832.1|:c4057660-4057527 Pseudomonas aeruginosa PAO1-VE13 genome-p.c.VAL:57.65%-taxID:1367494-CM-MODEL_TRUE
ACTCCTGCGTACAGGGAACACGCAACCCCGAAGGATCGGGGAAGGGACGTCGCCAGGGAGGCGATTCATCAGGATGATGACGAGGGACTGAAGAGTGGGCGGGGTAATACCCCGCCCCTTTTTTTTGCCTGCCG
>gi|652789639|emb|LK391695.1|:1514005-1514136 Pseudomonas pseudoalcaligenes genome assembly Ppseudo_Pac, chromosome : I-p.c.VAL:68.35%-taxID:330-CM-MODEL_TRUE
ACCCGTGTTTAGGGACAAGCACAGGTCATCAGGATGATGATCAGGAACATCGCAAGAAGCGATTCATCAGGATGATGGGTTGGGAAATTAAGGGATTAGGGAATTAAAGTGGGCGGCGCAAGCCGCCCTTTT
>gi|848254014|gb|CP011854.1|:1540956-1541090 Pseudomonas stutzeri strain SLG510A3-8, complete genome-p.c.VAL:56.4%-taxID:316-CM-MODEL_TRUE
TCCCGCGCTCAGGGATTAGCGCGACCCTCAGGACGAGGGTCAGGACCATCGCAGGACGCGATGTCATCCAGGACGATGAGAAGGGATACAGGGAACAGGGAAGGAGGCGGGCGGGGTCAACCCCGCCCTTTTTTT
>gi|610523943|dbj|AP014522.1|:1398022-1398149 Pseudomonas protegens Cab57 DNA, complete genome-p.c.VAL:69.03%-taxID:1420599-CM-MODEL_TRUE
CCCTGTGTCGACGGATAGACACAGCCATCAAGGACGATGGTCAGGACATCGCAGGAAGCGATTCATCAGGACGATGAAAAGGAACACAGGGACTAGGGAAAAATGTGGGCGGGTCATACCGCCCCTTT
>gi|58013201|tpg|BK001588.1|:30-155 TPA: Pseudomonas aeruginosa PAO1 regulatory RNA RsmB (rsmB) gene, complete sequence-p.c.VAL:60.49%-taxID:208964-CM-MODEL_TRUE
ACTCCTGCGTACAGGGAACACGCAACCCCGAAGGATCGGGGAAGGGACGTCGCCAGGGAGGCGATTCATCAGGATGATGACGAGGGACTGAAGAGTGGGCGGGGTAATACCCCGCCCCTTTTTTTT
>gi|6175876|gb|AF178851.1|AF178851:1733-1852 Pseudomonas putida lipoprotein (nlpD) gene, partial cds; and sigma factor 38 (rpoS) gene, complete cds-p.c.VAL:76.39%-taxID:303-CM-MODEL_TRUE
GAACTGTGCACACGGACATGCACAGGCTTCCAGGAGAGCCAAGACATCGCAAGACGCGATTCATCAGAAGATGTTTNGGACAAGCAGACTACGAAATTTTGGCGGTTCAACCGCCCTTTT
>gi|33946399|gb|AY355347.1|:1919-2050 Pseudomonas syringae isolate Lz4W lipoprotein (nlpD) gene, partial cds; truncated stationary phase specific sigma factor (rpoS) gene, rpoS-amber 253 allele, complete cds; and small regulatory RNA (rsmZ) gene, complete sequence-p.c.VAL:75.0%-taxID:1206777-CM-MODEL_TRUE
AACTGTGCCGACGGATCGACACAGTGCTCAAGGATGAGTGCTCAGGGACAATCGCAGGACGTGATTCATCAGGATGATGAAAGGGACAAAAGGGAATAGGGAAAAAATGTGGGCGGGTCAAACCGCCCCTTT
>gi|6644289|gb|AF208000.1|AF208000:1457-1586 Pseudomonas syringae pv. syringae RpoS (rpoS) gene, complete cds; and ferrodoxin (fdxA) gene, partial cds-p.c.VAL:73.68%-taxID:321-CM-MODEL_TRUE
AGCTGTGCCAACGGACAGGCACAGGCCATCAAGGATGAAGGCCGGGATATCGCGGGATGCGATTCATCAGGATGATGACTAGGGAATACAGGGATCAAGGAAAAATGTGGGCGGGTCATACCGCCCCTTT
>gi|390981275|gb|CP003677.1|:1823466-1823598 Pseudomonas stutzeri CCUG 29243, complete genome-p.c.VAL:63.8%-taxID:1196835-CM-MODEL_TRUE
ACCCGTGCTCAGGGATTAGCGCGGCCTTCAGGATGAAGGTCAAGGACCGCCGCAGGAAGCGGTGTCATCCAGGAAGATGAGAAGGGATACAGGGAACAAGGAAGGAGGCGGGCGGGGTCAAACCCGCCCCTTT
>gi|129306821|gb|EF424640.1|:c124-5 Pseudomonas sp. Q2-87 regulatory RNA RsmZ (rsmZ) gene, partial sequence-p.c.VAL:63.87%-taxID:177991-CM-MODEL_TRUE
ATAGACACACCCGTCACGGACGATGGGAAAGGAAGGACATCGCAGGACGCGATTCATCAGGACGATGAAAAGGATTAAAGGGATTAGGGAAAAAATGTGGGCGGGTCAAACCGCCCCTTT
>gi|820682039|emb|LN847264.1|:c4684835-4684703 Pseudomonas sp. CCOS 191 genome assembly Pseudomonas sp. strain CCOS 191, chromosome : I-p.c.VAL:81.63%-taxID:1649877-CM-MODEL_TRUE
GAACTGTGTCTACGGACTGACACAGGCTCTCAAGGATGATGGCCAAGGACATCGCGGGACGCGATTCATCAGGACGATGATTGGGACATACAGGGACTACGGAAAAAATGTGGGCGGGTCAAACCGCCCCTTT
>gi|482529293|gb|CP005094.1|:c385651-385517 Azotobacter vinelandii CA, complete genome-p.c.VAL:56.4%-taxID:1283330-CM-MODEL_TRUE
TCCACGTCGATGGAACGACGTCGGCTGACGGGGATGGCAGCCAAGGACATCGCAGGACGGCGATTCACCAGGATGGTGAACCAGGGAAGAAGGGAACAAACAAGGAGGCGGGGGCTACCCCGCCTCCTTTGTTTC
>gi|482529293|gb|CP005094.1|:c400455-400322 Azotobacter vinelandii CA, complete genome-p.c.VAL:57.65%-taxID:1283330-CM-MODEL_TRUE
AGGCGTCGAAGGATCGACGCCGGCCGACCAAGGATGGCGGCTAGGGACAGTCGCAGGATAGCGACTTCATCAGGATGATGGGCCCAAGGATGTGGCGAATGACGTTAAGCGGCGAGGCTAATCCCTCGCCGTTT
>gi|660504631|gb|CP008749.1|:c4057665-4057532 Pseudomonas aeruginosa PAO1H2O genome-p.c.VAL:57.65%-taxID:1147787-CM-MODEL_TRUE
ACTCCTGCGTACAGGGAACACGCAACCCCGAAGGATCGGGGAAGGGACGTCGCCAGGGAGGCGATTCATCAGGATGATGACGAGGGACTGAAGAGTGGGCGGGGTAATACCCCGCCCCTTTTTTTTGCCTGCCG
>gi|699964714|dbj|AP014655.1|:c3662170-3662036 Pseudomonas sp. MT-1 DNA, nearly complete genome-p.c.VAL:57.31%-taxID:150396-CM-MODEL_TRUE
AACCGTGCTCAGGGACAAGCACAGCCGGCAAGGATGTCGCGCAGGATCAGCCGCTGGAGGCGGTTTCATCAGGACGATGAGTAGGAAAAAAAGGGAAGTAGGGAAGGAGGCGGGCGGGGGTTAACCCCCGCCCCT
>gi|734574563|gb|CP009974.1|:3489362-3489494 Pseudomonas putida S12, complete genome-p.c.VAL:90.71%-taxID:1215087-CM-MODEL_TRUE
ATCCGCACACAGGGACATGCACAGGCTTTCAGGATGAAGGCCAAGGACGTCGCAAGAAGCGATTTCATCAGGATGATGTTTGGGACAAGCAGGGACTACGGAAAAAAATGTGGGCGGGTCAAACCGCCCCTTT
>gi|110227054|gb|AE004091.2|:c4057665-4057532 Pseudomonas aeruginosa PAO1, complete genome-p.c.VAL:57.65%-taxID:208964-CM-MODEL_TRUE
ACTCCTGCGTACAGGGAACACGCAACCCCGAAGGATCGGGGAAGGGACGTCGCCAGGGAGGCGATTCATCAGGATGATGACGAGGGACTGAAGAGTGGGCGGGGTAATACCCCGCCCCTTTTTTTTGCCTGCCG
>gi|327478612|gb|CP002622.1|:1685375-1685508 Pseudomonas stutzeri DSM 4166, complete genome-p.c.VAL:57.65%-taxID:996285-CM-MODEL_TRUE
TCCCGCGCTCAGGGATTAGCGCGGCCCTCAGGACGAGGGTCAGGACCATCGCAGGACGCGATGTCATCCAGGACGATGAGAAGGGATACAGGGAACAGGGAAGGAGGCGGGCGGGGTACCAACCCCGTCCCTTT
>gi|166857509|gb|CP000926.1|:1336041-1336173 Pseudomonas putida GB-1, complete genome-p.c.VAL:94.89%-taxID:76869-CM-MODEL_TRUE
GAACTGTGCACAGGGACATGCACAGGCTTTCAGGACGAAGGCCAAGGACGTCGCAAGAAGCGATTTCATCAGGATGATGTTTGGGACAAGCAGGGACTACGGAAAAAATGTGGGCGGGTCAAACCGCCCCTTT
>gi|500239649|gb|CP003190.1|:1388354-1388481 Pseudomonas protegens CHA0, complete genome-p.c.VAL:69.03%-taxID:1124983-CM-MODEL_TRUE
CCCTGTGTCGACGGATAGACACAGCCATCAAGGACGATGGTCAGGACATCGCAGGAAGCGATTCATCAGGACGATGAAAAGGAACACAGGGACTAGGGAAAAATGTGGGCGGGTCATACCGCCCCTTT
>gi|253992019|gb|CP000094.2|:1309710-1309839 Pseudomonas fluorescens Pf0-1, complete genome-p.c.VAL:68.15%-taxID:205922-CM-MODEL_TRUE
GGTTGTGTCGACGGATAGACACGCCCTTCAAGGAAGAGGGGAATGGACATCGCAGGAAGCGATTCATCAGGACGATGAAAAGGAACACAGGGAATAGGGAAAAAATGTGGGCGGGTCAAACCGCCCCTTT
>gi|30014091|emb|AJ556798.1|:342-471 Pseudomonas fluorescens prrB gene for putative regulatory RNA, strain M114-p.c.VAL:68.15%-taxID:294-CM-MODEL_TRUE
GGCTGTGTCGACGGACAGACACGCCCTTCAAGGAAGAGGGGAACGGACATCGCAGGACGCGATTCATCAGGACGATGAAAAGGAATACAGGGAATAGGGAAAAAATGTGGGCGGGTCATACCGCCCCTTT
>gi|913659305|gb|CP010945.1|:2540756-2540885 Pseudomonas fluorescens NCIMB 11764, complete genome-p.c.VAL:69.23%-taxID:1221522-CM-MODEL_TRUE
TGCTGTGTCGACGGACAGACACGCCCTTCAAGGATGAGGGGAAAGGACATTGCAGGACGCGATTCATCAGGACGATGAAAAGGAACACAGGGAATAGGGAAAAAATGTGGGCGGGTCAAACCGCCCCTTT
>gi|426265132|gb|CP003880.1|:1326523-1326652 Pseudomonas sp. UW4, complete genome-p.c.VAL:69.23%-taxID:1207075-CM-MODEL_TRUE
GGTCGTGTCGACGGACAGACACGTCCTTCAAGGATGAGGGATAGGGAAATCGCAGGACGCGATTCATCAGGATGATGAAAAGGAACACAGGGAATAGGGAAAAAATGTGGGCGGGTTAAACCGCCCCTTT
>gi|785763558|gb|CP005975.1|:c535382-535253 Pseudomonas fluorescens PICF7, complete genome-p.c.VAL:67.09%-taxID:1334632-CM-MODEL_TRUE
TGTGTCCACGGATTGGCACAGCCATCAAGGACCGATGGTTGAAGGAACGTCGCAGGATGCGATTCATCAGGATGATGAAAAGGAATACAGGGACTAGGGAAAAAATGTGGGCGGGTCATACCGCCCCTTT
>gi|327374765|gb|CP002585.1|:1376709-1376838 Pseudomonas brassicacearum subsp. brassicacearum NFM421, complete genome-p.c.VAL:68.15%-taxID:994484-CM-MODEL_TRUE
TGTGTCGACGGACAGACACACCCGTCAAGGACGATGGGAAGGAAGGACATCGCAGGACGCGATTCATCAGGATGATGAAAAGGATTAAAGGGATTAGGGAAAAAATGTGGGCGGGTCAAACCGCCCCTTT
>gi|692342259|gb|CP009533.1|:120667-120800 Pseudomonas rhizosphaerae strain DSM 16299, complete genome-p.c.VAL:62.42%-taxID:216142-CM-MODEL_TRUE
AAACGTGTTCAGGGACGACACAGGTGCTCAGGAACGAGCGCCCAAAATGGATATCGCAGTGACGCGATTCATCAGGACGATGACAGGGATAAAAGGGACAGGGAAAGGTGGGCGGCTCATTACCGCCCCTTTTT
>gi|574595116|gb|CP007014.1|:c4174094-4173963 Pseudomonas syringae CC1557, complete sequence-p.c.VAL:70.51%-taxID:1357279-CM-MODEL_TRUE
AGCTGTGCCAACGGACAGGTACAGGCCATCAAGGATGACGGTCATGGACATCGCGGGAGGCGATTCATCAGGATGATGACCAGGGAATACAGGGATTAGGGAGAAAATGTGGGCGGGTCAAACCGCCCCTTT
>gi|329132283|gb|HQ395558.1|:c91-5 Pseudomonas sp. K94.41 regulatory RNA RsmZ (rsmZ) gene, partial sequence >gi|329132286|gb|HQ395561.1| Pseudomonas protegens strain PGNR1 regulatory RNA RsmZ (rsmZ) gene, partial sequence >gi|329132292|gb|HQ395567.1| Pseudomonas sp. S8-62 regulatory RNA RsmZ (rsmZ) gene, partial sequence-p.c.VAL:55.63%-taxID:380021;380027;380030-CM-MODEL_TRUE
CAGGACATCGCAGGAAGCGATTCATCAGGACGATGAAAAGGAACACAGGGACTAGGGAAAAATGTGGGCGGGTCATACCGCCCCTTT
>gi|692336178|gb|CP009290.1|:c5301380-5301252 Pseudomonas chlororaphis subsp. aurantiaca strain JD37, complete genome-p.c.VAL:68.59%-taxID:86192-CM-MODEL_TRUE
CCCTGTGTCGACGGATAGACACAGCCATCAAGGATGATGGTCAGGACATCGCAGGATGCGATTCATCAGGACGATGAAAAGGAACACAGGGACTAGGGAAAAAAGGTGGGCGGGTCATACCGCCCCTTT
>gi|129306813|gb|EF424632.1|:c124-5 Pseudomonas sp. F96.27 regulatory RNA RsmZ (rsmZ) gene, partial sequence-p.c.VAL:63.87%-taxID:380023-CM-MODEL_TRUE
ATAGACACACCCGTCAAGGACGATGGGAATGGAAGGACATCGCAGGACGCGATTCATCAGGACGATGAAAAGGATTAAAGGGATTAGGGAAAAAATGTGGGCGGGTCAAACCGCCCCTTT
>gi|129306824|gb|EF424643.1|:c92-5 Pseudomonas sp. Q37-87 regulatory RNA RsmZ (rsmZ) gene, partial sequence-p.c.VAL:56.34%-taxID:174701-CM-MODEL_TRUE
AGAGGAATCGCAGGACGCGATTCATCAGGACGATGAATAGGATTAAAGGGATTAGGGAAAAAATGTGGGCGGGTCAAACCGCCCCTTT
>gi|395406648|gb|JQ971980.1|:185-313 Pseudomonas chlororaphis strain PA23 RsmZ sRNA gene, complete sequence-p.c.VAL:68.59%-taxID:587753-CM-MODEL_TRUE
CCCTGTGTCGACGGATAGACACAACCATCAAGGATGATGGTCAGGACATCGCAGGATGCGATTCATCAGGACGATGAAAAGGAACACAGGGACTAGAGAAAAAATGTGGGCGGGTCATACCGCCCCTTT
>gi|395806679|gb|CP003725.1|:c3021849-3021717 Pseudomonas stutzeri DSM 10701, complete genome-p.c.VAL:60.84%-taxID:1123519-CM-MODEL_TRUE
CTCCGTGCTGACGGATCAGCGCGGGCCATCAGGATGACGGTCGGGAACAATCGCTGGAAGCGATTTCATCAGGACGATGAGCAGGAAACAAAGGGAGCAAGGAAGGAGGCGGGCGGGCTTAGTCCCGCCCCTT
>gi|582002523|emb|HG916826.1|:1506545-1506676 Pseudomonas pseudoalcaligenes CECT 5344 complete genome-p.c.VAL:68.35%-taxID:1182590-CM-MODEL_TRUE
ACCCGTGTTTAGGGACAAGCACAGGTCATCAGGATGATGATCAGGAACATCGCAAGAAGCGATTCATCAGGATGATGGGTTGGGAAATTAAGGGATTAGGGAATTAAAGTGGGCGGCGCAAGCCGCCCTTTT
>gi|817605573|gb|CP005969.1|:1578877-1579006 Pseudomonas syringae pv. syringae B301D, complete genome-p.c.VAL:73.68%-taxID:1324931-CM-MODEL_TRUE
AGCTGTGCCAACGGACAGGCACAGGCCATCAAGGATGAAGGCCGGGATATCGCGGGATGCGATTCATCAGGATGATGACTAGGGAATACAGGGATCAAGGAAAAATGTGGGCGGGTCATACCGCCCCTTT
>gi|675286744|emb|HG974234.1|:c4161777-4161644 Pseudomonas aeruginosa strain PSE305, genome-p.c.VAL:57.65%-taxID:287-CM-MODEL_TRUE
ACTCCTGCGTACAGGGAACACGCAACCCCGAAGGATCGGGGAAGGGACGTCGCCAGGGAGGCGATTCATCAGGATGATGACGAGGGACTGAAGAGTGGGCGGGGTAATACCCCGCCCCTTTTTTTTGCCTGCCG
>gi|512374267|dbj|AP013068.1|:c4968870-4968739 Pseudomonas resinovorans NBRC 106553 DNA, complete geonome-p.c.VAL:66.25%-taxID:1245471-CM-MODEL_TRUE
TCTTGCGTACAGGATGTACGCGGGCTGATAAGGATGTCGGCCAGGACATCGCAGGATGCGATTCATCAGGATGATGAGCAAGGAATACAGGGAATAGGGACAAAAGAGTGGGCGGGTAACCCCCGCCCCTTT
>gi|24987239|gb|AE015451.1|:1822021-1822154 Pseudomonas putida KT2440 complete genome-p.c.VAL:100.0%-taxID:160488-CM-MODEL_TRUE
GAACTGTGCACAGGGACATGCACAGGCTTTCAGGATGAAGGCCAGGGACATCGCAAGAAGCGATTTCATCAGGATGATGTTTGGGACAAGCAGGGACTACGGAAAAAAATGTGGGCGGGTCAAACCGCCCCTTT
>gi|41584206|emb|BX842648.2|:120111-120237 Bdellovibrio bacteriovorus complete genome, strain HD100; segment 3/11-p.c.VAL:55.36%-taxID:264462-CM-MODEL_TRUE
CTCCCGTGACACCAATGGCGAGCTGACTCCGGAAAGAACGACCGGCTTCATCTCCATCGAAAGTCTTGGCGACTAAGTCATCTGACAAAATGGAATATGTAAAAAGGGCGGTCAAACCGCCCTTTTT
>gi|747125374|gb|CP010415.1|:4201442-4201574 Azotobacter chroococcum NCIMB 8003, complete genome-p.c.VAL:62.8%-taxID:1328314-CM-MODEL_TRUE
TTCCAGGTCGACGGAGCGACTCAGGCTGGCAAGGATGGCGGTCAGGGACATCGCAGGACAGCGATTCACCAGGATGGTGACACAGGGAAGCGCGAAACAGACAAGGAGGCGGGGTTACCCCCGCCTCCTTTGT
>gi|747125374|gb|CP010415.1|:2720248-2720382 Azotobacter chroococcum NCIMB 8003, complete genome-p.c.VAL:57.31%-taxID:1328314-CM-MODEL_TRUE
AGCGACATCGAAGGAACGATGTAGGCTGCCAGGGATGGAAGCCAGGGAAAGTCGCAGGATAGCGACATCATCAGGATGATGGCCCCAGGGACGAAGGGAATGACATGAAACGGCGAGAGCGATCCTCTCGCCGTT
>gi|589314341|gb|CP006981.1|:1480471-1480604 Pseudomonas aeruginosa LESlike7 sequence-p.c.VAL:57.65%-taxID:1408277-CM-MODEL_TRUE
ACTCCTGCGTACAGGGAACACGCAACCCCGAAGGATCGGGGAAGGGACGTCGCCAGGGAGGCGATTCATCAGGATGATGACGAGGGACTGAAGAGTGGGCGGGGTAATACCCCGCCCCTTTTTTTTGCCTGCCG
>gi|150958624|gb|CP000744.1|:1543120-1543252 Pseudomonas aeruginosa PA7, complete genome-p.c.VAL:57.99%-taxID:381754-CM-MODEL_TRUE
ACTCCTGCGTACAGGGAACACGCAGCCCCGAAGGATCGGGGAAGGGACATCGCCAGGGAGGCGATTCATCAGGATGATGACGAGGGACTGAAGAGTGGGCGGGGGAATACCCCGCCCCTTTTTTTTACCTGCC
>gi|129306812|gb|EF424631.1|:c123-1 Pseudomonas sp. F113 regulatory RNA RsmZ (rsmZ) gene, partial sequence >gi|129306814|gb|EF424633.1| Pseudomonas sp. K93.2 regulatory RNA RsmZ (rsmZ) gene, partial sequence >gi|129306816|gb|EF424635.1| Pseudomonas sp. K94.37 regulatory RNA RsmZ (rsmZ) gene, partial sequence >gi|129306817|gb|EF424636.1| Pseudomonas sp. P12 regulatory RNA RsmZ (rsmZ) gene, partial sequence-p.c.VAL:63.69%-taxID:177982;177983;380024;380026-CM-MODEL_TRUE
ATAGACACACCCGTCAAGGATGATGGGAAGGAAGGACATCGCAGGACGCGATTCATCAGGATGATGAAAAGGATTAAAGGGATTAGGGAAAAAATGTGGGCGGGTCAAACCGCCCCTTTTTTT
>gi|388557647|gb|CP003588.1|:c1362056-1361923 Pseudomonas putida ND6, complete genome-p.c.VAL:100.0%-taxID:231023-CM-MODEL_TRUE
GAACTGTGCACAGGGACATGCACAGGCTTTCAGGATGAAGGCCAGGGACATCGCAAGAAGCGATTTCATCAGGATGATGTTTGGGACAAGCAGGGACTACGGAAAAAAATGTGGGCGGGTCAAACCGCCCCTTT
>gi|347302377|gb|CP002496.1|:1450252-1450385 Pseudomonas aeruginosa M18, complete genome-p.c.VAL:57.65%-taxID:941193-CM-MODEL_TRUE
ACTCCTGCGTACAGGGAACACGCAACCCCGAAGGATCGGGGAAGGGACGTCGCCAGGGAGGCGATTCATCAGGATGATGACGAGGGACTGAAGAGTGGGCGGGGTAATACCCCGCCCCTTTTTTTTGCCTGCCG
>gi|761529391|gb|CP010896.1|:1279843-1279972 Pseudomonas fluorescens strain PCL1751, complete genome-p.c.VAL:67.09%-taxID:294-CM-MODEL_TRUE
TGTGTCCACGGATTGGCACAGCCATCAAGGACCGATGGTTGAAGGAACGTCGCAGGATGCGATTCATCAGGATGATGAAAAGGAATACAGGGACTAGGGAAAAAATGTGGGCGGGTCATACCGCCCCTTT
>gi|68342549|gb|CP000076.1|:1382686-1382813 Pseudomonas protegens Pf-5, complete genome-p.c.VAL:69.03%-taxID:220664-CM-MODEL_TRUE
CCCTGTGTCGACGGATAGACACAGCCATCAAGGACGATGGTCAGGACATCGCAGGAAGCGATTCATCAGGACGATGAAAAGGAACACAGGGACTAGGGAAAAATGTGGGCGGGTCATACCGCCCCTTT
>gi|591390487|gb|CP007410.1|:1392969-1393098 Pseudomonas brassicacearum strain DF41, complete genome-p.c.VAL:68.15%-taxID:930166-CM-MODEL_TRUE
GTGTCGACGGACAGACACACCCGTCACGGACGATGGGGAAGGAAGGACATCGCAGGACGCGATTCATCAGGACGATGAATAGGATTAAAGGGATTAGGGAAAAAATGTGGGCGGGTCAAACCGCCCCTTT
>gi|129306812|gb|EF424631.1|:c123-5 Pseudomonas sp. F113 regulatory RNA RsmZ (rsmZ) gene, partial sequence >gi|129306814|gb|EF424633.1| Pseudomonas sp. K93.2 regulatory RNA RsmZ (rsmZ) gene, partial sequence >gi|129306816|gb|EF424635.1| Pseudomonas sp. K94.37 regulatory RNA RsmZ (rsmZ) gene, partial sequence >gi|129306817|gb|EF424636.1| Pseudomonas sp. P12 regulatory RNA RsmZ (rsmZ) gene, partial sequence-p.c.VAL:65.36%-taxID:177982;177983;380024;380026-CM-MODEL_TRUE
ATAGACACACCCGTCAAGGATGATGGGAAGGAAGGACATCGCAGGACGCGATTCATCAGGATGATGAAAAGGATTAAAGGGATTAGGGAAAAAATGTGGGCGGGTCAAACCGCCCCTTT
>gi|169757190|gb|CP000949.1|:c4473084-4472953 Pseudomonas putida W619, complete genome-p.c.VAL:87.32%-taxID:390235-CM-MODEL_TRUE
GAACTGTGCACACGGACATGCAGAGGCGTTCAGGAAGAAGGCCAAGGACATCGCAAGACGCGATTCATCAGGACGATGTTTAGGACAAGCAGGGACTACGGAAAAAATGTGGGCGGGTCAAACCGCCCCTTT
>gi|392316915|gb|CP003149.1|:1349666-1349797 Pseudomonas aeruginosa DK2, complete genome-p.c.VAL:56.47%-taxID:1093787-CM-MODEL_TRUE
CTCCTGCGTACAGGGAACACGCAACCCCGAAGGATCGGGGAAGGGACGTCGCCAGGGAGGCGATTCATCAGGACGATGACGAGGGACTGAAGAGTGGGCGGGGTAATACCCCGCCCCTTTTTTTTGCCTGCC
>gi|129306811|gb|EF424630.1|:c123-1 Pseudomonas sp. CM1'A2 regulatory RNA RsmZ (rsmZ) gene, partial sequence >gi|129306815|gb|EF424634.1| Pseudomonas sp. K94.31 regulatory RNA RsmZ (rsmZ) gene, partial sequence >gi|129306822|gb|EF424641.1| Pseudomonas sp. Q65c-80 regulatory RNA RsmZ (rsmZ) gene, partial sequence >gi|129306823|gb|EF424642.1| Pseudomonas sp. P97.30 regulatory RNA RsmZ (rsmZ) gene, partial sequence-p.c.VAL:63.69%-taxID:174700;174706;255448;255450-CM-MODEL_TRUE
ATAGACACACCCGTCAAGGACGATGGGAAGGAAGGACATCGCAGGACGCGATTCATCAGGATGATGAAAAGGATTAAAGGGATTAGGGAAAAAATGTGGGCGGGTCAAACCGCCCCTTTTTTT
>gi|815968487|gb|CP011317.1|:1813008-1813139 Pseudomonas aeruginosa strain Carb01 63, complete genome-p.c.VAL:56.47%-taxID:287-CM-MODEL_TRUE
CTCCTGCGTACAGGGAACACGCAACCCCGAAGGATCGGGGAAGGGACGTCGCCAGGGAGGCGATTCATCAGGACGATGACGAGGGACTGAAGAGTGGGCGGGGTAATACCCCGCCCCTTTTTTTTGCCTGCC
>gi|14646831|dbj|AB054812.1|:c587-454 Pseudomonas putida fdxA, rpoS genes for [3Fe-4S][4Fe-4S]ferredoxin, RNA polymerase sigma factor, complete and partial cds-p.c.VAL:100.0%-taxID:303-CM-MODEL_TRUE
GAACTGTGCACAGGGACATGCACAGGCTTTCAGGATGAAGGCCAGGGACATCGCAAGAAGCGATTTCATCAGGATGATGTTTGGGACAAGCAGGGACTACGGAAAAAAATGTGGGCGGGTCAAACCGCCCCTTT
>gi|338799449|gb|CP002881.1|:1540783-1540918 Pseudomonas stutzeri ATCC 17588 = LMG 11199, complete genome-p.c.VAL:57.89%-taxID:96563-CM-MODEL_TRUE
TCCCGCGCTCAGGGATTAGCGCGGCCCTCAGGACGAGGGTCAGGACCATCGCAGGACGCGATGTCATCCAGGACGATGAGAAGGGATACAGGGAACAGGGAAGGAGGCGGGCGGGGTCAACCCCGCCCCTTTTTTT
>gi|71553748|gb|CP000058.1|:c4360896-4360765 Pseudomonas syringae pv. phaseolicola 1448A, complete genome-p.c.VAL:69.43%-taxID:264730-CM-MODEL_TRUE
AGCTGTGCCAACGGACAGGCACAGGCCATCAAGGACGACGGTCAAGGACATCGCGGGATGCGATTCATCAGGATGATGACCAGGGAATACAGGGATCAGGGATAAAATGTGGGCGGGTCATACCGCCCCTTT
>gi|482534342|gb|CP005095.1|:c385651-385517 Azotobacter vinelandii CA6, complete genome-p.c.VAL:56.4%-taxID:1283331-CM-MODEL_TRUE
TCCACGTCGATGGAACGACGTCGGCTGACGGGGATGGCAGCCAAGGACATCGCAGGACGGCGATTCACCAGGATGGTGAACCAGGGAAGAAGGGAACAAACAAGGAGGCGGGGGCTACCCCGCCTCCTTTGTTTC
>gi|482534342|gb|CP005095.1|:c400455-400322 Azotobacter vinelandii CA6, complete genome-p.c.VAL:57.65%-taxID:1283331-CM-MODEL_TRUE
AGGCGTCGAAGGATCGACGCCGGCCGACCAAGGATGGCGGCTAGGGACAGTCGCAGGATAGCGACTTCATCAGGATGATGGGCCCAAGGATGTGGCGAATGACGTTAAGCGGCGAGGCTAATCCCTCGCCGTTT
>gi|556072477|gb|CP003961.1|:c4249273-4249141 Pseudomonas sp. VLB120, complete genome-p.c.VAL:92.09%-taxID:69328-CM-MODEL_TRUE
GAACTGTGCACACGGACATGCACAGGCTTTCAGGATGAAAGCCAAGGACATCGCAAGACGCGATTTCATCAGGACGATGTTTGGGACAAGCAGGGACTACGGAAAAAATGTGGGCGGGTCAAACCGCCCCTTT
>gi|63253978|gb|CP000075.1|:1558053-1558182 Pseudomonas syringae pv. syringae B728a, complete genome-p.c.VAL:73.68%-taxID:205918-CM-MODEL_TRUE
AGCTGTGCCAACGGACAGGCACAGGCCATCAAGGATGAAGGCCGGGATATCGCGGGATGCGATTCATCAGGATGATGACTAGGGAATACAGGGATCAAGGAAAAATGTGGGCGGGTCATACCGCCCCTTT
>gi|927993303|gb|CP012679.1|:1533655-1533788 Pseudomonas aeruginosa strain PA1RG, complete genome-p.c.VAL:57.65%-taxID:287-CM-MODEL_TRUE
ACTCCTGCGTACAGGGAACACGCAACCCCGAAGGATCGGGGAAGGGACGTCGCCAGGGAGGCGATTCATCAGGATGATGACGAGGGACTGAAGAGTGGGCGGGGTAATACCCCGCCCCTTTTTTTTGCCTGCCG
>gi|543873856|gb|CP006728.1|:c4055467-4055334 Pseudomonas aeruginosa c7447m genome-p.c.VAL:57.65%-taxID:1352355-CM-MODEL_TRUE
ACTCCTGCGTACAGGGAACACGCAACCCCGAAGGATCGGGGAAGGGACGTCGCCAGGGAGGCGATTCATCAGGATGATGACGAGGGACTGAAGAGTGGGCGGGGTAATACCCCGCCCCTTTTTTTTGCCTGCCG
>gi|675318909|gb|CP009048.1|:c4464514-4464382 Pseudomonas alkylphenolia strain KL28, complete genome-p.c.VAL:79.19%-taxID:237609-CM-MODEL_TRUE
AACTGTGTCTACGGACTGACACAGGCTATCAAGGATGACGGCCAGGGACATCGCAGGACGCGATTCATCAGGATGATGAAAGGGAACAAAGGGACTACGGAAAAAATGTGGGCGGGTTAAACCGCCCCCTTTT
>gi|764072275|gb|CP010979.1|:c3732512-3732379 Pseudomonas putida S13.1.2, complete genome-p.c.VAL:97.06%-taxID:1384061-CM-MODEL_TRUE
GAACTGTGCACAGGGACATGCACAGGCATTCAGGATGAAGGCCAAGGACATCGCAAGAAGCGATTTCATCAGGATGATGTTTGGGACAAGCAGGGACTACGGAAAAAAATGTGGGCGGGTCAAACCGCCCCTTT
>gi|752308899|gb|CP010359.1|:c3970604-3970472 Pseudomonas plecoglossicida strain NyZ12, complete genome-p.c.VAL:93.48%-taxID:70775-CM-MODEL_TRUE
GAACTGTGCACAGGGACATGCACAGGCTTTCAGGAGGAAAGCCAGGGACATCGCAAGACGCGATTTCATCAGGATGATGTTTGGGACAAACAGGGACTACGGAAAAAATGTGGGCGGGTCAAACCGCCCCTTT
>gi|95101722|emb|CT573326.1|:c4468858-4468726 Pseudomonas entomophila str. L48 chromosome,complete sequence-p.c.VAL:85.42%-taxID:384676-CM-MODEL_TRUE
GAACTGTGTCTACGGACTGACACAGGCTTTCAAGGATGGAGGCCAAGGACATCGCAGGATGCGATTCATCAGGATGATGATTGGGACAAACAGGGACTACGGAAAAAATGTGGGCGGGTCAAACCGCCCCTTT
>gi|646231607|gb|CP007637.1|:1276140-1276269 Pseudomonas simiae strain WCS417 genome-p.c.VAL:67.09%-taxID:321846-CM-MODEL_TRUE
TGTGTCCAGGGATTGGCACAGCCATCAAGGAACGATGGTTGAAGGAACGTCGCAGGATGCGATTCATCAGGATGATGAAAAGGAATACAGGGACTAGGGAAAAAATGTGGGCGGGTCATACCGCCCCTTT
>gi|348031532|dbj|AP012280.1|:c5121946-5121813 Pseudomonas aeruginosa NCGM2.S1 DNA, complete genome-p.c.VAL:57.65%-taxID:1089456-CM-MODEL_TRUE
ACTCCTGCGTACAGGGAACACGCAACCCCGAAGGATCGGGGAAGGGACGTCGCCAGGGAGGCGATTCATCAGGATGATGACGAGGGACTGAAGAGTGGGCGGGGTAATACCCCGCCCCTTTTTTTTGCCTGCCG
>gi|684194542|gb|CP009365.1|:179846-179978 Pseudomonas mosselii SJ10, complete genome-p.c.VAL:82.88%-taxID:1388763-CM-MODEL_TRUE
GAACTGTGTCTACGGACTGACACAGGCTCTCAAGGATGATGGCCAAGGACATCGCGGGACGCGATTCATCAGGATGATGATTGGGACATACAGGGACTACGGAAAAAATGTGGGCGGGTCAAACCGCCCCTTT
>gi|563408818|gb|CP006853.1|:1452855-1452986 Pseudomonas aeruginosa MTB-1, complete genome-p.c.VAL:56.47%-taxID:1415629-CM-MODEL_TRUE
CTCCTGCGTACAGGGAACACGCAACCCCGAAGGATCGGGGAAGGGACGTCGCCAGGGAGGCGATTCATCAGGACGATGACGAGGGACTGAAGAGTGGGCGGGGTAATACCCCGCCCCTTTTTTTTGCCTGCC
>gi|589320215|gb|CP006982.1|:1522344-1522477 Pseudomonas aeruginosa LES400 sequence-p.c.VAL:57.65%-taxID:1408271-CM-MODEL_TRUE
ACTCCTGCGTACAGGGAACACGCAACCCCGAAGGATCGGGGAAGGGACGTCGCCAGGGAGGCGATTCATCAGGATGATGACGAGGGACTGAAGAGTGGGCGGGGTAATACCCCGCCCCTTTTTTTTGCCTGCCG
>gi|129306819|gb|EF424638.1|:c123-5 Pseudomonas sp. PILH1 regulatory RNA RsmZ (rsmZ) gene, partial sequence >gi|129306820|gb|EF424639.1| Pseudomonas sp. PITR2 regulatory RNA RsmZ (rsmZ) gene, partial sequence-p.c.VAL:65.36%-taxID:174702;177986-CM-MODEL_TRUE
ATAGACACACCCGTCAAGGACGATGGGAAGGAAGGACATCGCAGGACGCGATTCATCAGGACGATGAATAGGATTAAAGGGATTAGGGAAAAAATGTGGGCGGGTCAAACCGCCCCTTT
>gi|462512521|gb|ANOR01000036.1|:c35383-35254 Pseudomonas fluorescens Pf29Arp contig036, whole genome shotgun sequence-p.c.VAL:67.09%-taxID:1262454-CM-MODEL_TRUE
GTGTCGACGGACAGACACACCCGTCATGGACGATGGGAACGGAAGGACATCGCAGGACGCGATTCATCAGGACGATGAAAAGGATTAAAGGGATTAGGGAAAAAATGTGGGCGGGTCAAACCGCCCCTTT
>gi|115583796|gb|CP000438.1|:1500346-1500477 Pseudomonas aeruginosa UCBPP-PA14, complete genome-p.c.VAL:56.47%-taxID:208963-CM-MODEL_TRUE
CTCCTGCGTACAGGGAACACGCAACCCCGAAGGATCGGGGAAGGGACGTCGCCAGGGAGGCGATTCATCAGGACGATGACGAGGGACTGAAGAGTGGGCGGGGTAATACCCCGCCCCTTTTTTTGCCTGCCG
>gi|817624209|gb|CP011369.1|:1546593-1546724 Pseudomonas aeruginosa strain S04 90 genome-p.c.VAL:56.47%-taxID:287-CM-MODEL_TRUE
CTCCTGCGTACAGGGAACACGCAACCCCGAAGGATCGGGGAAGGGACGTCGCCAGGGAGGCGATTCATCAGGACGATGACGAGGGACTGAAGAGTGGGCGGGGTAATACCCCGCCCCTTTTTTTTGCCTGCC
>gi|747149133|gb|CP007511.1|:c2771365-2771234 Pseudomonas balearica DSM 6083, complete genome-p.c.VAL:64.2%-taxID:1123016-CM-MODEL_TRUE
CCCTGTGCTGACGGACAAGCACGAGGCCACAAGGATGGGGCCAGGACAGCCGCAGGATGCGGTTTCATCAGGATGATGATCAGGAATACAGGGAGCATGGAAGAAGCCGGGCGGGGTATACCCCGCCCCTTT
>gi|397329500|gb|CP003734.1|:5426060-5426193 Pseudomonas putida DOT-T1E, complete genome-p.c.VAL:98.52%-taxID:1196325-CM-MODEL_TRUE
GAACTGTGCGCAGGGACATGCACAGGCTTTCAGGATGAAGGCCAGGGACATCGCAAGAAGCGATTTCATCAGGATGATGTTTGGGACAAGCAGGGACTACGGAAAAAAATGTGGGCGGGTCAAACCGCCCCTTT
>gi|129306811|gb|EF424630.1|:c123-5 Pseudomonas sp. CM1'A2 regulatory RNA RsmZ (rsmZ) gene, partial sequence >gi|129306815|gb|EF424634.1| Pseudomonas sp. K94.31 regulatory RNA RsmZ (rsmZ) gene, partial sequence >gi|129306822|gb|EF424641.1| Pseudomonas sp. Q65c-80 regulatory RNA RsmZ (rsmZ) gene, partial sequence >gi|129306823|gb|EF424642.1| Pseudomonas sp. P97.30 regulatory RNA RsmZ (rsmZ) gene, partial sequence-p.c.VAL:65.36%-taxID:174700;174706;255448;255450-CM-MODEL_TRUE
ATAGACACACCCGTCAAGGACGATGGGAAGGAAGGACATCGCAGGACGCGATTCATCAGGATGATGAAAAGGATTAAAGGGATTAGGGAAAAAATGTGGGCGGGTCAAACCGCCCCTTT
>gi|861670927|gb|CP012001.1|:1435589-1435722 Pseudomonas aeruginosa DSM 50071, complete genome-p.c.VAL:57.65%-taxID:1123015-CM-MODEL_TRUE
ACTCCTGCGTACAGGGAACACGCAACCCCGAAGGATCGGGGAAGGGACGTCGCCAGGGAGGCGATTCATCAGGATGATGACGAGGGACTGAAGAGTGGGCGGGGTAATACCCCGCCCCTTTTTTTTGCCTGCCG
>gi|28856110|gb|AE016853.1|:1728432-1728562 Pseudomonas syringae pv. tomato str. DC3000, complete genome-p.c.VAL:70.97%-taxID:223283-CM-MODEL_TRUE
AGCTGTGCCAACGGACAGGCACAGGCCATCAAGGATGACGGTCAGGACATCGCGGGAAGCGATTCATCAGGACGATGACAAGGGAATACAGGGATTAAGGACAAAATGTGGGCGGGTCATACCGCCCCTTT
>gi|635291785|gb|CP007620.1|:1280917-1281049 Pseudomonas putida strain DLL-E4, complete genome-p.c.VAL:93.48%-taxID:303-CM-MODEL_TRUE
GAACTGTGCACAGGGACATGCACAGGCTTTCAGGAGGAAAGCCAGGGACATCGCAAGACGCGATTTCATCAGGATGATGTTTGGGACAAACAGGGACTACGGAAAAAATGTGGGCGGGTCAAACCGCCCCTTT
>gi|635291785|gb|CP007620.1|:1645969-1646101 Pseudomonas putida strain DLL-E4, complete genome-p.c.VAL:94.89%-taxID:303-CM-MODEL_TRUE
GAACTGTGCACAGGGACATGCACAGGCTTTCAGGAGGAAAGCCAGGGACATCGCAAGACGCGATTTCATCAGGATGATGTTTGGGACAAGCAGGGACTACGGAAAAAATGTGGGCGGGTCAAACCGCCCCTTT
>gi|745838743|gb|CP007399.1|:4047185-4047318 Pseudomonas aeruginosa strain F22031, complete genome-p.c.VAL:57.65%-taxID:287-CM-MODEL_TRUE
ACTCCTGCGTACAGGGAACACGCAACCCCGAAGGATCGGGGAAGGGACGTCGCCAGGGAGGCGATTCATCAGGATGATGACGAGGGACTGAAGAGTGGGCGGGGTAATACCCCGCCCCTTTTTTTTGCCTGCCG
>gi|927283541|gb|CP005970.1|:5208702-5208832 Pseudomonas syringae UMAF0158, complete genome-p.c.VAL:68.79%-taxID:1332075-CM-MODEL_TRUE
AGCTGTGCCAACGGACAGGCACGGGCCATCAAGGATGACGGTCAAGGACATCGCGGGATGCGATTCATCAGGATGATGACAAGGGAATACAGGGATCAGGGAAAAACGTGGGCGGGTCATACCGCCCCTTT
>gi|472247168|gb|CP004143.1|:1683282-1683397 Pseudomonas denitrificans ATCC 13867, complete genome-p.c.VAL:61.29%-taxID:1294143-CM-MODEL_TRUE
CCTGCGTACAAGGAAAGGCGCATGCCGGTAAGGATGTCGGTCAGGACATCGCAGGATGCGATTCATCAGGATGATGAACCAGGGAAGAAAGAGTGGGCGGGTTATCCCGCCCCTTT
>gi|445198867|gb|CP004045.1|:596624-596753 Pseudomonas poae RE*1-1-14, complete genome-p.c.VAL:63.98%-taxID:1282356-CM-MODEL_TRUE
GTGTCCACGGAATGACACGGCCATCAAGGAACGGTGGTTTGAAGGAACGTCGCAGGATGCGATTCATCAGGACGATGAAAAAGGAATACAGGGACAGGGAAGAAATGTGGGCGGGTCATACCGCCCCTTT
>gi|5305128|emb|Y19122.1|:2236-2369 Pseudomonas putida nlpD (partial), rpoS, fdxA, mutS (partial) genes-p.c.VAL:92.81%-taxID:303-CM-MODEL_TRUE
GAACTGTGCACACGGACATGCACAGGCTTTCAGGGAGAAGGCCAAGGACATCGCAAGAAGCGATTTCATCAGGACGATGTTTGGGACAATCAGGGACTACGGAAAAAAATGTGGGCGGGTCAAACCGCCCCTTT
>gi|855328154|gb|CP011926.1|:804981-805107 Bdellovibrio bacteriovorus strain HD100-merdel, complete genome-p.c.VAL:53.53%-taxID:959-CM-MODEL_TRUE
CTCCAGGGATTCCTCGGGGGAATTGACTCCGGAAAGAACGACCGGCTTCATCTCCATCGAAAGCCTTGGCGACTAAGTCATCTGACAAAATGGAATATGTAAAAAGGGCGGTCAAACCGCCCTTTTT
>gi|589338112|gb|CP006985.1|:1522173-1522306 Pseudomonas aeruginosa LESlike4 sequence-p.c.VAL:57.65%-taxID:1408275-CM-MODEL_TRUE
ACTCCTGCGTACAGGGAACACGCAACCCCGAAGGATCGGGGAAGGGACGTCGCCAGGGAGGCGATTCATCAGGATGATGACGAGGGACTGAAGAGTGGGCGGGGTAATACCCCGCCCCTTTTTTTTGCCTGCCG
>gi|800910178|gb|CP011117.1|:4816791-4816920 Pseudomonas fluorescens strain LBUM223, complete genome-p.c.VAL:66.04%-taxID:294-CM-MODEL_TRUE
GTGTCCACGGATTGACACAGCCATCAAGGAACGATGGTTTGAAGGAATGTCGCAGGATGCGATTCATCAGGATGATGAAAAGGAATACAGGGACTAGGGAAAAAATGTGGGCGGGTCATACCGCCCCTTT
>gi|58257338|gb|AF245440.2|:2233-2360 Pseudomonas fluorescens lipoprotein (nlpD) gene, partial cds; RpoS sigma factor (rpoS) gene, complete cds; regulatory RNA RsmZ gene, complete sequence; ferredoxin (fdxA) gene, complete cds; and DNA mismatch repair protein (mutS) gene, partial cds-p.c.VAL:69.03%-taxID:380021-CM-MODEL_TRUE
CCCTGTGTCGACGGATAGACACAGCCATCAAGGACGATGGTCAGGACATCGCAGGAAGCGATTCATCAGGACGATGAAAAGGAACACAGGGACTAGGGAAAAATGTGGGCGGGTCATACCGCCCCTTT
>gi|751373101|gb|CP010555.1|:c2672239-2672108 Pseudomonas aeruginosa strain FRD1, complete genome-p.c.VAL:56.47%-taxID:287-CM-MODEL_TRUE
CTCCTGCGTACAGGGAACACGCAACCCCGAAGGATCGGGGAAGGGACGTCGCCAGGGAGGCGATTCATCAGGACGATGACGAGGGACTGAAGAGTGGGCGGGGTAATACCCCGCCCCTTTTTTTTGCCTGCC
>gi|329132279|gb|HQ395554.1|:c91-5 Pseudomonas sp. C10-186 regulatory RNA RsmZ (rsmZ) gene, partial sequence >gi|329132280|gb|HQ395555.1| Pseudomonas sp. C10-190 regulatory RNA RsmZ (rsmZ) gene, partial sequence >gi|329132282|gb|HQ395557.1| Pseudomonas sp. K93.52 regulatory RNA RsmZ (rsmZ) gene, partial sequence-p.c.VAL:55.63%-taxID:411021;411023;411033-CM-MODEL_TRUE
AAGGACATCGCAGGACGCGATTCATCAGGACGATGAATAGGATTAAAGGGATTAGGGAAAAATGTGGGCGGGTCAAACCGCCCCTTT
>gi|589308385|gb|CP006980.1|:1522709-1522842 Pseudomonas aeruginosa LESlike5 sequence-p.c.VAL:57.65%-taxID:1408276-CM-MODEL_TRUE
ACTCCTGCGTACAGGGAACACGCAACCCCGAAGGATCGGGGAAGGGACGTCGCCAGGGAGGCGATTCATCAGGATGATGACGAGGGACTGAAGAGTGGGCGGGGTAATACCCCGCCCCTTTTTTTTGCCTGCCG
>gi|226717097|gb|CP001157.1|:116861-116996 Azotobacter vinelandii DJ, complete genome-p.c.VAL:53.41%-taxID:322710-CM-MODEL_TRUE
CCCTGTGCCGACGGATCGGTACCGGCTGACCAGGATGGCGGCCAAGGACTTCGCAGGAGAGCGATCCCATCAGGACGATGACTCAACGGAAGAAAGGCAGTATTCCGCGAAGAACGGCGAGAGCGATCCTCTCGCC
>gi|226717097|gb|CP001157.1|:1671951-1672085 Azotobacter vinelandii DJ, complete genome-p.c.VAL:53.71%-taxID:322710-CM-MODEL_TRUE
TCCGTGTCGACGGAGCGACGCGGGTTGTCACGGACGATGACCATGGATTTCGCAGGACGGCGAATCATCAGGATGATGAGCCAGGGAAAAAAGGGAAAAAAGGACTGAAGAGCAGGCGAGGTTATCCTCGCCTCT
>gi|226717097|gb|CP001157.1|:1692701-1692838 Azotobacter vinelandii DJ, complete genome-p.c.VAL:52.81%-taxID:322710-CM-MODEL_TRUE
AAGACGTCGACGGATCGACGCAAGCCGACCAGGGATGGCGGCCGGGGAGAGTCGCAGGATCGCGGCTTCATCAGGACGATGAACCCAGGGACGTGGTGGTGAGACATGAACGGCGAGGCTGACCCCTCGCCGTTTTTG
>gi|329132291|gb|HQ395566.1|:c91-5 Pseudomonas sp. S8-151 regulatory RNA RsmZ (rsmZ) gene, partial sequence-p.c.VAL:55.63%-taxID:411044-CM-MODEL_TRUE
AAGGACATCGCAGGACGCGATTCATCAGGATGATGAAAAGGATTAAAGGGATTAGGGAAAAATGTGGGCGGGTCAAACCGCCCCTTT
>gi|594025561|gb|CP007441.1|:1382963-1383102 Pseudomonas stutzeri strain 28a24, complete genome-p.c.VAL:53.93%-taxID:316-CM-MODEL_TRUE
TCCGTACTTAAGGACAAGTACAGCCGGCAAGGATGTCGGTCTGGACCAGCCGCTGGATGCGGTTTCATCAGGACGGTGAGCAGGAAACAAAGGGAAGTAGGGAAGGAGGCGGGCGGGGCTTAAACCCCGCCCCTTTTTTT
>gi|777183107|emb|LN831024.1|:1435082-1435215 Pseudomonas aeruginosa genome assembly NCTC10332, chromosome : 1-p.c.VAL:57.65%-taxID:287-CM-MODEL_TRUE
ACTCCTGCGTACAGGGAACACGCAACCCCGAAGGATCGGGGAAGGGACGTCGCCAGGGAGGCGATTCATCAGGATGATGACGAGGGACTGAAGAGTGGGCGGGGTAATACCCCGCCCCTTTTTTTTGCCTGCCG
>gi|747129335|gb|CP010417.1|:c6581-6449 Azotobacter chroococcum NCIMB 8003 plasmid pAcX50b, complete sequence-p.c.VAL:58.93%-taxID:1328314-CM-MODEL_TRUE
GCGACGTCGACGGATCGACACCGGCTGACCAGGATGGTCGCCAAGGACAGTCGCAGGATGCGGCTTCATCAGGATGATGAGTCGACGGAAGAGAAGACGACGTAAAACAAAAACGGCGAGGCTCCCCCCCTCG
>gi|9622248|gb|AF170100.1|AF170100:c572-441 Pseudomonas aeruginosa ferredoxin A (fdxA) gene, complete cds-p.c.VAL:56.47%-taxID:287-CM-MODEL_TRUE
CTCCTGCGTACAGGGAACACGCAACCCCGAAGGATCGGGGAAGGGACGTCGCCAGGGAGGCGATTCATCAGGACGATGACGAGGGACTGAAGAGTGGGCGGGGTAATACCCCGCCCCTTTTTTTTGCCTGCC
>gi|881079720|gb|CP012066.1|:c4432642-4432509 Pseudomonas aeruginosa strain F9676, complete genome-p.c.VAL:57.65%-taxID:287-CM-MODEL_TRUE
ACTCCTGCGTACAGGGAACACGCAACCCCGAAGGATCGGGGAAGGGACGTCGCCAGGGAGGCGATTCATCAGGATGATGACGAGGGACTGAAGAGTGGGCGGGGTAATACCCCGCCCCTTTTTTTTGCCTGCCG
>gi|730587126|gb|CP009747.1|:c2957597-2957465 Pseudomonas parafulva strain CRS01-1, complete genome-p.c.VAL:80.41%-taxID:157782-CM-MODEL_TRUE
GAACTGCGCCGACGGACTGGCGCAGGCTTTCAAGGATGATTGCCAAGGACATCGCAGGATGCGATTCATCAGGATGATGAAAGGGACAAGCAGGGACTACGGAAAAAATGTGGGCGGGTCAAACCGCCCCTTT
>gi|511519639|gb|CP005976.1|:1239933-1240065 Pseudomonas putida H8234, complete genome-p.c.VAL:93.48%-taxID:1331671-CM-MODEL_TRUE
GAACTGTGCACAGGGACATGCACAGGCTTTCAGGACGAAGGCCAAGGACGTCGCAAGAAGCGATTTCATCAGGATGATGTTAGGGACAAGCAGGGACTACGGAAAAAATGTGGGCGGGTCAAACCGCCCCTTT
>gi|52632370|gb|AY728157.1|:c309-176 Pseudomonas sp. M18 RNA polymerase sigma factor (rpoS) and lipoprotein (nlpD) genes, complete cds; and L-isoaspartate carboxylmethyltransferase (pcM) gene, partial cds-p.c.VAL:57.65%-taxID:228095-CM-MODEL_TRUE
ACTCCTGCGTACAGGGAACACGCAACCCCGAAGGATCGGGGAAGGGACGTCGCCAGGGAGGCGATTCATCAGGATGATGACGAGGGACTGAAGAGTGGGCGGGGTAATACCCCGCCCCTTTTTTTTGCCTGCCG
>gi|482534342|gb|CP005095.1|:116861-116996 Azotobacter vinelandii CA6, complete genome-p.c.VAL:53.41%-taxID:1283331-CM-MODEL_TRUE
CCCTGTGCCGACGGATCGGTACCGGCTGACCAGGATGGCGGCCAAGGACTTCGCAGGAGAGCGATCCCATCAGGACGATGACTCAACGGAAGAAAGGCAGTATTCCGCGAAGAACGGCGAGAGCGATCCTCTCGCC
>gi|482534342|gb|CP005095.1|:1671964-1672098 Azotobacter vinelandii CA6, complete genome-p.c.VAL:53.71%-taxID:1283331-CM-MODEL_TRUE
TCCGTGTCGACGGAGCGACGCGGGTTGTCACGGACGATGACCATGGATTTCGCAGGACGGCGAATCATCAGGATGATGAGCCAGGGAAAAAAGGGAAAAAAGGACTGAAGAGCAGGCGAGGTTATCCTCGCCTCT
>gi|482534342|gb|CP005095.1|:1692714-1692851 Azotobacter vinelandii CA6, complete genome-p.c.VAL:52.81%-taxID:1283331-CM-MODEL_TRUE
AAGACGTCGACGGATCGACGCAAGCCGACCAGGGATGGCGGCCGGGGAGAGTCGCAGGATCGCGGCTTCATCAGGACGATGAACCCAGGGACGTGGTGGTGAGACATGAACGGCGAGGCTGACCCCTCGCCGTTTTTG
>gi|528321544|gb|KC883803.1|:1-99 Pseudomonas fluorescens strain In5 MutS and regulator of Cro_cI family protein genes, complete cds-p.c.VAL:60.69%-taxID:294-CM-MODEL_TRUE
GGAAGAGGGGAAAGGACATCGCAGGACGCGGTTCATCAGGACGATGAAAAGGAATACAGGGAATAGGGAAAAAATGTGGGCGGGTCAAACCGCCCCTTT
>gi|646237114|gb|CP007638.1|:1417635-1417764 Pseudomonas sp. WCS374 genome-p.c.VAL:66.04%-taxID:1495331-CM-MODEL_TRUE
GTGTCCACGGATTGGCACAGCCATCAAGGAACGATGGTTTGAAGGAACGTCGCAGGATGCGATTCATCAGGATGATGAAAAGGAATACAGGGACTAGGGAAAAAATGTGGGCGGGTCATACCGCCCCTTT
>gi|666084728|gb|CP008896.1|:c2499485-2499355 Pseudomonas fluorescens strain UK4, complete genome-p.c.VAL:70.97%-taxID:294-CM-MODEL_TRUE
CTGTGTCCACGGACTGACACAGTCATCAAGGAACGATGACTCAGGGAACCTCGCAGGATGCGATTCATCAGGATGATGAAAAGGAACACAGGGACTAGGGAAAAAATGTGGGCGGGTCAAACCGCCCCTTT
>gi|482529293|gb|CP005094.1|:116861-116996 Azotobacter vinelandii CA, complete genome-p.c.VAL:53.41%-taxID:1283330-CM-MODEL_TRUE
CCCTGTGCCGACGGATCGGTACCGGCTGACCAGGATGGCGGCCAAGGACTTCGCAGGAGAGCGATCCCATCAGGACGATGACTCAACGGAAGAAAGGCAGTATTCCGCGAAGAACGGCGAGAGCGATCCTCTCGCC
>gi|482529293|gb|CP005094.1|:1671978-1672112 Azotobacter vinelandii CA, complete genome-p.c.VAL:53.71%-taxID:1283330-CM-MODEL_TRUE
TCCGTGTCGACGGAGCGACGCGGGTTGTCACGGACGATGACCATGGATTTCGCAGGACGGCGAATCATCAGGATGATGAGCCAGGGAAAAAAGGGAAAAAAGGACTGAAGAGCAGGCGAGGTTATCCTCGCCTCT
>gi|482529293|gb|CP005094.1|:1692728-1692865 Azotobacter vinelandii CA, complete genome-p.c.VAL:52.81%-taxID:1283330-CM-MODEL_TRUE
AAGACGTCGACGGATCGACGCAAGCCGACCAGGGATGGCGGCCGGGGAGAGTCGCAGGATCGCGGCTTCATCAGGACGATGAACCCAGGGACGTGGTGGTGAGACATGAACGGCGAGGCTGACCCCTCGCCGTTTTTG
>gi|256576994|gb|CP001629.1|:957123-957254 Desulfomicrobium baculatum DSM 4028, complete genome-p.c.VAL:52.87%-taxID:525897-CM-MODEL_FALSE
GGGATTGGGAGACCACGGTTCTTGATGCCTTGCATCAGGCCGGATTCTCGGGCTTTGACGAGCAGGTCGAAGCGCTGGCGACTCAACGCGAAAACATCTGGTAAAACGGGGGCGGCGCAAGCCGCCCTTTTT
>gi|787852299|gb|CP011110.1|:c5318586-5318458 Pseudomonas chlororaphis strain PCL1606, complete genome-p.c.VAL:66.46%-taxID:587753-CM-MODEL_TRUE
CCCTGTGTCGACGGATAGACACAACCATCAAGGATGATGGTCAGGACATCGCAGGATGCGATTCATCAGGACGATGAAAAGGAATACAGGGAATAGGGAAAAAAGGTGGGCGGGTCATACCGCCCCTTT
>gi|908345318|gb|CP011972.1|:1685619-1685749 Pseudomonas syringae pv. actinidiae ICMP 18884, complete genome-p.c.VAL:70.97%-taxID:1095103-CM-MODEL_TRUE
AGCTGTGCCAACGGACAGGCACAGGCCATCAAGGATGACGGTCAGGACATCGCGGGAAGCGATTCATCAGGACGATGACAAGGGAATACAGGGATTAAGGACAAAATGTGGGCGGGTCATACCGCCCCTTT
>gi|589326231|gb|CP006983.1|:1522110-1522243 Pseudomonas aeruginosa LESB65 sequence-p.c.VAL:57.65%-taxID:1408273-CM-MODEL_TRUE
ACTCCTGCGTACAGGGAACACGCAACCCCGAAGGATCGGGGAAGGGACGTCGCCAGGGAGGCGATTCATCAGGATGATGACGAGGGACTGAAGAGTGGGCGGGGTAATACCCCGCCCCTTTTTTTTGCCTGCCG
>gi|568237447|gb|CP007012.1|:1274936-1275068 Pseudomonas sp. FGI182, complete genome-p.c.VAL:93.48%-taxID:1259844-CM-MODEL_TRUE
GAACTGTGCACAGGGACATGCACAGGCTTTCAGGAGGAAAGCCAGGGACGTCGCAAGAGGCGATTTCATCAGGATGATGTTTGGGACAAGCAGGGACTACGGAAAAAATGTGGGCGGGTCAAACCGCCCCTTT
>gi|567355861|gb|CP006979.1|:898260-898392 Pseudomonas monteilii SB3101, complete genome-p.c.VAL:94.89%-taxID:1435058-CM-MODEL_TRUE
GAACTGTGCACAGGGACATGCACAGGCTTTCAGGAGGAAAGCCAGGGACATCGCAAGACGCGATTTCATCAGGATGATGTTTGGGACAAGCAGGGACTACGGAAAAAATGTGGGCGGGTCAAACCGCCCCTTT
>gi|387159426|gb|CP003041.1|:1296880-1297009 Pseudomonas fluorescens A506, complete genome-p.c.VAL:66.04%-taxID:1037911-CM-MODEL_TRUE
GTGTCCACGGATTGGCACAGCCATCAAGGAACGATGGTTTGAAGGAACGTCGCAGGATGCGATTCATCAGGATGATGAAAAGGAATACAGGGACTAGGGAAAAAATGTGGGCGGGTCATACCGCCCCTTT
>gi|572998810|gb|CP007039.1|:1430020-1430151 Pseudomonas cichorii JBC1, complete genome-p.c.VAL:72.73%-taxID:1441629-CM-MODEL_TRUE
GAACTGTGCCAACGGACAGGCACAGGCAGTCAAGGAAGACAGTCAAGGACATCGCAAGAAGCGATTCATCAGGATGATGAAAAGGATTACAGGGATTAGGGAAGAAATGTGGGCGGGTCATACCGCCCCTTT
>gi|771846103|dbj|AP014628.1|:1373753-1373879 Pseudomonas sp. St29 DNA, complete genome-p.c.VAL:68.39%-taxID:1500687-CM-MODEL_TRUE
CCCTGTGTCGACGGATAGACACAGCCATCAAGGACGATGGTCAGGACATCGCAGGAAGCGATTCATCAGGACGATGAAAAGGAACACAGGGACTAGGGAAAAAGTGGGCGGGTCATACCGCCCCTTT
>gi|635300599|gb|CP007656.1|:3827093-3827219 Bdellovibrio bacteriovorus strain 109J, complete genome-p.c.VAL:53.53%-taxID:959-CM-MODEL_TRUE
CTCCAGGGATTCCTCGGGGGAATTGACTCCGGAAAGAACGACCGGCTTCATCTCCATCGAAAGCCTTGGCGACTAAGTCATCTGACAAAATGGAATATGTAAAAAGGGCGGTCAAACCGCCCTTTTT
>gi|926451317|emb|LN871187.1|:1458172-1458305 Pseudomonas aeruginosa genome assembly PAO1OR, chromosome : I-p.c.VAL:57.65%-taxID:287-CM-MODEL_TRUE
ACTCCTGCGTACAGGGAACACGCAACCCCGAAGGATCGGGGAAGGGACGTCGCCAGGGAGGCGATTCATCAGGATGATGACGAGGGACTGAAGAGTGGGCGGGGTAATACCCCGCCCCTTTTTTTTGCCTGCCG
>gi|148469866|gb|EF587266.1|:3410-3539 Pseudomonas fluorescens strain 2P24 lipoprotein (nlpD) and stationary sigma factor (rpoS) genes, complete cds; and small mRNA regulator RsmZ gene, complete sequence-p.c.VAL:69.23%-taxID:294-CM-MODEL_TRUE
TGTGTCGACGGACAGACACGCCCGTCAAGGACGATGGGAAGGAAGGACATCGCAGGACGCGATTCATCAGGATGATGAATAGGATTAAAGGGATTAGGGAAAAAATGTGGGCGGGTCAAACCGCCCCTTT
>gi|359757955|gb|CP003150.1|:1383959-1384091 Pseudomonas fluorescens F113, complete genome-p.c.VAL:66.88%-taxID:1114970-CM-MODEL_TRUE
TCCTGTGTCGACGGATAGACACACCCGTCAAGGATGATGGGAAGGAAGGACATCGCAGGACGCGATTCATCAGGATGATGAAAAGGATTAAAGGGATTAGGGAAAAAATGTGGGCGGGTCAAACCGCCCCTTT
>gi|902687210|gb|CP011507.1|:c1842244-1842115 Pseudomonas trivialis strain IHBB745, complete genome-p.c.VAL:65.0%-taxID:200450-CM-MODEL_TRUE
TGTGTCCACGGATTGGCACAGCCATCAAGGAACGATGGTTGAAGGAACGTCGCAGGATGCGATTCATCAGGATGATGAAAAGGAATAAAGGGACTAGGGAAAAAATGTGGGCGGGTCATACCGCCCCTTT
>gi|427353741|gb|CP003946.1|:2416481-2416612 Leptolyngbya sp. PCC 7376, complete genome-p.c.VAL:52.0%-taxID:111781-CM-MODEL_FALSE
AACAGTGCGAGCGTAGGGACTATTTTCCCCATAGATGAGCTTGCTAAATTCGCGAGAGGCAATTTCATCAGGCTGATCGTTGCGACGAGCAATTCCTCCAGTAGTTTGGCTCTTAGCGAGGTCGAGCTTATC
>gi|145568602|gb|CP000304.1|:1688214-1688349 Pseudomonas stutzeri A1501, complete genome-p.c.VAL:57.89%-taxID:379731-CM-MODEL_TRUE
TCCCGCGCTCAGGGATTAGCGCGGCCCTCAGGACGAGGGTCAGGACCATCGCAGGACGCGATGTCATCCAGGACGATGAGAAGGGATACAGGGAACAGGGAAGGAGGCGGGCGGGGTCAACCCCGCCCCTTTTTTT
>gi|129306818|gb|EF424637.1|:c124-5 Pseudomonas sp. P97.38 regulatory RNA RsmZ (rsmZ) gene, partial sequence-p.c.VAL:63.87%-taxID:255451-CM-MODEL_TRUE
ATAGACACACCCGCCAAGGATGACGGGAATGGAAGGACATCGCAGGACGCGATTCATCAGGACGATGAAAAGGATTAAAGGGATTAGGGAAAAAATGTGGGCGGGTCAAACCGCCCCTTT
>gi|329132281|gb|HQ395556.1|:c91-5 Pseudomonas sp. F96.26 regulatory RNA RsmZ (rsmZ) gene, partial sequence >gi|329132284|gb|HQ395559.1| Pseudomonas sp. P97.1 regulatory RNA RsmZ (rsmZ) gene, partial sequence >gi|329132285|gb|HQ395560.1| Pseudomonas sp. P97.6 regulatory RNA RsmZ (rsmZ) gene, partial sequence >gi|329132287|gb|HQ395562.1| Pseudomonas sp. Q12-87 regulatory RNA RsmZ (rsmZ) gene, partial sequence >gi|329132288|gb|HQ395563.1| Pseudomonas sp. Q13-87 regulatory RNA RsmZ (rsmZ) gene, partial sequence >gi|329132289|gb|HQ395564.1| Pseudomonas sp. Q7-87 regulatory RNA RsmZ (rsmZ) gene, partial sequence >gi|329132290|gb|HQ395565.1| Pseudomonas sp. Q86-87 regulatory RNA RsmZ (rsmZ) gene, partial sequence-p.c.VAL:56.74%-taxID:177987;177988;177989;177994;380029;411032;411035-CM-MODEL_TRUE
AAGGACATCGCAGGACGCGATTCATCAGGACGATGAAAAGGATTAAAGGGATTAGGGAAAAATGTGGGCGGGTCAAACCGCCCCTTT
>gi|338835784|gb|CP002870.1|:1361195-1361327 Pseudomonas putida S16, complete genome-p.c.VAL:94.89%-taxID:1042876-CM-MODEL_TRUE
GAACTGTGCACAGGGACATGCACAGGCTTTCAGGAGGAAAGCCAGGGACATCGCAAGACGCGATTTCATCAGGATGATGTTTGGGACAAGCAGGGACTACGGAAAAAATGTGGGCGGGTCAAACCGCCCCTTT
>gi|747129325|gb|CP010416.1|:c1427-1295 Azotobacter chroococcum NCIMB 8003 plasmid pAcX50a, complete sequence-p.c.VAL:59.88%-taxID:1328314-CM-MODEL_TRUE
GCGACGTCGACGGATCAACACCGGCTGACCAGGATGGTCGCCAAGGACAGTCGCAGGATGCGGCTTCATCAGGATGATGAGTCGACGGAAGAGAAGACGACGTAAAACAAAAACGGCGAGGCTCACCCCCCTC
>gi|670351331|dbj|AP014622.1|:2750882-2751015 Pseudomonas aeruginosa DNA, complete genome, strain: NCGM 1900-p.c.VAL:57.65%-taxID:287-CM-MODEL_TRUE
ACTCCTGCGTACAGGGAACACGCAACCCCGAAGGATCGGGGAAGGGACGTCGCCAGGGAGGCGATTCATCAGGATGATGACGAGGGACTGAAGAGTGGGCGGGGTAATACCCCGCCCCTTTTTTTTGCCTGCCG
>gi|566060467|gb|CP006852.1|:1542758-1542887 Pseudomonas sp. TKP, complete genome-p.c.VAL:66.04%-taxID:1415630-CM-MODEL_TRUE
GTGTCCACGGATTGGCACGGCCATCAAGGAACGATGGCTTGAAGGAACGTCGCAGGATGCGATTCATCAGGATGATGAAAAGGAATAAAGGGACTAGGGAAAAAATGTGGGCGGGTCATACCGCCCCTTT
>gi|333113473|gb|CP002727.1|:1447879-1448012 Pseudomonas fulva 12-X, complete genome-p.c.VAL:68.55%-taxID:743720-CM-MODEL_TRUE
GAACCGTGCTTAGGGACAAGCGCAGGTCGTTAGGGACAACGATCAGGACATCGCGGGACGCGATTCATCAGGATGATGAGTTGGGAGTTTCAGGGAATAGGGACAAAAGAGTGGGCGGGTAAAACCGCCCCTTT
>gi|566561164|gb|CP006937.1|:1480477-1480610 Pseudomonas aeruginosa LES431, complete genome-p.c.VAL:57.65%-taxID:1408272-CM-MODEL_TRUE
ACTCCTGCGTACAGGGAACACGCAACCCCGAAGGATCGGGGAAGGGACGTCGCCAGGGAGGCGATTCATCAGGATGATGACGAGGGACTGAAGAGTGGGCGGGGTAATACCCCGCCCCTTTTTTTTGCCTGCCG
>gi|747125374|gb|CP010415.1|:c2945342-2945209 Azotobacter chroococcum NCIMB 8003, complete genome-p.c.VAL:57.65%-taxID:1328314-CM-MODEL_TRUE
CCCGTATCGACGGACTGACGCAGGCTGCCACGGAGGACGGCCAGGGACTTCGCAGGATGGCGAATCATCAGGACGATGAGCCAGGAAAAAAGGGAAAGGGAATGAAAGAGTAGGCGAGGCTATCCTCGCCTCTT
>gi|747125374|gb|CP010415.1|:c1086170-1086036 Azotobacter chroococcum NCIMB 8003, complete genome-p.c.VAL:55.49%-taxID:1328314-CM-MODEL_TRUE
CCGACATCGACGGATCGATGAAGGCCACCAAGGATGGAGGCCAAGGGACTGTCGCCGGATCGCGATATCATCAGGATGATGGCCCACGGAAGAAAGGAAGAACACGAAGCGACAAGGCGATCCCTTGTCGCTTTT
>gi|664782987|gb|CP008884.1|:c4157514-4157383 Dyella japonica A8, complete genome-p.c.VAL:52.87%-taxID:1217721-CM-MODEL_FALSE
GAATGGCGCCGCGGATGCCCAGCTTGGTGCCGACCAGCACGTAGGTCACCGGCATCAGCACGATCATCAGGATGATGAAAGGGATCGAACGCAGGACGTTCACCACCAGCGACAGCACGGCGTAAAGCGTCG
>gi|414447045|gb|JX826485.1|:1-111 Pseudomonas putida strain CA-3 riboregulator RsmZ (rsmZ) gene, complete sequence-p.c.VAL:78.83%-taxID:303-CM-MODEL_TRUE
TGCACAGGGACATGCACAGGCTTTCAGGATGAAGGCCAGGNACATCGCAAGAAGCGATTTCATCAGGATGATGTTTNNGACAAGCAGGGACTACGGAAAAAAATGTGGGCG
>gi|553886202|gb|CP006831.1|:c4057660-4057527 Pseudomonas aeruginosa PAO1-VE2 genome-p.c.VAL:57.65%-taxID:1367493-CM-MODEL_TRUE
ACTCCTGCGTACAGGGAACACGCAACCCCGAAGGATCGGGGAAGGGACGTCGCCAGGGAGGCGATTCATCAGGATGATGACGAGGGACTGAAGAGTGGGCGGGGTAATACCCCGCCCCTTTTTTTTGCCTGCCG
>gi|674252391|gb|CP008739.2|:c5212720-5212589 Pseudomonas aeruginosa VRFPA04, complete genome-p.c.VAL:56.47%-taxID:1400868-CM-MODEL_TRUE
CTCCTGCGTACAGGGAACACGCAACCCCGAAGGATCGGGGAAGGGACGTCGCCAGGGAGGCGATTCATCAGGACGATGACGAGGGACTGAAGAGTGGGCGGGGTAATACCCCGCCCCTTTTTTTTTGCCTGC
>gi|189491899|gb|EU491520.1|:c114-1 Pseudomonas fluorescens strain Psd small regulatory RNA RsmZ gene, partial sequence-p.c.VAL:60.0%-taxID:294-CM-MODEL_TRUE
TACAGGGAACACGCAACCCCGAAGGATCGGGGAAGGGACGTCGCCAGGGAGGCGATTCATCAGGATGATGACGAGGGACTGAAGAGTGGGCGGGGTAATACCCCGCCCCTTTTT
#RF00378
>qrr_Proteobacteria-CM-MODEL_TRUE
TGACCCTTAATTAAGCCGAGGGTCACCTAGCCAACTGACGTTGTTAGTGAATGAAATTGTTCACATTTGTTTTATCAGCCAATCACCCTTTTGTGATTGGCTTTTTTCTT
>gi|349504255|gb|JN585992.1|:167-275 Listonella anguillarum strain NB10 Qrr4 non-coding RNA gene, complete sequence-p.c.VAL:76.61%-taxID:55601-CM-MODEL_TRUE
TGACCCTTCTAAGCCGAGGGTCACCTAGCCAACTGACGTTGTTAGTGAACCTTATTTTTGTTCACACTTATTAATAGCCAATCATACTTTTTGTGATTGGCTTTTTTTA
>gi|253322479|gb|CP001665.1|:c4172297-4172190 Escherichia coli 'BL21-Gold(DE3)pLysS AG', complete genome-p.c.VAL:52.45%-taxID:866768-CM-MODEL_FALSE
TGTTAAATCAATAGATTATTTTTGGCATGATTCTTGTAATGCCAGCAAGAGATTTCATATTTGGGAGTGCATCATGCTGGAACTACTTTTTGTGATTGGCTTTTTTGT
>gi|785751853|gb|CP009041.1|:c882448-882342 Vibrio cholerae O1 biovar El Tor strain FJ147 chromosome II, complete sequence-p.c.VAL:77.87%-taxID:686-CM-MODEL_TRUE
TGACCCTTCTAAGCCGAGGGTCACCTAGCCAACTGACGTTGTTAGTGAACACCATTGTTCACACTTATAGACGGCCAATCACACTTCTTGTGGTTGGCCTTTTTTTT
>gi|537381797|gb|CP006700.1|:c357416-357308 Listonella anguillarum M3 chromosome 2, complete sequence-p.c.VAL:76.61%-taxID:882944-CM-MODEL_TRUE
TGACCCTTCTAAGCCGAGGGTCACCTAGCCAACTGACGTTGTTAGTGAACCTTATTTTTGTTCACACTTATTAATAGCCAATCATACTTTTTGTGATTGGCTTTTTTTA
>gi|695931389|gb|CP007634.1|:c562494-562386 Vibrio cholerae strain 2012EL-2176 chromosome 1, complete sequence-p.c.VAL:63.43%-taxID:666-CM-MODEL_TRUE
ATTACTACTGACCCGCAAGGGTCACCTAGCCAACTGACGTTGTTAGTGAATAATCAATGTTCACAAATAACAGCCAATAGACTCATTCTATTGGCTATTTTTTTATCTG
>gi|56384585|gb|AE005174.2|:5145906-5146013 Escherichia coli O157:H7 EDL933, complete genome-p.c.VAL:52.45%-taxID:155864-CM-MODEL_FALSE
TGTTAAATCAATAGATTATTTTTGGCATGATTCTTGTAATGCCTGCAAGAGATTTCATATTTGGGAGAGCATCATGCTGGAACTACTTTTTGTGATTGGCTTTTTTGT
>gi|227014638|gb|CP001236.1|:811080-811189 Vibrio cholerae O395 chromosome II, complete sequence-p.c.VAL:100.0%-taxID:345073-CM-MODEL_TRUE
TGACCCTTAATTAAGCCGAGGGTCACCTAGCCAACTGACGTTGTTAGTGAATGAAATTGTTCACATTTGTTTTATCAGCCAATCACCCTTTTGTGATTGGCTTTTTTCTT
>gi|227014638|gb|CP001236.1|:48442-48549 Vibrio cholerae O395 chromosome II, complete sequence-p.c.VAL:77.24%-taxID:345073-CM-MODEL_TRUE
TGACCCTTGTTAAGCCGAGGGTCACCTAGCCAACTGACGTTGTTAGTGAATAGTATTGTTCACATCATATATAAGCCAATCGCGGTTCTTGCGATTGGCTATTTTTTT
>gi|46912563|emb|CR378666.1|:c200202-200096 Photobacterium profundum SS9; segment 4/12-p.c.VAL:60.74%-taxID:298386-CM-MODEL_TRUE
ATGACTCTTAATGTAGAGTCAACCTAGCCAACTGACGTTGTTTGTGGAATGAATTCACTAAAACAATGATGCCAACCGAAACTATTCCGGTTGGTTTTTTTTTACCT
>gi|695934019|gb|CP007635.1|:c610080-609974 Vibrio cholerae strain 2012EL-2176 chromosome 2, complete sequence-p.c.VAL:77.87%-taxID:666-CM-MODEL_TRUE
TGACCCTTCTAAGCCGAGGGTCACCTAGCCAACTGACGTTGTTAGTGAACACCATTGTTCACACTTATAGACGGCCAATCACACTTCTTGTGGTTGGCCTTTTTTTT
>gi|218368405|emb|CU928164.2|:4671741-4671848 Escherichia coli IAI39 chromosome, complete genome-p.c.VAL:52.45%-taxID:585057-CM-MODEL_FALSE
TGTTAAATCAATAGATTATTTTTGGCATGATTCTTGTAATGCCTGCAAGAGATTTCATATTTGGGAGAGCATCATGCTGGAACTACTTTTTGTGATTGGCTTTTTTGT
>gi|369842747|gb|CP003242.1|:c1797897-1797790 Vibrio sp. EJY3 chromosome 2, complete sequence-p.c.VAL:78.69%-taxID:1116375-CM-MODEL_TRUE
GACCCTTCTTAAGCCGAGGGTCACCTAGCCAACTGACGTTGTTAGTGAATACAGATTGTTCACATTAAATATCAGCCAATCGCGATTATTGCGATTGGCTATTTTTTT
>gi|369842747|gb|CP003242.1|:c360548-360442 Vibrio sp. EJY3 chromosome 2, complete sequence-p.c.VAL:75.0%-taxID:1116375-CM-MODEL_TRUE
TGACCCTTCTTAAGCCGAGGGTCACCTAGCCAACTGACGTTGTTAGTGAACTCAACTTTGTTCATATATATAAGCCAATCGCACTGTTTGCGGTTGGCTCTTTTTTT
>gi|146313784|gb|CP000626.1|:c452862-452753 Vibrio cholerae O395 chromosome 1, complete genome-p.c.VAL:100.0%-taxID:345073-CM-MODEL_TRUE
TGACCCTTAATTAAGCCGAGGGTCACCTAGCCAACTGACGTTGTTAGTGAATGAAATTGTTCACATTTGTTTTATCAGCCAATCACCCTTTTGTGATTGGCTTTTTTCTT
>gi|146313784|gb|CP000626.1|:c104277-104170 Vibrio cholerae O395 chromosome 1, complete genome-p.c.VAL:77.24%-taxID:345073-CM-MODEL_TRUE
TGACCCTTGTTAAGCCGAGGGTCACCTAGCCAACTGACGTTGTTAGTGAATAGTATTGTTCACATCATATATAAGCCAATCGCGGTTCTTGCGATTGGCTATTTTTTT
>gi|803440056|gb|CP010812.1|:c408298-408189 Vibrio cholerae strain 10432-62, complete genome-p.c.VAL:100.0%-taxID:666-CM-MODEL_TRUE
TGACCCTTAATTAAGCCGAGGGTCACCTAGCCAACTGACGTTGTTAGTGAATGAAATTGTTCACATTTGTTTTATCAGCCAATCACCCTTTTGTGATTGGCTTTTTTCTT
>gi|803440056|gb|CP010812.1|:c1067398-1067291 Vibrio cholerae strain 10432-62, complete genome-p.c.VAL:77.24%-taxID:666-CM-MODEL_TRUE
TGACCCTTGTTAAGCCGAGGGTCACCTAGCCAACTGACGTTGTTAGTGAATAGTATTGTTCACATCATATATAAGCCAATCGCGGTTCTTGCGATTGGCTATTTTTTT
>gi|803440056|gb|CP010812.1|:c1822091-1821983 Vibrio cholerae strain 10432-62, complete genome-p.c.VAL:63.43%-taxID:666-CM-MODEL_TRUE
ATTACTACTGACCCGCAAGGGTCACCTAGCCAACTGACGTTGTTAGTGAATAATCAATGTTCACAAATAACAGCCAATAGACTCATTCTATTGGCTATTTTTTTATCTG
>gi|703565164|gb|CP009617.1|:2324328-2324435 Vibrio coralliilyticus strain RE98 chromosome 1, complete sequence-p.c.VAL:60.29%-taxID:190893-CM-MODEL_TRUE
TATAACATTGACCCTTATGGGTCACCTAGCCAACTGACGTTGTTAGTGAACTTAGTATTCACAAATTACAGCCAATAGAATTTATTTCTACTGGCTATTTTTTTATCT
>gi|692106823|emb|LK021130.1|:c1072351-1072249 Vibrio anguillarum chromosome 1, strain NB10, complete sequence-p.c.VAL:69.05%-taxID:55601-CM-MODEL_TRUE
ATTCAATATGACCCTTAGGGGTCACCTAGCCAACTGACGTTGTTAGTGAATAAAGTGTTCACAAATAACAGCCAATAGACCTTTTTCTATTGGCTATTTTTTT
>gi|541129943|gb|CP006718.1|:1267912-1268018 Vibrio alginolyticus NBRC 15630 = ATCC 17749 chromosome 1, complete sequence-p.c.VAL:60.74%-taxID:1219076-CM-MODEL_TRUE
TAACGATAGTGACCCCTCGGGTCACCTAGCCAACTGACGTTGTTAGTGAACGATATGTTCACAAAACAAGCCAATAGACCCGACTGCCTATTGGCTTCTTTTTTTAC
>gi|356648368|gb|CP003070.1|:472788-472897 Vibrio cholerae O1 str. 2010EL-1786 chromosome 2, complete sequence-p.c.VAL:100.0%-taxID:914149-CM-MODEL_TRUE
TGACCCTTAATTAAGCCGAGGGTCACCTAGCCAACTGACGTTGTTAGTGAATGAAATTGTTCACATTTGTTTTATCAGCCAATCACCCTTTTGTGATTGGCTTTTTTCTT
>gi|356648368|gb|CP003070.1|:821281-821388 Vibrio cholerae O1 str. 2010EL-1786 chromosome 2, complete sequence-p.c.VAL:77.24%-taxID:914149-CM-MODEL_TRUE
TGACCCTTGTTAAGCCGAGGGTCACCTAGCCAACTGACGTTGTTAGTGAATAGTATTGTTCACATCATATATAAGCCAATCGCGGTTCTTGCGATTGGCTATTTTTTT
>gi|523828628|gb|CP006005.1|:658136-658245 Vibrio parahaemolyticus O1:Kuk str. FDA_R31 chromosome II, complete sequence-p.c.VAL:84.87%-taxID:1338034-CM-MODEL_TRUE
TGACCCTTATTAAGCCGAGGGTCACCTAGCCAACTGACGTTGTTAGTGAATACACATTGTTCACAAGTATATACCGCCAATCACCTTTCTTGTGATTGGCGTTTTTTCTT
>gi|523828628|gb|CP006005.1|:1214555-1214661 Vibrio parahaemolyticus O1:Kuk str. FDA_R31 chromosome II, complete sequence-p.c.VAL:79.34%-taxID:1338034-CM-MODEL_TRUE
TGACCCTTTCTAAGCCGAGGGTCACCTAGCCAACTGACGTTGTTAGTGAACCCAATTGTTCACAAGTATATACAGCCAATCACACACCTTGTGGTTGGCTTTTTTTT
>gi|751378954|gb|CP009166.1|:4544236-4544343 Escherichia coli 1303, complete genome-p.c.VAL:52.45%-taxID:745156-CM-MODEL_FALSE
TGTTAAATCAATAGATTATTTTTGGCATGATTCTTGTAATGCCAGCAAGAGATTTCATATTTGGGAGTGCATCATGCTGGAACTACTTTTTGTGATTGGCTTTTTTGT
>gi|209157093|gb|CP001164.1|:5191122-5191229 Escherichia coli O157:H7 str. EC4115, complete genome-p.c.VAL:52.45%-taxID:444450-CM-MODEL_FALSE
TGTTAAATCAATAGATTATTTTTGGCATGATTCTTGTAATGCCTGCAAGAGATTTCATATTTGGGAGAGCATCATGCTGGAACTACTTTTTGTGATTGGCTTTTTTGT
>gi|861213011|gb|CP007654.1|:750213-750322 Vibrio cholerae strain TSY216 chromosome 2, complete sequence-p.c.VAL:100.0%-taxID:666-CM-MODEL_TRUE
TGACCCTTAATTAAGCCGAGGGTCACCTAGCCAACTGACGTTGTTAGTGAATGAAATTGTTCACATTTGTTTTATCAGCCAATCACCCTTTTGTGATTGGCTTTTTTCTT
>gi|861213011|gb|CP007654.1|:48035-48142 Vibrio cholerae strain TSY216 chromosome 2, complete sequence-p.c.VAL:77.24%-taxID:666-CM-MODEL_TRUE
TGACCCTTGTTAAGCCGAGGGTCACCTAGCCAACTGACGTTGTTAGTGAATAGTATTGTTCACATCATATATAAGCCAATCGCGGTTCTTGCGATTGGCTATTTTTTT
>gi|537379077|gb|CP006699.1|:2214206-2214308 Listonella anguillarum M3 chromosome 1, complete sequence-p.c.VAL:69.05%-taxID:882944-CM-MODEL_TRUE
ATTCAATATGACCCTTAGGGGTCACCTAGCCAACTGACGTTGTTAGTGAATAAAGTGTTCACAAATAACAGCCAATAGACCTTTTTCTATTGGCTATTTTTTT
>gi|695934019|gb|CP007635.1|:474028-474137 Vibrio cholerae strain 2012EL-2176 chromosome 2, complete sequence-p.c.VAL:100.0%-taxID:666-CM-MODEL_TRUE
TGACCCTTAATTAAGCCGAGGGTCACCTAGCCAACTGACGTTGTTAGTGAATGAAATTGTTCACATTTGTTTTATCAGCCAATCACCCTTTTGTGATTGGCTTTTTTCTT
>gi|695934019|gb|CP007635.1|:822527-822634 Vibrio cholerae strain 2012EL-2176 chromosome 2, complete sequence-p.c.VAL:77.24%-taxID:666-CM-MODEL_TRUE
TGACCCTTGTTAAGCCGAGGGTCACCTAGCCAACTGACGTTGTTAGTGAATAGTATTGTTCACATCATATATAAGCCAATCGCGGTTCTTGCGATTGGCTATTTTTTT
>gi|675337566|gb|CP009262.1|:1344556-1344663 Vibrio vulnificus strain 93U204 chromosome II, complete sequence-p.c.VAL:80.17%-taxID:672-CM-MODEL_TRUE
TGACCCTTATTAAGCCGAGGGTCACCTAGCCAACTGACGTTGTTAGTGAACTTGATTTGTTCACATATATATAAGCCAATCGCACCTTTTGCGGTTGGCTCTTTTTTT
>gi|675337566|gb|CP009262.1|:646039-646146 Vibrio vulnificus strain 93U204 chromosome II, complete sequence-p.c.VAL:83.19%-taxID:672-CM-MODEL_TRUE
TGACCCTTTTTAAGCCGAGGGTCACCTAGCCAACTGACGTTGTTAGTGAACCTGATTGTTCACAAATATATACAGCCAATCACCTCTTATTGTGATTGGCTTTTTTTT
>gi|675337566|gb|CP009262.1|:1344556-1344664 Vibrio vulnificus strain 93U204 chromosome II, complete sequence-p.c.VAL:79.51%-taxID:672-CM-MODEL_TRUE
TGACCCTTATTAAGCCGAGGGTCACCTAGCCAACTGACGTTGTTAGTGAACTTGATTTGTTCACATATATATAAGCCAATCGCACCTTTTGCGGTTGGCTCTTTTTTTA
>gi|675337566|gb|CP009262.1|:84840-84949 Vibrio vulnificus strain 93U204 chromosome II, complete sequence-p.c.VAL:76.0%-taxID:672-CM-MODEL_TRUE
GACCCTTATTAAGCCGAGGGTCACCTAGCCAACTGACGTTGTTAGTGAATACACATTGTTCACATCATACATAAGCCAATCGCACTCATTTTGCGGTTGGTTTTTTTTTT
>gi|523831991|gb|CP006007.1|:c1534564-1534457 Vibrio parahaemolyticus O1:K33 str. CDC_K4557 chromosome II, complete sequence-p.c.VAL:74.4%-taxID:1338032-CM-MODEL_TRUE
GACCCTTCTTAAGCCGAGGGTCACCTAGCCAACTGACGTTGTTAGTGAATATAGATTGTTCACAATAAATATGAGCCAATCGCGATTATTGCGGTTGGCTATTTTTTT
>gi|675820598|emb|LM997160.1|:c98753-98646 Escherichia coli genome assembly FHI92, scaffold scaffold-13_contig-11.0_1_157647_[organism:Escherichia-p.c.VAL:52.45%-taxID:562-CM-MODEL_FALSE
TGTTAAATCAATAGATTATTTTTGGCATGATTCTTGTAATGCCTGCAAGAGATTTCATATTTGGGAGAGCATCATGCTGGAACTACTTTTTGTGATTGGCTTTTTTGT
>gi|227014638|gb|CP001236.1|:c947217-947111 Vibrio cholerae O395 chromosome II, complete sequence-p.c.VAL:77.87%-taxID:345073-CM-MODEL_TRUE
TGACCCTTCTAAGCCGAGGGTCACCTAGCCAACTGACGTTGTTAGTGAACACCATTGTTCACACTTATAGACGGCCAATCACACTTCTTGTGGTTGGCCTTTTTTTT
>gi|262338893|gb|CP001806.1|:1259746-1259853 Vibrio sp. Ex25 chromosome 2, complete sequence-p.c.VAL:74.4%-taxID:150340-CM-MODEL_TRUE
GACCCTTCTTAAGCCGAGGGTCACCTAGCCAACTGACGTTGTTAGTGAATACAATTTGTTCACACTAAATATAAGCCAATCGCGATTATTGCGGTTGGCTATTTTTTT
>gi|262338893|gb|CP001806.1|:664519-664626 Vibrio sp. Ex25 chromosome 2, complete sequence-p.c.VAL:77.24%-taxID:150340-CM-MODEL_TRUE
GACCCTTCTTAAGCCGAGGGTCACCTAGCCAACTGACGTTGTTAGTGAACTTGATTTTGTTCACATGTATATAAGCCAATCGCACTCTTTGCGGTTGGCTATTTTTTT
>gi|548952465|emb|FO203527.1|:1488613-1488719 Vibrio nigripulchritudo str. SFn1 chromosome, complete genome-p.c.VAL:79.34%-taxID:28173-CM-MODEL_TRUE
GACCCTTTTAAGCCGAGGGTCACCTAGCCAACTGACGTTGTTAGTGAATGAATTTGTTCACAATTGTATAGCCAGCCGCACTCTATATTGCGACTGGCTTTTTTCTT
>gi|548952465|emb|FO203527.1|:52718-52826 Vibrio nigripulchritudo str. SFn1 chromosome, complete genome-p.c.VAL:78.05%-taxID:28173-CM-MODEL_TRUE
TGACCCTTTTAAAGCCGAGGGTCACCTAGCCAACTGACGTTGTTAGTGAATATTATTTGTTCACACTATCTATCAGCCAATCGCACTTATTGCGGTTGGCTCTTTTTTT
>gi|595583568|gb|CP007265.1|:c2673368-2673261 Escherichia coli strain ST540, complete genome-p.c.VAL:52.45%-taxID:562-CM-MODEL_FALSE
TGTTAAATCAATAGATTATTTTTGGCATGATTCTTGTAATGCCAGCAAGAGATTTCATATTTGGGAGTGCATCATGCTGGAACTACTTTTTGTGATTGGCTTTTTTGT
>gi|700288623|gb|CP009265.2|:1857442-1857549 Vibrio coralliilyticus strain OCN014 chromosome 2, complete sequence-p.c.VAL:80.17%-taxID:190893-CM-MODEL_TRUE
TGACCCTTATTAAGCCGAGGGTCACCTAGCCAACTGACGTTGTTAGTGAATGAATTTGTTCACACTATATATATGCCAATCGCCTTCATTGCGGTTGGCTTTTTTTTT
>gi|700288623|gb|CP009265.2|:280483-280591 Vibrio coralliilyticus strain OCN014 chromosome 2, complete sequence-p.c.VAL:78.05%-taxID:190893-CM-MODEL_TRUE
GACCCTTATTAAGCCGAGGGTCACCTAGCCAACTGACGTTGTTAGTGAACCTTATTTTTGTTCACATTCATATATAGCCAATCACGATTATTGTGATTGGCTTTTTTTC
>gi|701172670|gb|CP009468.1|:c1670509-1670401 Vibrio harveyi strain ATCC 33843 (392 [MAV]) chromosome 2, complete sequence-p.c.VAL:78.05%-taxID:669-CM-MODEL_TRUE
TGACCCTTCTTAAGCCGAGGGTCACCTAGCCAACTGACGTTGTTAGTGAACTTGAATTTGTTCACAAGTATATAAGCCAATCGCACTCTTTGCGGTTGGCTATTTTTTT
>gi|701172670|gb|CP009468.1|:c835145-835038 Vibrio harveyi strain ATCC 33843 (392 [MAV]) chromosome 2, complete sequence-p.c.VAL:75.81%-taxID:669-CM-MODEL_TRUE
GACCCTTCTTAAGCCGAGGGTCACCTAGCCAACTGACGTTGTTAGTGAATATACATTGTTCACATCATACATAAGCCAATCGCCTTAATTGCGGTTGGCTATTTTTTT
>gi|223587976|emb|FM954972.2|:c1015129-1015022 Vibrio splendidus LGP32 chromosome 1-p.c.VAL:56.83%-taxID:575788-CM-MODEL_TRUE
GTTATCTAACTGACCTTCGGGTCACCTAGCCAACTGACGTTGTTAGTGGACGGAGTGTCCACAAACGTAAGCCAGTAGAACGTTTCCTACTGGCTGTTTTTTTGTCTG
>gi|313848522|emb|AM946981.2|:4170170-4170277 Escherichia coli BL21(DE3), complete genome-p.c.VAL:52.45%-taxID:469008-CM-MODEL_FALSE
TGTTAAATCAATAGATTATTTTTGGCATGATTCTTGTAATGCCAGCAAGAGATTTCATATTTGGGAGTGCATCATGCTGGAACTACTTTTTGTGATTGGCTTTTTTGT
>gi|319930158|gb|CP002469.1|:2172355-2172461 Vibrio vulnificus MO6-24/O chromosome I, complete sequence-p.c.VAL:61.94%-taxID:914127-CM-MODEL_TRUE
ACTAAAGTGACCCCTCGGGTCACCTAGCCAACTGACGTTGTTAGTGAACCTAGTGTTCACAATTGATAGCCAATAGTGAAGTGACTGTTGGCTTTTTTTTGTTCATT
>gi|595602589|gb|CP007393.1|:252547-252654 Escherichia coli strain ST2747, complete genome-p.c.VAL:52.45%-taxID:562-CM-MODEL_FALSE
TGTTAAATCAACAGATTATTTTTGGCATGATTCTTGTAATGCCAGCAAGAGATTTCATATTTGGGAGAGCATCATGCTGGAACTACTTTTTGTGATTGGCTTTTTTGT
>gi|701172670|gb|CP009468.1|:1307840-1307948 Vibrio harveyi strain ATCC 33843 (392 [MAV]) chromosome 2, complete sequence-p.c.VAL:84.03%-taxID:669-CM-MODEL_TRUE
TGACCCTTATTAAGCCGAGGGTCACCTAGCCAACTGACGTTGTTAGTGAATACACATTGTTCACAAGTATATACCGCCAATCACCTCATTGTGATTGGCGTTTTTTCTT
>gi|701172670|gb|CP009468.1|:1307841-1307948 Vibrio harveyi strain ATCC 33843 (392 [MAV]) chromosome 2, complete sequence-p.c.VAL:83.19%-taxID:669-CM-MODEL_TRUE
GACCCTTATTAAGCCGAGGGTCACCTAGCCAACTGACGTTGTTAGTGAATACACATTGTTCACAAGTATATACCGCCAATCACCTCATTGTGATTGGCGTTTTTTCTT
>gi|701172670|gb|CP009468.1|:2009403-2009507 Vibrio harveyi strain ATCC 33843 (392 [MAV]) chromosome 2, complete sequence-p.c.VAL:79.17%-taxID:669-CM-MODEL_TRUE
TGACCCTTTTAAGCCGAGGGTCACCTAGCCAACTGACGTTGTTAGTGAACCAGATTGTTCACAGAAATATATAGCCAATCACCCAATTGTGATTGGCTTTTTTTA
>gi|410847666|gb|JX669612.1|:c15208-15102 Vibrio cholerae strain DL2111 genomic sequence >gi|410847692|gb|JX669613.1| Vibrio cholerae strain DL2112 contigAS0 genomic sequence-p.c.VAL:77.87%-taxID:666-CM-MODEL_TRUE
TGACCCTTCTAAGCCGAGGGTCACCTAGCCAACTGACGTTGTTAGTGAACACCATTGTTCACACTTATAGACGGCCAATCACACTTCTTGTGGTTGGCCTTTTTTTT
>gi|386794017|gb|CP001925.1|:5003900-5004007 Escherichia coli Xuzhou21, complete genome-p.c.VAL:52.45%-taxID:741093-CM-MODEL_FALSE
TGTTAAATCAATAGATTATTTTTGGCATGATTCTTGTAATGCCTGCAAGAGATTTCATATTTGGGAGAGCATCATGCTGGAACTACTTTTTGTGATTGGCTTTTTTGT
>gi|703568191|gb|CP009618.1|:1311260-1311366 Vibrio coralliilyticus strain RE98 chromosome 2, complete sequence-p.c.VAL:77.87%-taxID:190893-CM-MODEL_TRUE
TGACCCTTCTTAAGCCGAGGGTCACCTAGCCAACTGACGTTGTTAGTGAACCGAATTTGTTCACACTTATTTGAGCCAATCTTACTTATTGAGATTGGCTTTTTTTC
>gi|734586714|gb|CP010304.1|:5107662-5107769 Escherichia coli O157:H7 str. SS52, complete genome-p.c.VAL:52.45%-taxID:1330457-CM-MODEL_FALSE
TGTTAAATCAATAGATTATTTTTGGCATGATTCTTGTAATGCCTGCAAGAGATTTCATATTTGGGAGAGCATCATGCTGGAACTACTTTTTGTGATTGGCTTTTTTGT
>gi|803440056|gb|CP010812.1|:1284899-1285005 Vibrio cholerae strain 10432-62, complete genome-p.c.VAL:77.87%-taxID:666-CM-MODEL_TRUE
TGACCCTTCTAAGCCGAGGGTCACCTAGCCAACTGACGTTGTTAGTGAACACCATTGTTCACACTTATAGACGGCCAATCACACTTCTTGTGGTTGGCCTTTTTTTT
>gi|723800734|emb|LK021129.1|:c1008306-1008198 Vibrio anguillarum chromosome 2, strain NB10, complete sequence-p.c.VAL:76.61%-taxID:55601-CM-MODEL_TRUE
TGACCCTTCTAAGCCGAGGGTCACCTAGCCAACTGACGTTGTTAGTGAACCTTATTTTTGTTCACACTTATTAATAGCCAATCATACTTTTTGTGATTGGCTTTTTTTA
>gi|785751853|gb|CP009041.1|:746393-746502 Vibrio cholerae O1 biovar El Tor strain FJ147 chromosome II, complete sequence-p.c.VAL:100.0%-taxID:686-CM-MODEL_TRUE
TGACCCTTAATTAAGCCGAGGGTCACCTAGCCAACTGACGTTGTTAGTGAATGAAATTGTTCACATTTGTTTTATCAGCCAATCACCCTTTTGTGATTGGCTTTTTTCTT
>gi|785751853|gb|CP009041.1|:48448-48555 Vibrio cholerae O1 biovar El Tor strain FJ147 chromosome II, complete sequence-p.c.VAL:77.24%-taxID:686-CM-MODEL_TRUE
TGACCCTTGTTAAGCCGAGGGTCACCTAGCCAACTGACGTTGTTAGTGAATAGTATTGTTCACATCATATATAAGCCAATCGCGGTTCTTGCGATTGGCTATTTTTTT
>gi|349504253|gb|JN585990.1|:c119-11 Listonella anguillarum strain NB10 Qrr2 non-coding RNA gene, complete sequence-p.c.VAL:71.09%-taxID:55601-CM-MODEL_TRUE
GACCCTTCTTAAGCCGAGGGTCACCTAGCCAACTGACGTTGTTAGTGAATACTCTTTGTTCACAATTTACATAGGCCAATCGCGAATATTGCGGTTGGCTTTTTTGTTT
>gi|95020476|gb|DQ499603.1|:c596-490 Vibrio alginolyticus strain MVP01 repressor protein LuxO (luxO) gene, complete cds-p.c.VAL:60.74%-taxID:663-CM-MODEL_TRUE
TATCGATAGTGACCCCTCGGGTCACCTAGCCAACTGACGTTGTTAGTGAACGATATGTTCACAAAACAAGCCAATAGACCCGACTGCCTATTGGCTTCTTTTTTTTA
>gi|544200787|gb|CP006584.1|:4452567-4452674 Escherichia coli LY180, complete genome-p.c.VAL:52.45%-taxID:1335916-CM-MODEL_FALSE
TGTTAAATCAATAGATTATTTTTGGCATGATTCTTGTAATGCCAGCAAGAGATTTCATATTTGGGAGTGCATCATGCTGGAACTACTTTTTGTGATTGGCTTTTTTGT
>gi|290760697|gb|CP001846.1|:4964797-4964904 Escherichia coli O55:H7 str. CB9615, complete genome-p.c.VAL:52.45%-taxID:701177-CM-MODEL_FALSE
TGTTAAATCAATAGATTATTTTTGGCATGATTCTTGTAATGCCTGCAAGAGATTTCATATTTGGGAGAGCATCATGCTGGAACTACTTTTTGTGATTGGCTTTTTTGT
>gi|669187427|gb|CP009043.1|:c826478-826373 Campylobacter iguaniorum strain 1485E, complete genome-p.c.VAL:53.19%-taxID:1244531-CM-MODEL_FALSE
TATTAAAGCTATTTTTTAGGATTAATTCCTCTTGATTTTTGATATCGCTTATCCTATTTTCATAGTATTTTATTAGCAAATCGCCGTTTTGTTTGGCTCTTTTTTT
>gi|254590536|gb|CP001368.1|:5147182-5147289 Escherichia coli O157:H7 str. TW14359, complete genome-p.c.VAL:52.45%-taxID:544404-CM-MODEL_FALSE
TGTTAAATCAATAGATTATTTTTGGCATGATTCTTGTAATGCCTGCAAGAGATTTCATATTTGGGAGAGCATCATGCTGGAACTACTTTTTGTGATTGGCTTTTTTGT
>gi|229371548|gb|CP001486.1|:437528-437634 Vibrio cholerae MJ-1236 chromosome 2, complete sequence-p.c.VAL:77.87%-taxID:593588-CM-MODEL_TRUE
TGACCCTTCTAAGCCGAGGGTCACCTAGCCAACTGACGTTGTTAGTGAACACCATTGTTCACACTTATAGACGGCCAATCACACTTCTTGTGGTTGGCCTTTTTTTT
>gi|861210305|gb|CP007653.1|:c1067255-1067147 Vibrio cholerae strain TSY216 chromosome 1, complete sequence-p.c.VAL:63.43%-taxID:666-CM-MODEL_TRUE
ATTACTACTGACCCGCAAGGGTCACCTAGCCAACTGACGTTGTTAGTGAATAATCAATGTTCACAAATAACAGCCAATAGACTCATTCTATTGGCTATTTTTTTATCTG
>gi|47118301|dbj|BA000007.2|:5115921-5116028 Escherichia coli O157:H7 str. Sakai DNA, complete genome-p.c.VAL:52.45%-taxID:386585-CM-MODEL_FALSE
TGTTAAATCAATAGATTATTTTTGGCATGATTCTTGTAATGCCTGCAAGAGATTTCATATTTGGGAGAGCATCATGCTGGAACTACTTTTTGTGATTGGCTTTTTTGT
>gi|628075004|gb|CP007136.1|:5121154-5121261 Escherichia coli O145:H28 str. RM12581, complete genome-p.c.VAL:52.45%-taxID:1248823-CM-MODEL_FALSE
TGTTAAATCAATAGATTATTTTTGGCATGATTCTTGTAATGCCTGCAAGAGATTTCATATTTGGGAGAGCATCATGCTGGAACTACTTTTTGTGATTGGCTTTTTTGT
>gi|369842747|gb|CP003242.1|:135532-135641 Vibrio sp. EJY3 chromosome 2, complete sequence-p.c.VAL:83.33%-taxID:1116375-CM-MODEL_TRUE
TGACCCTTATTAAGCCGAGGGTCACCTAGCCAACTGACGTTGTTAGTGAATGCAATTTGTTCACAAGTATATACCGCCAATCACGATTATTGTGATTGGCGTTTTTTCTT
>gi|675820240|emb|LM996803.1|:60493-60600 Escherichia coli genome assembly FHI82, scaffold scaffold-29_contig-0.0_1_748312_[organism:Escherichia-p.c.VAL:52.45%-taxID:562-CM-MODEL_FALSE
TGTTAAATCAATAGATTATTTTTGGCATGATTCTTGTAATGCCTGCAAGAGATTTCATATTTGGGAGAGCATCATGCTGGAACTACTTTTTGTGATTGGCTTTTTTGT
>gi|227008125|gb|CP001233.1|:c1047503-1047395 Vibrio cholerae M66-2 chromosome I, complete sequence-p.c.VAL:63.43%-taxID:579112-CM-MODEL_TRUE
ATTACTACTGACCCGCAAGGGTCACCTAGCCAACTGACGTTGTTAGTGAATAATCAATGTTCACAAATAACAGCCAATAGACTCATTCTATTGGCTATTTTTTTATCTG
>gi|315181343|gb|CP002378.1|:669354-669461 Vibrio furnissii NCTC 11218 chromosome 2, complete sequence-p.c.VAL:75.81%-taxID:903510-CM-MODEL_TRUE
GACCCTTATTAAGCCGAGGGTCACCTAGCCAACTGACGTTGTTAGTGAATACATTTTGTTCACACTATATATCAGCCAATCGTGCTCATTACGATTGGCTATTTTTTT
>gi|315181343|gb|CP002378.1|:1105113-1105221 Vibrio furnissii NCTC 11218 chromosome 2, complete sequence-p.c.VAL:76.61%-taxID:903510-CM-MODEL_TRUE
GACCCTTCTTAAAGCCGAGGGTCACCTAGCCAACTGACGTTGTTAGTGAATAGATACTTGTTCACATCATACATAAGCCAATCGCCGTTTTGCGATTGGCTCTTTTTTT
>gi|573966439|gb|CP006027.1|:5121156-5121263 Escherichia coli O145:H28 str. RM13514, complete genome-p.c.VAL:52.45%-taxID:1248902-CM-MODEL_FALSE
TGTTAAATCAATAGATTATTTTTGGCATGATTCTTGTAATGCCTGCAAGAGATTTCATATTTGGGAGAGCATCATGCTGGAACTACTTTTTGTGATTGGCTTTTTTGT
>gi|327485244|gb|CP002556.1|:c785427-785321 Vibrio cholerae LMA3894-4 chromosome II, complete sequence-p.c.VAL:77.87%-taxID:935297-CM-MODEL_TRUE
TGACCCTTCTAAGCCGAGGGTCACCTAGCCAACTGACGTTGTTAGTGAACACCATTGTTCACACTTATAGACGGCCAATCACACTTCTTGTGGTTGGCCTTTTTTTT
>gi|227011820|gb|CP001235.1|:c1112220-1112112 Vibrio cholerae O395 chromosome I, complete sequence-p.c.VAL:63.43%-taxID:345073-CM-MODEL_TRUE
ATTACTACTGACCCGCAAGGGTCACCTAGCCAACTGACGTTGTTAGTGAATAATCAATGTTCACAAATAACAGCCAATAGACTCATTCTATTGGCTATTTTTTTATCTG
>gi|803436637|gb|CP010811.1|:c2397656-2397547 Vibrio cholerae strain 1154-74, complete genome-p.c.VAL:100.0%-taxID:666-CM-MODEL_TRUE
TGACCCTTAATTAAGCCGAGGGTCACCTAGCCAACTGACGTTGTTAGTGAATGAAATTGTTCACATTTGTTTTATCAGCCAATCACCCTTTTGTGATTGGCTTTTTTCTT
>gi|803436637|gb|CP010811.1|:c2051727-2051620 Vibrio cholerae strain 1154-74, complete genome-p.c.VAL:77.24%-taxID:666-CM-MODEL_TRUE
TGACCCTTGTTAAGCCGAGGGTCACCTAGCCAACTGACGTTGTTAGTGAATAGTATTGTTCACATCATATATAAGCCAATCGCGGTTCTTGCGATTGGCTATTTTTTT
>gi|850013407|gb|CP011938.1|:4147798-4147905 Escherichia coli strain C43(DE3), complete genome-p.c.VAL:52.45%-taxID:562-CM-MODEL_FALSE
TGTTAAATCAATAGATTATTTTTGGCATGATTCTTGTAATGCCAGCAAGAGATTTCATATTTGGGAGTGCATCATGCTGGAACTACTTTTTGTGATTGGCTTTTTTGT
>gi|817146391|gb|CP007594.1|:4724909-4725016 Escherichia coli strain SEC470, complete genome-p.c.VAL:52.45%-taxID:562-CM-MODEL_FALSE
TGTTAAATCAATAGATTATTTTTGGCATGATTCTTGTAATGCCTGCAAGAGATTTCATATTTGGGAGAGCATCATGCTGGAACTACTTTTTGTGATTGGCTTTTTTGT
>gi|7650357|gb|AF228519.1|AF228519:c623-517 Vibrio fischeri UvrB (uvrB) gene, partial cds; two component signal response regulator LuxO (luxO) gene, complete cds; and phosphorelay protein LuxU (luxU) gene, partial cds-p.c.VAL:65.65%-taxID:668-CM-MODEL_TRUE
TGACCCTTTAAGCCAAAGGGTCACCTAGCCAACTGACGTTGTTAGTGAAATTTACTTTCACATGAACAATAAAGCCAACCGGGATATTGCGGTTGGCTTCTTTTTTT
>gi|146313784|gb|CP000626.1|:316725-316831 Vibrio cholerae O395 chromosome 1, complete genome-p.c.VAL:77.87%-taxID:345073-CM-MODEL_TRUE
TGACCCTTCTAAGCCGAGGGTCACCTAGCCAACTGACGTTGTTAGTGAACACCATTGTTCACACTTATAGACGGCCAATCACACTTCTTGTGGTTGGCCTTTTTTTT
>gi|50874889|emb|CR522870.1|:1565282-1565391 Desulfotalea psychrophila LSv54 chromosome-p.c.VAL:52.78%-taxID:177439-CM-MODEL_FALSE
GAGGCCTCGGTTGTGGCAAGAGAGACGGCAGCTGCAGACAGAACAATAAATAGTAAAGTCAGAATTAATAGAAGAGCCAATCGCCCTATGAGGTGGTTGGCTTTTTTTTT
>gi|692309181|emb|LN554852.1|:c1162321-1162214 Moritella viscosa genome assembly MVIS1, chromosome : 1-p.c.VAL:52.45%-taxID:80854-CM-MODEL_FALSE
ATCAACAAGCTGACATATTCTAATGTTTCGCCCTTTCCATACGCTGGCACCTGCCAGTTATTTCACTGTATTTTCAGCCATTCACAGTTTTGTGATTGGCTTATTACC
>gi|37509038|dbj|BA000038.2|:627093-627201 Vibrio vulnificus YJ016 DNA, chromosome II, complete sequence-p.c.VAL:80.99%-taxID:196600-CM-MODEL_TRUE
TGACCCTTTTTAAGCCGAGGGTCACCTAGCCAACTGACGTTGTTAGTGAACCTGATTGTTCACAAATATATACAGCCAATCACCTCGTATTGTGATTGGCTTTTTTTTT
>gi|37509038|dbj|BA000038.2|:1373569-1373676 Vibrio vulnificus YJ016 DNA, chromosome II, complete sequence-p.c.VAL:81.67%-taxID:196600-CM-MODEL_TRUE
TGACCCTTATTAAGCCGAGGGTCACCTAGCCAACTGACGTTGTTAGTGAACTTGATTTGTTCACATGTATATAAGCCAATCGCACCTTTTGCGGTTGGCTCTTTTTTT
>gi|37509038|dbj|BA000038.2|:524169-524277 Vibrio vulnificus YJ016 DNA, chromosome II, complete sequence-p.c.VAL:76.61%-taxID:196600-CM-MODEL_TRUE
TGACCCTTATTAAGCCGAGGGTCACCTAGCCAACTGACGTTGTTAGTGAATAATGACTTGTTCACACATAAATACGGCCAAACACCTGATTGTATTTGGCCTTTTTTTT
>gi|37509038|dbj|BA000038.2|:77805-77914 Vibrio vulnificus YJ016 DNA, chromosome II, complete sequence-p.c.VAL:76.0%-taxID:196600-CM-MODEL_TRUE
GACCCTTATTAAGCCGAGGGTCACCTAGCCAACTGACGTTGTTAGTGAATACACATTGTTCACATCATACATAAGCCAATCGCACTCATTTTGCGGTTGGTTTTTTTTTT
>gi|785752771|gb|CP009042.1|:c1173343-1173235 Vibrio cholerae O1 biovar El Tor strain FJ147 chromosome I, complete sequence-p.c.VAL:63.43%-taxID:686-CM-MODEL_TRUE
ATTACTACTGACCCGCAAGGGTCACCTAGCCAACTGACGTTGTTAGTGAATAATCAATGTTCACAAATAACAGCCAATAGACTCATTCTATTGGCTATTTTTTTATCTG
>gi|432510557|gb|CP003973.1|:c1667761-1667654 Vibrio parahaemolyticus BB22OP chromosome 2, complete sequence-p.c.VAL:74.4%-taxID:1211705-CM-MODEL_TRUE
GACCCTTCTTAAGCCGAGGGTCACCTAGCCAACTGACGTTGTTAGTGAATATAGATTGTTCACAATAAATATGAGCCAATCGCGATTATTGCGGTTGGCTATTTTTTT
>gi|595588540|gb|CP007390.1|:c4385407-4385300 Escherichia coli strain ST540, complete genome-p.c.VAL:52.45%-taxID:562-CM-MODEL_FALSE
TGTTAAATCAATAGATTATTTTTGGCATGATTCTTGTAATGCCAGCAAGAGATTTCATATTTGGGAGTGCATCATGCTGGAACTACTTTTTGTGATTGGCTTTTTTGT
>gi|848619707|gb|KP795544.1|:c7474-7366 Vibrio splendidus strain 5S_214 clone m046-contig1, complete sequence-p.c.VAL:54.23%-taxID:29497-CM-MODEL_TRUE
AAGATTCCTTTAAGCCTGGAATCACCTAGCCAACCGACGTTGTATATTGAAAAGTATTTTTTCTAACCCGCTATCAATCTGGTAGCGGGTTTTTTTATGCCTGAAGCCT
>gi|37509034|dbj|BA000037.2|:c1211563-1211456 Vibrio vulnificus YJ016 DNA, chromosome I, complete sequence-p.c.VAL:61.48%-taxID:196600-CM-MODEL_TRUE
AACGAAAGCGACCCCTCGGGTCACCTAGCCAACTGACGTTGTTAGTGAACCTAGTGTTCACAATTGATAGCCAATAGTGAAATGACTGTTGGCTTTTTTTTGTTCATT
>gi|327482915|gb|CP002555.1|:c992794-992685 Vibrio cholerae LMA3894-4 chromosome I, complete sequence-p.c.VAL:62.96%-taxID:935297-CM-MODEL_TRUE
ATTACTACTGACCCGCAAGGGTCACCTAGCCAACTGACGTTGTTGAGTGAATAATCAATGTTCACAAATAACAGCCAATAGACTCATTCTATTGGCTATTTTTTTATCTG
>gi|383390031|gb|CP002970.1|:c450218-450111 Escherichia coli KO11FL, complete genome-p.c.VAL:52.45%-taxID:595495-CM-MODEL_FALSE
TGTTAAATCAATAGATTATTTTTGGCATGATTCTTGTAATGCCAGCAAGAGATTTCATATTTGGGAGTGCATCATGCTGGAACTACTTTTTGTGATTGGCTTTTTTGT
>gi|170517292|gb|CP000970.1|:4610334-4610441 Escherichia coli SMS-3-5, complete genome-p.c.VAL:52.45%-taxID:439855-CM-MODEL_FALSE
TGTTAAATCAATAGATTATTTTTGGCATGATTCTTGTAATGCCTGCAAGAGATTTCATATTTGGGAGAGCATCATGCTGGAACTACTTTTTGTGATTGGCTTTTTTGT
>gi|700288623|gb|CP009265.2|:c357588-357482 Vibrio coralliilyticus strain OCN014 chromosome 2, complete sequence-p.c.VAL:77.87%-taxID:190893-CM-MODEL_TRUE
TGACCCTTCTTAAGCCGAGGGTCACCTAGCCAACTGACGTTGTTAGTGAACCGAATTTGTTCACACTTATTTGAGCCAATCTTACTTATTGAGATTGGCTTTTTTTC
>gi|284919779|emb|FN554766.1|:4740763-4740870 Escherichia coli 042 complete genome-p.c.VAL:52.45%-taxID:216592-CM-MODEL_FALSE
TGTTAAATCAATAGATTATTTTTGGCATGATTCTTGTAATGCCTGCAAGAGATTTCATATTTGGGAGAGCATCATGCTGGAACTACTTTTTGTGATTGGCTTTTTTGT
>gi|315178329|gb|CP002377.1|:2672186-2672289 Vibrio furnissii NCTC 11218 chromosome 1, complete sequence-p.c.VAL:69.84%-taxID:903510-CM-MODEL_TRUE
TATTGAATTGACCCGAGAGGGTCACCTAGCCAACTGACGTTGTTAGTGAATATGATATTCACGATGTAACAGCCAATAGAACCGTTTCTATTGGCTATTTTTTT
>gi|657184927|dbj|AP014524.1|:c939404-939296 Vibrio cholerae MS6 DNA, complete genome, chromosome 1-p.c.VAL:63.43%-taxID:1420885-CM-MODEL_TRUE
ATTACTACTGACCCGCAAGGGTCACCTAGCCAACTGACGTTGTTAGTGAATAATCAATGTTCACAAATAACAGCCAATAGACTCATTCTATTGGCTATTTTTTTATCTG
>gi|538262484|gb|CP006605.1|:c3494607-3494501 Vibrio campbellii ATCC BAA-1116 chromosome I, complete sequence-p.c.VAL:61.94%-taxID:338187-CM-MODEL_TRUE
TATACTTTTGGACCCCTCGGGTCACCTATCCAACTGACGTTGTTAGTGAACGACATGTTCACAGAACGAGCCAATAGATCCGACTGCCTATTGGCTTCTTTTTTGTC
>gi|309700213|emb|FN649414.1|:4724909-4725016 Escherichia coli ETEC H10407, complete genome-p.c.VAL:52.45%-taxID:316401-CM-MODEL_FALSE
TGTTAAATCAATAGATTATTTTTGGCATGATTCTTGTAATGCCTGCAAGAGATTTCATATTTGGGAGAGCATCATGCTGGAACTACTTTTTGTGATTGGCTTTTTTGT
>gi|657187532|dbj|AP014525.1|:783588-783697 Vibrio cholerae MS6 DNA, complete genome, chromosome 2-p.c.VAL:100.0%-taxID:1420885-CM-MODEL_TRUE
TGACCCTTAATTAAGCCGAGGGTCACCTAGCCAACTGACGTTGTTAGTGAATGAAATTGTTCACATTTGTTTTATCAGCCAATCACCCTTTTGTGATTGGCTTTTTTCTT
>gi|657187532|dbj|AP014525.1|:41880-41987 Vibrio cholerae MS6 DNA, complete genome, chromosome 2-p.c.VAL:77.24%-taxID:1420885-CM-MODEL_TRUE
TGACCCTTGTTAAGCCGAGGGTCACCTAGCCAACTGACGTTGTTAGTGAATAGTATTGTTCACATCATATATAAGCCAATCGCGGTTCTTGCGATTGGCTATTTTTTT
>gi|296142109|gb|CP001509.3|:4170176-4170283 Escherichia coli BL21(DE3), complete genome-p.c.VAL:52.45%-taxID:469008-CM-MODEL_FALSE
TGTTAAATCAATAGATTATTTTTGGCATGATTCTTGTAATGCCAGCAAGAGATTTCATATTTGGGAGTGCATCATGCTGGAACTACTTTTTGTGATTGGCTTTTTTGT
>gi|911836721|gb|CP009983.1|:c1637563-1637456 Vibrio parahaemolyticus strain FORC_008 chromosome 2, complete sequence-p.c.VAL:74.4%-taxID:670-CM-MODEL_TRUE
GACCCTTCTTAAGCCGAGGGTCACCTAGCCAACTGACGTTGTTAGTGAATATAGATTGTTCACAATAAATATGAGCCAATCGCGATTATTGCGGTTGGCTATTTTTTT
>gi|47118311|dbj|BA000032.2|:200580-200689 Vibrio parahaemolyticus RIMD 2210633 DNA, chromosome 2, complete sequence-p.c.VAL:84.87%-taxID:223926-CM-MODEL_TRUE
TGACCCTTATTAAGCCGAGGGTCACCTAGCCAACTGACGTTGTTAGTGAATACACATTGTTCACAAGTATATACCGCCAATCACCTTTCTTGTGATTGGCGTTTTTTCTT
>gi|47118311|dbj|BA000032.2|:782753-782860 Vibrio parahaemolyticus RIMD 2210633 DNA, chromosome 2, complete sequence-p.c.VAL:78.69%-taxID:223926-CM-MODEL_TRUE
TGACCCTTTCTAAGCCGAGGGTCACCTAGCCAACTGACGTTGTTAGTGAACCCAATTGTTCACAAGTATATACAGCCAATCACACACCTTGTGGTTGGCTTTTTTTTT
>gi|47118311|dbj|BA000032.2|:1315552-1315660 Vibrio parahaemolyticus RIMD 2210633 DNA, chromosome 2, complete sequence-p.c.VAL:78.05%-taxID:223926-CM-MODEL_TRUE
TGACCCTTCTTAAGCCGAGGGTCACCTAGCCAACTGACGTTGTTAGTGAACTTGATTTTGTTCACATGTATATAAGCCAATCGCACTCTTTGCGGTTGGCTATTTTTTT
>gi|523828628|gb|CP006005.1|:c303564-303457 Vibrio parahaemolyticus O1:Kuk str. FDA_R31 chromosome II, complete sequence-p.c.VAL:74.4%-taxID:1338034-CM-MODEL_TRUE
GACCCTTCTTAAGCCGAGGGTCACCTAGCCAACTGACGTTGTTAGTGAATATAGATTGTTCACAATAAATATGAGCCAATCGCGATTATTGCGGTTGGCTATTTTTTT
>gi|523828628|gb|CP006005.1|:c903174-903066 Vibrio parahaemolyticus O1:Kuk str. FDA_R31 chromosome II, complete sequence-p.c.VAL:78.05%-taxID:1338034-CM-MODEL_TRUE
TGACCCTTCTTAAGCCGAGGGTCACCTAGCCAACTGACGTTGTTAGTGAACTTGATTTTGTTCACATGTATATAAGCCAATCGCACTCTTTGCGGTTGGCTATTTTTTT
>gi|523825568|gb|CP006004.1|:2638047-2638153 Vibrio parahaemolyticus O1:Kuk str. FDA_R31 chromosome I, complete sequence-p.c.VAL:63.16%-taxID:1338034-CM-MODEL_TRUE
ATATATTAGCGACCCCTCGGGTCACCTAGCCAACTGACGTTGTTAGTGAACGATATGTTCACAAAACAAGCCAATAGACCCGACTGCCTATTGGCTTCTTTTTTTGC
>gi|47118311|dbj|BA000032.2|:c1728128-1728021 Vibrio parahaemolyticus RIMD 2210633 DNA, chromosome 2, complete sequence-p.c.VAL:74.4%-taxID:223926-CM-MODEL_TRUE
GACCCTTCTTAAGCCGAGGGTCACCTAGCCAACTGACGTTGTTAGTGAATATAGATTGTTCACAATAAATATGAGCCAATCGCGATTATTGCGGTTGGCTATTTTTTT
>gi|319998996|gb|AE016795.3|:3159138-3159244 Vibrio vulnificus CMCP6 chromosome I, complete sequence-p.c.VAL:60.74%-taxID:216895-CM-MODEL_TRUE
ACGAAAGTGACCCCTCGGGTCACCTAGCCAACTGACGTTGTTAGTGAACCTAGTGTTCACAATTGATAGCCAATAGTGAAATGACTGTTGGCTTTTTTTTGTTCATT
>gi|223587978|emb|FM954973.2|:203925-204035 Vibrio splendidus LGP32 chromosome 2-p.c.VAL:72.66%-taxID:575788-CM-MODEL_TRUE
TGACCCTTCTTAAGCCGAGGGTCACCTAGCCAACTGACGTTGTTAGTGAACTTATGATTTGTTCACAAATATATAGAGCCAATCGCGATTATTGCGGTTGGCTATTTTTTT
>gi|223587978|emb|FM954973.2|:366376-366483 Vibrio splendidus LGP32 chromosome 2-p.c.VAL:77.24%-taxID:575788-CM-MODEL_TRUE
TGACCCTTCTTAAGCCGAGGGTCACCTAGCCAACTGACGTTGTTAGTGAACCCATATTGTTCACACAAAATATATGACCAATCACCCTTTTGTGATTGGTTTTTTTTT
>gi|383101383|gb|CP002291.1|:4572199-4572306 Escherichia coli P12b, complete genome-p.c.VAL:52.45%-taxID:910348-CM-MODEL_FALSE
TGTTAAATCAATAGATTATTTTTGGCATGATTCTTGTAATGCCAGCAAGAGATTTCATATTTGGGAGTGCATCATGCTGGAACTACTTTTTGTGATTGGCTTTTTTGT
>gi|349504254|gb|JN585991.1|:c116-10 Listonella anguillarum strain NB10 Qrr3 non-coding RNA gene, complete sequence-p.c.VAL:75.0%-taxID:55601-CM-MODEL_TRUE
GACCCTTCTTAAAGCCGAGGGTCACCTAGCCAACTGACGTTGTTAGTGAATGAATTTGTTCACACTATATATAAGCCAATCGCATCATTGCGGTTGGCTCTTTTTTT
>gi|932134294|gb|CP009766.1|:202301-202410 Vibrio parahaemolyticus strain FORC_006 chromosome 2, complete sequence-p.c.VAL:84.87%-taxID:670-CM-MODEL_TRUE
TGACCCTTATTAAGCCGAGGGTCACCTAGCCAACTGACGTTGTTAGTGAATACACATTGTTCACAAGTATATACCGCCAATCACCTTTCTTGTGATTGGCGTTTTTTCTT
>gi|723800734|emb|LK021129.1|:154878-154984 Vibrio anguillarum chromosome 2, strain NB10, complete sequence-p.c.VAL:75.0%-taxID:55601-CM-MODEL_TRUE
GACCCTTCTTAAAGCCGAGGGTCACCTAGCCAACTGACGTTGTTAGTGAATGAATTTGTTCACACTATATATAAGCCAATCGCATCATTGCGGTTGGCTCTTTTTTT
>gi|723800734|emb|LK021129.1|:892100-892207 Vibrio anguillarum chromosome 2, strain NB10, complete sequence-p.c.VAL:71.65%-taxID:55601-CM-MODEL_TRUE
GACCCTTCTTAAGCCGAGGGTCACCTAGCCAACTGACGTTGTTAGTGAATACTCTTTGTTCACAATTTACATAGGCCAATCGCGAATATTGCGGTTGGCTTTTTTGTT
>gi|319933139|gb|CP002470.1|:1347248-1347355 Vibrio vulnificus MO6-24/O chromosome II, complete sequence-p.c.VAL:81.67%-taxID:914127-CM-MODEL_TRUE
TGACCCTTATTAAGCCGAGGGTCACCTAGCCAACTGACGTTGTTAGTGAACTTGATTTGTTCACATGTATATAAGCCAATCGCACCTTTTGCGGTTGGCTCTTTTTTT
>gi|319933139|gb|CP002470.1|:605148-605255 Vibrio vulnificus MO6-24/O chromosome II, complete sequence-p.c.VAL:83.19%-taxID:914127-CM-MODEL_TRUE
TGACCCTTTTTAAGCCGAGGGTCACCTAGCCAACTGACGTTGTTAGTGAACCTGATTGTTCACAAATATATACAGCCAATCACCTCTTATTGTGATTGGCTTTTTTTT
>gi|319933139|gb|CP002470.1|:512141-512248 Vibrio vulnificus MO6-24/O chromosome II, complete sequence-p.c.VAL:77.24%-taxID:914127-CM-MODEL_TRUE
TGACCCTTATTAAGCCGAGGGTCACCTAGCCAACTGACGTTGTTAGTGAATAATGACTTGTTCACACATATATACGGCCAAACACCTGATTGTGTTTGGCCTTTTTTT
>gi|319933139|gb|CP002470.1|:77962-78071 Vibrio vulnificus MO6-24/O chromosome II, complete sequence-p.c.VAL:76.0%-taxID:914127-CM-MODEL_TRUE
GACCCTTATTAAGCCGAGGGTCACCTAGCCAACTGACGTTGTTAGTGAATACACATTGTTCACATCATACATAAGCCAATCGCACTCATTTTGCGGTTGGTTTTTTTTTT
>gi|47118310|dbj|BA000031.2|:2207445-2207553 Vibrio parahaemolyticus RIMD 2210633 DNA, chromosome 1, complete sequence-p.c.VAL:63.43%-taxID:223926-CM-MODEL_TRUE
TATATTAGCGACCCCTCGGGTCACCTAGCCAACTGACGTTGTTAGTGAACGATATGTTCACAAAACAAGCCAATAGACCCGACTGCCTATTGGCTTCTTTTTTGCCTAT
>gi|538265812|gb|CP006606.1|:991943-992048 Vibrio campbellii ATCC BAA-1116 chromosome II, complete sequence-p.c.VAL:80.0%-taxID:338187-CM-MODEL_TRUE
TGACCCTTTTAAGCCGAGGGTCACCTAGCCAACTGACGTTGTTAGTGAACCCAATTGTTCACACGTATATACAGCCAATCACAAACCTTGTGGTTGGCTTTTTTTT
>gi|538265812|gb|CP006606.1|:246245-246353 Vibrio campbellii ATCC BAA-1116 chromosome II, complete sequence-p.c.VAL:82.5%-taxID:338187-CM-MODEL_TRUE
GACCCTTATTAAGCCGAGGGTCACCTAGCCAACTGACGTTGTTAGTGAATACACATTGTTCACAAGTATATACCGCCAATCAACTTTATTGTGATTGGCGTTTTTTCTT
>gi|538265812|gb|CP006606.1|:1517620-1517727 Vibrio campbellii ATCC BAA-1116 chromosome II, complete sequence-p.c.VAL:71.65%-taxID:338187-CM-MODEL_TRUE
TGACCCTTCTTAAGCCGAGGGTCACCTAGCCAACTGACGTTGTTAGTGGACTCGAATTTGTTCACAAATATATAAGCCAATCGCACAAATTGCGGTTGGCTATTTTTT
>gi|927241439|dbj|AP014636.1|:c1592914-1592807 Vibrio tritonius DNA, chromosome 2, complete genome, strain: JCM 16456-p.c.VAL:77.24%-taxID:1435069-CM-MODEL_TRUE
TGACCCTTCTTAAGCCGAGGGTCACCTAGCCAACTGACGTTGTTAGTGGACCAAATTTGTTCACAAATATCTACAGCCAACCACTTTAATTGTGATTGGCTTTTTTTT
>gi|927241439|dbj|AP014636.1|:c697018-696913 Vibrio tritonius DNA, chromosome 2, complete genome, strain: JCM 16456-p.c.VAL:71.43%-taxID:1435069-CM-MODEL_TRUE
GACCCTTCTTAAGCCGAGGGTCACCTAGCCAACTGACGTTGTTAGTGAATAGAATTGTTCACACAAAATATAAGCCAATCGTGCGATTACGATTGGCTCTTTTTTT
>gi|349504253|gb|JN585990.1|:c119-12 Listonella anguillarum strain NB10 Qrr2 non-coding RNA gene, complete sequence-p.c.VAL:71.65%-taxID:55601-CM-MODEL_TRUE
GACCCTTCTTAAGCCGAGGGTCACCTAGCCAACTGACGTTGTTAGTGAATACTCTTTGTTCACAATTTACATAGGCCAATCGCGAATATTGCGGTTGGCTTTTTTGTT
>gi|911831481|gb|CP009982.1|:c1026582-1026476 Vibrio parahaemolyticus strain FORC_008 chromosome 1, complete sequence-p.c.VAL:63.16%-taxID:670-CM-MODEL_TRUE
ATATATTAGCGACCCCTCGGGTCACCTAGCCAACTGACGTTGTTAGTGAACGATATGTTCACAAAACAAGCCAATAGACCCGACTGCCTATTGGCTTCTTTTTTTGC
>gi|327485244|gb|CP002556.1|:656804-656914 Vibrio cholerae LMA3894-4 chromosome II, complete sequence-p.c.VAL:99.1%-taxID:935297-CM-MODEL_TRUE
TGACCCTTAATTAAGCCGAGGGTCACCTAGCCAACTGACGTTGTTAGTGAATGAAATTGTTCACATTTGTTTTATCAGCCAAATCACCCTTTTGTGATTGGCTTTTTTCTT
>gi|327485244|gb|CP002556.1|:46104-46211 Vibrio cholerae LMA3894-4 chromosome II, complete sequence-p.c.VAL:77.24%-taxID:935297-CM-MODEL_TRUE
TGACCCTTGTTAAGCCGAGGGTCACCTAGCCAACTGACGTTGTTAGTGAATAGTATTGTTCACATCATATATAAGCCAATCGCGGTTCTTGCGATTGGCTATTTTTTT
>gi|595597955|gb|CP007392.1|:245005-245112 Escherichia coli strain ST2747, complete genome-p.c.VAL:52.45%-taxID:562-CM-MODEL_FALSE
TGTTAAATCAACAGATTATTTTTGGCATGATTCTTGTAATGCCAGCAAGAGATTTCATATTTGGGAGAGCATCATGCTGGAACTACTTTTTGTGATTGGCTTTTTTGT
>gi|156527546|gb|CP000790.1|:c1081069-1080964 Vibrio harveyi ATCC BAA-1116 chromosome II, complete sequence-p.c.VAL:80.0%-taxID:338187-CM-MODEL_TRUE
TGACCCTTTTAAGCCGAGGGTCACCTAGCCAACTGACGTTGTTAGTGAACCCAATTGTTCACACGTATATACAGCCAATCACAAACCTTGTGGTTGGCTTTTTTTT
>gi|156527546|gb|CP000790.1|:c1833483-1833375 Vibrio harveyi ATCC BAA-1116 chromosome II, complete sequence-p.c.VAL:82.5%-taxID:338187-CM-MODEL_TRUE
GACCCTTATTAAGCCGAGGGTCACCTAGCCAACTGACGTTGTTAGTGAATACACATTGTTCACAAGTATATACCGCCAATCAACTTTATTGTGATTGGCGTTTTTTCTT
>gi|156527546|gb|CP000790.1|:c555399-555292 Vibrio harveyi ATCC BAA-1116 chromosome II, complete sequence-p.c.VAL:71.65%-taxID:338187-CM-MODEL_TRUE
TGACCCTTCTTAAGCCGAGGGTCACCTAGCCAACTGACGTTGTTAGTGGACTCGAATTTGTTCACAAATATATAAGCCAATCGCACAAATTGCGGTTGGCTATTTTTT
>gi|657187532|dbj|AP014525.1|:c923403-923297 Vibrio cholerae MS6 DNA, complete genome, chromosome 2-p.c.VAL:77.87%-taxID:1420885-CM-MODEL_TRUE
TGACCCTTCTAAGCCGAGGGTCACCTAGCCAACTGACGTTGTTAGTGAACACCATTGTTCACACTTATAGACGGCCAATCACACTTCTTGTGGTTGGCCTTTTTTTT
>gi|197315370|gb|CP001139.1|:c1025298-1025192 Vibrio fischeri MJ11 chromosome I, complete sequence-p.c.VAL:65.65%-taxID:388396-CM-MODEL_TRUE
TGACCCTTTAAGCCAAAGGGTCACCTAGCCAACTGACGTTGTTAGTGAAATTTACTTTCACATGAACAATAAAGCCAACCGGGATATTGCGGTTGGCTTCTTTTTTT
>gi|39721592|gb|L26221.2|VIBLUXO:c900-794 Vibrio harveyi repressor protein (luxO) and phosphorelay protein (luxU) genes, complete cds-p.c.VAL:61.94%-taxID:669-CM-MODEL_TRUE
TATACTTTTGGACCCCTCGGGTCACCTATCCAACTGACGTTGTTAGTGAACGACATGTTCACAGAACGAGCCAATAGATCCGACTGCCTATTGGCTTCTTTTTTGTC
>gi|208007585|emb|FM178379.1|:c2009826-2009718 Aliivibrio salmonicida LFI1238 chromosome 1 complete genome-p.c.VAL:67.18%-taxID:316275-CM-MODEL_TRUE
TGACCCTTTAAGCCAAAGGGTCACCTAGCCAACTGACGTTGTTAGTGAAATTTACTTTCACATGAACAATAAAGCCAACCGGTATATTACGGTTGGCTTCTTTTTTCTT
>gi|666001753|gb|CP008805.1|:5142909-5143016 Escherichia coli O157:H7 str. SS17, complete genome-p.c.VAL:52.45%-taxID:1328859-CM-MODEL_FALSE
TGTTAAATCAATAGATTATTTTTGGCATGATTCTTGTAATGCCTGCAAGAGATTTCATATTTGGGAGAGCATCATGCTGGAACTACTTTTTGTGATTGGCTTTTTTGT
>gi|703560240|gb|CP009354.1|:2372580-2372689 Vibrio tubiashii ATCC 19109 chromosome 1, complete sequence-p.c.VAL:59.42%-taxID:1051646-CM-MODEL_TRUE
TCTGTTATGACCCTCATGGGTCACCTAGCCAACTGACGTTGTTAGTGAACTTAGTATTCACAAATTACAGCCAGTAGAACCAAGTTTCTACTGGCTATTTTTTCGTCTTA
>gi|749204400|gb|CP007592.1|:4847602-4847709 Escherichia coli O157:H16 strain Santai, complete genome-p.c.VAL:52.45%-taxID:930406-CM-MODEL_FALSE
TGTTAAATCAATAGATTATTTTTGGCATGATTCTTGTAATGCCTGCAAGAGATTTCATATTTGGGAGAGCATCATGCTGGAACTACTTTTTGTGATTGGCTTTTTTGT
>gi|703563114|gb|CP009355.1|:444473-444580 Vibrio tubiashii ATCC 19109 chromosome 2, complete sequence-p.c.VAL:78.69%-taxID:1051646-CM-MODEL_TRUE
TGACCCTTCTTAAGCCGAGGGTCACCTAGCCAACTGACGTTGTTAGTGAACCTAATTTGTTCACACTTATATGTAGCCAATCACGATTGTTGTGATTGGCTTTTTTTC
>gi|703563114|gb|CP009355.1|:1326108-1326216 Vibrio tubiashii ATCC 19109 chromosome 2, complete sequence-p.c.VAL:73.81%-taxID:1051646-CM-MODEL_TRUE
GACCCTTAATTAAGCCGAGGGTCACCTAGCCAACTGACGTTGTTAGTGAACCCATTTTGTTCACACTTATAGCGGCCAATCTCACTTCTTGAGGTTGGCCTTTTTGTTT
>gi|667689599|gb|CP008957.1|:5164787-5164894 Escherichia coli O157:H7 str. EDL933, complete genome-p.c.VAL:52.45%-taxID:155864-CM-MODEL_FALSE
TGTTAAATCAATAGATTATTTTTGGCATGATTCTTGTAATGCCTGCAAGAGATTTCATATTTGGGAGAGCATCATGCTGGAACTACTTTTTGTGATTGGCTTTTTTGT
>gi|369839356|gb|CP003241.1|:2427261-2427368 Vibrio sp. EJY3 chromosome 1, complete sequence-p.c.VAL:59.12%-taxID:1116375-CM-MODEL_TRUE
GAATAACTATGACCCCTCGGGTCACCTAGCCAACTGACGTTGTTAGTGAACATTATGTTCGCAAATAAAGCCAATAGAAACGACTGCCTATTGGCTTCTTTTTTGCCT
>gi|584471901|gb|CP007005.1|:202852-202961 Vibrio parahaemolyticus UCM-V493 chromosome 2, complete sequence-p.c.VAL:84.87%-taxID:1429044-CM-MODEL_TRUE
TGACCCTTATTAAGCCGAGGGTCACCTAGCCAACTGACGTTGTTAGTGAATACACATTGTTCACAAGTATATACCGCCAATCACCTTTCTTGTGATTGGCGTTTTTTCTT
>gi|12057213|gb|AE003853.1|:c908307-908201 Vibrio cholerae O1 biovar eltor str. N16961 chromosome II, complete sequence-p.c.VAL:77.87%-taxID:243277-CM-MODEL_TRUE
TGACCCTTCTAAGCCGAGGGTCACCTAGCCAACTGACGTTGTTAGTGAACACCATTGTTCACACTTATAGACGGCCAATCACACTTCTTGTGGTTGGCCTTTTTTTT
>gi|664693170|gb|CP005998.1|:c2710023-2709916 Escherichia coli B7A, complete genome-p.c.VAL:52.45%-taxID:340184-CM-MODEL_FALSE
TGTTAAATCAATAGATTATTTTTGGCATGATTCTTGTAATGCCAGCAAGAGATTTCATATTTGGGAGTGCATCATGCTGGAACTACTTTTTGTGATTGGCTTTTTTGT
>gi|262335977|gb|CP001805.1|:c1492223-1492117 Vibrio sp. Ex25 chromosome 1, complete sequence-p.c.VAL:60.74%-taxID:150340-CM-MODEL_TRUE
ATAGTTTAGTGACCCCTCGGGTCACCTAGCCAACTGACGTTGTTAGTGAACGAGATGTTCACAAAACAAGCCAATAGACCCGACTGCCTATTGGCTTCTTTTTTTTT
>gi|378796054|gb|CP003331.1|:772081-772190 Vibrio cholerae IEC224 chromosome II, complete sequence-p.c.VAL:100.0%-taxID:1134456-CM-MODEL_TRUE
TGACCCTTAATTAAGCCGAGGGTCACCTAGCCAACTGACGTTGTTAGTGAATGAAATTGTTCACATTTGTTTTATCAGCCAATCACCCTTTTGTGATTGGCTTTTTTCTT
>gi|378796054|gb|CP003331.1|:48447-48554 Vibrio cholerae IEC224 chromosome II, complete sequence-p.c.VAL:77.24%-taxID:1134456-CM-MODEL_TRUE
TGACCCTTGTTAAGCCGAGGGTCACCTAGCCAACTGACGTTGTTAGTGAATAGTATTGTTCACATCATATATAAGCCAATCGCGGTTCTTGCGATTGGCTATTTTTTT
>gi|374356928|gb|CP003109.1|:4873136-4873243 Escherichia coli O55:H7 str. RM12579, complete genome-p.c.VAL:52.45%-taxID:1048689-CM-MODEL_FALSE
TGTTAAATCAATAGATTATTTTTGGCATGATTCTTGTAATGCCTGCAAGAGATTTCATATTTGGGAGAGCATCATGCTGGAACTACTTTTTGTGATTGGCTTTTTTGT
>gi|675820717|emb|LM997279.1|:9380-9487 Escherichia coli genome assembly FHI99, scaffold scaffold-31_contig-1.1_374603_651993_[organism:Escherichia-p.c.VAL:52.45%-taxID:562-CM-MODEL_FALSE
TGTTAAATCAATAGATTATTTTTGGCATGATTCTTGTAATGCCTGCAAGAGATTTCATATTTGGGAGAGCATCATGCTGGAACTACTTTTTGTGATTGGCTTTTTTGT
>gi|223587978|emb|FM954973.2|:c374042-373934 Vibrio splendidus LGP32 chromosome 2-p.c.VAL:71.09%-taxID:575788-CM-MODEL_TRUE
TGACCCTTCTTAAGCCGAGGGTCACCTAGCCAACTGACGTTGTTAGTGAACCTTTCTTGTTCACGATATATATAGGCCAATTGCGAGTATTGCGATTGGCCATTTTTTT
>gi|169752989|gb|CP000946.1|:c4371105-4370998 Escherichia coli ATCC 8739, complete genome-p.c.VAL:52.45%-taxID:481805-CM-MODEL_FALSE
TGTTAAATCAATAGATTATTTTTGGCATGATTCTTGTAATGCCAGCAAGAGATTTCATATTTGGGAGTGCATCATGCTGGAACTACTTTTTGTGATTGGCTTTTTTGT
>gi|584471901|gb|CP007005.1|:c969206-969100 Vibrio parahaemolyticus UCM-V493 chromosome 2, complete sequence-p.c.VAL:80.83%-taxID:1429044-CM-MODEL_TRUE
TGACCCTTTCTAAGCCGAGGGTCACCTAGCCAACTGACGTTGTTAGTGAACCAAATTGTTCACAAGTATATACAGCCAATCACACACCTTGTGGTTGGCTTTTTTTT
>gi|584471901|gb|CP007005.1|:c1564403-1564296 Vibrio parahaemolyticus UCM-V493 chromosome 2, complete sequence-p.c.VAL:74.4%-taxID:1429044-CM-MODEL_TRUE
GACCCTTCTTAAGCCGAGGGTCACCTAGCCAACTGACGTTGTTAGTGAATATAGATTGTTCACAATAAATATGAGCCAATCGCGATTATTGCGGTTGGCTATTTTTTT
>gi|584471901|gb|CP007005.1|:c441401-441293 Vibrio parahaemolyticus UCM-V493 chromosome 2, complete sequence-p.c.VAL:78.05%-taxID:1429044-CM-MODEL_TRUE
TGACCCTTCTTAAGCCGAGGGTCACCTAGCCAACTGACGTTGTTAGTGAACTTGATTTTGTTCACATGTATATAAGCCAATCGCACTCTTTGCGGTTGGCTATTTTTTT
>gi|121308601|dbj|AB103539.1|:c2408-2302 Vibrio fischeri genes for excision nuclease subunit B, LuxO, LuxU, hypothetical protein, complete cds-p.c.VAL:65.65%-taxID:668-CM-MODEL_TRUE
TGACCCTTTAAGCCAAAGGGTCACCTAGCCAACTGACGTTGTTAGTGAAATTTACTTTCACATGAACAATAAAGCCAACCGGGATATTGCGGTTGGCTTCTTTTTTT
>gi|229368777|gb|CP001485.1|:2573735-2573843 Vibrio cholerae MJ-1236 chromosome 1, complete sequence-p.c.VAL:63.43%-taxID:593588-CM-MODEL_TRUE
ATTACTACTGACCCGCAAGGGTCACCTAGCCAACTGACGTTGTTAGTGAATAATCAATGTTCACAAATAACAGCCAATAGACTCATTCTATTGGCTATTTTTTTATCTG
>gi|146314918|gb|CP000627.1|:c580801-580693 Vibrio cholerae O395 chromosome 2, complete genome-p.c.VAL:63.43%-taxID:345073-CM-MODEL_TRUE
ATTACTACTGACCCGCAAGGGTCACCTAGCCAACTGACGTTGTTAGTGAATAATCAATGTTCACAAATAACAGCCAATAGACTCATTCTATTGGCTATTTTTTTATCTG
>gi|315059226|gb|CP002185.1|:4528523-4528630 Escherichia coli W, complete genome-p.c.VAL:52.45%-taxID:566546-CM-MODEL_FALSE
TGTTAAATCAATAGATTATTTTTGGCATGATTCTTGTAATGCCAGCAAGAGATTTCATATTTGGGAGTGCATCATGCTGGAACTACTTTTTGTGATTGGCTTTTTTGT
>gi|595593103|gb|CP007391.1|:c4490877-4490770 Escherichia coli strain ST540, complete genome-p.c.VAL:52.45%-taxID:562-CM-MODEL_FALSE
TGTTAAATCAATAGATTATTTTTGGCATGATTCTTGTAATGCCAGCAAGAGATTTCATATTTGGGAGTGCATCATGCTGGAACTACTTTTTGTGATTGGCTTTTTTGT
>gi|700285954|gb|CP009264.2|:c741015-740908 Vibrio coralliilyticus strain OCN014 chromosome 1, complete sequence-p.c.VAL:60.29%-taxID:190893-CM-MODEL_TRUE
TATAACATTGACCCTTATGGGTCACCTAGCCAACTGACGTTGTTAGTGAACTTAGTATTCACAAATTACAGCCAATAGAATTTATTTCTACTGGCTATTTTTTTATCT
>gi|537381797|gb|CP006700.1|:691332-691438 Listonella anguillarum M3 chromosome 2, complete sequence-p.c.VAL:75.0%-taxID:882944-CM-MODEL_TRUE
GACCCTTCTTAAAGCCGAGGGTCACCTAGCCAACTGACGTTGTTAGTGAATGAATTTGTTCACACTATATATAAGCCAATCGCATCATTGCGGTTGGCTCTTTTTTT
>gi|537381797|gb|CP006700.1|:251961-252068 Listonella anguillarum M3 chromosome 2, complete sequence-p.c.VAL:71.65%-taxID:882944-CM-MODEL_TRUE
GACCCTTCTTAAGCCGAGGGTCACCTAGCCAACTGACGTTGTTAGTGAATACTCTTTGTTCACAATTTACATAGGCCAATCGCGAATATTGCGGTTGGCTTTTTTGTT
>gi|703568191|gb|CP009618.1|:c1699855-1699748 Vibrio coralliilyticus strain RE98 chromosome 2, complete sequence-p.c.VAL:80.17%-taxID:190893-CM-MODEL_TRUE
TGACCCTTATTAAGCCGAGGGTCACCTAGCCAACTGACGTTGTTAGTGAATGAATTTGTTCACACTATATATATGCCAATCGCCTTCATTGCGGTTGGCTTTTTTTTT
>gi|703568191|gb|CP009618.1|:c1390890-1390781 Vibrio coralliilyticus strain RE98 chromosome 2, complete sequence-p.c.VAL:78.86%-taxID:190893-CM-MODEL_TRUE
TGACCCTTATTAAGCCGAGGGTCACCTAGCCAACTGACGTTGTTAGTGAACCTTATTTTTGTTCACATTCATATATAGCCAATCACGATTATTGTGATTGGCTTTTTTTC
>gi|335340310|gb|CP002284.1|:2214291-2214393 Vibrio anguillarum 775 chromosome I, complete sequence-p.c.VAL:69.05%-taxID:882102-CM-MODEL_TRUE
ATTCAATATGACCCTTAGGGGTCACCTAGCCAACTGACGTTGTTAGTGAATAAAGTGTTCACAAATAACAGCCAATAGACCTTTTTCTATTGGCTATTTTTTT
>gi|927241439|dbj|AP014636.1|:65530-65639 Vibrio tritonius DNA, chromosome 2, complete genome, strain: JCM 16456-p.c.VAL:77.42%-taxID:1435069-CM-MODEL_TRUE
GACCCTTATTAAAGCCGAGGGTCACCTAGCCAACTGACGTTGTTAGTGAATAGTATTGTTCACAAAATATCTAAGCCAATCGTACCTTATTTACGATTGGCATTTTTTTT
>gi|121308595|dbj|AB101000.1|:c2546-2439 Photobacterium phosphoreum genes for excision nuclease subunit B, LuxO, LuxU, hypothetical proteins, complete and partial cds-p.c.VAL:61.48%-taxID:659-CM-MODEL_TRUE
GTGACTCTTATCTTAGGGGTCAACCTAGCCAACTGACGTTGTTTGTGGATTCTTTCACGTAACAATGAAGCCAACCGAACCTCTTTATCGGCTGGCTTTTTTTTTATC
>gi|383403426|gb|CP002967.1|:4525006-4525113 Escherichia coli W, complete genome-p.c.VAL:52.45%-taxID:566546-CM-MODEL_FALSE
TGTTAAATCAATAGATTATTTTTGGCATGATTCTTGTAATGCCAGCAAGAGATTTCATATTTGGGAGTGCATCATGCTGGAACTACTTTTTGTGATTGGCTTTTTTGT
>gi|319999540|gb|AE016796.2|:836612-836719 Vibrio vulnificus CMCP6 chromosome II, complete sequence-p.c.VAL:81.67%-taxID:216895-CM-MODEL_TRUE
TGACCCTTATTAAGCCGAGGGTCACCTAGCCAACTGACGTTGTTAGTGAACTTGATTTGTTCACATGTATATAAGCCAATCGCACCTTTTGCGGTTGGCTCTTTTTTT
>gi|319999540|gb|AE016796.2|:48480-48588 Vibrio vulnificus CMCP6 chromosome II, complete sequence-p.c.VAL:82.5%-taxID:216895-CM-MODEL_TRUE
TGACCCTTTTTAAGCCGAGGGTCACCTAGCCAACTGACGTTGTTAGTGAACCTGATTGTTCACAAATATATACAGCCAATCACCTCTTATTGTGATTGGCTTTTTTTTT
>gi|319999540|gb|AE016796.2|:1798853-1798960 Vibrio vulnificus CMCP6 chromosome II, complete sequence-p.c.VAL:77.24%-taxID:216895-CM-MODEL_TRUE
TGACCCTTATTAAGCCGAGGGTCACCTAGCCAACTGACGTTGTTAGTGAATAATGACTTGTTCACACATATATACGGCCAAACACCTGATTGTGTTTGGCCTTTTTTT
>gi|319999540|gb|AE016796.2|:1358361-1358469 Vibrio vulnificus CMCP6 chromosome II, complete sequence-p.c.VAL:75.2%-taxID:216895-CM-MODEL_TRUE
GACCCTTATTAAGCCGAGGGTCACCTAGCCAACTGACGTTGTTAGTGAATACACATTGTTCACATCATACATAAGCCAATCGCACTTATTTTGCGGTTGGTTTTTTTTT
>gi|227010776|gb|CP001234.1|:c882375-882269 Vibrio cholerae M66-2 chromosome II, complete sequence-p.c.VAL:77.87%-taxID:579112-CM-MODEL_TRUE
TGACCCTTCTAAGCCGAGGGTCACCTAGCCAACTGACGTTGTTAGTGAACACCATTGTTCACACTTATAGACGGCCAATCACACTTCTTGTGGTTGGCCTTTTTTTT
>gi|751399318|gb|CP010585.1|:4168739-4168846 Escherichia coli strain C41(DE3), complete genome-p.c.VAL:52.45%-taxID:562-CM-MODEL_FALSE
TGTTAAATCAATAGATTATTTTTGGCATGATTCTTGTAATGCCAGCAAGAGATTTCATATTTGGGAGTGCATCATGCTGGAACTACTTTTTGTGATTGGCTTTTTTGT
>gi|432507010|gb|CP003972.1|:2161317-2161423 Vibrio parahaemolyticus BB22OP chromosome 1, complete sequence-p.c.VAL:63.16%-taxID:1211705-CM-MODEL_TRUE
ATATATTAGCGACCCCTCGGGTCACCTAGCCAACTGACGTTGTTAGTGAACGATATGTTCACAAAACAAGCCAATAGACCCGACTGCCTATTGGCTTCTTTTTTTGC
>gi|834763093|gb|CP006636.1|:4219103-4219210 Escherichia coli PCN061, complete genome-p.c.VAL:52.45%-taxID:1358422-CM-MODEL_FALSE
TGTTAAATCAATAGATTATTTTTGGCATGATTCTTGTAATGCCAGCAAGAGATTTCATATTTGGGAGTGCATCATGCTGGAACTACTTTTTGTGATTGGCTTTTTTGT
>gi|315181343|gb|CP002378.1|:c796524-796420 Vibrio furnissii NCTC 11218 chromosome 2, complete sequence-p.c.VAL:72.0%-taxID:903510-CM-MODEL_TRUE
GACCCTTCTAAGCCGAGGGTCACCTAGCCAACTGACGTTGTTAGTGAACCTTCTTGTTCACACATATATATGGCCAATCGCGCTTATTGCGATTGGCTTTTTTTA
>gi|932134294|gb|CP009766.1|:c980132-980026 Vibrio parahaemolyticus strain FORC_006 chromosome 2, complete sequence-p.c.VAL:79.34%-taxID:670-CM-MODEL_TRUE
TGACCCTTTCTAAGCCGAGGGTCACCTAGCCAACTGACGTTGTTAGTGAACCCAATTGTTCACAAGTATATACAGCCAATCACACACCTTGTGGTTGGCTTTTTTTT
>gi|932134294|gb|CP009766.1|:c1578353-1578246 Vibrio parahaemolyticus strain FORC_006 chromosome 2, complete sequence-p.c.VAL:74.4%-taxID:670-CM-MODEL_TRUE
GACCCTTCTTAAGCCGAGGGTCACCTAGCCAACTGACGTTGTTAGTGAATATAGATTGTTCACAATAAATATGAGCCAATCGCGATTATTGCGGTTGGCTATTTTTTT
>gi|932134294|gb|CP009766.1|:c456822-456714 Vibrio parahaemolyticus strain FORC_006 chromosome 2, complete sequence-p.c.VAL:78.05%-taxID:670-CM-MODEL_TRUE
TGACCCTTCTTAAGCCGAGGGTCACCTAGCCAACTGACGTTGTTAGTGAACTTGATTTTGTTCACATGTATATAAGCCAATCGCACTCTTTGCGGTTGGCTATTTTTTT
>gi|675334590|gb|CP009261.1|:c1213662-1213556 Vibrio vulnificus strain 93U204 chromosome I, complete sequence-p.c.VAL:60.74%-taxID:672-CM-MODEL_TRUE
AAACTGAAGTGACCCCTCGGGTCACCTAGCCAACTGACGTTGTTAGTGAACCTAGTGTTCACAATTGATAGCCAATAGTGAAGTGACTGTTGGCTTTTTTTTTGTTC
>gi|628026570|gb|CP007133.1|:4892612-4892719 Escherichia coli O145:H28 str. RM12761, complete genome-p.c.VAL:52.45%-taxID:1248903-CM-MODEL_FALSE
TGTTAAATCAATAGATTATTTTTGGCATGATTCTTGTAATGCCTGCAAGAGATTTCATATTTGGGAGAGCATCATGCTGGAACTACTTTTTGTGATTGGCTTTTTTGT
>gi|573932891|gb|CP006262.1|:4892608-4892715 Escherichia coli O145:H28 str. RM13516, complete genome-p.c.VAL:52.45%-taxID:1248915-CM-MODEL_FALSE
TGTTAAATCAATAGATTATTTTTGGCATGATTCTTGTAATGCCTGCAAGAGATTTCATATTTGGGAGAGCATCATGCTGGAACTACTTTTTGTGATTGGCTTTTTTGT
>gi|723229079|gb|CP009859.1|:4873431-4873538 Escherichia coli strain ECONIH1, complete genome-p.c.VAL:52.45%-taxID:562-CM-MODEL_FALSE
TGTTAAATCAATAGATTATTTTTGGCATGATTCTTGTAATGCCTGCAAGAGATTTCATATTTGGGAGAGCATCATGCTGGAACTACTTTTTGTGATTGGCTTTTTTGT
>gi|462293561|gb|AJFN02000007.1|:c84233-84125 Vibrio cholerae 2011EL-301 contig0007, whole genome shotgun sequence-p.c.VAL:63.43%-taxID:1147127-CM-MODEL_TRUE
ATTACTACTGACCCGCAAGGGTCACCTAGCCAACTGACGTTGTTAGTGAATAATCAATGTTCACAAATAACAGCCAATAGACTCATTCTATTGGCTATTTTTTTATCTG
>gi|332341332|gb|CP002729.1|:4786812-4786919 Escherichia coli UMNK88, complete genome-p.c.VAL:52.45%-taxID:696406-CM-MODEL_FALSE
TGTTAAATCAATAGATTATTTTTGGCATGATTCTTGTAATGCCAGCAAGAGATTTCATATTTGGGAGTGCATCATGCTGGAACTACTTTTTGTGATTGGCTTTTTTGT
>gi|349736152|gb|CP003034.1|:4864676-4864783 Escherichia coli O7:K1 str. CE10, complete genome-p.c.VAL:52.45%-taxID:1072459-CM-MODEL_FALSE
TGTTAAATCAATAGATTATTTTTGGCATGATTCTTGTAATGCCTGCAAGAGATTTCATATTTGGGAGAGCATCATGCTGGAACTACTTTTTGTGATTGGCTTTTTTGT
>gi|349504254|gb|JN585991.1|:c116-8 Listonella anguillarum strain NB10 Qrr3 non-coding RNA gene, complete sequence-p.c.VAL:73.81%-taxID:55601-CM-MODEL_TRUE
GACCCTTCTTAAAGCCGAGGGTCACCTAGCCAACTGACGTTGTTAGTGAATGAATTTGTTCACACTATATATAAGCCAATCGCATCATTGCGGTTGGCTCTTTTTTTGT
>gi|548952465|emb|FO203527.1|:c1596985-1596877 Vibrio nigripulchritudo str. SFn1 chromosome, complete genome-p.c.VAL:73.81%-taxID:28173-CM-MODEL_TRUE
TGACCCTTATTAAAGCCGAGGGTCACCTAGCCAACTGACGTTGTTAGTGAACCCGATTTGTTCACAAAAAATATAAGCCAATCGCCCTATTGCGGTTGGCTATTTTTTT
>gi|548952465|emb|FO203527.1|:c1977106-1976998 Vibrio nigripulchritudo str. SFn1 chromosome, complete genome-p.c.VAL:76.61%-taxID:28173-CM-MODEL_TRUE
TGACCCTTTTTAAAGCCGAGGGTCACCTAGCCAACTGACGTTGTTAGTGAACCGATATTTGTTCACAATTGATTTAGCCACCCGCGTTTTGCGTGTGGCTTTTTTTCGT
>gi|323669017|emb|FP893246.1|:147155-147261 Vibrio nigripulchritudo plasmid VIBNI_pA, complete genome-p.c.VAL:64.39%-taxID:28173-CM-MODEL_TRUE
TGACCCTTAAAAGCCTAGGGTCACCTAGCCAACCTATATTGTTCATGAGTGTGTTAGCTCATGGTAGTACAGCCAGATGCTCGTTGTGTCTGGCTTTTTGTTTAATA
>gi|703563114|gb|CP009355.1|:c1587211-1587104 Vibrio tubiashii ATCC 19109 chromosome 2, complete sequence-p.c.VAL:77.24%-taxID:1051646-CM-MODEL_TRUE
TGACCCTTATTAAGCCGAGGGTCACCTAGCCAACTGACGTTGTTAGTGAATGTAATTTGTTCACACTATATATAAGCCAATCGCAACATTGCGGTTGGCTATTTTTTT
>gi|541132998|gb|CP006719.1|:c288409-288302 Vibrio alginolyticus NBRC 15630 = ATCC 17749 chromosome 2, complete sequence-p.c.VAL:74.4%-taxID:1219076-CM-MODEL_TRUE
GACCCTTCTTAAGCCGAGGGTCACCTAGCCAACTGACGTTGTTAGTGAATACAATTTGTTCACACTAAATATAAGCCAATTGCGATTATTGCGGTTGGCTATTTTTTT
>gi|541132998|gb|CP006719.1|:c835693-835586 Vibrio alginolyticus NBRC 15630 = ATCC 17749 chromosome 2, complete sequence-p.c.VAL:77.24%-taxID:1219076-CM-MODEL_TRUE
GACCCTTCTTAAGCCGAGGGTCACCTAGCCAACTGACGTTGTTAGTGAACTTGATTTTGTTCACATGTATATAAGCCAATCGCACTCTTTGCGGTTGGCTATTTTTTT
>gi|548948894|emb|FO203526.1|:c977924-977818 Vibrio nigripulchritudo str. SFn1 chromosome, complete genome-p.c.VAL:61.94%-taxID:28173-CM-MODEL_TRUE
TGCATGTATGACCCTAACGGGTCACCTAGCCAACTGACGTTGTTAGTGAACAAAGTATTCACGAAATGAAGCCAATAGATCGATTTCTATTGGCTATTTTTTTATCT
>gi|12057212|gb|AE003852.1|:c1090067-1089959 Vibrio cholerae O1 biovar eltor str. N16961 chromosome I, complete sequence-p.c.VAL:63.43%-taxID:243277-CM-MODEL_TRUE
ATTACTACTGACCCGCAAGGGTCACCTAGCCAACTGACGTTGTTAGTGAATAATCAATGTTCACAAATAACAGCCAATAGACTCATTCTATTGGCTATTTTTTTATCTG
>gi|156523975|gb|CP000789.1|:2983615-2983721 Vibrio harveyi ATCC BAA-1116 chromosome I, complete sequence-p.c.VAL:61.94%-taxID:338187-CM-MODEL_TRUE
TATACTTTTGGACCCCTCGGGTCACCTATCCAACTGACGTTGTTAGTGAACGACATGTTCACAGAACGAGCCAATAGATCCGACTGCCTATTGGCTTCTTTTTTGTC
>gi|262338893|gb|CP001806.1|:c917107-916998 Vibrio sp. Ex25 chromosome 2, complete sequence-p.c.VAL:83.33%-taxID:150340-CM-MODEL_TRUE
TGACCCTTATTAAGCCGAGGGTCACCTAGCCAACTGACGTTGTTAGTGAATACACATTGTTCACAAGTATATACCGCCAATCACGATTATTGTGATTGGCGTTTTTTCTT
>gi|262338893|gb|CP001806.1|:c296943-296835 Vibrio sp. Ex25 chromosome 2, complete sequence-p.c.VAL:75.2%-taxID:150340-CM-MODEL_TRUE
TGACCCTTTCTAAGCCGAGGGTCACCTAGCCAACTGACGTTGTTAGTGAACCACTTTGTTCACAAATATATACAGCCAATCACGAATCCTTGTGGTTGGCTTTTTTTAT
>gi|12057213|gb|AE003853.1|:772257-772366 Vibrio cholerae O1 biovar eltor str. N16961 chromosome II, complete sequence-p.c.VAL:100.0%-taxID:243277-CM-MODEL_TRUE
TGACCCTTAATTAAGCCGAGGGTCACCTAGCCAACTGACGTTGTTAGTGAATGAAATTGTTCACATTTGTTTTATCAGCCAATCACCCTTTTGTGATTGGCTTTTTTCTT
>gi|12057213|gb|AE003853.1|:48448-48555 Vibrio cholerae O1 biovar eltor str. N16961 chromosome II, complete sequence-p.c.VAL:77.24%-taxID:243277-CM-MODEL_TRUE
TGACCCTTGTTAAGCCGAGGGTCACCTAGCCAACTGACGTTGTTAGTGAATAGTATTGTTCACATCATATATAAGCCAATCGCGGTTCTTGCGATTGGCTATTTTTTT
>gi|378796054|gb|CP003331.1|:c908133-908027 Vibrio cholerae IEC224 chromosome II, complete sequence-p.c.VAL:77.87%-taxID:1134456-CM-MODEL_TRUE
TGACCCTTCTAAGCCGAGGGTCACCTAGCCAACTGACGTTGTTAGTGAACACCATTGTTCACACTTATAGACGGCCAATCACACTTCTTGTGGTTGGCCTTTTTTTT
>gi|675820439|emb|LM997001.1|:60126-60233 Escherichia coli genome assembly FHI87, scaffold scaffold-20_contig-4.0_1_494707_[organism:Escherichia-p.c.VAL:52.45%-taxID:562-CM-MODEL_FALSE
TGTTAAATCAATAGATTATTTTTGGCATGATTCTTGTAATGCCTGCAAGAGATTTCATATTTGGGAGAGCATCATGCTGGAACTACTTTTTGTGATTGGCTTTTTTGT
>gi|523831991|gb|CP006007.1|:67795-67904 Vibrio parahaemolyticus O1:K33 str. CDC_K4557 chromosome II, complete sequence-p.c.VAL:84.87%-taxID:1338032-CM-MODEL_TRUE
TGACCCTTATTAAGCCGAGGGTCACCTAGCCAACTGACGTTGTTAGTGAATACACATTGTTCACAAGTATATACCGCCAATCACCTTTCTTGTGATTGGCGTTTTTTCTT
>gi|523831991|gb|CP006007.1|:714115-714221 Vibrio parahaemolyticus O1:K33 str. CDC_K4557 chromosome II, complete sequence-p.c.VAL:79.34%-taxID:1338032-CM-MODEL_TRUE
TGACCCTTTCTAAGCCGAGGGTCACCTAGCCAACTGACGTTGTTAGTGAACCCAATTGTTCACAAGTATATACAGCCAATCACACACCTTGTGGTTGGCTTTTTTTT
>gi|523831991|gb|CP006007.1|:1230399-1230507 Vibrio parahaemolyticus O1:K33 str. CDC_K4557 chromosome II, complete sequence-p.c.VAL:76.61%-taxID:1338032-CM-MODEL_TRUE
TGACCCTACTTAAGCCGAGGGTCACCTAGCCAACTGACGTTGTTAGTGAACTTGATTTTGTTCACATGTATATAAGCCAGTCGCACTCTTTGCGGTTGGCTATTTTTTT
>gi|803436637|gb|CP010811.1|:2265814-2265920 Vibrio cholerae strain 1154-74, complete genome-p.c.VAL:77.87%-taxID:666-CM-MODEL_TRUE
TGACCCTTCTAAGCCGAGGGTCACCTAGCCAACTGACGTTGTTAGTGAACACCATTGTTCACACTTATAGACGGCCAATCACACTTCTTGTGGTTGGCCTTTTTTTT
>gi|803436637|gb|CP010811.1|:3018780-3018887 Vibrio cholerae strain 1154-74, complete genome-p.c.VAL:63.91%-taxID:666-CM-MODEL_TRUE
ATTACTACTGACCCGCAAGGGTCACCTAGCCAACTGACGTTGTTAGTGAATATTCAATGTTCACAAATAACAGCCAATAGACTCATTCTATTGGCTATTTTTTTATCT
>gi|541132998|gb|CP006719.1|:605345-605454 Vibrio alginolyticus NBRC 15630 = ATCC 17749 chromosome 2, complete sequence-p.c.VAL:83.33%-taxID:1219076-CM-MODEL_TRUE
TGACCCTTATTAAGCCGAGGGTCACCTAGCCAACTGACGTTGTTAGTGAATACAAATTGTTCACAAGTATATACCGCCAATCACGTATATTGTGATTGGCGTTTTTTCTT
>gi|541132998|gb|CP006719.1|:1189852-1189959 Vibrio alginolyticus NBRC 15630 = ATCC 17749 chromosome 2, complete sequence-p.c.VAL:75.81%-taxID:1219076-CM-MODEL_TRUE
TGACCCTTTCTAAGCCGAGGGTCACCTAGCCAACTGACGTTGTTAGTGAACCATCTTGTTCACAAATATATACAGCCAATCACGACTCCTTGTGGTTGGCTTTTTTTT
>gi|46484670|gb|AY525157.1|:c435-333 Listonella anguillarum excinuclease ABC subunit B (uvrB) gene, partial cds; and response regulator protein (vanO), phosphorelay protein (vanU), and hypothetical UPF0052 protein genes, complete cds-p.c.VAL:69.05%-taxID:55601-CM-MODEL_TRUE
ATTCAATATGACCCTTAGGGGTCACCTAGCCAACTGACGTTGTTAGTGAATAAAGTGTTCACAAATAACAGCCAATAGACCTTTTTCTATTGGCTATTTTTTT
>gi|675817464|emb|LM997355.1|:52338-52445 Escherichia coli genome assembly FHI98, scaffold scaffold-19_contig-12.0_1_147234_[organism:Escherichia-p.c.VAL:52.45%-taxID:562-CM-MODEL_FALSE
TGTTAAATCAATAGATTATTTTTGGCATGATTCTTGTAATGCCAGCAAGAGATTTCATATTTGGGAGTGCATCATGCTGGAACTACTTTTTGTGATTGGCTTTTTTGT
>gi|335343122|gb|CP002285.1|:c357440-357332 Vibrio anguillarum 775 chromosome II, complete sequence-p.c.VAL:76.61%-taxID:882102-CM-MODEL_TRUE
TGACCCTTCTAAGCCGAGGGTCACCTAGCCAACTGACGTTGTTAGTGAACCTTATTTTTGTTCACACTTATTAATAGCCAATCATACTTTTTGTGATTGGCTTTTTTTA
>gi|523833601|gb|CP006008.1|:c665106-665000 Vibrio parahaemolyticus O1:K33 str. CDC_K4557 chromosome I, complete sequence-p.c.VAL:61.94%-taxID:1338032-CM-MODEL_TRUE
ATATATTAGTGACCCCTCGGGTCACCTAGCCAACTGACGTTGTTAGTGAACGATATGTTCACAAAACAAGCCAATAGACCCGACTGCCTATTGGCTTCTTTTTTTGC
>gi|595607150|gb|CP007394.1|:256139-256246 Escherichia coli strain ST2747, complete genome-p.c.VAL:52.45%-taxID:562-CM-MODEL_FALSE
TGTTAAATCAACAGATTATTTTTGGCATGATTCTTGTAATGCCAGCAAGAGATTTCATATTTGGGAGAGCATCATGCTGGAACTACTTTTTGTGATTGGCTTTTTTGT
>gi|171902228|gb|CP000020.2|:c1033341-1033235 Vibrio fischeri ES114 chromosome I, complete sequence-p.c.VAL:65.65%-taxID:312309-CM-MODEL_TRUE
TGACCCTTTAAGCCAAAGGGTCACCTAGCCAACTGACGTTGTTAGTGAAATTTACTTTCACATGAACAATAAAGCCAACCGGGATATTGCGGTTGGCTTCTTTTTTT
>gi|356648368|gb|CP003070.1|:c608839-608733 Vibrio cholerae O1 str. 2010EL-1786 chromosome 2, complete sequence-p.c.VAL:77.87%-taxID:914149-CM-MODEL_TRUE
TGACCCTTCTAAGCCGAGGGTCACCTAGCCAACTGACGTTGTTAGTGAACACCATTGTTCACACTTATAGACGGCCAATCACACTTCTTGTGGTTGGCCTTTTTTTT
>gi|462293513|gb|AJFN02000019.1|:c131123-131017 Vibrio cholerae 2011EL-301 contig0019, whole genome shotgun sequence-p.c.VAL:77.87%-taxID:1147127-CM-MODEL_TRUE
TGACCCTTCTAAGCCGAGGGTCACCTAGCCAACTGACGTTGTTAGTGAACACCATTGTTCACACTTATAGACGGCCAATCACACTTCTTGTGGTTGGCCTTTTTTTT
>gi|729057370|gb|CP009467.2|:2665107-2665213 Vibrio harveyi strain ATCC 33843 (392 [MAV]) chromosome 1, complete sequence-p.c.VAL:61.94%-taxID:669-CM-MODEL_TRUE
TTAAACTAATGACCCCTCGGGTCACCTAGCCAACTGACGTTGTTAGTGAACGATATGTTCACAAAACGAGCCAATAGATCCGACTGCCTATTGGCTTCTTTTTTGTC
>gi|462293404|gb|AJFN02000046.1|:c4955-4846 Vibrio cholerae 2011EL-301 contig0046, whole genome shotgun sequence-p.c.VAL:100.0%-taxID:1147127-CM-MODEL_TRUE
TGACCCTTAATTAAGCCGAGGGTCACCTAGCCAACTGACGTTGTTAGTGAATGAAATTGTTCACATTTGTTTTATCAGCCAATCACCCTTTTGTGATTGGCTTTTTTCTT
>gi|584468738|gb|CP007004.1|:c1230814-1230706 Vibrio parahaemolyticus UCM-V493 chromosome 1, complete sequence-p.c.VAL:63.43%-taxID:1429044-CM-MODEL_TRUE
TATATTAGCGACCCCTCGGGTCACCTAGCCAACTGACGTTGTTAGTGAACGATATGTTCACAAAACAAGCCAATAGACCCGACTGCCTATTGGCTTCTTTTTTGCCTAT
>gi|753774531|gb|CP010816.1|:4139341-4139448 Escherichia coli strain BL21 (TaKaRa), complete genome-p.c.VAL:52.45%-taxID:562-CM-MODEL_FALSE
TGTTAAATCAATAGATTATTTTTGGCATGATTCTTGTAATGCCAGCAAGAGATTTCATATTTGGGAGTGCATCATGCTGGAACTACTTTTTGTGATTGGCTTTTTTGT
>gi|764066760|gb|CP005974.1|:c1476587-1476480 Photobacterium gaetbulicola Gung47 chromosome 2, complete sequence-p.c.VAL:59.12%-taxID:658445-CM-MODEL_TRUE
AGTGACTCTTCCTGAGAGTCAACCTAGCCAACTGACGTTGTTTTTGGAATTATTTCAATAAAACAATGACGCCAACCGAACCTATTCTCGGTTGGCTTTTTTTTGCCC
>gi|932131173|gb|CP009765.1|:2250644-2250752 Vibrio parahaemolyticus strain FORC_006 chromosome 1, complete sequence-p.c.VAL:63.43%-taxID:670-CM-MODEL_TRUE
TATATTAGCGACCCCTCGGGTCACCTAGCCAACTGACGTTGTTAGTGAACGATATGTTCACAAAACAAGCCAATAGACCCGACTGCCTATTGGCTTCTTTTTTGCCTAT
>gi|335343122|gb|CP002285.1|:691354-691460 Vibrio anguillarum 775 chromosome II, complete sequence-p.c.VAL:75.0%-taxID:882102-CM-MODEL_TRUE
GACCCTTCTTAAAGCCGAGGGTCACCTAGCCAACTGACGTTGTTAGTGAATGAATTTGTTCACACTATATATAAGCCAATCGCATCATTGCGGTTGGCTCTTTTTTT
>gi|335343122|gb|CP002285.1|:251981-252088 Vibrio anguillarum 775 chromosome II, complete sequence-p.c.VAL:71.65%-taxID:882102-CM-MODEL_TRUE
GACCCTTCTTAAGCCGAGGGTCACCTAGCCAACTGACGTTGTTAGTGAATACTCTTTGTTCACAATTTACATAGGCCAATCGCGAATATTGCGGTTGGCTTTTTTGTT
>gi|911836721|gb|CP009983.1|:200629-200738 Vibrio parahaemolyticus strain FORC_008 chromosome 2, complete sequence-p.c.VAL:84.87%-taxID:670-CM-MODEL_TRUE
TGACCCTTATTAAGCCGAGGGTCACCTAGCCAACTGACGTTGTTAGTGAATACACATTGTTCACAAGTATATACCGCCAATCACCTTTCTTGTGATTGGCGTTTTTTCTT
>gi|911836721|gb|CP009983.1|:787491-787597 Vibrio parahaemolyticus strain FORC_008 chromosome 2, complete sequence-p.c.VAL:79.34%-taxID:670-CM-MODEL_TRUE
TGACCCTTTCTAAGCCGAGGGTCACCTAGCCAACTGACGTTGTTAGTGAACCCAATTGTTCACAAGTATATACAGCCAATCACACACCTTGTGGTTGGCTTTTTTTT
>gi|911836721|gb|CP009983.1|:1337163-1337271 Vibrio parahaemolyticus strain FORC_008 chromosome 2, complete sequence-p.c.VAL:78.05%-taxID:670-CM-MODEL_TRUE
TGACCCTTCTTAAGCCGAGGGTCACCTAGCCAACTGACGTTGTTAGTGAACTTGATTTTGTTCACATGTATATAAGCCAATCGCACTCTTTGCGGTTGGCTATTTTTTT
>gi|227010776|gb|CP001234.1|:746242-746351 Vibrio cholerae M66-2 chromosome II, complete sequence-p.c.VAL:100.0%-taxID:579112-CM-MODEL_TRUE
TGACCCTTAATTAAGCCGAGGGTCACCTAGCCAACTGACGTTGTTAGTGAATGAAATTGTTCACATTTGTTTTATCAGCCAATCACCCTTTTGTGATTGGCTTTTTTCTT
>gi|227010776|gb|CP001234.1|:48440-48547 Vibrio cholerae M66-2 chromosome II, complete sequence-p.c.VAL:77.24%-taxID:579112-CM-MODEL_TRUE
TGACCCTTGTTAAGCCGAGGGTCACCTAGCCAACTGACGTTGTTAGTGAATAGTATTGTTCACATCATATATAAGCCAATCGCGGTTCTTGCGATTGGCTATTTTTTT
>gi|927241438|dbj|AP014635.1|:2449952-2450056 Vibrio tritonius DNA, chromosome 1, complete genome, strain: JCM 16456-p.c.VAL:66.67%-taxID:1435069-CM-MODEL_TRUE
AATATAATTGACTCGCAAGAGTCACCTAGCCAACTGACGTTGTTAGTGAATTTATTATTCACAGAATTAAAGCCAATAGAGCCTATTTCTATTGGCTATTTTTTT
>gi|538265812|gb|CP006606.1|:c1962128-1962021 Vibrio campbellii ATCC BAA-1116 chromosome II, complete sequence-p.c.VAL:74.4%-taxID:338187-CM-MODEL_TRUE
GACCCTTCTTAAGCCGAGGGTCACCTAGCCAACTGACGTTGTTAGTGAATACACATTGTTCACAAAATACATAAGCCAATCGCCCTAATTGCGGTTGGCTATTTTTTT
>gi|861213011|gb|CP007654.1|:c886265-886159 Vibrio cholerae strain TSY216 chromosome 2, complete sequence-p.c.VAL:77.87%-taxID:666-CM-MODEL_TRUE
TGACCCTTCTAAGCCGAGGGTCACCTAGCCAACTGACGTTGTTAGTGAACACCATTGTTCACACTTATAGACGGCCAATCACACTTCTTGTGGTTGGCCTTTTTTTT
>gi|432510557|gb|CP003973.1|:200488-200597 Vibrio parahaemolyticus BB22OP chromosome 2, complete sequence-p.c.VAL:84.87%-taxID:1211705-CM-MODEL_TRUE
TGACCCTTATTAAGCCGAGGGTCACCTAGCCAACTGACGTTGTTAGTGAATACACATTGTTCACAAGTATATACCGCCAATCACCTTTCTTGTGATTGGCGTTTTTTCTT
>gi|432510557|gb|CP003973.1|:771305-771411 Vibrio parahaemolyticus BB22OP chromosome 2, complete sequence-p.c.VAL:79.34%-taxID:1211705-CM-MODEL_TRUE
TGACCCTTTCTAAGCCGAGGGTCACCTAGCCAACTGACGTTGTTAGTGAACCCAATTGTTCACAAGTATATACAGCCAATCACACACCTTGTGGTTGGCTTTTTTTT
>gi|432510557|gb|CP003973.1|:1284494-1284602 Vibrio parahaemolyticus BB22OP chromosome 2, complete sequence-p.c.VAL:78.05%-taxID:1211705-CM-MODEL_TRUE
TGACCCTTCTTAAGCCGAGGGTCACCTAGCCAACTGACGTTGTTAGTGAACTTGATTTTGTTCACATGTATATAAGCCAATCGCACTCTTTGCGGTTGGCTATTTTTTT
>gi|378793418|gb|CP003330.1|:c1087090-1086982 Vibrio cholerae IEC224 chromosome I, complete sequence-p.c.VAL:63.43%-taxID:1134456-CM-MODEL_TRUE
ATTACTACTGACCCGCAAGGGTCACCTAGCCAACTGACGTTGTTAGTGAATAATCAATGTTCACAAATAACAGCCAATAGACTCATTCTATTGGCTATTTTTTTATCTG
>gi|323376397|gb|CP002516.1|:c4497719-4497612 Escherichia coli KO11, complete genome-p.c.VAL:52.45%-taxID:595495-CM-MODEL_FALSE
TGTTAAATCAATAGATTATTTTTGGCATGATTCTTGTAATGCCAGCAAGAGATTTCATATTTGGGAGTGCATCATGCTGGAACTACTTTTTGTGATTGGCTTTTTTGT
>gi|692305200|emb|LN554846.1|:c1083705-1083599 Aliivibrio wodanis genome assembly AWOD1, chromosome : 1-p.c.VAL:65.65%-taxID:80852-CM-MODEL_TRUE
TGACCCTTTAAGCCAAAGGGTCACCTAGCCAACTGACGTTGTTAGTGAAATTTACTTTCACATGAACAATAAAGCCAACCGGGATATTGCGGTTGGCTTCTTTTTTG
>gi|156527546|gb|CP000790.1|:111194-111301 Vibrio harveyi ATCC BAA-1116 chromosome II, complete sequence-p.c.VAL:74.4%-taxID:338187-CM-MODEL_TRUE
GACCCTTCTTAAGCCGAGGGTCACCTAGCCAACTGACGTTGTTAGTGAATACACATTGTTCACAAAATACATAAGCCAATCGCCCTAATTGCGGTTGGCTATTTTTTT
>gi|209747395|gb|EU889410.1|:138-245 Escherichia coli strain 86-24 hypothetical protein (ECs5032) gene, complete cds >gi|209747397|gb|EU889411.1| Escherichia coli strain 87-14 hypothetical protein (ECs5032) gene, complete cds >gi|209747399|gb|EU889412.1| Escherichia coli strain TW14359 hypothetical protein (ECs5032) gene, complete cds-p.c.VAL:52.45%-taxID:562-CM-MODEL_FALSE
TGTTAAATCAATAGATTATTTTTGGCATGATTCTTGTAATGCCTGCAAGAGATTTCATATTTGGGAGAGCATCATGCTGGAACTACTTTTTGTGATTGGCTTTTTTGT
>gi|229371548|gb|CP001486.1|:c573576-573467 Vibrio cholerae MJ-1236 chromosome 2, complete sequence-p.c.VAL:100.0%-taxID:593588-CM-MODEL_TRUE
TGACCCTTAATTAAGCCGAGGGTCACCTAGCCAACTGACGTTGTTAGTGAATGAAATTGTTCACATTTGTTTTATCAGCCAATCACCCTTTTGTGATTGGCTTTTTTCTT
>gi|229371548|gb|CP001486.1|:c225073-224966 Vibrio cholerae MJ-1236 chromosome 2, complete sequence-p.c.VAL:77.24%-taxID:593588-CM-MODEL_TRUE
TGACCCTTGTTAAGCCGAGGGTCACCTAGCCAACTGACGTTGTTAGTGAATAGTATTGTTCACATCATATATAAGCCAATCGCGGTTCTTGCGATTGGCTATTTTTTT
>gi|356645562|gb|CP003069.1|:c567062-566954 Vibrio cholerae O1 str. 2010EL-1786 chromosome 1, complete sequence-p.c.VAL:63.43%-taxID:914149-CM-MODEL_TRUE
ATTACTACTGACCCGCAAGGGTCACCTAGCCAACTGACGTTGTTAGTGAATAATCAATGTTCACAAATAACAGCCAATAGACTCATTCTATTGGCTATTTTTTTATCTG
#RF01701
>yfr2_cyanobacteria-CM-MODEL_TRUE
AGGTGTGAGGAAATTAGAAAAACATCTGGAGTCGAAACAAGGAAAGACGCCCCAGGTGTTTTTTTATGGCAATTTTTAGGGCAGTCCACAG
>gi|407955691|dbj|AP012495.1|:4613682-4613772 Bacillus subtilis BEST7613 DNA, complete genome-p.c.VAL:100.0%-taxID:1204343-CM-MODEL_TRUE
AGGTGTGAGGAAATTAGAAAAACATCTGGAGTCGAAACAAGGAAAGACGCCCCAGGTGTTTTTTTATGGCAATTTTTAGGGCAGTCCACAG
>gi|359270229|dbj|AP012276.1|:c3396069-3395979 Synechocystis sp. PCC 6803 substr. GT-I DNA, complete genome-p.c.VAL:100.0%-taxID:1080228-CM-MODEL_TRUE
AGGTGTGAGGAAATTAGAAAAACATCTGGAGTCGAAACAAGGAAAGACGCCCCAGGTGTTTTTTTATGGCAATTTTTAGGGCAGTCCACAG
>gi|339272262|dbj|AP012205.1|:c3397168-3397078 Synechocystis sp. PCC 6803 DNA, complete genome, strain: GT-S-p.c.VAL:100.0%-taxID:1148-CM-MODEL_TRUE
AGGTGTGAGGAAATTAGAAAAACATCTGGAGTCGAAACAAGGAAAGACGCCCCAGGTGTTTTTTTATGGCAATTTTTAGGGCAGTCCACAG
>gi|662702554|gb|CP007542.1|:c278673-278583 Synechocystis sp. PCC 6714, complete genome-p.c.VAL:100.0%-taxID:1147-CM-MODEL_TRUE
AGGTGTGAGGAAATTAGAAAAACATCTGGAGTCGAAACAAGGAAAGACGCCCCAGGTGTTTTTTTATGGCAATTTTTAGGGCAGTCCACAG
>gi|359273400|dbj|AP012277.1|:c3396168-3396078 Synechocystis sp. PCC 6803 substr. PCC-N DNA, complete genome-p.c.VAL:100.0%-taxID:1080229-CM-MODEL_TRUE
AGGTGTGAGGAAATTAGAAAAACATCTGGAGTCGAAACAAGGAAAGACGCCCCAGGTGTTTTTTTATGGCAATTTTTAGGGCAGTCCACAG
>gi|451779298|gb|CP003265.1|:c3395619-3395529 Synechocystis sp. PCC 6803, complete genome-p.c.VAL:100.0%-taxID:1148-CM-MODEL_TRUE
AGGTGTGAGGAAATTAGAAAAACATCTGGAGTCGAAACAAGGAAAGACGCCCCAGGTGTTTTTTTATGGCAATTTTTAGGGCAGTCCACAG
>gi|427353741|gb|CP003946.1|:c1139852-1139765 Leptolyngbya sp. PCC 7376, complete genome-p.c.VAL:58.41%-taxID:111781-CM-MODEL_TRUE
GTGTGAGGAATCACCGGAAAGCGCTTAGGGTCGAAACAAGGACAGACACCTAGGCGTTTTTCTTTGGCGACTCTGTTTGGACTGCTTT
>gi|359276570|dbj|AP012278.1|:c3396179-3396089 Synechocystis sp. PCC 6803 substr. PCC-P DNA, complete genome-p.c.VAL:100.0%-taxID:1080230-CM-MODEL_TRUE
AGGTGTGAGGAAATTAGAAAAACATCTGGAGTCGAAACAAGGAAAGACGCCCCAGGTGTTTTTTTATGGCAATTTTTAGGGCAGTCCACAG
>gi|47118304|dbj|BA000022.2|:c3398352-3398262 Synechocystis sp. PCC 6803 DNA, complete genome-p.c.VAL:100.0%-taxID:1148-CM-MODEL_TRUE
AGGTGTGAGGAAATTAGAAAAACATCTGGAGTCGAAACAAGGAAAGACGCCCCAGGTGTTTTTTTATGGCAATTTTTAGGGCAGTCCACAG
#RF00195
>RsmY_Proteobacteria-CM-MODEL_TRUE
CATGGACGTTGCGCAGGAAGCGCAAAGGACAGATCAAGGACGACGACGAAGGACCACCTGCCAGGATGGCGGGGCGATACGGATGTCACAGGGAAACAGTCTGGAAAACCCCGCTTCGGCGGGGTTT
>gi|817605573|gb|CP005969.1|:c5493414-5493293 Pseudomonas syringae pv. syringae B301D, complete genome-p.c.VAL:75.35%-taxID:1324931-CM-MODEL_TRUE
CATGGACGTAGCGCAGGACGCGCAACAAGACATAACAGGGACACGTAGGGAAGCCTGCCAGGATGGCGGGGTGAAAGGGAAATCAGGGAAACAGTCTGGAAAGCCCCGCTTCGGCGGGGTTT
>gi|430790723|gb|CP003738.1|:552188-552313 Pseudomonas putida HB3267, complete genome-p.c.VAL:97.66%-taxID:1215088-CM-MODEL_TRUE
CATGGACGTTGCGCAGGAAGCGCAAAGGACAGATCAAGGATGACGACGAAGGACACCTGCCAGGATGGCGGGGCGATACGGATGTCACAGGGAAACAGTCTGGAAAACCCCGCTTCGGCGGGGTTT
>gi|820682039|emb|LN847264.1|:c5582916-5582793 Pseudomonas sp. CCOS 191 genome assembly Pseudomonas sp. strain CCOS 191, chromosome : I-p.c.VAL:75.52%-taxID:1649877-CM-MODEL_TRUE
CAAGGAAGTTGCGCAGGAAGCGCGAAAAGATAGAACAGGGACAAGAAGGATTTCCTGCCAGGATGGCGGGATGATAGGGATGTCGAAGGGAAACAGTCTGGAGAACCCCGCTTAGGCGGGGTTT
>gi|817568272|gb|CP006256.1|:c5402023-5401902 Pseudomonas syringae pv. syringae HS191, complete genome-p.c.VAL:76.6%-taxID:1324932-CM-MODEL_TRUE
CATGGACGTAGCGCAGGAAGCGCAACAAGACATAACAGGGACACGTAGGGAAGCCTGCCAGGATGGCGGGGTGAAAGGGAAATCAGGGAAACAGTCTGGAAAGCCCCGCTTCGGCGGGGTTT
>gi|817568272|gb|CP006256.1|:c5322000-5321875 Pseudomonas syringae pv. syringae HS191, complete genome-p.c.VAL:53.33%-taxID:1324932-CM-MODEL_FALSE
CCGGAGGGGGGTAAAAAGGTCCCACGATATGCGATTTGCGCCTCAGGGCAGCAGCCGGAAACAGGCTGATCGACAGCCACAACCGGTCATTCGCGACCCAAACAAAACCCCGCTTCGGCGGGGTTT
>gi|313496345|gb|CP002290.1|:475057-475183 Pseudomonas putida BIRD-1, complete genome-p.c.VAL:98.44%-taxID:931281-CM-MODEL_TRUE
CATGGACGTTGCGCAGGAAGCGCAAAGGACAGATCAAGGATGACGACGAAGGACCACCTGCCAGGATGGCGGGGCGATACGGATGTCACAGGGAAACAGTCTGGAAAACCCCGCTTCGGCGGGGTTT
>gi|294359|gb|L12224.1|PSEFLTXTR:170-291 Pseudomonas syringae phaseolotoxin thermoregulation DNA region; 446 base-pairs-p.c.VAL:75.35%-taxID:317-CM-MODEL_TRUE
CATGGACGTAGCGCAGGACGCGCAACAAGACATAACAGGGACACGTAGGGAAGCCTGCCAGGATGGCGGGGTGAAAGGGAAATCAGGGAAACAGTCTGGAAAGCCCCGCTTCGGCGGGGTTT
>gi|927283541|gb|CP005970.1|:c3198389-3198268 Pseudomonas syringae UMAF0158, complete genome-p.c.VAL:75.35%-taxID:1332075-CM-MODEL_TRUE
CATGGACGTAGCGCAGGACGCGCAACAAGACATAACAGGGACACGTAGGGAAGCCTGCCAGGATGGCGGGGTGAAAGGGAAATCAGGGAAACAGTCTGGAAAGCCCCGCTTCGGCGGGGTTT
>gi|567348216|gb|CP006978.1|:37294-37420 Pseudomonas monteilii SB3078, complete genome-p.c.VAL:100.0%-taxID:1435044-CM-MODEL_TRUE
CATGGACGTTGCGCAGGAAGCGCAAAGGACAGATCAAGGACGACGACGAAGGACCACCTGCCAGGATGGCGGGGCGATACGGATGTCACAGGGAAACAGTCTGGAAAACCCCGCTTCGGCGGGGTTT
>gi|512381003|dbj|AP013070.1|:475140-475267 Pseudomonas putida NBRC 14164 DNA, complete genome-p.c.VAL:96.15%-taxID:1211579-CM-MODEL_TRUE
CATGGACGTTGCGCAGGAAGCGCAAAGGACAGATCAAGGAAGACGACGAAGGACCACCTGCCCAGGATGGCGGGGTGATACGGATGTCACAGGGAAACAGTCTGGAAAACCCCGCTTCGGCGGGGTTT
>gi|574595116|gb|CP007014.1|:518000-518121 Pseudomonas syringae CC1557, complete sequence-p.c.VAL:76.6%-taxID:1357279-CM-MODEL_TRUE
CATGGACGTAGCGCAGGAAGCGCACTAAGACATAACAGGGACACGTAGGGAAGCCTGCCAGGATGGCGGGGTGAAAGGGAAATCAGGGAAACAGTCTGGAAAGCCCCGCTTCGGCGGGGTTT
>gi|676254456|dbj|AP014637.1|:c1406530-1406411 Pseudomonas sp. StFLB209 DNA, complete genome-p.c.VAL:76.43%-taxID:1028989-CM-MODEL_TRUE
CATGGACGTTGCGCAGGATGCGCACTAGATAACAGGGACACGTAAGGGATACCTGCCAGGATGGCGGGAAGAAAGGGAAGTCAGGGAAACAGTCTGGAAAACCCCGCTGCGGCGGGGTTT
>gi|95101722|emb|CT573326.1|:c5427174-5427051 Pseudomonas entomophila str. L48 chromosome,complete sequence-p.c.VAL:79.29%-taxID:384676-CM-MODEL_TRUE
CATGGACGGAGCGCAGGAAGCGCAATGGACAGAACAGGGACACCGTAGGATTTCCTGCCAGGATGGCGGGGTGAAATGGAAGTCACAGGGAAACAGTCTGGAAAACCCCGCTTCGGCGGGGTTT
>gi|752308899|gb|CP010359.1|:c4861308-4861182 Pseudomonas plecoglossicida strain NyZ12, complete genome-p.c.VAL:100.0%-taxID:70775-CM-MODEL_TRUE
CATGGACGTTGCGCAGGAAGCGCAAAGGACAGATCAAGGACGACGACGAAGGACCACCTGCCAGGATGGCGGGGCGATACGGATGTCACAGGGAAACAGTCTGGAAAACCCCGCTTCGGCGGGGTTT
>gi|169757190|gb|CP000949.1|:c5329184-5329059 Pseudomonas putida W619, complete genome-p.c.VAL:83.33%-taxID:390235-CM-MODEL_TRUE
CATGGACGTTGCGCAGGAAGCGCAAAGGACAGAACAGGGACAAACGAAGGATTTCCTGCCAGGACGGTGGGGCGATAGGGATGTCACAGGGAAAAAGTCTGGGAAAACCCCGCTTCGGCGGGGTTT
>gi|397329500|gb|CP003734.1|:c2389138-2389012 Pseudomonas putida DOT-T1E, complete genome-p.c.VAL:96.9%-taxID:1196325-CM-MODEL_TRUE
CATGGACGTTGCGCAGGAAGCGCATAGGACAGATCAAGGATGACGACGAAGGACCACCTGCCAGGATGGCGGGGCGATACGGATGTCACAGGGAAACAGTCTGGAAAACCCCGCTTCGGCGGGGTTT
>gi|71553748|gb|CP000058.1|:c5347038-5346917 Pseudomonas syringae pv. phaseolicola 1448A, complete genome-p.c.VAL:75.35%-taxID:264730-CM-MODEL_TRUE
CATGGACGTAGCGCAGGACGCGCAACAAGACATAACAGGGACACGTAGGGAAGCCTGCCAGGATGGCGGGGTGAAAGGGAAATCAGGGAAACAGTCTGGAAAGCCCCGCTTCGGCGGGGTTT
>gi|572998810|gb|CP007039.1|:c5478611-5478490 Pseudomonas cichorii JBC1, complete genome-p.c.VAL:75.35%-taxID:1441629-CM-MODEL_TRUE
CATGGACGTAGCGCAGGATGCGCAATAAGACATAACAGGGACACGAAGGGATACCTGCCAGGATGGCGGGACGAAAGGGATATCAGGGAAACAGTCTGGAAAGCCCCGCTTAGGCGGGGCTT
>gi|63253978|gb|CP000075.1|:c5542857-5542736 Pseudomonas syringae pv. syringae B728a, complete genome-p.c.VAL:75.35%-taxID:205918-CM-MODEL_TRUE
CATGGACGTAGCGCAGGACGCGCAACAAGACATAACAGGGACACGTAGGGAAGCCTGCCAGGATGGCGGGGTGAAAGGGAAATCAGGGAAACAGTCTGGAAAGCCCCGCTTCGGCGGGGTTT
>gi|511519639|gb|CP005976.1|:413370-413496 Pseudomonas putida H8234, complete genome-p.c.VAL:98.44%-taxID:1331671-CM-MODEL_TRUE
CATGGACGTTGCGCAGGAAGCGCAAAGGACAGATCAAGGAAGACGACGAAGGACCACCTGCCAGGATGGCGGGGCGATACGGATGTCACAGGGAAACAGTCTGGAAAACCCCGCTTCGGCGGGGTTT
>gi|24987239|gb|AE015451.1|:450803-450929 Pseudomonas putida KT2440 complete genome-p.c.VAL:100.0%-taxID:160488-CM-MODEL_TRUE
CATGGACGTTGCGCAGGAAGCGCAAAGGACAGATCAAGGACGACGACGAAGGACCACCTGCCAGGATGGCGGGGCGATACGGATGTCACAGGGAAACAGTCTGGAAAACCCCGCTTCGGCGGGGTTT
>gi|28856110|gb|AE016853.1|:555343-555464 Pseudomonas syringae pv. tomato str. DC3000, complete genome-p.c.VAL:74.13%-taxID:223283-CM-MODEL_TRUE
CATGGACGTAGCGCAGGAAGCGCAACAAGACATAACAGGGACACGTAGGGAAGCCTGCCAGGACGGCGGGGTGAAAGGGAAATCAGGGAAACAGTCTGGAAAGCCCCGCTTAGGCGGGGTTT
>gi|635291785|gb|CP007620.1|:425061-425187 Pseudomonas putida strain DLL-E4, complete genome-p.c.VAL:100.0%-taxID:303-CM-MODEL_TRUE
CATGGACGTTGCGCAGGAAGCGCAAAGGACAGATCAAGGACGACGACGAAGGACCACCTGCCAGGATGGCGGGGCGATACGGATGTCACAGGGAAACAGTCTGGAAAACCCCGCTTCGGCGGGGTTT
>gi|908345318|gb|CP011972.1|:520077-520202 Pseudomonas syringae pv. actinidiae ICMP 18884, complete genome-p.c.VAL:53.33%-taxID:1095103-CM-MODEL_FALSE
CCGGAGGGGGGTAAAAAGGTCCCACGATATGCGATTTGCGCCTCAGGGCTGCAGCCGAATACAGGCTGCTCAGCAGCGCCAACCGGCCAATCGCGACCCACCCCAAACCCCGCTTCGGCGGGGTTT
>gi|691224436|gb|CP009455.1|:c909294-909175 Pseudomonas cremoricolorata strain ND07, complete genome-p.c.VAL:73.94%-taxID:157783-CM-MODEL_TRUE
CAAGGACGTAGCGCAGGAAGCGCAAAGGACAGAACAGGGACTACGCAGGAGTTCTCACCAGGATGGTGAGCGATATGGATGTCAGGGAAACAGTCTGAAAGCCCCGCTTATGCGGGGTTT
>gi|675318909|gb|CP009048.1|:458354-458473 Pseudomonas alkylphenolia strain KL28, complete genome-p.c.VAL:77.7%-taxID:237609-CM-MODEL_TRUE
CATGGACGTCGCGCAGGAAGCGCAAAGTACATAACACGGACACGTAGGATTCCTGCCAGGGTGGCGGGGCGAAATGGATGTCAGGGAAACAGTCTGCAAAGCCCCGCTTCGGCGGGGTTT
>gi|568237447|gb|CP007012.1|:430652-430778 Pseudomonas sp. FGI182, complete genome-p.c.VAL:100.0%-taxID:1259844-CM-MODEL_TRUE
CATGGACGTTGCGCAGGAAGCGCAAAGGACAGATCAAGGACGACGACGAAGGACCACCTGCCAGGATGGCGGGGCGATACGGATGTCACAGGGAAACAGTCTGGAAAACCCCGCTTCGGCGGGGTTT
>gi|684194542|gb|CP009365.1|:5551413-5551536 Pseudomonas mosselii SJ10, complete genome-p.c.VAL:78.01%-taxID:1388763-CM-MODEL_TRUE
CAAGGAAGTTGCGCAGGAAGCGCGAAAAGATAGAACAGGGACAAGAAGGATTTCCTGCCAGGATGGCGGGGTGATAGGGATGTCGAAGGGAAACAGTCTGGAAAACCCCGCTTAGGCGGGGTTT
>gi|399518452|gb|JN655686.1|:1-122 Pseudomonas syringae pv. syringae riboregulator RsmY gene, complete sequence >gi|399518457|gb|JN655689.1| Pseudomonas syringae pv. phaseolicola riboregulator RsmY gene, complete sequence-p.c.VAL:76.6%-taxID:319;321-CM-MODEL_TRUE
CATGGACGTAGCGCAGGAAGCGCAACAAGACATAACAGGGACACGTAGGGAAGCCTGCCAGGATGGCGGGGTGAAAGGGAAATCAGGGAAACAGTCTGGAAAGCCCCGCTTCGGCGGGGTTT
>gi|764072275|gb|CP010979.1|:c4601194-4601068 Pseudomonas putida S13.1.2, complete genome-p.c.VAL:98.44%-taxID:1384061-CM-MODEL_TRUE
CATGGACGTTGCGCAGGAAGCGCAAAGGACAGATCAAGGAAGACGACGAAGGACCACCTGCCAGGATGGCGGGGCGATACGGATGTCACAGGGAAACAGTCTGGAAAACCCCGCTTCGGCGGGGTTT
>gi|388557647|gb|CP003588.1|:3119635-3119761 Pseudomonas putida ND6, complete genome-p.c.VAL:96.9%-taxID:231023-CM-MODEL_TRUE
CATGGACGTTGCGCAGGAAGCGCATAGGACAGATCAAGGATGACGACGAAGGACCACCTGCCAGGATGGCGGGGCGATACGGATGTCACAGGGAAACAGTCTGGAAAACCCCGCTTCGGCGGGGTTT
>gi|338835784|gb|CP002870.1|:434796-434922 Pseudomonas putida S16, complete genome-p.c.VAL:100.0%-taxID:1042876-CM-MODEL_TRUE
CATGGACGTTGCGCAGGAAGCGCAAAGGACAGATCAAGGACGACGACGAAGGACCACCTGCCAGGATGGCGGGGCGATACGGATGTCACAGGGAAACAGTCTGGAAAACCCCGCTTCGGCGGGGTTT
>gi|734574563|gb|CP009974.1|:c1653034-1652908 Pseudomonas putida S12, complete genome-p.c.VAL:98.44%-taxID:1215087-CM-MODEL_TRUE
CATGGACGTTGCGCAGGAAGCGCAAAGGACAGATCAAGGATGACGACGAAGGACCACCTGCCAGGATGGCGGGGCGATACGGATGTCACAGGGAAACAGTCTGGAAAACCCCGCTTCGGCGGGGTTT
>gi|333113473|gb|CP002727.1|:c4144252-4144135 Pseudomonas fulva 12-X, complete genome-p.c.VAL:70.14%-taxID:743720-CM-MODEL_TRUE
CACGGACTTAGCGCAGGAAGCGCACTGAACAGACAAGGATACGTGGGACGCCGCCAGGATGGCGCGATGATCAAGGATGTCAGGTTCAAGTCTGAAAAACCCCGCCTCGGCGGGGTTT
>gi|556072477|gb|CP003961.1|:c5149223-5149100 Pseudomonas sp. VLB120, complete genome-p.c.VAL:87.31%-taxID:69328-CM-MODEL_TRUE
CATGGACGTTGCGCAGGAAGCGCAAAGGACAGAACAGGGACAACGAAGGAATACCTGCCAGGATGGTGGGGCGATAGGGATGTCAAAGGGAAACAGTCTGGAAAACCCCGCTTCGGCGGGGTTT
>gi|148509317|gb|CP000712.1|:460860-460986 Pseudomonas putida F1, complete genome-p.c.VAL:100.0%-taxID:351746-CM-MODEL_TRUE
CATGGACGTTGCGCAGGAAGCGCAAAGGACAGATCAAGGACGACGACGAAGGACCACCTGCCAGGATGGCGGGGCGATACGGATGTCACAGGGAAACAGTCTGGAAAACCCCGCTTCGGCGGGGTTT
>gi|166857509|gb|CP000926.1|:468236-468362 Pseudomonas putida GB-1, complete genome-p.c.VAL:98.44%-taxID:76869-CM-MODEL_TRUE
CATGGACGTTGCGCAGGAAGCGCAAAGGACAGATCAAGGAAGACGACGAAGGACCACCTGCCAGGATGGCGGGGCGATACGGATGTCACAGGGAAACAGTCTGGAAAACCCCGCTTCGGCGGGGTTT
>gi|414447017|gb|JX826484.1|:1-126 Pseudomonas putida strain CA-3 riboregulator RsmY (rsmY) gene, complete sequence-p.c.VAL:96.12%-taxID:303-CM-MODEL_TRUE
ATGGACGTTGCGCAGGAAGCGCATAGGACAGATCAAGGATGACGACGAAGGACCACCTGCCAGGATGGCGGGGCGATACGGATGTCACAGGGAAACAGTCTGGAAAACCCCGCTTCGGCGGGGTTT
>gi|567355861|gb|CP006979.1|:37288-37414 Pseudomonas monteilii SB3101, complete genome-p.c.VAL:100.0%-taxID:1435058-CM-MODEL_TRUE
CATGGACGTTGCGCAGGAAGCGCAAAGGACAGATCAAGGACGACGACGAAGGACCACCTGCCAGGATGGCGGGGCGATACGGATGTCACAGGGAAACAGTCTGGAAAACCCCGCTTCGGCGGGGTTT
>gi|730587126|gb|CP009747.1|:4825589-4825710 Pseudomonas parafulva strain CRS01-1, complete genome-p.c.VAL:79.14%-taxID:157782-CM-MODEL_TRUE
CATGGACGCAGCGCAGGAAGCGCAAAGGACAGAACAGGGACACAAGAGGATTTCCCGCCAGGATGGTGGGACGATAAGGATGTCAGGGAAACAGTCTGGATAACCCCGCTTCGGCGGGGTTT
#RF02552
>RcsR1_Proteobacteria-CM-MODEL_TRUE
ACATTGCTGTTTGGGTGGTGGGGCTCGCTGAGGCGGCCTCGACCAATCGTGTCCAAAGACGACGACGAGTGAGCCGCCCGAAACTTCGAGGCGGCTTTTTT
>gi|584450787|emb|HG916852.1|:c2929801-2929705 Rhizobium sp. LPU83 main chrosome complete genome-p.c.VAL:86.79%-taxID:348824-CM-MODEL_TRUE
ACATTGCAGTTTGGTGGTGGGCTCGCTGAGGCGGCCTCGACCAATCGTGTCCAAAGACGACGAGTGAGCCGCCCGGAAAACGCCAGGCGGCTTTTTT
>gi|744799323|gb|CP007641.1|:c3312921-3312823 Rhizobium etli bv. phaseoli str. IE4803, complete genome-p.c.VAL:98.02%-taxID:1432049-CM-MODEL_TRUE
ACATTGCTGTTTGGTGGTGGGCTCGCTGAGGCGGCCTCGACCAATCGTGTCCAAAGACGACGACGAGTGAGCCGCCCGAAACTTCGAGGCGGCTTTTTT
>gi|589085422|gb|CP007236.1|:c3694555-3694461 Ensifer adhaerens OV14 chromosome 1 sequence-p.c.VAL:70.43%-taxID:1416753-CM-MODEL_TRUE
ACATTTCGATCTGGTGGTGGGCTCGCTGAGGCGGCCTTGACCAGTCATGCGTGATTGAGACATCAAGCCGCCCGGAGATTTCGAGGCGGCTTTTT
>gi|440036399|gb|CP004015.1|:c2599641-2599546 Rhizobium tropici CIAT 899, complete genome-p.c.VAL:85.85%-taxID:698761-CM-MODEL_TRUE
ACATTGCAGTTTGGTGGTGGGCACGCTGAGGCGGCCTCGACCAATCGTGTTCAAAGACCACGAGTGAGCCGCCCGAGATTTCGAGGCGGCTTTTTT
>gi|334093764|gb|CP002781.1|:c2434946-2434851 Sinorhizobium meliloti AK83 chromosome 1, complete sequence-p.c.VAL:71.3%-taxID:693982-CM-MODEL_TRUE
ACATTTCGATCTGGTGGTGGGCTCGCTGAGGCGGCCTTGACCAGTCATGCGTGATTGAGAGATGGAGCCGCCCGGAGATTTCGAGGCGGCTTTTTT
>gi|86279771|gb|CP000133.1|:c3217569-3217471 Rhizobium etli CFN 42, complete genome-p.c.VAL:96.08%-taxID:347834-CM-MODEL_TRUE
ACATCGCTGTTTGGTGGTGGGCTCGCTGAGGCGGCCTCGACCAATCGTGTCCAAAGACGACGACGAGTGAGCCGCCCGAAACTTCGAGGCGGCTTTTTT
>gi|647790312|gb|CP006986.1|:c3299721-3299623 Rhizobium etli bv. mimosae str. IE4771, complete genome-p.c.VAL:98.02%-taxID:1432050-CM-MODEL_TRUE
ACATTGCTGTTTGGTGGTGGGCTCGCTGAGGCGGCCTCGACCAATCGTGTCCAAAGACGACGACGAGTGAGCCGCCCGAAACTTCGAGGCGGCTTTTTT
>gi|150026743|gb|CP000738.1|:c2372007-2371913 Sinorhizobium medicae WSM419, complete genome-p.c.VAL:70.43%-taxID:366394-CM-MODEL_TRUE
ACATTTCGATCTGGTGGTGGGCTCGCTGAGGCGGCCTTGACCAGTCATGCGTGATTGAGAGTTGGAGCCGCCCGGAGATTTCGAGGCGGCTTTTT
>gi|745831697|gb|CP006877.1|:c2687766-2687671 Rhizobium gallicum bv. gallicum R602, complete genome-p.c.VAL:91.26%-taxID:1418105-CM-MODEL_TRUE
ACATTGCTGTTTGGTGGTGGGCTCGCTGAGGCGGCCTCGACCAATCGTGTTCAAAGACGACGAGTGAGCCGCCCGAGACTTCGAGGCGGCTTTTTT
>gi|209533368|gb|CP001191.1|:c2858546-2858448 Rhizobium leguminosarum bv. trifolii WSM2304, complete genome-p.c.VAL:96.08%-taxID:395492-CM-MODEL_TRUE
ACATTGCTGTTTGGTGGTGGGCTCGCTAAGGCGGCCTCGACCAATCGTGTCCAAAGACGACGACGAGTGAGCCGCCCGAAACTTCGAGGCGGCTTTTTT
>gi|779727330|gb|CP010803.1|:2262345-2262445 Martelella endophytica strain YC6887, complete genome-p.c.VAL:64.23%-taxID:1486262-CM-MODEL_TRUE
ACATTGCTAACTGGTGGTGGGCTCGCTAATAGGCGGCCACGATCACGCATGTTCATCTGAACTGACGAAGCCGCCCCACGATCGAGGCGGCTTTTTTGCTT
>gi|115254414|emb|AM236080.1|:c3695550-3695455 Rhizobium leguminosarum bv. viciae chromosome complete genome, strain 3841-p.c.VAL:91.26%-taxID:216596-CM-MODEL_TRUE
ACATTGCTGTTTGGTGGTGGGTTCGCTAAGGCGGCCTCGACCAATCGTGTCCAAAGACGACGAGTGAGCCGCCCGAAACTTCGAGGCGGCTTTTTT
>gi|30407155|emb|AL591688.1|:c2575929-2575834 Sinorhizobium meliloti 1021 complete chromosome-p.c.VAL:71.3%-taxID:266834-CM-MODEL_TRUE
ACATTTCGATCTGGTGGTGGGCTCGCTGAGGCGGCCTTGACCAGTCATGCGTGATTGAGAGATGGAGCCGCCCGGAGATTTCGAGGCGGCTTTTTT
>gi|365177649|emb|HE616890.1|:c2381493-2381399 Sinorhizobium fredii HH103 main chromosome, complete sequence-p.c.VAL:70.43%-taxID:1117943-CM-MODEL_TRUE
ACATTTCGATCTGGTGGTGGGCTCGCTGAGGCGGCCTTGACCAGTCATGCGTGATTGAGACATGAAGCCGCCCGGAGATTTCGAGGCGGCTTTTT
>gi|152444|gb|M22983.1|RHMTRPEGA:495-590 R.meliloti anthranilate synthase (trpE(G)) gene, complete cds-p.c.VAL:71.3%-taxID:382-CM-MODEL_TRUE
ACATTTCGATCTGGTGGTGGGCTCGCTGAGGCGGCCTTGACCAGTCATGCGTGATTGAGAGATGGAGCCGCCCGGAGATTTCGAGGCGGCTTTTTT
>gi|333810283|gb|CP002740.1|:c2288202-2288107 Sinorhizobium meliloti BL225C, complete genome-p.c.VAL:71.3%-taxID:698936-CM-MODEL_TRUE
ACATTTCGATCTGGTGGTGGGCTCGCTGAGGCGGCCTTGACCAGTCATGCGTGATTGAGAGATGGAGCCGCCCGGAGATTTCGAGGCGGCTTTTTT
>gi|528176563|gb|CP005950.1|:c3094761-3094663 Rhizobium etli bv. mimosae str. Mim1, complete genome-p.c.VAL:96.08%-taxID:1328306-CM-MODEL_TRUE
ACATCGCTGTTTGGTGGTGGGCTCGCTGAGGCGGCCTCGACCAATCGTGTCCAAAGACGACGACGAGTGAGCCGCCCGAAACTTCGAGGCGGCTTTTTT
>gi|573465242|gb|CP007045.1|:c3110529-3110434 Rhizobium leguminosarum bv. trifolii WSM1689, complete genome-p.c.VAL:91.26%-taxID:754523-CM-MODEL_TRUE
ACATTGCTGTTTGGTGGTGGGTTCGCTAAGGCGGCCTCGACCAATCGTGTCCAAAGACGACGAGTGAGCCGCCCGAAACTTCGAGGCGGCTTTTTT
>gi|227339586|gb|CP001389.1|:c2444560-2444466 Sinorhizobium fredii NGR234, complete genome-p.c.VAL:70.43%-taxID:394-CM-MODEL_TRUE
ACATTTCGATCTGGTGGTGGGCTCGCTGAGGCGGCCTTGACCAGTCATGCGTGATTGAGACATGAAGCCGCCCGGAGATTTCGAGGCGGCTTTTT
>gi|190694918|gb|CP001074.1|:c3242563-3242465 Rhizobium etli CIAT 652, complete genome-p.c.VAL:98.02%-taxID:491916-CM-MODEL_TRUE
ACATTGCTGTTTGGTGGTGGGCTCGCTGAGGCGGCCTCGACCAATCGTGTCCAAAGACGACGACGAGTGAGCCGCCCGAAACTTCGAGGCGGCTTTTTT
>gi|873266605|gb|CP003933.2|:c2614755-2614660 Sinorhizobium meliloti GR4, complete genome-p.c.VAL:71.3%-taxID:1235461-CM-MODEL_TRUE
ACATTTCGATCTGGTGGTGGGCTCGCTGAGGCGGCCTTGACCAGTCATGCGTGATTGAGAGATGGAGCCGCCCGGAGATTTCGAGGCGGCTTTTTT
>gi|459645537|gb|CP004140.1|:c2575503-2575408 Sinorhizobium meliloti 2011, complete genome-p.c.VAL:71.3%-taxID:1286640-CM-MODEL_TRUE
ACATTTCGATCTGGTGGTGGGCTCGCTGAGGCGGCCTTGACCAGTCATGCGTGATTGAGAGATGGAGCCGCCCGGAGATTTCGAGGCGGCTTTTTT
>gi|407317441|emb|HE995405.1|:c2289360-2289265 Sinorhizobium meliloti Rm41 complete genome-p.c.VAL:71.3%-taxID:1230587-CM-MODEL_TRUE
ACATTTCGATCTGGTGGTGGGCTCGCTGAGGCGGCCTTGACCAGTCATGCGTGATTGAGAGATGGAGCCGCCCGGAGATTTCGAGGCGGCTTTTTT
>gi|574588616|gb|CP007067.1|:c2734432-2734334 Rhizobium leguminosarum bv. trifolii CB782, complete genome-p.c.VAL:96.08%-taxID:1033991-CM-MODEL_TRUE
ACATTGCTGTTTGGTGGTGGGCTCGCTAAGGCGGCCTCGACCAATCGTGTCCAAAGACGACGACGAGTGAGCCGCCCGAAACTTCGAGGCGGCTTTTTT
>gi|240856645|gb|CP001622.1|:c3076424-3076329 Rhizobium leguminosarum bv. trifolii WSM1325, complete genome-p.c.VAL:91.26%-taxID:395491-CM-MODEL_TRUE
ACATTGCTGTTTGGTGGTGGGTTCGCTAAGGCGGCCTCGACCAATCGTGTCCAAAGACGACGAGTGAGCCGCCCGAAACTTCGAGGCGGCTTTTTT
>gi|336031356|gb|CP001830.1|:833698-833793 Sinorhizobium meliloti SM11, complete genome-p.c.VAL:71.3%-taxID:707241-CM-MODEL_TRUE
ACATTTCGATCTGGTGGTGGGCTCGCTGAGGCGGCCTTGACCAGTCATGCGTGATTGAGAGATGGAGCCGCCCGGAGATTTCGAGGCGGCTTTTTT
>gi|390125223|gb|CP003563.1|:c4883229-4883134 Sinorhizobium fredii USDA 257, complete genome-p.c.VAL:71.3%-taxID:1185652-CM-MODEL_TRUE
ACATTTCGATCTGGTGGTGGGCTCGCTGAGGCGGCCTTGACCAGTCACGCGTGATTGAGACATGAAGCCGCCCGGAGATTTCGAGGCGGCTTTTTT
>gi|221721649|gb|CP000628.1|:c2593393-2593298 Agrobacterium radiobacter K84 chromosome 1, complete sequence-p.c.VAL:85.85%-taxID:311403-CM-MODEL_TRUE
ACATTGCAGTTTGGTGGTGGGCTCGCTAAGGCGGCCTCGACCAATCGTGTTCAAAGACGACGAGTGAGCCGCCCGAGATTTCGAGGCGGCTTTTTT
>gi|675826159|gb|CP009144.1|:c2660807-2660712 Sinorhizobium meliloti strain RMO17, complete genome-p.c.VAL:71.3%-taxID:382-CM-MODEL_TRUE
ACATTTCGATCTGGTGGTGGGCTCGCTGAGGCGGCCTTGACCAGTCATGCGTGATTGAGAGATGGAGCCGCCCGGAGATTTCGAGGCGGCTTTTTT
#RF00083
>GlmZ_Proteobacteria-CM-MODEL_TRUE
GTAGATGCTCATTCCATCTCTTATGTTCGCCTTAGTGCCTCATAAACTCCGGAATGACGCAGAGCCGTTTACGGTGCTTATCGTCCACTGACAGATGTCGCTTATGCCTCATCAGACACCATGGACACAACGTTGAGTGAAGCACCCACTTGTTGTCATACAGACCTGTTTTAACGCCTGCTCCGTAATAAGAGCAGGCGTTTTTTT
>gi|828911693|gb|CP011581.1|:c299238-299036 Enterobacter cloacae strain CAV1411, complete genome-p.c.VAL:88.94%-taxID:550-CM-MODEL_TRUE
GTAGATGCTCATTCCATCTCTTATGTTCGCCTTAAGGCCTCATAAACTCAGGAATGACGCAGAGCCGTTTACGGTGCTTATCGTCCACTGACAGATGTCGCTTCGGCCTCATCAGACACCATGGACACAACGTTGAGTGAAGCACCAAATATGTTGTCTTACAGACCTGTTTTAACGCCTGCTTTTATAGCAGGCGTTTTTTT
>gi|253778933|emb|FM162591.1|:c4795120-4794908 Photorhabdus asymbiotica ATCC43949 complete genome-p.c.VAL:63.42%-taxID:291112-CM-MODEL_TRUE
GTAGATGCTCATCCTATTTCTTATGACAGTATAGGCTTCATAAACCCAGGGATGATGCAGAGCCGATTATCGGTGCCTATTGTCCATGTCACAGATGAATAAGATGTAGTTATCTTTTCATCACCGATCGGACTCAACGTTGAGTGAGGCACTATCCGTCTGTAGACCTGATTGTATTTATACACCTATCTTTCTAAGGTAGGTGTTTTTTTT
>gi|356601232|gb|CP002797.2|:4064050-4064256 Escherichia coli NA114, complete genome-p.c.VAL:99.04%-taxID:1033813-CM-MODEL_TRUE
GTAGATGCTCATTCCATCTCTTATGTTCGCCTTAGTGCCTCATAAACTCCGGAATGACGCAGAGCCGTTTACGGTGCTTATCGTCCACTGACAGATGTCGCTTCTGCCTCATCAGACACCATGGACACAACGTTGAGTGAAGCACCCACTTGTTGTCATACAGACCTGTTTTAACGCCTGCTCCGTAATAAGAGCAGGCGTTTTTTT
>gi|603628929|gb|CP007351.1|:4012054-4012261 Salmonella enterica subsp. enterica serovar Enteritidis str. EC20120497 genome-p.c.VAL:86.94%-taxID:1412568-CM-MODEL_TRUE
GTAGATGCTCATTCCATCTCTTATGTTCGCCTTCTGGCCTCATAAACTCAGGAATGATGCAGAGCCGTTTACGGTGCTTATCGTCCACTGACAGATGTCGCTTACGCCTCATCAAACACCCTGGACACAACGTTGAGTGAAGCACCCCTTTATGTTGTCATACAGACCTGTTTTGACGCCTGCCCCTTAACCGGGCAGGCGTTTTTTT
>gi|320088314|emb|FR775242.1|:36431-36638 Salmonella enterica subsp. enterica serovar Weltevreden str. 2007-60-3289-1 complete genome, contig 55-p.c.VAL:86.94%-taxID:936157-CM-MODEL_TRUE
GTAGATGCTCATTCCATCTCTTATGTTCGCCTTCTGGCCTCATAAACTCAGGAATGATGCAGAGCCGTTTACGGTGCTTATCGTCCACTGACAGATGTCGCTTACGCCTCATCAAACACCCTGGACACAACGTTGAGTGAAGCACCCCTTTATGTTGTCATACAGACCTGTTTTGACGCCTGCCCCTTAACCGGGCAGGCGTTTTTTT
>gi|602791825|gb|CP007362.1|:4012054-4012261 Salmonella enterica subsp. enterica serovar Enteritidis str. EC20120544 genome-p.c.VAL:86.94%-taxID:1412536-CM-MODEL_TRUE
GTAGATGCTCATTCCATCTCTTATGTTCGCCTTCTGGCCTCATAAACTCAGGAATGATGCAGAGCCGTTTACGGTGCTTATCGTCCACTGACAGATGTCGCTTACGCCTCATCAAACACCCTGGACACAACGTTGAGTGAAGCACCCCTTTATGTTGTCATACAGACCTGTTTTGACGCCTGCCCCTTAACCGGGCAGGCGTTTTTTT
>gi|339511397|emb|FR877557.1|:3826690-3826897 Salmonella bongori NCTC 12419, culture collection SGSC SARC11, complete genome-p.c.VAL:84.44%-taxID:218493-CM-MODEL_TRUE
GTAGATGCTCATTCCATCTCTTATGCTCGCCGTCTGGCTTCATAAACTCAGGAATGATGCAGAGCCGTTTACGGTGCTTATCGTCCACTGACAGATGTCGCTTACGCCTCATCAAACACCCTGGACACAACGTTGAGTGAAGCACCCCTTTATGTTGTCATATAGACCTGTTTTGACGCCTGCCCCTTAACCGGGCAGGCGTTTTTTT
>gi|604081859|gb|CP007398.1|:4012055-4012262 Salmonella enterica subsp. enterica serovar Enteritidis str. EC20121753 genome-p.c.VAL:86.94%-taxID:1412551-CM-MODEL_TRUE
GTAGATGCTCATTCCATCTCTTATGTTCGCCTTCTGGCCTCATAAACTCAGGAATGATGCAGAGCCGTTTACGGTGCTTATCGTCCACTGACAGATGTCGCTTACGCCTCATCAAACACCCTGGACACAACGTTGAGTGAAGCACCCCTTTATGTTGTCATACAGACCTGTTTTGACGCCTGCCCCTTAACCGGGCAGGCGTTTTTTT
>gi|618631222|gb|CP007581.1|:4217953-4218160 Salmonella enterica subsp. enterica serovar Typhimurium strain 138736, complete genome-p.c.VAL:86.94%-taxID:90371-CM-MODEL_TRUE
GTAGATGCTCATTCCATCTCTTATGTTCGCCTTCTGGCCTCATAAACTCAGGAATGATGCAGAGCCGTTTACGGTGCTTATCGTCCACTGACAGATGTCGCTTACGCCTCATCAAACACCCTGGACACAACGTTGAGTGAAGCACCCCTTTATGTTGTCATACAGACCTGTTTTGACGCCTGCCCCTTAACCGGGCAGGCGTTTTTTT
>gi|723220061|gb|CP009850.1|:c4599301-4599099 Enterobacter cloacae strain ECNIH4, complete genome-p.c.VAL:88.07%-taxID:550-CM-MODEL_TRUE
GTAGATGCTCATTCCATCTCTTATGTTCGCCTTAGTGCCTCATAAACTCAGGAATGACGCAGAGCCATTTACGGTGCTTATCGTCCACTGACAGATGTCGCTTCGGCCTCATCAGACACCATGGACATAACGTTGAGTGAAGCACCAAATATGTTGTCTTACAGACCTGTTTTAACGCCTGCTTTTATAGCAGGCGTTTTTTT
>gi|604038114|gb|CP007358.1|:3997595-3997802 Salmonella enterica subsp. enterica serovar Enteritidis str. EC20100130, complete genome-p.c.VAL:86.94%-taxID:1412464-CM-MODEL_TRUE
GTAGATGCTCATTCCATCTCTTATGTTCGCCTTCTGGCCTCATAAACTCAGGAATGATGCAGAGCCGTTTACGGTGCTTATCGTCCACTGACAGATGTCGCTTACGCCTCATCAAACACCCTGGACACAACGTTGAGTGAAGCACCCCTTTATGTTGTCATACAGACCTGTTTTGACGCCTGCCCCTTAACCGGGCAGGCGTTTTTTT
>gi|299060424|emb|FP236843.1|:235018-235222 Erwinia billingiae strain Eb661 complete chromosome-p.c.VAL:64.14%-taxID:634500-CM-MODEL_TRUE
GTAGATGCTCATTCCACTCCTTATGATTGTTAACGCTTCATAAACCAGGAATGATGCAGAGCCCTTTACGGTACCTGTTGTCCACCCGCCAGTCTCGCTTCGGCCTTACTGGAGTCCAAGGACAATACGTTGAGTCAGGTACCAGCCAAATTGTCTTACCGACCTGATCTTTACACCTGCCAGTTTGGCAGGTGTTTTTTTTGTC
>gi|511525997|gb|CP005991.1|:3198455-3198660 Enterobacter sp. R4-368, complete genome-p.c.VAL:84.38%-taxID:1166130-CM-MODEL_TRUE
GTAGATGCTCATTCCATCTCTTATGTTCGCCTTCAGGCTTCATAAACTCAGGAATGATGCAGAGCCGTTTACGGTGCTTATCGTCCACAGACAGATGTCGCTTCGGCCTCATCAAACACCATGGACATAACGTTGAGTGAAGCACCCATTTAGTTGTCAAAGACCTGTTTTAACGCCTGCCTGAGTATTCCGGCAGGCGTTTTTTT
>gi|767842734|gb|CP010282.1|:c4545225-4545018 Salmonella enterica subsp. enterica serovar Newport str. CVM 21538, complete genome-p.c.VAL:86.94%-taxID:796731-CM-MODEL_TRUE
GTAGATGCTCATTCCATCTCTTATGTTCGCCTTCTGGCCTCATAAACTCAGGAATGATGCAGAGCCGTTTACGGTGCTTATCGTCCACTGACAGATGTCGCTTACGCCTCATCAAACACCCTGGACACAACGTTGAGTGAAGCACCCCTTTATGTTGTCATACAGACCTGTTTTGACGCCTGCCCCTTAACCGGGCAGGCGTTTTTTT
>gi|767833982|gb|CP010279.1|:3659070-3659277 Salmonella enterica subsp. enterica serovar Newport str. CVM 22425, complete genome-p.c.VAL:86.94%-taxID:796730-CM-MODEL_TRUE
GTAGATGCTCATTCCATCTCTTATGTTCGCCTTCTGGCCTCATAAACTCAGGAATGATGCAGAGCCGTTTACGGTGCTTATCGTCCACTGACAGATGTCGCTTACGCCTCATCAAACACCCTGGACACAACGTTGAGTGAAGCACCCCTTTATGTTGTCATACAGACCTGTTTTGACGCCTGCCCCTTAACCGGGCAGGCGTTTTTTT
>gi|932277743|gb|CP009768.1|:c4588050-4587843 Salmonella enterica subsp. enterica serovar Enteritidis strain FORC_007, complete genome-p.c.VAL:86.94%-taxID:149539-CM-MODEL_TRUE
GTAGATGCTCATTCCATCTCTTATGTTCGCCTTCTGGCCTCATAAACTCAGGAATGATGCAGAGCCGTTTACGGTGCTTATCGTCCACTGACAGATGTCGCTTACGCCTCATCAAACACCCTGGACACAACGTTGAGTGAAGCACCCCTTTATGTTGTCATACAGACCTGTTTTGACGCCTGCCCCTTAACCGGGCAGGCGTTTTTTT
>gi|407062746|gb|CP003301.1|:c5206333-5206127 Escherichia coli O104:H4 str. 2009EL-2071, complete genome-p.c.VAL:100.0%-taxID:1133853-CM-MODEL_TRUE
GTAGATGCTCATTCCATCTCTTATGTTCGCCTTAGTGCCTCATAAACTCCGGAATGACGCAGAGCCGTTTACGGTGCTTATCGTCCACTGACAGATGTCGCTTATGCCTCATCAGACACCATGGACACAACGTTGAGTGAAGCACCCACTTGTTGTCATACAGACCTGTTTTAACGCCTGCTCCGTAATAAGAGCAGGCGTTTTTTT
>gi|660577155|gb|CP008797.1|:164688-164899 Klebsiella pneumoniae subsp. pneumoniae KPNIH24, complete genome-p.c.VAL:87.05%-taxID:1225181-CM-MODEL_TRUE
GTAGATGCTCATTCCATCTCTTATGTTCGCCTTCGTGCCTCATAAACTCCGGAATGATGCAGAGCCGTTCTTACGGTGCTTATCGTCCACTGACAGATGTCGCATTTATGCCTCATCAAACACCATGGACATTACGTTGAGTGAAGCACCCAATTTGTTGTCAAACAGACCTGTTTTAACGCCTGCCCTGATTTCAGCGCAGGCGTTTTTTT
>gi|603277862|gb|CP007434.1|:4012040-4012247 Salmonella enterica subsp. enterica serovar Enteritidis str. EC20120200 genome-p.c.VAL:86.94%-taxID:1412529-CM-MODEL_TRUE
GTAGATGCTCATTCCATCTCTTATGTTCGCCTTCTGGCCTCATAAACTCAGGAATGATGCAGAGCCGTTTACGGTGCTTATCGTCCACTGACAGATGTCGCTTACGCCTCATCAAACACCCTGGACACAACGTTGAGTGAAGCACCCCTTTATGTTGTCATACAGACCTGTTTTGACGCCTGCCCCTTAACCGGGCAGGCGTTTTTTT
>gi|30407157|emb|AL513382.1|:c3479325-3479118 Salmonella enterica subsp. enterica serovar Typhi str. CT18, complete chromosome-p.c.VAL:86.94%-taxID:220341-CM-MODEL_TRUE
GTAGATGCTCATTCCATCTCTTATGTTCGCCTTCTGGCCTCATAAACTCAGGAATGATGCAGAGCCGTTTACGGTGCTTATCGTCCACTGACAGATGTCGCTTACGCCTCATCAAACACCCTGGACACAACGTTGAGTGAAGCACCCCTTTATGTTGTCATACAGACCTGTTTTGACGCCTGCCCCTTAACCGGGCAGGCGTTTTTTT
>gi|808715606|gb|CP010442.1|:102703-102909 Escherichia coli K-12 strain ER3466, complete genome-p.c.VAL:100.0%-taxID:83333-CM-MODEL_TRUE
GTAGATGCTCATTCCATCTCTTATGTTCGCCTTAGTGCCTCATAAACTCCGGAATGACGCAGAGCCGTTTACGGTGCTTATCGTCCACTGACAGATGTCGCTTATGCCTCATCAGACACCATGGACACAACGTTGAGTGAAGCACCCACTTGTTGTCATACAGACCTGTTTTAACGCCTGCTCCGTAATAAGAGCAGGCGTTTTTTT
>gi|205271127|emb|AM933173.1|:c3686558-3686351 Salmonella enterica subsp. enterica serovar Gallinarum str. 287/91 complete genome-p.c.VAL:86.1%-taxID:550538-CM-MODEL_TRUE
GTAGATGCTCATTCCATCTCTTATGTTCGCCTTCTGGCCTCATAAACTCAGGAATGATGCAGAGCCGTTTACGGTGCTTATCGTCCACTGACAGATTTCGCTTACGCCTCATCAAACACCCTGGACACAACGTTGAGTGAAGCACCCCTTTATGTTGTCATACAGACCTGTTTTGACGCCTGCCCCTTAACCGGGCAGGCGTTTTTTT
>gi|719628246|gb|CP009461.1|:c4701746-4701535 Klebsiella pneumoniae strain XH209, complete genome-p.c.VAL:86.22%-taxID:573-CM-MODEL_TRUE
GTAGATGCTCATTCCATCTCTTATGTTCGCCTTCGTGCCTCATAAACTCCGGAATGATGCAGAGCCGTTCTTACGGTGCTTATCGTCCACTGACAGATGTCGCATTTATGCCTCATCAAACACCATGGACATTACGTTGAGTGAAGCACCCAATTTGTTGTTAAACAGACCTGTTTTAACGCCTGCCCTGATTTCAGCGCAGGCGTTTTTTT
>gi|383796300|gb|CP003416.1|:57902-58109 Salmonella enterica subsp. enterica serovar Heidelberg str. B182, complete genome-p.c.VAL:86.94%-taxID:1160717-CM-MODEL_TRUE
GTAGATGCTCATTCCATCTCTTATGTTCGCCTTCTGGCCTCATAAACTCAGGAATGATGCAGAGCCGTTTACGGTGCTTATCGTCCACTGACAGATGTCGCTTACGCCTCATCAAACACCCTGGACACAACGTTGAGTGAAGCACCCCTTTATGTTGTCATACAGACCTGTTTTGACGCCTGCCCCTTAACCGGGCAGGCGTTTTTTT
>gi|334732565|gb|CP002824.1|:1646713-1646925 Enterobacter aerogenes KCTC 2190, complete genome-p.c.VAL:84.21%-taxID:1028307-CM-MODEL_TRUE
GTAGATGCTCATTCCATCTCTTATGTTCGCCTTCGTGCCTCATAAACTCGGGAATGATGCAGAGCCGTACTTACGGTGCTTATCGTCCACTGATAGATGTCGCATTTTATGTCTCATCAAACACCATGGACATTACGTTGAGTGAAGCACCCAATTTGTTGTCAAACAGACCTGTTTTAACGCCTGCCCTGATTTCAGCGCAGGCGTTTTTTT
>gi|700334450|gb|CP009706.1|:c3751515-3751313 Hafnia alvei FB1, complete genome-p.c.VAL:52.99%-taxID:1453496-CM-MODEL_TRUE
TCACTCTTTTATGTCAGCGACCGCAATAGCGAGTCAGGCTACATAAGCCATCGAATGACGCCAAAGTAAGGTGCCTACCGTCCAATTATCGATAACAGTCGCTTATGCGCTTTATCAAACTCGGGGCGACACGTTGAGTGAGGCACCACCTATTTAATGTCCGACTGTGATGATTGGTTCATCAGCCTGGGACATAAAATGAA
>gi|569550235|gb|CP003999.1|:c5113172-5112961 Klebsiella pneumoniae subsp. pneumoniae Kp13, complete genome-p.c.VAL:87.05%-taxID:1123862-CM-MODEL_TRUE
GTAGATGCTCATTCCATCTCTTATGTTCGCCTTCGTGCCTCATAAACTCCGGAATGATGCAGAGCCGTTCTTACGGTGCTTATCGTCCACTGACAGATGTCGCATTTATGCCTCATCAAACACCATGGACATTACGTTGAGTGAAGCACCCAATTTGTTGTCAAACAGACCTGTTTTAACGCCTGCCCTGATTTCAGCGCAGGCGTTTTTTT
>gi|169887498|gb|CP000948.1|:4083375-4083581 Escherichia coli str. K12 substr. DH10B, complete genome-p.c.VAL:100.0%-taxID:316385-CM-MODEL_TRUE
GTAGATGCTCATTCCATCTCTTATGTTCGCCTTAGTGCCTCATAAACTCCGGAATGACGCAGAGCCGTTTACGGTGCTTATCGTCCACTGACAGATGTCGCTTATGCCTCATCAGACACCATGGACACAACGTTGAGTGAAGCACCCACTTGTTGTCATACAGACCTGTTTTAACGCCTGCTCCGTAATAAGAGCAGGCGTTTTTTT
>gi|152958308|gb|CP000720.1|:222226-222451 Yersinia pseudotuberculosis IP 31758, complete genome-p.c.VAL:62.78%-taxID:349747-CM-MODEL_TRUE
GTAGATGCTCATCCCACTTATTATGACAGCTTGGCCATTAAGGCTAATTTAGCTTCATAAACCCAGGGATGACGCAGAGCCGATTTTAGAGTGCCTATTGTCCATGTAACCGATGTTGAGTAATGTCATCACATACCGGGCATAACGTTGAGTGAGGCACTGATATTGTTGTCTATCGACCTGAAAATTTTAGACACTTGCCCTTTTCGGCAAGTGTTTTTTTTTG
>gi|194709404|gb|CP001127.1|:4020964-4021171 Salmonella enterica subsp. enterica serovar Schwarzengrund str. CVM19633, complete genome-p.c.VAL:86.94%-taxID:439843-CM-MODEL_TRUE
GTAGATGCTCATTCCATCTCTTATGTTCGCCTTCTGGCCTCATAAACTCAGGAATGATGCAGAGCCGTTTACGGTGCTTATCGTCCACTGACAGATGTCGCTTACGCCTCATCAAACACCCTGGACACAACGTTGAGTGAAGCACCCCTTTATGTTGTCATACAGACCTGTTTTGACGCCTGCCCCTTAACCGGGCAGGCGTTTTTTT
>gi|675817415|emb|LM997306.1|:38051-38257 Escherichia coli genome assembly FHI90, scaffold scaffold-18_contig-13.0_1_92023_[organism:Escherichia-p.c.VAL:100.0%-taxID:562-CM-MODEL_TRUE
GTAGATGCTCATTCCATCTCTTATGTTCGCCTTAGTGCCTCATAAACTCCGGAATGACGCAGAGCCGTTTACGGTGCTTATCGTCCACTGACAGATGTCGCTTATGCCTCATCAGACACCATGGACACAACGTTGAGTGAAGCACCCACTTGTTGTCATACAGACCTGTTTTAACGCCTGCTCCGTAATAAGAGCAGGCGTTTTTTT
>gi|523811606|gb|CP006053.1|:c4683684-4683477 Salmonella enterica subsp. enterica serovar Bareilly str. CFSAN000189, complete genome-p.c.VAL:86.94%-taxID:1173427-CM-MODEL_TRUE
GTAGATGCTCATTCCATCTCTTATGTTCGCCTTCTGGCCTCATAAACTCAGGAATGATGCAGAGCCGTTTACGGTGCTTATCGTCCACTGACAGATGTCGCTTACGCCTCATCAAACACCCTGGACACAACGTTGAGTGAAGCACCCCTTTATGTTGTCATACAGACCTGTTTTGACGCCTGCCCCTTAACCGGGCAGGCGTTTTTTT
>gi|81244029|gb|CP000036.1|:3834349-3834555 Shigella boydii Sb227, complete genome-p.c.VAL:100.0%-taxID:300268-CM-MODEL_TRUE
GTAGATGCTCATTCCATCTCTTATGTTCGCCTTAGTGCCTCATAAACTCCGGAATGACGCAGAGCCGTTTACGGTGCTTATCGTCCACTGACAGATGTCGCTTATGCCTCATCAGACACCATGGACACAACGTTGAGTGAAGCACCCACTTGTTGTCATACAGACCTGTTTTAACGCCTGCTCCGTAATAAGAGCAGGCGTTTTTTT
>gi|564743501|gb|CP005995.1|:2662440-2662647 Salmonella enterica subsp. enterica serovar Heidelberg str. CFSAN002064, complete genome-p.c.VAL:86.94%-taxID:1299044-CM-MODEL_TRUE
GTAGATGCTCATTCCATCTCTTATGTTCGCCTTCTGGCCTCATAAACTCAGGAATGATGCAGAGCCGTTTACGGTGCTTATCGTCCACTGACAGATGTCGCTTACGCCTCATCAAACACCCTGGACACAACGTTGAGTGAAGCACCCCTTTATGTTGTCATACAGACCTGTTTTGACGCCTGCCCCTTAACCGGGCAGGCGTTTTTTT
>gi|603110875|gb|CP007315.1|:4012052-4012259 Salmonella enterica subsp. enterica serovar Enteritidis str. SA20094521 genome-p.c.VAL:86.94%-taxID:1412484-CM-MODEL_TRUE
GTAGATGCTCATTCCATCTCTTATGTTCGCCTTCTGGCCTCATAAACTCAGGAATGATGCAGAGCCGTTTACGGTGCTTATCGTCCACTGACAGATGTCGCTTACGCCTCATCAAACACCCTGGACACAACGTTGAGTGAAGCACCCCTTTATGTTGTCATACAGACCTGTTTTGACGCCTGCCCCTTAACCGGGCAGGCGTTTTTTT
>gi|751399318|gb|CP010585.1|:3875241-3875447 Escherichia coli strain C41(DE3), complete genome-p.c.VAL:99.04%-taxID:562-CM-MODEL_TRUE
GTAGATGCTCATTCTATCTCTTATGTTCGCCTTAGTGCCTCATAAACTCCGGAATGACGCAGAGCCGTTTACGGTGCTTATCGTCCACTGACAGATGTCGCTTATGCCTCATCAGACACCATGGACACAACGTTGAGTGAAGCACCCACTTGTTGTCATACAGACCTGTTTTAACGCCTGCTCCGTAATAAGAGCAGGCGTTTTTTT
>gi|270342133|gb|CP001836.1|:c4426841-4426640 Dickeya dadantii Ech586, complete genome-p.c.VAL:63.6%-taxID:590409-CM-MODEL_TRUE
GTAGATGCTCATTCCACCCTCTATGTTTGCTTCGGCTTCATAAACCTGGGAATGACGCAGAGCCATTTACGGTGCCTGACGTCCAGTTATTGATGAAGTGCTGTTTCATCGCGGTTGGACGTAATGTTGAGTGGGGCACCTTAAAGTTGTCTTTCAGACCTGATTTTTATTGCACGCTTGTCGCTGGTCGGCAAGCGTTTTT
>gi|270342133|gb|CP001836.1|:c3517807-3517604 Dickeya dadantii Ech586, complete genome-p.c.VAL:53.36%-taxID:590409-CM-MODEL_TRUE
CTCATTCAACTGGTTATGATAGCAATGTAAAAAACATGCTCATAACGCTCGGAATGATGCCAAAAGATAAGGTGCCTATCGTCCAGCATTATTGATAACTGCCCTCGGGCTTTATCACACATCGGGCGACACGTTGAGTGAGGCACCGCCTATTCAGAGACCCGGTCAGACAGTTACTGTGTGACCGGGTTTTGTTTTGGGGCA
>gi|402803765|gb|CP003776.1|:c4498796-4498590 Pectobacterium carotovorum subsp. carotovorum PCC21, complete genome-p.c.VAL:67.61%-taxID:1218933-CM-MODEL_TRUE
GTAGATGCTCATTCCACCTTCTATGCTTGCTTCGGCTTCATAATCCTGGGAATGACGCAGAGCCAATTTGAGGTGCCTATCGTCCAACTCCAGATGAAGATGCAAATCTCCATCGGGCCTTCCGGACATAACGTTGAGTGAGGCACCATTCTGTTGTCTGACAGACCTGATATTTTCAACGCTTACCGTTTATCGGTAAGCGTTTTT
>gi|822095036|gb|CP011104.1|:c1608152-1607937 Photorhabdus temperata subsp. thracensis strain DSM 15199, complete genome-p.c.VAL:61.45%-taxID:230089-CM-MODEL_TRUE
GTAGATGCTCATCCTATTTCTTATGACAGCACATGCTTCATAAACCCAGGGATGATGCAGAGCTGATTATCGGTGCCTATTGTCCATGTCACAGATGAGTAAGATATAGCCATCTTTTCATCGCCGATCGGACTTAACGTTGAGTGAGGCACTATCCGTCTGTAGACCTGATTGTATTTGTACACCTATCTTTATTTCTAGGATAGGTGTTTTTTT
>gi|801066488|gb|CP011134.1|:4327870-4328076 Escherichia coli VR50, complete genome-p.c.VAL:100.0%-taxID:941323-CM-MODEL_TRUE
GTAGATGCTCATTCCATCTCTTATGTTCGCCTTAGTGCCTCATAAACTCCGGAATGACGCAGAGCCGTTTACGGTGCTTATCGTCCACTGACAGATGTCGCTTATGCCTCATCAGACACCATGGACACAACGTTGAGTGAAGCACCCACTTGTTGTCATACAGACCTGTTTTAACGCCTGCTCCGTAATAAGAGCAGGCGTTTTTTT
>gi|602758695|gb|CP007270.1|:3357761-3357967 Salmonella enterica subsp. enterica serovar Enteritidis str. EC20121176, complete genome-p.c.VAL:71.07%-taxID:1412593-CM-MODEL_TRUE
CGTTGACGCCATATGACGGGCATTGCGCGACGGGTGGAGAATTATACNNNNNATGATGCAGAGCCGTTTACGGTGCTTATCGTCCACTGACAGATGTCGCTTACGCCTCATCAAACACCCTGGACACAACGTTGAGTGAAGCACCCCTTTATGTTGTCATACAGACCTGTTTTGACGCCTGCCCCTTAACCGGGCAGGCGTTTTTTT
>gi|549815675|gb|CP006648.1|:4562842-4563053 Klebsiella pneumoniae CG43, complete genome-p.c.VAL:87.05%-taxID:1244085-CM-MODEL_TRUE
GTAGATGCTCATTCCATCTCTTATGTTCGCCTTCGTGCCTCATAAACTCCGGAATGATGCAGAGCCGTTCTTACGGTGCTTATCGTCCACTGACAGATGTCGCATTTATGCCTCATCAAACACCATGGACATTACGTTGAGTGAAGCACCCAATTTGTTGTCAAACAGACCTGTTTTAACGCCTGCCCTGATTTCAGCGCAGGCGTTTTTTT
>gi|696581462|gb|CP009561.1|:1222170-1222377 Salmonella enterica subsp. enterica serovar Newport str. CVM N18486, complete genome-p.c.VAL:86.94%-taxID:858306-CM-MODEL_TRUE
GTAGATGCTCATTCCATCTCTTATGTTCGCCTTCTGGCCTCATAAACTCAGGAATGATGCAGAGCCGTTTACGGTGCTTATCGTCCACTGACAGATGTCGCTTACGCCTCATCAAACACCCTGGACACAACGTTGAGTGAAGCACCCCTTTATGTTGTCATACAGACCTGTTTTGACGCCTGCCCCTTAACCGGGCAGGCGTTTTTTT
>gi|603019108|gb|CP007302.1|:4012043-4012250 Salmonella enterica subsp. enterica serovar Enteritidis str. SA20093421 genome-p.c.VAL:86.94%-taxID:1412514-CM-MODEL_TRUE
GTAGATGCTCATTCCATCTCTTATGTTCGCCTTCTGGCCTCATAAACTCAGGAATGATGCAGAGCCGTTTACGGTGCTTATCGTCCACTGACAGATGTCGCTTACGCCTCATCAAACACCCTGGACACAACGTTGAGTGAAGCACCCCTTTATGTTGTCATACAGACCTGTTTTGACGCCTGCCCCTTAACCGGGCAGGCGTTTTTTT
>gi|926677775|gb|CP012300.1|:c4940941-4940730 Klebsiella pneumoniae subsp. pneumoniae strain HKUOPLC, complete genome-p.c.VAL:87.05%-taxID:72407-CM-MODEL_TRUE
GTAGATGCTCATTCCATCTCTTATGTTCGCCTTCGTGCCTCATAAACTCCGGAATGATGCAGAGCCGTTCTTACGGTGCTTATCGTCCACTGACAGATGTCGCATTTATGCCTCATCAAACACCATGGACATTACGTTGAGTGAAGCACCCAATTTGTTGTCAAACAGACCTGTTTTAACGCCTGCCCTGATTTCAGCGCAGGCGTTTTTTT
>gi|374356928|gb|CP003109.1|:4575800-4576006 Escherichia coli O55:H7 str. RM12579, complete genome-p.c.VAL:100.0%-taxID:1048689-CM-MODEL_TRUE
GTAGATGCTCATTCCATCTCTTATGTTCGCCTTAGTGCCTCATAAACTCCGGAATGACGCAGAGCCGTTTACGGTGCTTATCGTCCACTGACAGATGTCGCTTATGCCTCATCAGACACCATGGACACAACGTTGAGTGAAGCACCCACTTGTTGTCATACAGACCTGTTTTAACGCCTGCTCCGTAATAAGAGCAGGCGTTTTTTT
>gi|834903891|gb|CP011364.1|:c502584-502381 Edwardsiella sp. EA181011, complete genome-p.c.VAL:63.75%-taxID:1578828-CM-MODEL_TRUE
GTAGATGCTCATTCGCCCCCTTATGTTTGCGTAAGCTTCATAAATCTGAGAATGATGCAGAGCCGACTTGTGGTGCCTATCGTCCGAATCGTGCTGTCCCTAGCGCCAGCATGTCACGGACACGTCGTTGAGTGAGGCACCGATCAGTTGTCTTAAGATCTGATTGTCCTTTTTCAACACTTGCCTGATGGCAGGTGTTTTTTT
>gi|828945832|gb|CP011618.1|:c3396920-3396716 Klebsiella oxytoca strain CAV1335, complete genome-p.c.VAL:64.14%-taxID:571-CM-MODEL_TRUE
GTAGATGCTCATTCCATCTCTTATGTTCGCCTTAGTGCCTCATAAACTCAGGAATGATGCAGAGCCGTTTTACGGTGCTTATCGTCCACTGACAGATGTCGCATTTTATATGCTAAATCATTCATAATGTGTCGAGACGGCCAGCACGGGAATCCCCAGGAGCTTACAAAGGTAAGTGACTGGAGTGAGCGTGTGCAGCTAACGA
>gi|901905107|gb|CP011790.1|:4004871-4005077 Salmonella enterica subsp. enterica serovar Enteritidis strain SEE1, complete genome-p.c.VAL:86.49%-taxID:149539-CM-MODEL_TRUE
GTAGATGCTCATTCCATCTCTTATGTTCGCCTTCTGGCTCATAAACTCAGGAATGATGCAGAGCCGTTTACGGTGCTTATCGTCCACTGACAGATGTCGCTTACGCCTCATCAAACACCCTGGACACAACGTTGAGTGAAGCACCCCTTTATGTTGTCATACAGACCTGTTTTGACGCCTGCCCCTTAACCGGGCAGGCGTTTTTTT
>gi|675819736|emb|LM996299.1|:c50286-50080 Escherichia coli genome assembly FHI25, scaffold scaffold-12_contig-15.0_1_88343_[organism:Escherichia-p.c.VAL:100.0%-taxID:562-CM-MODEL_TRUE
GTAGATGCTCATTCCATCTCTTATGTTCGCCTTAGTGCCTCATAAACTCCGGAATGACGCAGAGCCGTTTACGGTGCTTATCGTCCACTGACAGATGTCGCTTATGCCTCATCAGACACCATGGACACAACGTTGAGTGAAGCACCCACTTGTTGTCATACAGACCTGTTTTAACGCCTGCTCCGTAATAAGAGCAGGCGTTTTTTT
>gi|558570689|gb|CP006736.1|:c3624467-3624262 Shigella dysenteriae 1617, complete genome-p.c.VAL:97.61%-taxID:754093-CM-MODEL_TRUE
GTAGATGCTCATTCCATCTCCTATGTTCGCCTTAGTGCCTCATAAACTCCGGAATGACGCAGAGCCGTTTACGGTGCTTATCGTCCACTGACAGATGTCGCTTATGCCTCATCAGACACCATGGACACAACGTTGAGTGAAGCACCCACTTGTTGTCATACAGACCCGTTTTAACGCCTGCTCCGTAATAAGAGCAGGCGTTTTTT
>gi|666001753|gb|CP008805.1|:4834968-4835174 Escherichia coli O157:H7 str. SS17, complete genome-p.c.VAL:100.0%-taxID:1328859-CM-MODEL_TRUE
GTAGATGCTCATTCCATCTCTTATGTTCGCCTTAGTGCCTCATAAACTCCGGAATGACGCAGAGCCGTTTACGGTGCTTATCGTCCACTGACAGATGTCGCTTATGCCTCATCAGACACCATGGACACAACGTTGAGTGAAGCACCCACTTGTTGTCATACAGACCTGTTTTAACGCCTGCTCCGTAATAAGAGCAGGCGTTTTTTT
>gi|443901024|emb|FO203355.1|:c3770270-3770058 Enterobacter aerogenes EA1509E complete genome-p.c.VAL:85.02%-taxID:935296-CM-MODEL_TRUE
GTAGATGCTCATTCCATCTCTTATGTTCGCCTTCGTGCCTCATAAACTCGGGAATGATGCAGAGCCGTACTTACGGTGCTTATCGTCCACTGATAGATGTCGCATTTTATGTCTCATCAAACACCATGGACATAACGTTGAGTGAAGCACCCAATTTGTTGTCAAACAGACCTGTTTTAACGCCTGCCCTGATTTCAGCGCAGGCGTTTTTTT
>gi|857137982|gb|CP011495.1|:563974-564180 Escherichia coli strain NCM3722, complete genome-p.c.VAL:100.0%-taxID:562-CM-MODEL_TRUE
GTAGATGCTCATTCCATCTCTTATGTTCGCCTTAGTGCCTCATAAACTCCGGAATGACGCAGAGCCGTTTACGGTGCTTATCGTCCACTGACAGATGTCGCTTATGCCTCATCAGACACCATGGACACAACGTTGAGTGAAGCACCCACTTGTTGTCATACAGACCTGTTTTAACGCCTGCTCCGTAATAAGAGCAGGCGTTTTTTT
>gi|603565268|gb|CP007354.1|:4011982-4012189 Salmonella enterica subsp. enterica serovar Enteritidis str. EC20120528 genome-p.c.VAL:86.94%-taxID:1412537-CM-MODEL_TRUE
GTAGATGCTCATTCCATCTCTTATGTTCGCCTTCTGGCCTCATAAACTCAGGAATGATGCAGAGCCGTTTACGGTGCTTATCGTCCACTGACAGATGTCGCTTACGCCTCATCAAACACCCTGGACACAACGTTGAGTGAAGCACCCCTTTATGTTGTCATACAGACCTGTTTTGACGCCTGCCCCTTAACCGGGCAGGCGTTTTTTT
>gi|603619939|gb|CP007350.1|:4012054-4012261 Salmonella enterica subsp. enterica serovar Enteritidis str. EC20120496 genome-p.c.VAL:86.94%-taxID:1412556-CM-MODEL_TRUE
GTAGATGCTCATTCCATCTCTTATGTTCGCCTTCTGGCCTCATAAACTCAGGAATGATGCAGAGCCGTTTACGGTGCTTATCGTCCACTGACAGATGTCGCTTACGCCTCATCAAACACCCTGGACACAACGTTGAGTGAAGCACCCCTTTATGTTGTCATACAGACCTGTTTTGACGCCTGCCCCTTAACCGGGCAGGCGTTTTTTT
>gi|604013995|gb|CP007335.1|:4012035-4012242 Salmonella enterica subsp. enterica serovar Enteritidis str. EC20120580 genome-p.c.VAL:86.94%-taxID:1412603-CM-MODEL_TRUE
GTAGATGCTCATTCCATCTCTTATGTTCGCCTTCTGGCCTCATAAACTCAGGAATGATGCAGAGCCGTTTACGGTGCTTATCGTCCACTGACAGATGTCGCTTACGCCTCATCAAACACCCTGGACACAACGTTGAGTGAAGCACCCCTTTATGTTGTCATACAGACCTGTTTTGACGCCTGCCCCTTAACCGGGCAGGCGTTTTTTT
>gi|660567586|gb|CP008788.1|:212212-212416 Klebsiella oxytoca KONIH1, complete genome-p.c.VAL:63.49%-taxID:1333852-CM-MODEL_TRUE
GTAGATGCTCATTCCATCTCTTATGTTCGCCTTAGTGCCTCATAAACTCAGGAATGATGCAGAGCCGTTTTACGGTGCTTATCGTCCACTGACAGATGTCGCATTTTATATGCTAAATCATTCATGATGTGTCGAGACGGCCAGCACGGGAATCTCCAGGAGCTTACAAAGGTAAGTGACTGGGGTGAGCGTGTGCAGCCAACGA
>gi|400173048|gb|CP003737.1|:c4559976-4559775 Enterobacter cloacae subsp. cloacae ENHKU01, complete genome-p.c.VAL:87.61%-taxID:1211025-CM-MODEL_TRUE
GTAGATGCTCATTCCATCTCTTATGTTCGCCTTAGTGCCTCATAAACTCAGGAATGACGCAGAGCCATTTACGGTGCTTATCGTCCACTGACAGATGTCGCTTCGGCCTCATCAGACACCATGGACATAACGTTGAGTGAAGCACCAAATATGTTGTCTTACAGACCTGTTTTAACGCCTGCTTTTATAGCAGGCGTTTTTT
>gi|602847897|gb|CP007292.1|:4012037-4012244 Salmonella enterica subsp. enterica serovar Enteritidis str. SA19994216 genome-p.c.VAL:86.94%-taxID:1412499-CM-MODEL_TRUE
GTAGATGCTCATTCCATCTCTTATGTTCGCCTTCTGGCCTCATAAACTCAGGAATGATGCAGAGCCGTTTACGGTGCTTATCGTCCACTGACAGATGTCGCTTACGCCTCATCAAACACCCTGGACACAACGTTGAGTGAAGCACCCCTTTATGTTGTCATACAGACCTGTTTTGACGCCTGCCCCTTAACCGGGCAGGCGTTTTTTT
>gi|640850664|gb|CP007731.1|:167059-167270 Klebsiella pneumoniae subsp. pneumoniae KPNIH27, complete genome-p.c.VAL:87.05%-taxID:1328324-CM-MODEL_TRUE
GTAGATGCTCATTCCATCTCTTATGTTCGCCTTCGTGCCTCATAAACTCCGGAATGATGCAGAGCCGTTCTTACGGTGCTTATCGTCCACTGACAGATGTCGCATTTATGCCTCATCAAACACCATGGACATTACGTTGAGTGAAGCACCCAATTTGTTGTCAAACAGACCTGTTTTAACGCCTGCCCTGATTTCAGCGCAGGCGTTTTTTT
>gi|602782948|gb|CP007266.1|:3992971-3993178 Salmonella enterica subsp. enterica serovar Enteritidis str. EC20110223, complete genome-p.c.VAL:86.94%-taxID:1412451-CM-MODEL_TRUE
GTAGATGCTCATTCCATCTCTTATGTTCGCCTTCTGGCCTCATAAACTCAGGAATGATGCAGAGCCGTTTACGGTGCTTATCGTCCACTGACAGATGTCGCTTACGCCTCATCAAACACCCTGGACACAACGTTGAGTGAAGCACCCCTTTATGTTGTCATACAGACCTGTTTTGACGCCTGCCCCTTAACCGGGCAGGCGTTTTTTT
>gi|742989218|gb|CP010384.1|:185121-185323 Enterobacter cloacae strain 34399, complete genome-p.c.VAL:88.07%-taxID:550-CM-MODEL_TRUE
GTAGATGCTCATTCCATCTCTTATGTTCGCCTTAAGGCCTCATAAACTCAGGAATGACGCAGAGCCGTTTACGGTGCTTATCGTCCACTGACAGATGTCGCTTCGGCCTCATCAGACACCATGGACACAACGTTGAGTGAAGCACCAAATATGTTGTCTTACAGACCTGTTTTAACGCCTGCTTTTATAGCAGGCTTTTTTTT
>gi|218354981|emb|CU928158.2|:c3797372-3797166 Escherichia fergusonii ATCC 35469 chromosome, complete genome-p.c.VAL:95.28%-taxID:585054-CM-MODEL_TRUE
GTAGATGCTCATTCCATCTCTTATGTTCGCCTTAGTGCCTCATAAACTCAGGAATGACGCAGAGCCGTTTACGGTGCTTATCGTCCACTGACAGATGTCGCTTATGCCTCATCAAACACCATGGACATAACGTTGAGTGAAGCACCCAATTGTTGTCAAACAGACCTGTTTTAACGCCTGCTCCGTAATAAGAGCAGGCGTTTTTTT
>gi|914828066|gb|CP012346.1|:c4461720-4461513 Salmonella enterica subsp. enterica serovar Panama str. ATCC 7378, complete genome-p.c.VAL:86.1%-taxID:1124961-CM-MODEL_TRUE
GTAGATGCTCATTCCATCTCTTATGTTCGCCTTCTGGCTTCATAAACTCAGGAATGATGCAGAGCCGTTTACGGTGCTTATCGTCCACTGACAGATGTCGCTTACGCCTCATCAAACACCCTGGACACAACGTTGAGTGAAGCACCCCTTTATGTTGTCATACAGACCTGTTTTGACGCCTGCCCCTTAACCGGGCAGGCGTTTTTTT
>gi|482539349|gb|CP003836.1|:4136544-4136751 Salmonella enterica subsp. enterica serovar Typhimurium str. U288, complete genome-p.c.VAL:86.94%-taxID:1171376-CM-MODEL_TRUE
GTAGATGCTCATTCCATCTCTTATGTTCGCCTTCTGGCCTCATAAACTCAGGAATGATGCAGAGCCGTTTACGGTGCTTATCGTCCACTGACAGATGTCGCTTACGCCTCATCAAACACCCTGGACACAACGTTGAGTGAAGCACCCCTTTATGTTGTCATACAGACCTGTTTTGACGCCTGCCCCTTAACCGGGCAGGCGTTTTTTT
>gi|755395814|gb|CP009785.1|:1339680-1339905 Yersinia pestis strain El Dorado, complete genome-p.c.VAL:62.78%-taxID:632-CM-MODEL_TRUE
GTAGATGCTCATCCCACTTATTATGACAGCTTGGCCATTAAGGCTAATTTAGCTTCATAAACCCAGGGATGACGCAGAGCCGATTTTAGAGTGCCTATTGTCCATGTAACCGATGTTGAGTAATGTCATCACATACCGGGCATAACGTTGAGTGAGGCACTGATATTGTTGTCTATCGACCTGAAAATTTTAGACACTTGCCCTTTTCGGCAAGTGTTTTTTTGTG
>gi|603798318|gb|CP007307.1|:4012058-4012265 Salmonella enterica subsp. enterica serovar Enteritidis str. SA20093788 genome-p.c.VAL:86.94%-taxID:1412511-CM-MODEL_TRUE
GTAGATGCTCATTCCATCTCTTATGTTCGCCTTCTGGCCTCATAAACTCAGGAATGATGCAGAGCCGTTTACGGTGCTTATCGTCCACTGACAGATGTCGCTTACGCCTCATCAAACACCCTGGACACAACGTTGAGTGAAGCACCCCTTTATGTTGTCATACAGACCTGTTTTGACGCCTGCCCCTTAACCGGGCAGGCGTTTTTTT
>gi|828971803|gb|CP011647.1|:1344301-1344512 Klebsiella pneumoniae strain CAV1596, complete genome-p.c.VAL:87.05%-taxID:573-CM-MODEL_TRUE
GTAGATGCTCATTCCATCTCTTATGTTCGCCTTCGTGCCTCATAAACTCCGGAATGATGCAGAGCCGTTCTTACGGTGCTTATCGTCCACTGACAGATGTCGCATTTATGCCTCATCAAACACCATGGACATTACGTTGAGTGAAGCACCCAATTTGTTGTCAAACAGACCTGTTTTAACGCCTGCCCTGATTTCAGCGCAGGCGTTTTTTT
>gi|755371660|gb|CP009759.1|:c2179470-2179245 Yersinia pseudotuberculosis strain EP2/+, complete genome-p.c.VAL:62.78%-taxID:633-CM-MODEL_TRUE
GTAGATGCTCATCCCACTTATTATGACAGCTTGGCCATTAAGGCTAATTTAGCTTCATAAACCCAGGGATGACGCAGAGCCGATTTTAGAGTGCCTATTGTCCATGTAACCGATGTTGAGTAATGTCATCACATACCGGGCATAACGTTGAGTGAGGCACTGATATTGTTGTCTATCGACCTGAAAATTTTAGACACTTGCCCTTTTCGGCAAGTGTTTTTTTTTG
>gi|85674274|dbj|AP009048.1|:c3650249-3650043 Escherichia coli str. K12 substr. W3110 DNA, complete genome-p.c.VAL:100.0%-taxID:316407-CM-MODEL_TRUE
GTAGATGCTCATTCCATCTCTTATGTTCGCCTTAGTGCCTCATAAACTCCGGAATGACGCAGAGCCGTTTACGGTGCTTATCGTCCACTGACAGATGTCGCTTATGCCTCATCAGACACCATGGACACAACGTTGAGTGAAGCACCCACTTGTTGTCATACAGACCTGTTTTAACGCCTGCTCCGTAATAAGAGCAGGCGTTTTTTT
>gi|828916888|gb|CP011584.1|:4632120-4632322 Enterobacter cloacae strain CAV1668, complete genome-p.c.VAL:88.94%-taxID:550-CM-MODEL_TRUE
GTAGATGCTCATTCCATCTCTTATGTTCGCCTTAAGGCCTCATAAACTCAGGAATGACGCAGAGCCGTTTACGGTGCTTATCGTCCACTGACAGATGTCGCTTCGGCCTCATCAGACACCATGGACACAACGTTGAGTGAAGCACCAAATATGTTGTCTTACAGACCTGTTTTAACGCCTGCTTTTATAGCAGGCGTTTTTTT
>gi|817146391|gb|CP007594.1|:4408619-4408825 Escherichia coli strain SEC470, complete genome-p.c.VAL:99.04%-taxID:562-CM-MODEL_TRUE
GTAGATGCTCATTTCATCTCTTATGTTCGCCTTAGTGCCTCATAAACTCCGGAATGACGCAGAGCCGTTTACGGTGCTTATCGTCCACTGACAGATGTCGCTTATGCCTCATCAGACACCATGGACACAACGTTGAGTGAAGCACCCACTTGTTGTCATACAGACCTGTTTTAACGCCTGCTCCGTAATAAGAGCAGGCGTTTTTTT
>gi|560176986|emb|HF969015.2|:3997831-3998038 Salmonella enterica subsp. enterica serovar Bovismorbificans str. 3114 complete genome-p.c.VAL:86.94%-taxID:1320309-CM-MODEL_TRUE
GTAGATGCTCATTCCATCTCTTATGTTCGCCTTCTGGCCTCATAAACTCAGGAATGATGCAGAGCCGTTTACGGTGCTTATCGTCCACTGACAGATGTCGCTTACGCCTCATCAAACACCCTGGACACAACGTTGAGTGAAGCACCCCTTTATGTTGTCATACAGACCTGTTTTGACGCCTGCCCCTTAACCGGGCAGGCGTTTTTTT
>gi|603318391|gb|CP007415.1|:4012146-4012353 Salmonella enterica subsp. enterica serovar Enteritidis str. EC20122033 genome-p.c.VAL:86.94%-taxID:1412574-CM-MODEL_TRUE
GTAGATGCTCATTCCATCTCTTATGTTCGCCTTCTGGCCTCATAAACTCAGGAATGATGCAGAGCCGTTTACGGTGCTTATCGTCCACTGACAGATGTCGCTTACGCCTCATCAAACACCCTGGACACAACGTTGAGTGAAGCACCCCTTTATGTTGTCATACAGACCTGTTTTGACGCCTGCCCCTTAACCGGGCAGGCGTTTTTTT
>gi|908217725|gb|CP006783.1|:4075759-4075984 Yersinia pestis 1412, complete genome-p.c.VAL:62.78%-taxID:1345703-CM-MODEL_TRUE
GTAGATGCTCATCCCACTTATTATGACAGCTTGGCCATTAAGGCTAATTTAGCTTCATAAACCCAGGGATGACGCAGAGCCGATTTTAGAGTGCCTATTGTCCATGTAACCGATGTTGAGTAATGTCATCACATACCGGGCATAACGTTGAGTGAGGCACTGATATTGTTGTCTATCGACCTGAAAATTTTAGACACTTGCCCTTTTCGGCAAGTGTTTTTTTGTG
>gi|595602589|gb|CP007393.1|:4894252-4894458 Escherichia coli strain ST2747, complete genome-p.c.VAL:100.0%-taxID:562-CM-MODEL_TRUE
GTAGATGCTCATTCCATCTCTTATGTTCGCCTTAGTGCCTCATAAACTCCGGAATGACGCAGAGCCGTTTACGGTGCTTATCGTCCACTGACAGATGTCGCTTATGCCTCATCAGACACCATGGACACAACGTTGAGTGAAGCACCCACTTGTTGTCATACAGACCTGTTTTAACGCCTGCTCCGTAATAAGAGCAGGCGTTTTTTT
>gi|603708515|gb|CP007347.1|:4012052-4012259 Salmonella enterica subsp. enterica serovar Enteritidis str. EC20120240 genome-p.c.VAL:86.94%-taxID:1412546-CM-MODEL_TRUE
GTAGATGCTCATTCCATCTCTTATGTTCGCCTTCTGGCCTCATAAACTCAGGAATGATGCAGAGCCGTTTACGGTGCTTATCGTCCACTGACAGATGTCGCTTACGCCTCATCAAACACCCTGGACACAACGTTGAGTGAAGCACCCCTTTATGTTGTCATACAGACCTGTTTTGACGCCTGCCCCTTAACCGGGCAGGCGTTTTTTT
>gi|675819283|emb|LM995846.1|:39703-39909 Escherichia coli genome assembly FHI29, scaffold scaffold-8_contig-13.0_1_55108_[organism:Escherichia-p.c.VAL:100.0%-taxID:562-CM-MODEL_TRUE
GTAGATGCTCATTCCATCTCTTATGTTCGCCTTAGTGCCTCATAAACTCCGGAATGACGCAGAGCCGTTTACGGTGCTTATCGTCCACTGACAGATGTCGCTTATGCCTCATCAGACACCATGGACACAACGTTGAGTGAAGCACCCACTTGTTGTCATACAGACCTGTTTTAACGCCTGCTCCGTAATAAGAGCAGGCGTTTTTTT
>gi|308056051|gb|CP002206.1|:c2457102-2456906 Pantoea vagans C9-1, complete genome-p.c.VAL:55.38%-taxID:712898-CM-MODEL_TRUE
ACCTGTTTATGATTGCCCCGCTTAGCGGATAAGAGCTCATAAAGCCCGAATGACGCACCAAACGGAGCCTGCCGTCCACCTGACCGATAATCGCTTGCGTTATCAAACACCGGACGTAACGTTGAGTAAGGCTCCACCCATTCTTACGCGATGCACTACGCGTCGTGCCAGCGGCAGGCCATTGAGCCTGCCGTTTT
>gi|604421168|gb|CP007498.1|:4012052-4012259 Salmonella enterica subsp. enterica serovar Enteritidis str. EC20111510 genome-p.c.VAL:86.94%-taxID:1412549-CM-MODEL_TRUE
GTAGATGCTCATTCCATCTCTTATGTTCGCCTTCTGGCCTCATAAACTCAGGAATGATGCAGAGCCGTTTACGGTGCTTATCGTCCACTGACAGATGTCGCTTACGCCTCATCAAACACCCTGGACACAACGTTGAGTGAAGCACCCCTTTATGTTGTCATACAGACCTGTTTTGACGCCTGCCCCTTAACCGGGCAGGCGTTTTTTT
>gi|664682453|gb|CP008801.1|:4063288-4063494 Escherichia coli KLY, complete genome-p.c.VAL:100.0%-taxID:1435461-CM-MODEL_TRUE
GTAGATGCTCATTCCATCTCTTATGTTCGCCTTAGTGCCTCATAAACTCCGGAATGACGCAGAGCCGTTTACGGTGCTTATCGTCCACTGACAGATGTCGCTTATGCCTCATCAGACACCATGGACACAACGTTGAGTGAAGCACCCACTTGTTGTCATACAGACCTGTTTTAACGCCTGCTCCGTAATAAGAGCAGGCGTTTTTTT
>gi|297627574|emb|FN667742.1|:334444-334661 Xenorhabdus nematophila ATCC 19061 chromosome, complete genome-p.c.VAL:60.98%-taxID:406817-CM-MODEL_TRUE
GTAGATACTCATCCCACTTCTTATGACAGTATTCACTTCATAAACCCCAGGATGATGTAGAGCTGATTATCGGTGCCTATGGTCCACGTTATAGATGAGTAAGCATGACTTTTTTTGTCTTTTCATCACAAACCGGACACAACGTTGAGTGAGGCACTATCCGTCTGTAGACCTGATTGTATTTATACACCTGTCTTTTTTGACAGGTGTTTTTTTTT
>gi|602974008|gb|CP007321.1|:3996320-3996527 Salmonella enterica subsp. enterica serovar Enteritidis str. EC20090193, complete genome-p.c.VAL:86.94%-taxID:1412459-CM-MODEL_TRUE
GTAGATGCTCATTCCATCTCTTATGTTCGCCTTCTGGCCTCATAAACTCAGGAATGATGCAGAGCCGTTTACGGTGCTTATCGTCCACTGACAGATGTCGCTTACGCCTCATCAAACACCCTGGACACAACGTTGAGTGAAGCACCCCTTTATGTTGTCATACAGACCTGTTTTGACGCCTGCCCCTTAACCGGGCAGGCGTTTTTTT
>gi|284919779|emb|FN554766.1|:4451786-4451992 Escherichia coli 042 complete genome-p.c.VAL:100.0%-taxID:216592-CM-MODEL_TRUE
GTAGATGCTCATTCCATCTCTTATGTTCGCCTTAGTGCCTCATAAACTCCGGAATGACGCAGAGCCGTTTACGGTGCTTATCGTCCACTGACAGATGTCGCTTATGCCTCATCAGACACCATGGACACAACGTTGAGTGAAGCACCCACTTGTTGTCATACAGACCTGTTTTAACGCCTGCTCCGTAATAAGAGCAGGCGTTTTTTT
>gi|603392972|gb|CP007414.1|:4012057-4012264 Salmonella enterica subsp. enterica serovar Enteritidis str. EC20122031 genome-p.c.VAL:86.94%-taxID:1412575-CM-MODEL_TRUE
GTAGATGCTCATTCCATCTCTTATGTTCGCCTTCTGGCCTCATAAACTCAGGAATGATGCAGAGCCGTTTACGGTGCTTATCGTCCACTGACAGATGTCGCTTACGCCTCATCAAACACCCTGGACACAACGTTGAGTGAAGCACCCCTTTATGTTGTCATACAGACCTGTTTTGACGCCTGCCCCTTAACCGGGCAGGCGTTTTTTT
>gi|557270520|emb|HG738867.1|:c2793666-2793460 Escherichia coli str. K-12 substr. MC4100 complete genome-p.c.VAL:100.0%-taxID:1403831-CM-MODEL_TRUE
GTAGATGCTCATTCCATCTCTTATGTTCGCCTTAGTGCCTCATAAACTCCGGAATGACGCAGAGCCGTTTACGGTGCTTATCGTCCACTGACAGATGTCGCTTATGCCTCATCAGACACCATGGACACAACGTTGAGTGAAGCACCCACTTGTTGTCATACAGACCTGTTTTAACGCCTGCTCCGTAATAAGAGCAGGCGTTTTTTT
>gi|267991652|gb|CP001363.1|:4155338-4155545 Salmonella enterica subsp. enterica serovar Typhimurium str. 14028S, complete genome-p.c.VAL:86.94%-taxID:588858-CM-MODEL_TRUE
GTAGATGCTCATTCCATCTCTTATGTTCGCCTTCTGGCCTCATAAACTCAGGAATGATGCAGAGCCGTTTACGGTGCTTATCGTCCACTGACAGATGTCGCTTACGCCTCATCAAACACCCTGGACACAACGTTGAGTGAAGCACCCCTTTATGTTGTCATACAGACCTGTTTTGACGCCTGCCCCTTAACCGGGCAGGCGTTTTTTT
>gi|209157093|gb|CP001164.1|:4883169-4883375 Escherichia coli O157:H7 str. EC4115, complete genome-p.c.VAL:100.0%-taxID:444450-CM-MODEL_TRUE
GTAGATGCTCATTCCATCTCTTATGTTCGCCTTAGTGCCTCATAAACTCCGGAATGACGCAGAGCCGTTTACGGTGCTTATCGTCCACTGACAGATGTCGCTTATGCCTCATCAGACACCATGGACACAACGTTGAGTGAAGCACCCACTTGTTGTCATACAGACCTGTTTTAACGCCTGCTCCGTAATAAGAGCAGGCGTTTTTTT
>gi|902552387|gb|CP011516.1|:97456-97659 Edwardsiella sp. LADL05-105, complete genome-p.c.VAL:63.75%-taxID:1650654-CM-MODEL_TRUE
GTAGATGCTCATTCGCCCCCTTATGTTTGCGTAAGCTTCATAAATCTGAGAATGATGCAGAGCCGACTTGTGGTGCCTATCGTCCGAATCGTGCTGTCCCTAGCGCCAGCATGTCACGGACACGTCGTTGAGTGAGGCACCGATCAGTTGTCTTAAGATCTGATTGTCCTTTTTCAACACTTGCCTGATGGCAGGTGTTTTTTT
>gi|675819953|emb|LM996516.1|:c53960-53754 Escherichia coli genome assembly FHI65, scaffold scaffold-15_contig-11.0_1_92103_[organism:Escherichia-p.c.VAL:100.0%-taxID:562-CM-MODEL_TRUE
GTAGATGCTCATTCCATCTCTTATGTTCGCCTTAGTGCCTCATAAACTCCGGAATGACGCAGAGCCGTTTACGGTGCTTATCGTCCACTGACAGATGTCGCTTATGCCTCATCAGACACCATGGACACAACGTTGAGTGAAGCACCCACTTGTTGTCATACAGACCTGTTTTAACGCCTGCTCCGTAATAAGAGCAGGCGTTTTTTT
>gi|689262542|gb|CP009451.1|:c2462166-2461958 Cedecea neteri strain SSMD04, complete genome-p.c.VAL:79.31%-taxID:158822-CM-MODEL_TRUE
GTAGATGCTCATTCCACTTCTTATGTTCGCTTAGGCTTCATAAACCCAGGAATGACGCAGAGCCGATTACGGTGCTTATCGTCCACCGACAGATGTCGCCCCGATGGGGTCTCATCCAACACCATGGACATAACGTTGAGTGAAGCACCACTTAGTTGTCAAACAGACCTGTTTTAACACCTGCCTTATGGCAGGTGTTTTTTTTTTGC
>gi|755359298|gb|CP009712.1|:c2678546-2678322 Yersinia pseudotuberculosis IP 32953, complete genome-p.c.VAL:63.02%-taxID:273123-CM-MODEL_TRUE
GTAGATGCTCATCCCACTTATTATGACAGCTTGGCCATTAAGGCTAATTTAGCTTCATAAACCCAGGGATGACGCAGAGCCGATTTTAGAGTGCCTATTGTCCATGTAACCGATGTTGAGTAATGTCATCACATACCGGGCATAACGTTGAGTGAGGCACTGATATTGTTGTCTATCGACCTGAAAATTTTAGACACTTGCCCTTTTCGGCAAGTGTTTTTTTTT
>gi|528171613|gb|CP006631.1|:c4857704-4857497 Salmonella enterica subsp. enterica serovar Newport str. USMARC-S3124.1, complete genome-p.c.VAL:86.94%-taxID:877468-CM-MODEL_TRUE
GTAGATGCTCATTCCATCTCTTATGTTCGCCTTCTGGCCTCATAAACTCAGGAATGATGCAGAGCCGTTTACGGTGCTTATCGTCCACTGACAGATGTCGCTTACGCCTCATCAAACACCCTGGACACAACGTTGAGTGAAGCACCCCTTTATGTTGTCATACAGACCTGTTTTGACGCCTGCCCCTTAACCGGGCAGGCGTTTTTTT
>gi|602863485|gb|CP007277.1|:4012050-4012257 Salmonella enterica subsp. enterica serovar Enteritidis str. SA19930684 genome-p.c.VAL:86.94%-taxID:1412500-CM-MODEL_TRUE
GTAGATGCTCATTCCATCTCTTATGTTCGCCTTCTGGCCTCATAAACTCAGGAATGATGCAGAGCCGTTTACGGTGCTTATCGTCCACTGACAGATGTCGCTTACGCCTCATCAAACACCCTGGACACAACGTTGAGTGAAGCACCCCTTTATGTTGTCATACAGACCTGTTTTGACGCCTGCCCCTTAACCGGGCAGGCGTTTTTTT
>gi|675817501|emb|LM997392.1|:c193764-193558 Escherichia coli genome assembly FHI7, scaffold scaffold-17_contig-10.0_1_231831_[organism:Escherichia-p.c.VAL:100.0%-taxID:562-CM-MODEL_TRUE
GTAGATGCTCATTCCATCTCTTATGTTCGCCTTAGTGCCTCATAAACTCCGGAATGACGCAGAGCCGTTTACGGTGCTTATCGTCCACTGACAGATGTCGCTTATGCCTCATCAGACACCATGGACACAACGTTGAGTGAAGCACCCACTTGTTGTCATACAGACCTGTTTTAACGCCTGCTCCGTAATAAGAGCAGGCGTTTTTTT
>gi|349736152|gb|CP003034.1|:4532723-4532929 Escherichia coli O7:K1 str. CE10, complete genome-p.c.VAL:99.04%-taxID:1072459-CM-MODEL_TRUE
GTAGATGCTCATTCTATCTCTTATGTTCGCCTTAGTGCCTCATAAACTCCGGAATGACGCAGAGCCGTTTACGGTGCTTATCGTCCACTGACAGATGTCGCTTATGCCTCATCAGACACCATGGACACAACGTTGAGTGAAGCACCCACTTGTTGTCATACAGACCTGTTTTAACGCCTGCTCCGTAATAAGAGCAGGCGTTTTTTT
>gi|675818968|emb|LM995531.1|:c58930-58724 Escherichia coli genome assembly FHI12, scaffold scaffold-13_contig-14.0_1_97059_[organism:Escherichia-p.c.VAL:100.0%-taxID:562-CM-MODEL_TRUE
GTAGATGCTCATTCCATCTCTTATGTTCGCCTTAGTGCCTCATAAACTCCGGAATGACGCAGAGCCGTTTACGGTGCTTATCGTCCACTGACAGATGTCGCTTATGCCTCATCAGACACCATGGACACAACGTTGAGTGAAGCACCCACTTGTTGTCATACAGACCTGTTTTAACGCCTGCTCCGTAATAAGAGCAGGCGTTTTTTT
>gi|603759959|gb|CP007324.1|:4012053-4012260 Salmonella enterica subsp. enterica serovar Enteritidis str. EC20111514 genome-p.c.VAL:86.94%-taxID:1412539-CM-MODEL_TRUE
GTAGATGCTCATTCCATCTCTTATGTTCGCCTTCTGGCCTCATAAACTCAGGAATGATGCAGAGCCGTTTACGGTGCTTATCGTCCACTGACAGATGTCGCTTACGCCTCATCAAACACCCTGGACACAACGTTGAGTGAAGCACCCCTTTATGTTGTCATACAGACCTGTTTTGACGCCTGCCCCTTAACCGGGCAGGCGTTTTTTT
>gi|262364133|gb|CP001589.1|:c4297648-4297423 Yersinia pestis D182038, complete genome-p.c.VAL:62.78%-taxID:637385-CM-MODEL_TRUE
GTAGATGCTCATCCCACTTATTATGACAGCTTGGCCATTAAGGCTAATTTAGCTTCATAAACCCAGGGATGACGCAGAGCCGATTTTAGAGTGCCTATTGTCCATGTAACCGATGTTGAGTAATGTCATCACATACCGGGCATAACGTTGAGTGAGGCACTGATATTGTTGTCTATCGACCTGAAAATTTTAGACACTTGCCCTTTTCGGCAAGTGTTTTTTTGTG
>gi|723244065|gb|CP009872.1|:164688-164899 Klebsiella pneumoniae subsp. pneumoniae strain KPNIH30, complete genome-p.c.VAL:87.05%-taxID:72407-CM-MODEL_TRUE
GTAGATGCTCATTCCATCTCTTATGTTCGCCTTCGTGCCTCATAAACTCCGGAATGATGCAGAGCCGTTCTTACGGTGCTTATCGTCCACTGACAGATGTCGCATTTATGCCTCATCAAACACCATGGACATTACGTTGAGTGAAGCACCCAATTTGTTGTCAAACAGACCTGTTTTAACGCCTGCCCTGATTTCAGCGCAGGCGTTTTTTT
>gi|661563325|emb|FO704551.1|:c3424826-3424616 Xenorhabdus poinarii str. G6 chromosome, complete genome-p.c.VAL:62.02%-taxID:1354304-CM-MODEL_TRUE
GTAGATACTCATCTCACTTGTTATGACAGCTTACCGCTTCATAAACCCCGAGATGATGTAGAGCTGATTTTCAGTGCCTATCGTCCATGTTATAGATGAGTAAGCATCATGTCTTTTCATCGCAAACCGGACACAACGTTGAGTGAGGCACTCTCCGTCTGTAGACCTGATTGTATTTATGCACCTGTCTTTTTCGACAGGTGTTTTTTTT
>gi|355423321|gb|CP002212.1|:4308521-4308727 Escherichia coli str. 'clone D i14', complete genome-p.c.VAL:100.0%-taxID:885275-CM-MODEL_TRUE
GTAGATGCTCATTCCATCTCTTATGTTCGCCTTAGTGCCTCATAAACTCCGGAATGACGCAGAGCCGTTTACGGTGCTTATCGTCCACTGACAGATGTCGCTTATGCCTCATCAGACACCATGGACACAACGTTGAGTGAAGCACCCACTTGTTGTCATACAGACCTGTTTTAACGCCTGCTCCGTAATAAGAGCAGGCGTTTTTTT
>gi|604194649|gb|CP007438.1|:4201218-4201425 Salmonella enterica subsp. enterica serovar Enteritidis str. EC20120009 genome-p.c.VAL:86.94%-taxID:1412471-CM-MODEL_TRUE
GTAGATGCTCATTCCATCTCTTATGTTCGCCTTCTGGCCTCATAAACTCAGGAATGATGCAGAGCCGTTTACGGTGCTTATCGTCCACTGACAGATGTCGCTTACGCCTCATCAAACACCCTGGACACAACGTTGAGTGAAGCACCCCTTTATGTTGTCATACAGACCTGTTTTGACGCCTGCCCCTTAACCGGGCAGGCGTTTTTTT
>gi|602946771|gb|CP007286.1|:4012038-4012245 Salmonella enterica subsp. enterica serovar Enteritidis str. SA19981522 genome-p.c.VAL:86.94%-taxID:1412485-CM-MODEL_TRUE
GTAGATGCTCATTCCATCTCTTATGTTCGCCTTCTGGCCTCATAAACTCAGGAATGATGCAGAGCCGTTTACGGTGCTTATCGTCCACTGACAGATGTCGCTTACGCCTCATCAAACACCCTGGACACAACGTTGAGTGAAGCACCCCTTTATGTTGTCATACAGACCTGTTTTGACGCCTGCCCCTTAACCGGGCAGGCGTTTTTTT
>gi|926534544|gb|CP012631.1|:c4958586-4958380 Escherichia coli strain SF-173, complete genome-p.c.VAL:100.0%-taxID:562-CM-MODEL_TRUE
GTAGATGCTCATTCCATCTCTTATGTTCGCCTTAGTGCCTCATAAACTCCGGAATGACGCAGAGCCGTTTACGGTGCTTATCGTCCACTGACAGATGTCGCTTATGCCTCATCAGACACCATGGACACAACGTTGAGTGAAGCACCCACTTGTTGTCATACAGACCTGTTTTAACGCCTGCTCCGTAATAAGAGCAGGCGTTTTTTT
>gi|640856369|gb|CP005927.1|:1162327-1162532 Serratia sp. FS14, complete genome-p.c.VAL:69.26%-taxID:1327989-CM-MODEL_TRUE
GTAGATGCTCATTCCACCTCTTATGTTCGCCTTAGGCTTCATAAACCCTGGGAATGACGCAGAGCCGATTTAGGGTGCCTATCGCCCACGAGAACGATGACTAACCCGTCATCACGCTCAGGGCAAAACGTTGAGTGAGGCACCGCCCCTGTTGTCCTAGACCTGATTGCTTCTTTATACACTTGCCATACGGCAAGTGTTTTTTT
>gi|355418401|gb|CP002211.1|:4308521-4308727 Escherichia coli str. 'clone D i2', complete genome-p.c.VAL:100.0%-taxID:885276-CM-MODEL_TRUE
GTAGATGCTCATTCCATCTCTTATGTTCGCCTTAGTGCCTCATAAACTCCGGAATGACGCAGAGCCGTTTACGGTGCTTATCGTCCACTGACAGATGTCGCTTATGCCTCATCAGACACCATGGACACAACGTTGAGTGAAGCACCCACTTGTTGTCATACAGACCTGTTTTAACGCCTGCTCCGTAATAAGAGCAGGCGTTTTTTT
>gi|817589947|gb|CP011324.1|:3966661-3966867 Escherichia coli strain SQ2203, complete genome-p.c.VAL:100.0%-taxID:562-CM-MODEL_TRUE
GTAGATGCTCATTCCATCTCTTATGTTCGCCTTAGTGCCTCATAAACTCCGGAATGACGCAGAGCCGTTTACGGTGCTTATCGTCCACTGACAGATGTCGCTTATGCCTCATCAGACACCATGGACACAACGTTGAGTGAAGCACCCACTTGTTGTCATACAGACCTGTTTTAACGCCTGCTCCGTAATAAGAGCAGGCGTTTTTTT
>gi|628075004|gb|CP007136.1|:4751815-4752021 Escherichia coli O145:H28 str. RM12581, complete genome-p.c.VAL:100.0%-taxID:1248823-CM-MODEL_TRUE
GTAGATGCTCATTCCATCTCTTATGTTCGCCTTAGTGCCTCATAAACTCCGGAATGACGCAGAGCCGTTTACGGTGCTTATCGTCCACTGACAGATGTCGCTTATGCCTCATCAGACACCATGGACACAACGTTGAGTGAAGCACCCACTTGTTGTCATACAGACCTGTTTTAACGCCTGCTCCGTAATAAGAGCAGGCGTTTTTTT
>gi|603184552|gb|CP007327.1|:4012057-4012264 Salmonella enterica subsp. enterica serovar Enteritidis str. EC20111561 genome-p.c.VAL:86.94%-taxID:1412572-CM-MODEL_TRUE
GTAGATGCTCATTCCATCTCTTATGTTCGCCTTCTGGCCTCATAAACTCAGGAATGATGCAGAGCCGTTTACGGTGCTTATCGTCCACTGACAGATGTCGCTTACGCCTCATCAAACACCCTGGACACAACGTTGAGTGAAGCACCCCTTTATGTTGTCATACAGACCTGTTTTGACGCCTGCCCCTTAACCGGGCAGGCGTTTTTTT
>gi|675819241|emb|LM995804.1|:c54118-53912 Escherichia coli genome assembly FHI20, scaffold scaffold-11_contig-13.0_1_92245_[organism:Escherichia-p.c.VAL:100.0%-taxID:562-CM-MODEL_TRUE
GTAGATGCTCATTCCATCTCTTATGTTCGCCTTAGTGCCTCATAAACTCCGGAATGACGCAGAGCCGTTTACGGTGCTTATCGTCCACTGACAGATGTCGCTTATGCCTCATCAGACACCATGGACACAACGTTGAGTGAAGCACCCACTTGTTGTCATACAGACCTGTTTTAACGCCTGCTCCGTAATAAGAGCAGGCGTTTTTTT
>gi|664693170|gb|CP005998.1|:c3002639-3002433 Escherichia coli B7A, complete genome-p.c.VAL:100.0%-taxID:340184-CM-MODEL_TRUE
GTAGATGCTCATTCCATCTCTTATGTTCGCCTTAGTGCCTCATAAACTCCGGAATGACGCAGAGCCGTTTACGGTGCTTATCGTCCACTGACAGATGTCGCTTATGCCTCATCAGACACCATGGACACAACGTTGAGTGAAGCACCCACTTGTTGTCATACAGACCTGTTTTAACGCCTGCTCCGTAATAAGAGCAGGCGTTTTTTT
>gi|603408229|gb|CP007429.1|:4012038-4012245 Salmonella enterica subsp. enterica serovar Enteritidis str. EC20121765 genome-p.c.VAL:86.94%-taxID:1412555-CM-MODEL_TRUE
GTAGATGCTCATTCCATCTCTTATGTTCGCCTTCTGGCCTCATAAACTCAGGAATGATGCAGAGCCGTTTACGGTGCTTATCGTCCACTGACAGATGTCGCTTACGCCTCATCAAACACCCTGGACACAACGTTGAGTGAAGCACCCCTTTATGTTGTCATACAGACCTGTTTTGACGCCTGCCCCTTAACCGGGCAGGCGTTTTTTT
>gi|294489418|gb|CP001969.1|:4359323-4359529 Escherichia coli IHE3034, complete genome-p.c.VAL:100.0%-taxID:714962-CM-MODEL_TRUE
GTAGATGCTCATTCCATCTCTTATGTTCGCCTTAGTGCCTCATAAACTCCGGAATGACGCAGAGCCGTTTACGGTGCTTATCGTCCACTGACAGATGTCGCTTATGCCTCATCAGACACCATGGACACAACGTTGAGTGAAGCACCCACTTGTTGTCATACAGACCTGTTTTAACGCCTGCTCCGTAATAAGAGCAGGCGTTTTTTT
>gi|815976342|gb|CP011313.1|:c5084348-5084137 Klebsiella pneumoniae subsp. pneumoniae strain 234-12, complete genome-p.c.VAL:87.05%-taxID:72407-CM-MODEL_TRUE
GTAGATGCTCATTCCATCTCTTATGTTCGCCTTCGTGCCTCATAAACTCCGGAATGATGCAGAGCCGTTCTTACGGTGCTTATCGTCCACTGACAGATGTCGCATTTATGCCTCATCAAACACCATGGACATTACGTTGAGTGAAGCACCCAATTTGTTGTCAAACAGACCTGTTTTAACGCCTGCCCTGATTTCAGCGCAGGCGTTTTTTT
>gi|253972022|gb|CP000819.1|:3948238-3948444 Escherichia coli B str. REL606, complete genome-p.c.VAL:99.04%-taxID:413997-CM-MODEL_TRUE
GTAGATGCTCATTCTATCTCTTATGTTCGCCTTAGTGCCTCATAAACTCCGGAATGACGCAGAGCCGTTTACGGTGCTTATCGTCCACTGACAGATGTCGCTTATGCCTCATCAGACACCATGGACACAACGTTGAGTGAAGCACCCACTTGTTGTCATACAGACCTGTTTTAACGCCTGCTCCGTAATAAGAGCAGGCGTTTTTTT
>gi|755391802|gb|CP009787.1|:3098368-3098592 Yersinia rohdei strain YRA, complete genome-p.c.VAL:64.26%-taxID:29485-CM-MODEL_TRUE
GTAGATGCTCATCCCACTTATTATGACAGCCTGGCTTTACTTGCCAACTGAGCTTCATAAACCCAGGGATGATGCAGAGCCAATTTTAGGGTGCCTATTGTCCATGTAAACGATGTTGCATATCTTCATCACATACCGGGCATAACGTTGAGTGAGGCACCGACATTGTTGTCTGTAGACCTGAAAATTTCAGACGCTTGCCCTAATTCGGCAAGCGTTTTTTTT
>gi|745369752|emb|HF572917.2|:4561389-4561595 Escherichia coli HUSEC2011 complete genome-p.c.VAL:100.0%-taxID:562-CM-MODEL_TRUE
GTAGATGCTCATTCCATCTCTTATGTTCGCCTTAGTGCCTCATAAACTCCGGAATGACGCAGAGCCGTTTACGGTGCTTATCGTCCACTGACAGATGTCGCTTATGCCTCATCAGACACCATGGACACAACGTTGAGTGAAGCACCCACTTGTTGTCATACAGACCTGTTTTAACGCCTGCTCCGTAATAAGAGCAGGCGTTTTTTT
>gi|662712225|gb|CP008823.1|:307059-307261 Enterobacter cloacae ECNIH2, complete genome-p.c.VAL:88.94%-taxID:1333850-CM-MODEL_TRUE
GTAGATGCTCATTCCATCTCTTATGTTCGCCTTAAGGCCTCATAAACTCAGGAATGACGCAGAGCCGTTTACGGTGCTTATCGTCCACTGACAGATGTCGCTTCGGCCTCATCAGACACCATGGACACAACGTTGAGTGAAGCACCAAATATGTTGTCTTACAGACCTGTTTTAACGCCTGCTTTTATAGCAGGCGTTTTTTT
>gi|604142073|gb|CP007379.1|:4012044-4012251 Salmonella enterica subsp. enterica serovar Enteritidis str. EC20120969 genome-p.c.VAL:86.94%-taxID:1412619-CM-MODEL_TRUE
GTAGATGCTCATTCCATCTCTTATGTTCGCCTTCTGGCCTCATAAACTCAGGAATGATGCAGAGCCGTTTACGGTGCTTATCGTCCACTGACAGATGTCGCTTACGCCTCATCAAACACCCTGGACACAACGTTGAGTGAAGCACCCCTTTATGTTGTCATACAGACCTGTTTTGACGCCTGCCCCTTAACCGGGCAGGCGTTTTTTT
>gi|926468553|gb|CP012625.1|:c5041681-5041475 Escherichia coli strain SF-468, complete genome-p.c.VAL:100.0%-taxID:562-CM-MODEL_TRUE
GTAGATGCTCATTCCATCTCTTATGTTCGCCTTAGTGCCTCATAAACTCCGGAATGACGCAGAGCCGTTTACGGTGCTTATCGTCCACTGACAGATGTCGCTTATGCCTCATCAGACACCATGGACACAACGTTGAGTGAAGCACCCACTTGTTGTCATACAGACCTGTTTTAACGCCTGCTCCGTAATAAGAGCAGGCGTTTTTTT
>gi|170517292|gb|CP000970.1|:4266063-4266269 Escherichia coli SMS-3-5, complete genome-p.c.VAL:100.0%-taxID:439855-CM-MODEL_TRUE
GTAGATGCTCATTCCATCTCTTATGTTCGCCTTAGTGCCTCATAAACTCCGGAATGACGCAGAGCCGTTTACGGTGCTTATCGTCCACTGACAGATGTCGCTTATGCCTCATCAGACACCATGGACACAACGTTGAGTGAAGCACCCACTTGTTGTCATACAGACCTGTTTTAACGCCTGCTCCGTAATAAGAGCAGGCGTTTTTTT
>gi|828940051|gb|CP011612.1|:3236633-3236837 Citrobacter freundii strain CAV1321, complete genome-p.c.VAL:85.59%-taxID:546-CM-MODEL_TRUE
GTAGATGCTCATTCCATCTCTTATGTTCGCCCTCTGGCCTCATAAACTCAGGAATGATGCAGAGCCATTTACGGTGCTTATCGTCCACAGACAGATGTCGCGTAGCCTCATCAAACACCATGGACATAACGTTGAGTGAAGCACCCATTTATGTTGTCATACAGACCTGTTTAACGCCTGCTCCTTACCGAGCGGGCGTTTTTTT
>gi|559187652|gb|CP005390.2|:4584130-4584337 Salmonella enterica subsp. enterica serovar Heidelberg str. CFSAN002069, complete genome-p.c.VAL:86.94%-taxID:1271864-CM-MODEL_TRUE
GTAGATGCTCATTCCATCTCTTATGTTCGCCTTCTGGCCTCATAAACTCAGGAATGATGCAGAGCCGTTTACGGTGCTTATCGTCCACTGACAGATGTCGCTTACGCCTCATCAAACACCCTGGACACAACGTTGAGTGAAGCACCCCTTTATGTTGTCATACAGACCTGTTTTGACGCCTGCCCCTTAACCGGGCAGGCGTTTTTTT
>gi|602758695|gb|CP007270.1|:c2755563-2755358 Salmonella enterica subsp. enterica serovar Enteritidis str. EC20121176, complete genome-p.c.VAL:67.21%-taxID:1412593-CM-MODEL_TRUE
GTAGATGCTCATTCCATCTCTTATGTTCGCCTTCTGGCCTCATAAACTCAGGAATGATGCAGAGCCGTTTACGGTGCTTATCGTCCACTGACAGATGTCGCTTACGCCTCATCAAACACCCTGGACNNNNNAACTTTAGGATCTGGAAATATAATCAATAATCGCATACAATACCGCCTGTAATAGTTTTTGTTTTCTGCGTTAAA
>gi|602758695|gb|CP007270.1|:c4898993-4898788 Salmonella enterica subsp. enterica serovar Enteritidis str. EC20121176, complete genome-p.c.VAL:69.96%-taxID:1412593-CM-MODEL_TRUE
NNNNNNTCATTCCATCTCTTATGTTCGCCTTCTGGCCTCATAAACTCAGGAATGATGCAGAGCCGTTTACGGTGCTTATCGTCCACTGACAGATGTCGCTTACGCCTCATCAAACACCCTGGACACAACGTTGAGTGAAGCACCCCTTTATGTTGTCATACAGACNNNNNNNACGCTGAAAAAGCTGACTAAGCAATATCTGACCG
>gi|172046403|emb|AM942759.1|:3649342-3649546 Proteus mirabilis strain HI4320, complete genome-p.c.VAL:64.14%-taxID:529507-CM-MODEL_TRUE
GTAGATGCTCATTCCACTCCTTATGACAGCATATGACTTCATAAACCTAGGAATGATGCAGAGCCGATTATCGGTGCCTACGTCCACGTTATCGATGAAACACCATTCATCACCAACAGGACGAAACGTTGAGTGAGGCACCATCCGTCTGTAGACCTGATTGTATATTTTATGCACCTGTATTTTTTAATACGGGTGTTTTTTT
>gi|755375669|gb|CP009792.1|:c392614-392389 Yersinia pseudotuberculosis YPIII, complete genome-p.c.VAL:62.78%-taxID:502800-CM-MODEL_TRUE
GTAGATGCTCATCCCACTTATTATGACAGCTTGGCCATTAAGGCTAATTTAGCTTCATAAACCCAGGGATGACGCAGAGCCGATTTTAGAGTGCCTATTGTCCATGTAACCGATGTTGAGTAATGTCATCACATACCGGGCATAACGTTGAGTGAGGCACTGATATTGTTGTCTATCGACCTGAAAATTTTAGACACTTGCCCTTTTCGGCAAGTGTTTTTTTTTG
>gi|602855050|gb|CP007294.1|:4012039-4012246 Salmonella enterica subsp. enterica serovar Enteritidis str. SA20083636 genome-p.c.VAL:86.94%-taxID:1412490-CM-MODEL_TRUE
GTAGATGCTCATTCCATCTCTTATGTTCGCCTTCTGGCCTCATAAACTCAGGAATGATGCAGAGCCGTTTACGGTGCTTATCGTCCACTGACAGATGTCGCTTACGCCTCATCAAACACCCTGGACACAACGTTGAGTGAAGCACCCCTTTATGTTGTCATACAGACCTGTTTTGACGCCTGCCCCTTAACCGGGCAGGCGTTTTTTT
>gi|764039757|gb|CP004083.1|:3984271-3984477 Enterobacteriaceae bacterium bta3-1, complete genome-p.c.VAL:64.94%-taxID:1265478-CM-MODEL_TRUE
GTAGATGCTCATTCACCTTCTTATGTTTGCGAAAGCTTCATAAACCTCCGAATGATGCAGAGCCAATTTACGGTGTCTATTGTCCGATCCTGATGATAGTGGTCTTGACCCTTCATCAGCCCACGGGCGTAACGTTGAGTGAGACACCAATCAGTTGTCCTAAGATCTGATTGTCCTTTTAGACACTTGCCCTATGGCAGGTGTTTT
>gi|742125128|gb|CP009274.1|:1887160-1887371 Klebsiella variicola strain DX120E, complete genome-p.c.VAL:87.05%-taxID:244366-CM-MODEL_TRUE
GTAGATGCTCATTCCATCTCTTATGTTCGCCTTCGTGCCTCATAAACTCCGGAATGATGCAGAGCCGTTCTTACGGTGCTTATCGTCCACTGACAGATGTCGCATTTATGCCTCATCAAACACCATGGACATTACGTTGAGTGAAGCACCCAATTTGTTGTCAAACAGACCTGTTTTAACGCCTGCCCTGATTTCAGCGCAGGCGTTTTTTT
>gi|91070629|gb|CP000243.1|:4246425-4246631 Escherichia coli UTI89, complete genome-p.c.VAL:100.0%-taxID:364106-CM-MODEL_TRUE
GTAGATGCTCATTCCATCTCTTATGTTCGCCTTAGTGCCTCATAAACTCCGGAATGACGCAGAGCCGTTTACGGTGCTTATCGTCCACTGACAGATGTCGCTTATGCCTCATCAGACACCATGGACACAACGTTGAGTGAAGCACCCACTTGTTGTCATACAGACCTGTTTTAACGCCTGCTCCGTAATAAGAGCAGGCGTTTTTTT
>gi|754496488|emb|FO818637.1|:c4397454-4397244 Xenorhabdus bovienii str. CS03 chromosome, complete genome-p.c.VAL:61.39%-taxID:40576-CM-MODEL_TRUE
GTAGATACTCATCCCACTCCTTATGACAGCACAGGCTTCATAAACCTCGGGATGATGTAGAGCTGATTATCAGTGCCTATGGTCCACGTTATAGATGAATAAGCATTTAGTCTTTTCATCACCAACCGGACACAACGTTGAGTGAGGCACTATCCGTCTGTAGACCTGATTGTATTTATACACCTGTCTTTTTTGATAGGTGTTTTTTTTG
>gi|602773583|gb|CP007273.1|:2495177-2495382 Salmonella enterica subsp. enterica serovar Enteritidis str. EC20121180, complete genome-p.c.VAL:57.63%-taxID:1412597-CM-MODEL_TRUE
GTAGATGCTCATTCCATCTCTTATGTTCGCCTTCTGGCCTCATAAACTCAGGAATGATGCAGAGCCGTTTACGGNNNNNNGGCTGGCGTAGCGGCGCCTGCTGCCGATCCGAACGCGCTGGTGATGAATTTTACCGCTGACTGCTGGCTCGAAGTCACTGACGCCACGGGTAAGAAGCTGTTTAGTGGTATGCAGCGTAAAGATGG
>gi|602773583|gb|CP007273.1|:5005955-5006160 Salmonella enterica subsp. enterica serovar Enteritidis str. EC20121180, complete genome-p.c.VAL:67.89%-taxID:1412597-CM-MODEL_TRUE
GTAGATGCTCATTCCATCTCTTATGTTCGCCTTCTGGCCTCATAAACTCAGGAATGATGCAGAGCCGTTTACGGTGCTTATCGTCCACTGACAGATGTCGCTTACGCCTCATCAAACACNNNNNNNNCGCCGAGTGTCATATGCTGTTACCACAAGCCTATTTAGGTAACGTTATTACGCTGTGTATTGAGAAACGCGGCGTACAA
>gi|836716955|gb|CP009106.2|:106251-106457 Escherichia coli strain 94-3024, complete genome-p.c.VAL:100.0%-taxID:562-CM-MODEL_TRUE
GTAGATGCTCATTCCATCTCTTATGTTCGCCTTAGTGCCTCATAAACTCCGGAATGACGCAGAGCCGTTTACGGTGCTTATCGTCCACTGACAGATGTCGCTTATGCCTCATCAGACACCATGGACACAACGTTGAGTGAAGCACCCACTTGTTGTCATACAGACCTGTTTTAACGCCTGCTCCGTAATAAGAGCAGGCGTTTTTTT
>gi|281177210|dbj|AP009378.1|:3946452-3946658 Escherichia coli SE15 DNA, complete genome-p.c.VAL:99.04%-taxID:431946-CM-MODEL_TRUE
GTAGATGCTCATTCCATCTCTTATGTTCGCCTTAGTGCCTCATAAACTCCGGAATGACGCAGAGCCGTTTACGGTGCTTATCGTCCACTGACAGATGTCGCTTCTGCCTCATCAGACACCATGGACACAACGTTGAGTGAAGCACCCACTTGTTGTCATACAGACCTGTTTTAACGCCTGCTCCGTAATAAGAGCAGGCGTTTTTTT
>gi|308746527|gb|CP002272.1|:c4577742-4577542 Enterobacter lignolyticus SCF1, complete genome-p.c.VAL:88.02%-taxID:701347-CM-MODEL_TRUE
GTAGATGCTCATTCCATCTCTTATGTTCGCTTTCAGGCCTCATAAACTCAGGAATGATGCAGAGCCGTTTACGGTGCTTATCGTCCACTGACAGATGTCGCTTCGGCCTCATCAGACACCATGGACATAACGTTGAGTGAAGCACCATTTGTTGTCAAAACAGACCTGTTTTAACGCCTGCTCTTGAGCAGGCGTTTTTTT
>gi|160863331|gb|CP000880.1|:c3652030-3651822 Salmonella enterica subsp. arizonae serovar 62:z4,z23:--, complete genome-p.c.VAL:85.71%-taxID:41514-CM-MODEL_TRUE
GTAGATGCTCATTCCATCTCTTATGCTCGCCTTTTGGCCTCATAAACTCAGGAATGATGCAGAGCCGTTTACGGTGCTTATCGTCCACTGACAGATGTCGCTTACGCCTCATCAAACACCCTGGACACAACGTTGAGTGAAGCACCCCCTTTATGTTGTCATACAGACCTGTTTTGACGCCTGCCCCTTAACCGGGCAGGCGTTTTTTT
>gi|603676675|gb|CP007345.1|:4012048-4012255 Salmonella enterica subsp. enterica serovar Enteritidis str. EC20120219 genome-p.c.VAL:86.94%-taxID:1412548-CM-MODEL_TRUE
GTAGATGCTCATTCCATCTCTTATGTTCGCCTTCTGGCCTCATAAACTCAGGAATGATGCAGAGCCGTTTACGGTGCTTATCGTCCACTGACAGATGTCGCTTACGCCTCATCAAACACCCTGGACACAACGTTGAGTGAAGCACCCCTTTATGTTGTCATACAGACCTGTTTTGACGCCTGCCCCTTAACCGGGCAGGCGTTTTTTT
>gi|758860962|gb|CP010876.1|:4261698-4261904 Escherichia coli strain MNCRE44, complete genome-p.c.VAL:99.04%-taxID:562-CM-MODEL_TRUE
GTAGATGCTCATTCCATCTCTTATGTTCGCCTTAGTGCCTCATAAACTCCGGAATGACGCAGAGCCGTTTACGGTGCTTATCGTCCACTGACAGATGTCGCTTCTGCCTCATCAGACACCATGGACACAACGTTGAGTGAAGCACCCACTTGTTGTCATACAGACCTGTTTTAACGCCTGCTCCGTAATAAGAGCAGGCGTTTTTTT
>gi|828906158|gb|CP011578.1|:3648106-3648317 Klebsiella pneumoniae strain CAV1392, complete genome-p.c.VAL:87.05%-taxID:573-CM-MODEL_TRUE
GTAGATGCTCATTCCATCTCTTATGTTCGCCTTCGTGCCTCATAAACTCCGGAATGATGCAGAGCCGTTCTTACGGTGCTTATCGTCCACTGACAGATGTCGCATTTATGCCTCATCAAACACCATGGACATTACGTTGAGTGAAGCACCCAATTTGTTGTCAAACAGACCTGTTTTAACGCCTGCCCTGATTTCAGCGCAGGCGTTTTTTT
>gi|604146212|gb|CP007380.1|:4012049-4012256 Salmonella enterica subsp. enterica serovar Enteritidis str. EC20120970 genome-p.c.VAL:86.94%-taxID:1412542-CM-MODEL_TRUE
GTAGATGCTCATTCCATCTCTTATGTTCGCCTTCTGGCCTCATAAACTCAGGAATGATGCAGAGCCGTTTACGGTGCTTATCGTCCACTGACAGATGTCGCTTACGCCTCATCAAACACCCTGGACACAACGTTGAGTGAAGCACCCCTTTATGTTGTCATACAGACCTGTTTTGACGCCTGCCCCTTAACCGGGCAGGCGTTTTTTT
>gi|828922166|gb|CP011591.1|:3270555-3270757 Enterobacter asburiae strain CAV1043, complete genome-p.c.VAL:88.07%-taxID:61645-CM-MODEL_TRUE
GTAGATGCTCATTCCATCTCTTATGTTCGCCTTAGTGCCTCATAAACTCAGGAATGACGCAGAGCCATTTACGGTGCTTATCGTCCACTGACAGATGTCGCTTCGGCCTCATCAGACACCATGGACACAACGTTGAGTGAAGCACCAAATATGTTGTCTTACAGACCTGTTTTGACGCCTGCTTTTATAGCAGGCGTTTTTTT
>gi|588285252|gb|CP007230.1|:1844196-1844421 Yersinia similis strain 228, complete genome-p.c.VAL:62.17%-taxID:367190-CM-MODEL_TRUE
GTAGATGCTCATCCCACTTATTATGACAGCTTAGCCATTAGGGCTAATTTAGCTTCATAAACCCAGGGATGACGCAGAGCCGATTTTAGAGTGCCTATTGTCCATGTAAACGATGTTGAGTATTTTCATCACATACCGGGCATAACGTTGAGTGAGGCACTGATATTGTTGTCTATCGACCTGAAAATTTTAGACACTTGCCCTTTTCGGCAAGTGTTTTTTTTTG
>gi|604116230|gb|CP007407.1|:4012056-4012263 Salmonella enterica subsp. enterica serovar Enteritidis str. EC20120917 genome-p.c.VAL:86.94%-taxID:1412613-CM-MODEL_TRUE
GTAGATGCTCATTCCATCTCTTATGTTCGCCTTCTGGCCTCATAAACTCAGGAATGATGCAGAGCCGTTTACGGTGCTTATCGTCCACTGACAGATGTCGCTTACGCCTCATCAAACACCCTGGACACAACGTTGAGTGAAGCACCCCTTTATGTTGTCATACAGACCTGTTTTGACGCCTGCCCCTTAACCGGGCAGGCGTTTTTTT
>gi|828959694|gb|CP011636.1|:c183761-183557 Klebsiella oxytoca strain CAV1374, complete genome-p.c.VAL:64.14%-taxID:571-CM-MODEL_TRUE
GTAGATGCTCATTCCATCTCTTATGTTCGCCTTAGTGCCTCATAAACTCAGGAATGATGCAGAGCCGTTTTACGGTGCTTATCGTCCACTGACAGATGTCGCATTTTATATGCTAAATCATTCATGATGTGTCGAGACGGCCAGCACGGGAATCCCCCGGAGCTTACAAAGGTAAGTGACTGGGGTGAGCGTGTGCAGCCAACGA
>gi|755292271|gb|CP009492.1|:c2050680-2050459 Yersinia pestis strain PBM19, complete genome-p.c.VAL:63.12%-taxID:632-CM-MODEL_TRUE
GTAGATGCTCATCCCACTTATTATGACAGCTTGGCCATTAAGGCTAATTTAGCTTCATAAACCCAGGGATGACGCAGAGCCGATTTTAGAGTGCCTATTGTCCATGTAACCGATGTTGAGTAATGTCATCACATACCGGGCATAACGTTGAGTGAGGCACTGATATTGTTGTCTATCGACCTGAAAATTTTAGACACTTGCCCTTTTCGGCAAGTGTTTTTT
>gi|602908394|gb|CP007283.1|:4012038-4012245 Salmonella enterica subsp. enterica serovar Enteritidis str. SA19970769 genome-p.c.VAL:86.94%-taxID:1412474-CM-MODEL_TRUE
GTAGATGCTCATTCCATCTCTTATGTTCGCCTTCTGGCCTCATAAACTCAGGAATGATGCAGAGCCGTTTACGGTGCTTATCGTCCACTGACAGATGTCGCTTACGCCTCATCAAACACCCTGGACACAACGTTGAGTGAAGCACCCCTTTATGTTGTCATACAGACCTGTTTTGACGCCTGCCCCTTAACCGGGCAGGCGTTTTTTT
>gi|604171995|gb|CP007359.1|:3996836-3997043 Salmonella enterica subsp. enterica serovar Enteritidis str. EC20100134, complete genome-p.c.VAL:86.94%-taxID:1412465-CM-MODEL_TRUE
GTAGATGCTCATTCCATCTCTTATGTTCGCCTTCTGGCCTCATAAACTCAGGAATGATGCAGAGCCGTTTACGGTGCTTATCGTCCACTGACAGATGTCGCTTACGCCTCATCAAACACCCTGGACACAACGTTGAGTGAAGCACCCCTTTATGTTGTCATACAGACCTGTTTTGACGCCTGCCCCTTAACCGGGCAGGCGTTTTTTT
>gi|603147830|gb|CP007334.1|:4385053-4385260 Salmonella enterica subsp. enterica serovar Enteritidis str. SA20092320 genome-p.c.VAL:86.94%-taxID:1412508-CM-MODEL_TRUE
GTAGATGCTCATTCCATCTCTTATGTTCGCCTTCTGGCCTCATAAACTCAGGAATGATGCAGAGCCGTTTACGGTGCTTATCGTCCACTGACAGATGTCGCTTACGCCTCATCAAACACCCTGGACACAACGTTGAGTGAAGCACCCCTTTATGTTGTCATACAGACCTGTTTTGACGCCTGCCCCTTAACCGGGCAGGCGTTTTTTT
>gi|290760697|gb|CP001846.1|:4667368-4667574 Escherichia coli O55:H7 str. CB9615, complete genome-p.c.VAL:100.0%-taxID:701177-CM-MODEL_TRUE
GTAGATGCTCATTCCATCTCTTATGTTCGCCTTAGTGCCTCATAAACTCCGGAATGACGCAGAGCCGTTTACGGTGCTTATCGTCCACTGACAGATGTCGCTTATGCCTCATCAGACACCATGGACACAACGTTGAGTGAAGCACCCACTTGTTGTCATACAGACCTGTTTTAACGCCTGCTCCGTAATAAGAGCAGGCGTTTTTTT
>gi|602985900|gb|CP007322.1|:4001400-4001607 Salmonella enterica subsp. enterica serovar Enteritidis str. EC20090332, complete genome-p.c.VAL:86.94%-taxID:1412461-CM-MODEL_TRUE
GTAGATGCTCATTCCATCTCTTATGTTCGCCTTCTGGCCTCATAAACTCAGGAATGATGCAGAGCCGTTTACGGTGCTTATCGTCCACTGACAGATGTCGCTTACGCCTCATCAAACACCCTGGACACAACGTTGAGTGAAGCACCCCTTTATGTTGTCATACAGACCTGTTTTGACGCCTGCCCCTTAACCGGGCAGGCGTTTTTTT
>gi|380751881|gb|CP003403.1|:c4742145-4741943 Rahnella aquatilis HX2, complete genome-p.c.VAL:63.35%-taxID:1151116-CM-MODEL_TRUE
GTAGATGCTCATTCCACCTATTATGTTTGCTCCGGCTTCATAAACCTGGGAATGATGCAGAGCCAATTTACAGTGCCTATTGTCATCCTGACCGATAACGCGCAAGCGCTATCATCCAGAAGGCAAAACGTTGAGTGAGGCACTAAATCTGTTGTCCTAGACCTGATTGTTTTTAGACACTTGTCTTCCAGACAAGTGTTTTT
>gi|603007801|gb|CP007301.1|:4012051-4012258 Salmonella enterica subsp. enterica serovar Enteritidis str. SA20091739 genome-p.c.VAL:86.94%-taxID:1412523-CM-MODEL_TRUE
GTAGATGCTCATTCCATCTCTTATGTTCGCCTTCTGGCCTCATAAACTCAGGAATGATGCAGAGCCGTTTACGGTGCTTATCGTCCACTGACAGATGTCGCTTACGCCTCATCAAACACCCTGGACACAACGTTGAGTGAAGCACCCCTTTATGTTGTCATACAGACCTGTTTTGACGCCTGCCCCTTAACCGGGCAGGCGTTTTTTT
>gi|380461645|gb|CP003386.1|:4161789-4161996 Salmonella enterica subsp. enterica serovar Typhimurium str. 798, complete genome-p.c.VAL:86.94%-taxID:1008297-CM-MODEL_TRUE
GTAGATGCTCATTCCATCTCTTATGTTCGCCTTCTGGCCTCATAAACTCAGGAATGATGCAGAGCCGTTTACGGTGCTTATCGTCCACTGACAGATGTCGCTTACGCCTCATCAAACACCCTGGACACAACGTTGAGTGAAGCACCCCTTTATGTTGTCATACAGACCTGTTTTGACGCCTGCCCCTTAACCGGGCAGGCGTTTTTTT
>gi|602835031|gb|CP007289.1|:4012007-4012214 Salmonella enterica subsp. enterica serovar Enteritidis str. SA19982831 genome-p.c.VAL:86.94%-taxID:1412502-CM-MODEL_TRUE
GTAGATGCTCATTCCATCTCTTATGTTCGCCTTCTGGCCTCATAAACTCAGGAATGATGCAGAGCCGTTTACGGTGCTTATCGTCCACTGACAGATGTCGCTTACGCCTCATCAAACACCCTGGACACAACGTTGAGTGAAGCACCCCTTTATGTTGTCATACAGACCTGTTTTGACGCCTGCCCCTTAACCGGGCAGGCGTTTTTTT
>gi|767847001|gb|CP010283.1|:c4431513-4431306 Salmonella enterica subsp. enterica serovar Newport str. CVM 21550, complete genome-p.c.VAL:86.94%-taxID:796733-CM-MODEL_TRUE
GTAGATGCTCATTCCATCTCTTATGTTCGCCTTCTGGCCTCATAAACTCAGGAATGATGCAGAGCCGTTTACGGTGCTTATCGTCCACTGACAGATGTCGCTTACGCCTCATCAAACACCCTGGACACAACGTTGAGTGAAGCACCCCTTTATGTTGTCATACAGACCTGTTTTGACGCCTGCCCCTTAACCGGGCAGGCGTTTTTTT
>gi|295095013|emb|FP929040.1|:c217231-217029 Enterobacter cloacae subsp. cloacae NCTC 9394 draft genome-p.c.VAL:88.94%-taxID:718254-CM-MODEL_TRUE
GTAGATGCTCATTCCATCTCTTATGTTCGCCTTAAGGCCTCATAAACTCAGGAATGACGCAGAGCCGTTTACGGTGCTTATCGTCCACTGACAGATGTCGCTTCGGCCTCATCAGACACCATGGACACAACGTTGAGTGAAGCACCAAATATGTTGTCTTACAGACCTGTTTTAACGCCTGCTTTTATAGCAGGCGTTTTTTT
>gi|603506846|gb|CP007343.1|:4012049-4012256 Salmonella enterica subsp. enterica serovar Enteritidis str. EC20120722 genome-p.c.VAL:86.94%-taxID:1412550-CM-MODEL_TRUE
GTAGATGCTCATTCCATCTCTTATGTTCGCCTTCTGGCCTCATAAACTCAGGAATGATGCAGAGCCGTTTACGGTGCTTATCGTCCACTGACAGATGTCGCTTACGCCTCATCAAACACCCTGGACACAACGTTGAGTGAAGCACCCCTTTATGTTGTCATACAGACCTGTTTTGACGCCTGCCCCTTAACCGGGCAGGCGTTTTTTT
>gi|675819880|emb|LM996443.1|:38152-38358 Escherichia coli genome assembly FHI63, scaffold scaffold-27_contig-16.0_1_88693_[organism:Escherichia-p.c.VAL:100.0%-taxID:562-CM-MODEL_TRUE
GTAGATGCTCATTCCATCTCTTATGTTCGCCTTAGTGCCTCATAAACTCCGGAATGACGCAGAGCCGTTTACGGTGCTTATCGTCCACTGACAGATGTCGCTTATGCCTCATCAGACACCATGGACACAACGTTGAGTGAAGCACCCACTTGTTGTCATACAGACCTGTTTTAACGCCTGCTCCGTAATAAGAGCAGGCGTTTTTTT
>gi|544340954|emb|HG428755.1|:4248148-4248354 Escherichia coli PMV-1 main chromosome, complete genome-p.c.VAL:100.0%-taxID:1382700-CM-MODEL_TRUE
GTAGATGCTCATTCCATCTCTTATGTTCGCCTTAGTGCCTCATAAACTCCGGAATGACGCAGAGCCGTTTACGGTGCTTATCGTCCACTGACAGATGTCGCTTATGCCTCATCAGACACCATGGACACAACGTTGAGTGAAGCACCCACTTGTTGTCATACAGACCTGTTTTAACGCCTGCTCCGTAATAAGAGCAGGCGTTTTTTT
>gi|604086116|gb|CP007400.1|:4012049-4012256 Salmonella enterica subsp. enterica serovar Enteritidis str. EC20120734 genome-p.c.VAL:86.94%-taxID:1412609-CM-MODEL_TRUE
GTAGATGCTCATTCCATCTCTTATGTTCGCCTTCTGGCCTCATAAACTCAGGAATGATGCAGAGCCGTTTACGGTGCTTATCGTCCACTGACAGATGTCGCTTACGCCTCATCAAACACCCTGGACACAACGTTGAGTGAAGCACCCCTTTATGTTGTCATACAGACCTGTTTTGACGCCTGCCCCTTAACCGGGCAGGCGTTTTTTT
>gi|817577526|gb|CP011321.1|:3966661-3966867 Escherichia coli strain SQ88, complete genome-p.c.VAL:100.0%-taxID:562-CM-MODEL_TRUE
GTAGATGCTCATTCCATCTCTTATGTTCGCCTTAGTGCCTCATAAACTCCGGAATGACGCAGAGCCGTTTACGGTGCTTATCGTCCACTGACAGATGTCGCTTATGCCTCATCAGACACCATGGACACAACGTTGAGTGAAGCACCCACTTGTTGTCATACAGACCTGTTTTAACGCCTGCTCCGTAATAAGAGCAGGCGTTTTTTT
>gi|603415896|gb|CP007387.1|:4012054-4012261 Salmonella enterica subsp. enterica serovar Enteritidis str. EC20121986 genome-p.c.VAL:86.94%-taxID:1412580-CM-MODEL_TRUE
GTAGATGCTCATTCCATCTCTTATGTTCGCCTTCTGGCCTCATAAACTCAGGAATGATGCAGAGCCGTTTACGGTGCTTATCGTCCACTGACAGATGTCGCTTACGCCTCATCAAACACCCTGGACACAACGTTGAGTGAAGCACCCCTTTATGTTGTCATACAGACCTGTTTTGACGCCTGCCCCTTAACCGGGCAGGCGTTTTTTT
>gi|571260215|emb|HF571988.1|:225666-225891 Yersinia enterocolitica (type O:5) YE53/03 complete genome-p.c.VAL:64.02%-taxID:1262462-CM-MODEL_TRUE
GTAGATGCTCATCCCACTTATTATGATAGCCTGGTTTTTATAGCCAATTTAGCTTCATAAACCCAGGGATGACGCAGAGCCGATTTTAGGGTGCCTATTGTCCATGTAAACGATGTTGAATATCTTCATCACATACCGGGCATAACGTTGAGTGAGGCACCGACATTGTTGTCTGTAGACCTGAAAATTTCAGACGCTTGCCCTTATCGGCAAGCGTTTTTTTTTG
>gi|602768674|gb|CP007272.1|:2966242-2966449 Salmonella enterica subsp. enterica serovar Enteritidis str. EC20121179, complete genome-p.c.VAL:86.94%-taxID:1412596-CM-MODEL_TRUE
GTAGATGCTCATTCCATCTCTTATGTTCGCCTTCTGGCCTCATAAACTCAGGAATGATGCAGAGCCGTTTACGGTGCTTATCGTCCACTGACAGATGTCGCTTACGCCTCATCAAACACCCTGGACACAACGTTGAGTGAAGCACCCCTTTATGTTGTCATACAGACCTGTTTTGACGCCTGCCCCTTAACCGGGCAGGCGTTTTTTT
>gi|602768674|gb|CP007272.1|:2569189-2569394 Salmonella enterica subsp. enterica serovar Enteritidis str. EC20121179, complete genome-p.c.VAL:65.2%-taxID:1412596-CM-MODEL_TRUE
GTAGATGCTCATTCCATCTCTTATGTTCGCCTTCTGGCCTCATAAACTCAGGAATGATGCAGAGCCGTTTACGGTGCTTATCGTCCACTGACAGATNNNNNCCCTTTTTTAATAAAGGCGTGGATCATAACAACTCCTTAATAATTGCACCCATTGCAATTGCACGAGCAGTGTTAATGTGCGCTTCACGGTATATATCCGGGAGG
>gi|603171882|gb|CP007318.1|:4012045-4012252 Salmonella enterica subsp. enterica serovar Enteritidis str. SA20095309 genome-p.c.VAL:86.94%-taxID:1412507-CM-MODEL_TRUE
GTAGATGCTCATTCCATCTCTTATGTTCGCCTTCTGGCCTCATAAACTCAGGAATGATGCAGAGCCGTTTACGGTGCTTATCGTCCACTGACAGATGTCGCTTACGCCTCATCAAACACCCTGGACACAACGTTGAGTGAAGCACCCCTTTATGTTGTCATACAGACCTGTTTTGACGCCTGCCCCTTAACCGGGCAGGCGTTTTTTT
>gi|386794017|gb|CP001925.1|:4706830-4707036 Escherichia coli Xuzhou21, complete genome-p.c.VAL:100.0%-taxID:741093-CM-MODEL_TRUE
GTAGATGCTCATTCCATCTCTTATGTTCGCCTTAGTGCCTCATAAACTCCGGAATGACGCAGAGCCGTTTACGGTGCTTATCGTCCACTGACAGATGTCGCTTATGCCTCATCAGACACCATGGACACAACGTTGAGTGAAGCACCCACTTGTTGTCATACAGACCTGTTTTAACGCCTGCTCCGTAATAAGAGCAGGCGTTTTTTT
>gi|808186398|gb|CP007523.1|:57856-58063 Salmonella enterica subsp. enterica serovar Typhimurium str. CDC 2011K-0870, complete genome-p.c.VAL:86.94%-taxID:1454642-CM-MODEL_TRUE
GTAGATGCTCATTCCATCTCTTATGTTCGCCTTCTGGCCTCATAAACTCAGGAATGATGCAGAGCCGTTTACGGTGCTTATCGTCCACTGACAGATGTCGCTTACGCCTCATCAAACACCCTGGACACAACGTTGAGTGAAGCACCCCTTTATGTTGTCATACAGACCTGTTTTGACGCCTGCCCCTTAACCGGGCAGGCGTTTTTTT
>gi|675819174|emb|LM995737.1|:c54053-53847 Escherichia coli genome assembly FHI24, scaffold scaffold-24_contig-15.0_1_92325_[organism:Escherichia-p.c.VAL:100.0%-taxID:562-CM-MODEL_TRUE
GTAGATGCTCATTCCATCTCTTATGTTCGCCTTAGTGCCTCATAAACTCCGGAATGACGCAGAGCCGTTTACGGTGCTTATCGTCCACTGACAGATGTCGCTTATGCCTCATCAGACACCATGGACACAACGTTGAGTGAAGCACCCACTTGTTGTCATACAGACCTGTTTTAACGCCTGCTCCGTAATAAGAGCAGGCGTTTTTTT
>gi|899729770|gb|CP012127.1|:3960839-3961045 Escherichia coli strain DH1Ec169, complete genome-p.c.VAL:100.0%-taxID:562-CM-MODEL_TRUE
GTAGATGCTCATTCCATCTCTTATGTTCGCCTTAGTGCCTCATAAACTCCGGAATGACGCAGAGCCGTTTACGGTGCTTATCGTCCACTGACAGATGTCGCTTATGCCTCATCAGACACCATGGACACAACGTTGAGTGAAGCACCCACTTGTTGTCATACAGACCTGTTTTAACGCCTGCTCCGTAATAAGAGCAGGCGTTTTTTT
>gi|604268692|gb|CP007251.1|:4032464-4032671 Salmonella enterica subsp. enterica serovar Enteritidis str. EC20110353, complete genome-p.c.VAL:86.94%-taxID:1243618-CM-MODEL_TRUE
GTAGATGCTCATTCCATCTCTTATGTTCGCCTTCTGGCCTCATAAACTCAGGAATGATGCAGAGCCGTTTACGGTGCTTATCGTCCACTGACAGATGTCGCTTACGCCTCATCAAACACCCTGGACACAACGTTGAGTGAAGCACCCCTTTATGTTGTCATACAGACCTGTTTTGACGCCTGCCCCTTAACCGGGCAGGCGTTTTTTT
>gi|330863546|emb|FR718736.1|:16298-16521 Yersinia enterocolitica W22703 biovar 2, serovar O:9, contig 7180000001906-p.c.VAL:64.5%-taxID:913028-CM-MODEL_TRUE
GTAGATGCTCATCCCACTTATTATGATAGCCTGGTTTTTATAGCCAATTTAGCTTCATAAACCCAGGGATGACGCAGAGCCGATTTTAGGGTGCCTATTGTCCATGTAAACGATGTTGAATATCTTCATCACATACCGGGCATAACGTTGAGTGAGGCACCGACATTGTTGTCTGTAGACCTGAAAATTTCAGACGCTTGCCCTTATCGGCAAGCGTTTTTTTT
>gi|924333052|gb|CP012268.1|:c3753225-3753021 Cronobacter muytjensii ATCC 51329, complete genome-p.c.VAL:79.13%-taxID:1159613-CM-MODEL_TRUE
GTAGATGCTCATTCCATCTCTTATGTTCGCTTCGGCTTCATAAACCCAGGAATGACGCAGAGCCGTTTACGGTGCTTATCGTCCACAGACAGATGTCGCTTCGGTCTCATCAAACACCATGGACATAACGTTGAGTGAAGCACCACATTTGTTGTCAAACAGACCTGTTTTGATACCTGCCCTCGGGCAGGTATTTTTTTCTGTG
>gi|808951212|gb|CP011303.1|:c4880325-4880110 Serratia liquefaciens strain HUMV-21, complete genome-p.c.VAL:65.23%-taxID:614-CM-MODEL_TRUE
GTAGATGCTCATTCCACCTCTTATGTTCGCCTTAGGCTTCATAAACCCTGGGAATGACGCAGAGCCGATTTAGGGTGCCTATTGCCCACCAGAACGATGACGGCGTTGCTTGCAATGGCTGACATCACACTCCGGGCAAAACGTTGAGTGAGGCACCGCCCCTGTTGTCCTAGACCTGATTGCTTTTTTATACACTTGCCACCGCGGCAAGTGTTT
>gi|449096568|gb|CP004091.1|:c3703567-3703363 Cronobacter sakazakii SP291, complete genome-p.c.VAL:76.82%-taxID:956149-CM-MODEL_TRUE
GTAGATGCTCATTCCACTTATTATGTTTGCTCCGGCTTCATAAACCCAGGAATGACGCAGAGCCGTTTACGGTGCTTATCGTCCACAGACAGATGTCGCTTCGGCCTCATCAAACACCATGGACATAACGTTGAGTGAAGCACCACATTTGTTGTCAAACAGACCTGTTTTAGTACCTGCCTTCGGGCAGGTATTTTTTTGCCTG
>gi|902619892|gb|CP011989.1|:c5130613-5130402 Klebsiella pneumoniae UHKPC33, complete genome-p.c.VAL:87.05%-taxID:1284802-CM-MODEL_TRUE
GTAGATGCTCATTCCATCTCTTATGTTCGCCTTCGTGCCTCATAAACTCCGGAATGATGCAGAGCCGTTCTTACGGTGCTTATCGTCCACTGACAGATGTCGCATTTATGCCTCATCAAACACCATGGACATTACGTTGAGTGAAGCACCCAATTTGTTGTCAAACAGACCTGTTTTAACGCCTGCCCTGATTTCAGCGCAGGCGTTTTTTT
>gi|150953431|gb|CP000647.1|:4707421-4707632 Klebsiella pneumoniae subsp. pneumoniae MGH 78578, complete genome-p.c.VAL:87.05%-taxID:272620-CM-MODEL_TRUE
GTAGATGCTCATTCCATCTCTTATGTTCGCCTTCGTGCCTCATAAACTCCGGAATGATGCAGAGCCGTTCTTACGGTGCTTATCGTCCACTGACAGATGTCGCATTTATGCCTCATCAAACACCATGGACATTACGTTGAGTGAAGCACCCAATTTGTTGTCAAACAGACCTGTTTTAACGCCTGCCCTGATTTCAGCGCAGGCGTTTTTTT
>gi|601101465|gb|CP007505.1|:747158-747365 Salmonella enterica subsp. enterica serovar Tennessee str. TXSC_TXSC08-19, complete genome-p.c.VAL:86.94%-taxID:1003191-CM-MODEL_TRUE
GTAGATGCTCATTCCATCTCTTATGTTCGCCTTCTGGCCTCATAAACTCAGGAATGATGCAGAGCCGTTTACGGTGCTTATCGTCCACTGACAGATGTCGCTTACGCCTCATCAAACACCCTGGACACAACGTTGAGTGAAGCACCCCTTTATGTTGTCATACAGACCTGTTTTGACGCCTGCCCCTTAACCGGGCAGGCGTTTTTTT
>gi|383390031|gb|CP002970.1|:854557-854763 Escherichia coli KO11FL, complete genome-p.c.VAL:100.0%-taxID:595495-CM-MODEL_TRUE
GTAGATGCTCATTCCATCTCTTATGTTCGCCTTAGTGCCTCATAAACTCCGGAATGACGCAGAGCCGTTTACGGTGCTTATCGTCCACTGACAGATGTCGCTTATGCCTCATCAGACACCATGGACACAACGTTGAGTGAAGCACCCACTTGTTGTCATACAGACCTGTTTTAACGCCTGCTCCGTAATAAGAGCAGGCGTTTTTTT
>gi|690276415|gb|CP009458.1|:1281252-1281459 Cedecea neteri strain M006, complete genome-p.c.VAL:75.85%-taxID:158822-CM-MODEL_TRUE
GTAGATGCTCATTCCACTTCTTATGTTTGCTCAGGCTTCATAAACCCAGGAATGACGCAGAGCCGATTACGGTGCTTATCGTCCACCGACAGATGTCGCCCCGATGGGGTCTCATCGAACACCCTGGACATAACGTTGAGTGAAGCACCACTTAGTTGTCAAACAGACCTGTTTAACACCTGCCTTTGGGCAGGTGTTTTTTTTTGCG
>gi|254590536|gb|CP001368.1|:4839211-4839417 Escherichia coli O157:H7 str. TW14359, complete genome-p.c.VAL:100.0%-taxID:544404-CM-MODEL_TRUE
GTAGATGCTCATTCCATCTCTTATGTTCGCCTTAGTGCCTCATAAACTCCGGAATGACGCAGAGCCGTTTACGGTGCTTATCGTCCACTGACAGATGTCGCTTATGCCTCATCAGACACCATGGACACAACGTTGAGTGAAGCACCCACTTGTTGTCATACAGACCTGTTTTAACGCCTGCTCCGTAATAAGAGCAGGCGTTTTTTT
>gi|695172424|gb|CP008929.1|:1916693-1916904 Klebsiella pneumoniae strain PMK1, complete genome-p.c.VAL:87.05%-taxID:573-CM-MODEL_TRUE
GTAGATGCTCATTCCATCTCTTATGTTCGCCTTCGTGCCTCATAAACTCCGGAATGATGCAGAGCCGTTCTTACGGTGCTTATCGTCCACTGACAGATGTCGCATTTATGCCTCATCAAACACCATGGACATTACGTTGAGTGAAGCACCCAATTTGTTGTCAAACAGACCTGTTTTAACGCCTGCCCTGATTTCAGCGCAGGCGTTTTTTT
>gi|582030173|gb|CP006659.1|:164617-164828 Klebsiella pneumoniae ATCC BAA-2146, complete genome-p.c.VAL:87.05%-taxID:1263871-CM-MODEL_TRUE
GTAGATGCTCATTCCATCTCTTATGTTCGCCTTCGTGCCTCATAAACTCCGGAATGATGCAGAGCCGTTCTTACGGTGCTTATCGTCCACTGACAGATGTCGCATTTATGCCTCATCAAACACCATGGACATTACGTTGAGTGAAGCACCCAATTTGTTGTCAAACAGACCTGTTTTAACGCCTGCCCTGATTTCAGCGCAGGCGTTTTTTT
>gi|194405610|gb|CP001120.1|:4151577-4151784 Salmonella enterica subsp. enterica serovar Heidelberg str. SL476, complete genome-p.c.VAL:86.94%-taxID:454169-CM-MODEL_TRUE
GTAGATGCTCATTCCATCTCTTATGTTCGCCTTCTGGCCTCATAAACTCAGGAATGATGCAGAGCCGTTTACGGTGCTTATCGTCCACTGACAGATGTCGCTTACGCCTCATCAAACACCCTGGACACAACGTTGAGTGAAGCACCCCTTTATGTTGTCATACAGACCTGTTTTGACGCCTGCCCCTTAACCGGGCAGGCGTTTTTTT
>gi|731469900|gb|CP009789.1|:3958086-3958292 Escherichia coli K-12 strain ER3413, complete genome-p.c.VAL:100.0%-taxID:83333-CM-MODEL_TRUE
GTAGATGCTCATTCCATCTCTTATGTTCGCCTTAGTGCCTCATAAACTCCGGAATGACGCAGAGCCGTTTACGGTGCTTATCGTCCACTGACAGATGTCGCTTATGCCTCATCAGACACCATGGACACAACGTTGAGTGAAGCACCCACTTGTTGTCATACAGACCTGTTTTAACGCCTGCTCCGTAATAAGAGCAGGCGTTTTTTT
>gi|874075390|gb|CP007442.1|:4189579-4189785 Escherichia coli ACN001, complete genome-p.c.VAL:100.0%-taxID:1311757-CM-MODEL_TRUE
GTAGATGCTCATTCCATCTCTTATGTTCGCCTTAGTGCCTCATAAACTCCGGAATGACGCAGAGCCGTTTACGGTGCTTATCGTCCACTGACAGATGTCGCTTATGCCTCATCAGACACCATGGACACAACGTTGAGTGAAGCACCCACTTGTTGTCATACAGACCTGTTTTAACGCCTGCTCCGTAATAAGAGCAGGCGTTTTTTT
>gi|821329311|gb|CP011416.1|:2210551-2210757 Escherichia coli strain CFSAN029787, complete genome-p.c.VAL:100.0%-taxID:562-CM-MODEL_TRUE
GTAGATGCTCATTCCATCTCTTATGTTCGCCTTAGTGCCTCATAAACTCCGGAATGACGCAGAGCCGTTTACGGTGCTTATCGTCCACTGACAGATGTCGCTTATGCCTCATCAGACACCATGGACACAACGTTGAGTGAAGCACCCACTTGTTGTCATACAGACCTGTTTTAACGCCTGCTCCGTAATAAGAGCAGGCGTTTTTTT
>gi|603463080|gb|CP007432.1|:4012047-4012254 Salmonella enterica subsp. enterica serovar Enteritidis str. EC20100131 genome-p.c.VAL:86.94%-taxID:1412584-CM-MODEL_TRUE
GTAGATGCTCATTCCATCTCTTATGTTCGCCTTCTGGCCTCATAAACTCAGGAATGATGCAGAGCCGTTTACGGTGCTTATCGTCCACTGACAGATGTCGCTTACGCCTCATCAAACACCCTGGACACAACGTTGAGTGAAGCACCCCTTTATGTTGTCATACAGACCTGTTTTGACGCCTGCCCCTTAACCGGGCAGGCGTTTTTTT
>gi|603500336|gb|CP007342.1|:4012036-4012243 Salmonella enterica subsp. enterica serovar Enteritidis str. EC20120697 genome-p.c.VAL:86.94%-taxID:1412553-CM-MODEL_TRUE
GTAGATGCTCATTCCATCTCTTATGTTCGCCTTCTGGCCTCATAAACTCAGGAATGATGCAGAGCCGTTTACGGTGCTTATCGTCCACTGACAGATGTCGCTTACGCCTCATCAAACACCCTGGACACAACGTTGAGTGAAGCACCCCTTTATGTTGTCATACAGACCTGTTTTGACGCCTGCCCCTTAACCGGGCAGGCGTTTTTTT
>gi|768964512|gb|CP007044.2|:c717020-716813 Chania multitudinisentens RB-25, complete genome-p.c.VAL:65.34%-taxID:1441930-CM-MODEL_TRUE
GTAGATGCTCATTCTATTATCTTATGTTCGCCTTACGGCCTCATAAACCCAGGAATGATGCAGAGCCAATTTTAGGGTGCCTATTGTCCACCAGAACGATGAAAGCGATGGCTTCATCACACTTCGGGCATAACGTTGAGTGAGGCACCTCCCCTGTTGTTCTAGACCTGATTGCTTTTTTAATACACTTGCCAATATGGCAAGTGTT
>gi|908276372|gb|CP010376.2|:213276-213478 Enterobacter cloacae strain 34977, complete genome-p.c.VAL:88.94%-taxID:550-CM-MODEL_TRUE
GTAGATGCTCATTCCATCTCTTATGTTCGCCTTAAGGCCTCATAAACTCAGGAATGACGCAGAGCCGTTTACGGTGCTTATCGTCCACTGACAGATGTCGCTTCGGCCTCATCAGACACCATGGACACAACGTTGAGTGAAGCACCAAATATGTTGTCTTACAGACCTGTTTTAACGCCTGCTTTTATAGCAGGCGTTTTTTT
>gi|603736501|gb|CP007319.1|:4011952-4012159 Salmonella enterica subsp. enterica serovar Enteritidis str. SA20095440 genome-p.c.VAL:86.94%-taxID:1412492-CM-MODEL_TRUE
GTAGATGCTCATTCCATCTCTTATGTTCGCCTTCTGGCCTCATAAACTCAGGAATGATGCAGAGCCGTTTACGGTGCTTATCGTCCACTGACAGATGTCGCTTACGCCTCATCAAACACCCTGGACACAACGTTGAGTGAAGCACCCCTTTATGTTGTCATACAGACCTGTTTTGACGCCTGCCCCTTAACCGGGCAGGCGTTTTTTT
>gi|603029398|gb|CP007303.1|:4012055-4012262 Salmonella enterica subsp. enterica serovar Enteritidis str. SA20093430 genome-p.c.VAL:86.94%-taxID:1412512-CM-MODEL_TRUE
GTAGATGCTCATTCCATCTCTTATGTTCGCCTTCTGGCCTCATAAACTCAGGAATGATGCAGAGCCGTTTACGGTGCTTATCGTCCACTGACAGATGTCGCTTACGCCTCATCAAACACCCTGGACACAACGTTGAGTGAAGCACCCCTTTATGTTGTCATACAGACCTGTTTTGACGCCTGCCCCTTAACCGGGCAGGCGTTTTTTT
>gi|383403426|gb|CP002967.1|:4205776-4205982 Escherichia coli W, complete genome-p.c.VAL:100.0%-taxID:566546-CM-MODEL_TRUE
GTAGATGCTCATTCCATCTCTTATGTTCGCCTTAGTGCCTCATAAACTCCGGAATGACGCAGAGCCGTTTACGGTGCTTATCGTCCACTGACAGATGTCGCTTATGCCTCATCAGACACCATGGACACAACGTTGAGTGAAGCACCCACTTGTTGTCATACAGACCTGTTTTAACGCCTGCTCCGTAATAAGAGCAGGCGTTTTTTT
>gi|672361289|gb|CP006664.1|:1866550-1866753 Edwardsiella tarda 080813, complete genome-p.c.VAL:63.75%-taxID:667120-CM-MODEL_TRUE
GTAGATGCTCATTCGCCCCCTTATGTTTGCGTAAGCTTCATAAATCTGAGAATGATGCAGAGCCGACTTGTGGTGCCTATCGTCCGAATCGTGCTGTCCCTAGCGCCAGCATGTCACGGACACGTCGTTGAGTGAGGCACCGATCAGTTGTCTTAAGATCTGATTGTCCTTTTTCAACACTTGCCTGATGGCAGGTGTTTTTTT
>gi|602859363|gb|CP007295.1|:4011999-4012206 Salmonella enterica subsp. enterica serovar Enteritidis str. SA20084384 genome-p.c.VAL:86.94%-taxID:1412477-CM-MODEL_TRUE
GTAGATGCTCATTCCATCTCTTATGTTCGCCTTCTGGCCTCATAAACTCAGGAATGATGCAGAGCCGTTTACGGTGCTTATCGTCCACTGACAGATGTCGCTTACGCCTCATCAAACACCCTGGACACAACGTTGAGTGAAGCACCCCTTTATGTTGTCATACAGACCTGTTTTGACGCCTGCCCCTTAACCGGGCAGGCGTTTTTTT
>gi|755404263|gb|CP009840.1|:c2106279-2106054 Yersinia pestis A1122, complete genome-p.c.VAL:62.78%-taxID:1035377-CM-MODEL_TRUE
GTAGATGCTCATCCCACTTATTATGACAGCTTGGCCATTAAGGCTAATTTAGCTTCATAAACCCAGGGATGACGCAGAGCCGATTTTAGAGTGCCTATTGTCCATGTAACCGATGTTGAGTAATGTCATCACATACCGGGCATAACGTTGAGTGAGGCACTGATATTGTTGTCTATCGACCTGAAAATTTTAGACACTTGCCCTTTTCGGCAAGTGTTTTTTTGTG
>gi|751378954|gb|CP009166.1|:4267015-4267221 Escherichia coli 1303, complete genome-p.c.VAL:100.0%-taxID:745156-CM-MODEL_TRUE
GTAGATGCTCATTCCATCTCTTATGTTCGCCTTAGTGCCTCATAAACTCCGGAATGACGCAGAGCCGTTTACGGTGCTTATCGTCCACTGACAGATGTCGCTTATGCCTCATCAGACACCATGGACACAACGTTGAGTGAAGCACCCACTTGTTGTCATACAGACCTGTTTTAACGCCTGCTCCGTAATAAGAGCAGGCGTTTTTTT
>gi|564116047|gb|CP006731.1|:c4107666-4107462 Cronobacter sakazakii CMCC 45402, complete genome-p.c.VAL:78.35%-taxID:1401659-CM-MODEL_TRUE
GTAGATGCTCATTCCATCTCTTATGTTTGCTCCGGCTTCATAAACCCGGGAATGACGCAGAGCCGTTTACGGTGCTTATCGTCCACAGACAGATGTCGCTTCGGCCTCATCACACACCATGGACATAACGTTGAGTGAAGCACCACATTTGTTGTCAAACAGACCTGTTTTAATACCTGCCCTCGGGCAGGTATTTTTTTGCCTG
>gi|313848522|emb|AM946981.2|:3876672-3876878 Escherichia coli BL21(DE3), complete genome-p.c.VAL:99.04%-taxID:469008-CM-MODEL_TRUE
GTAGATGCTCATTCTATCTCTTATGTTCGCCTTAGTGCCTCATAAACTCCGGAATGACGCAGAGCCGTTTACGGTGCTTATCGTCCACTGACAGATGTCGCTTATGCCTCATCAGACACCATGGACACAACGTTGAGTGAAGCACCCACTTGTTGTCATACAGACCTGTTTTAACGCCTGCTCCGTAATAAGAGCAGGCGTTTTTTT
>gi|603771350|gb|CP007325.1|:4012059-4012266 Salmonella enterica subsp. enterica serovar Enteritidis str. EC20111515 genome-p.c.VAL:86.94%-taxID:1412538-CM-MODEL_TRUE
GTAGATGCTCATTCCATCTCTTATGTTCGCCTTCTGGCCTCATAAACTCAGGAATGATGCAGAGCCGTTTACGGTGCTTATCGTCCACTGACAGATGTCGCTTACGCCTCATCAAACACCCTGGACACAACGTTGAGTGAAGCACCCCTTTATGTTGTCATACAGACCTGTTTTGACGCCTGCCCCTTAACCGGGCAGGCGTTTTTTT
>gi|675820336|emb|LM996898.1|:38043-38249 Escherichia coli genome assembly FHI83, scaffold scaffold-12_contig-15.0_1_90378_[organism:Escherichia-p.c.VAL:100.0%-taxID:562-CM-MODEL_TRUE
GTAGATGCTCATTCCATCTCTTATGTTCGCCTTAGTGCCTCATAAACTCCGGAATGACGCAGAGCCGTTTACGGTGCTTATCGTCCACTGACAGATGTCGCTTATGCCTCATCAGACACCATGGACACAACGTTGAGTGAAGCACCCACTTGTTGTCATACAGACCTGTTTTAACGCCTGCTCCGTAATAAGAGCAGGCGTTTTTTT
>gi|802133627|emb|LN832404.1|:3982905-3983111 Escherichia coli K-12 genome assembly EcoliK12AG100, chromosome : I-p.c.VAL:100.0%-taxID:83333-CM-MODEL_TRUE
GTAGATGCTCATTCCATCTCTTATGTTCGCCTTAGTGCCTCATAAACTCCGGAATGACGCAGAGCCGTTTACGGTGCTTATCGTCCACTGACAGATGTCGCTTATGCCTCATCAGACACCATGGACACAACGTTGAGTGAAGCACCCACTTGTTGTCATACAGACCTGTTTTAACGCCTGCTCCGTAATAAGAGCAGGCGTTTTTTT
>gi|526125113|gb|CP006608.1|:3986862-3987069 Salmonella bongori N268-08, complete genome-p.c.VAL:84.44%-taxID:1197719-CM-MODEL_TRUE
GTAGATGCTCATTCCATCTCTTATGCTCGCCGTCTGGCTTCATAAACTCAGGAATGATGCAGAGCCGTTTACGGTGCTTATCGTCCACTGACAGATGTCGCTTACGCCTCATCAAACACCCTGGACACAACGTTGAGTGAAGCACCCCTTTATGTTGTCATATAGACCTGTTTTGACGCCTGCCCCTTAACCGGGCAGGCGTTTTTTT
>gi|755412697|gb|CP009838.1|:2109166-2109389 Yersinia enterocolitica strain 2516-87, complete genome-p.c.VAL:64.5%-taxID:630-CM-MODEL_TRUE
GTAGATGCTCATCCCACTTATTATGATAGCCTGGTTTTTATAGCCAATTTAGCTTCATAAACCCAGGGATGACGCAGAGCCGATTTTAGGGTGCCTATTGTCCATGTAAACGATGTTGAATATCTTCATCACATACCGGGCATAACGTTGAGTGAGGCACCGACATTGTTGTCTGTAGACCTGAAAATTTCAGACGCTTGCCCTTATCGGCAAGCGTTTTTTTT
>gi|604137530|gb|CP007378.1|:4012053-4012260 Salmonella enterica subsp. enterica serovar Enteritidis str. EC20120968 genome-p.c.VAL:86.94%-taxID:1412558-CM-MODEL_TRUE
GTAGATGCTCATTCCATCTCTTATGTTCGCCTTCTGGCCTCATAAACTCAGGAATGATGCAGAGCCGTTTACGGTGCTTATCGTCCACTGACAGATGTCGCTTACGCCTCATCAAACACCCTGGACACAACGTTGAGTGAAGCACCCCTTTATGTTGTCATACAGACCTGTTTTGACGCCTGCCCCTTAACCGGGCAGGCGTTTTTTT
>gi|661922017|gb|CP008827.1|:164688-164899 Klebsiella pneumoniae subsp. pneumoniae KPNIH1, complete genome-p.c.VAL:87.05%-taxID:1087440-CM-MODEL_TRUE
GTAGATGCTCATTCCATCTCTTATGTTCGCCTTCGTGCCTCATAAACTCCGGAATGATGCAGAGCCGTTCTTACGGTGCTTATCGTCCACTGACAGATGTCGCATTTATGCCTCATCAAACACCATGGACATTACGTTGAGTGAAGCACCCAATTTGTTGTCAAACAGACCTGTTTTAACGCCTGCCCTGATTTCAGCGCAGGCGTTTTTTT
>gi|605528405|gb|CP007532.1|:1202991-1203198 Salmonella enterica subsp. enterica serovar Abaetetuba str. ATCC 35640, complete genome-p.c.VAL:86.94%-taxID:1208611-CM-MODEL_TRUE
GTAGATGCTCATTCCATCTCTTATGTTCGCCTTCTGGCCTCATAAACTCAGGAATGATGCAGAGCCGTTTACGGTGCTTATCGTCCACTGACAGATGTCGCTTACGCCTCATCAAACACCCTGGACACAACGTTGAGTGAAGCACCCCTTTATGTTGTCATACAGACCTGTTTTGACGCCTGCCCCTTAACCGGGCAGGCGTTTTTTT
>gi|764044040|gb|CP007211.1|:58448-58655 Salmonella enterica subsp. enterica serovar Anatum str. CDC 06-0532, complete genome-p.c.VAL:86.94%-taxID:1454592-CM-MODEL_TRUE
GTAGATGCTCATTCCATCTCTTATGTTCGCCTTCTGGCCTCATAAACTCAGGAATGATGCAGAGCCGTTTACGGTGCTTATCGTCCACTGACAGATGTCGCTTACGCCTCATCAAACACCCTGGACACAACGTTGAGTGAAGCACCCCTTTATGTTGTCATACAGACCTGTTTTGACGCCTGCCCCTTAACCGGGCAGGCGTTTTTTT
>gi|828977725|gb|CP011650.1|:4605477-4605679 Enterobacter cloacae strain CAV1669, complete genome-p.c.VAL:88.94%-taxID:550-CM-MODEL_TRUE
GTAGATGCTCATTCCATCTCTTATGTTCGCCTTAAGGCCTCATAAACTCAGGAATGACGCAGAGCCGTTTACGGTGCTTATCGTCCACTGACAGATGTCGCTTCGGCCTCATCAGACACCATGGACACAACGTTGAGTGAAGCACCAAATATGTTGTCTTACAGACCTGTTTTAACGCCTGCTTTTATAGCAGGCGTTTTTTT
>gi|755283501|gb|CP009367.1|:c3586843-3586619 Yersinia enterocolitica strain WA, complete genome-p.c.VAL:64.26%-taxID:630-CM-MODEL_TRUE
GTAGATGCTCATCCCACTTATTATGATAGCCTGGTTTTTATAGCCAATTTAGCTTCATAAACCCAGGGATGACGCAGAGCCGATTTTAGGGTGCCTATTGTCCATGTAAACGATGTTGAATATCTTCATCACATACCGGGCATAACGTTGAGTGAGGCACCGACATTGTTGTCTGTAGACCTGAAAATTTCAGACGCTTGCCCTTATCGGCAAGCGTTTTTTTTT
>gi|630832964|gb|CP007598.1|:937240-937447 Salmonella enterica subsp. enterica serovar Enteritidis str. 77-1427, complete genome-p.c.VAL:86.94%-taxID:926034-CM-MODEL_TRUE
GTAGATGCTCATTCCATCTCTTATGTTCGCCTTCTGGCCTCATAAACTCAGGAATGATGCAGAGCCGTTTACGGTGCTTATCGTCCACTGACAGATGTCGCTTACGCCTCATCAAACACCCTGGACACAACGTTGAGTGAAGCACCCCTTTATGTTGTCATACAGACCTGTTTTGACGCCTGCCCCTTAACCGGGCAGGCGTTTTTTT
>gi|675820602|emb|LM997164.1|:c54039-53833 Escherichia coli genome assembly FHI92, scaffold scaffold-16_contig-8.1_144654_238240_[organism:Escherichia-p.c.VAL:100.0%-taxID:562-CM-MODEL_TRUE
GTAGATGCTCATTCCATCTCTTATGTTCGCCTTAGTGCCTCATAAACTCCGGAATGACGCAGAGCCGTTTACGGTGCTTATCGTCCACTGACAGATGTCGCTTATGCCTCATCAGACACCATGGACACAACGTTGAGTGAAGCACCCACTTGTTGTCATACAGACCTGTTTTAACGCCTGCTCCGTAATAAGAGCAGGCGTTTTTTT
>gi|933894153|gb|CP012514.1|:3989126-3989333 Salmonella enterica subsp. enterica serovar Thompson strain RM1986, complete genome-p.c.VAL:86.94%-taxID:600-CM-MODEL_TRUE
GTAGATGCTCATTCCATCTCTTATGTTCGCCTTCTGGCCTCATAAACTCAGGAATGATGCAGAGCCGTTTACGGTGCTTATCGTCCACTGACAGATGTCGCTTACGCCTCATCAAACACCCTGGACACAACGTTGAGTGAAGCACCCCTTTATGTTGTCATACAGACCTGTTTTGACGCCTGCCCCTTAACCGGGCAGGCGTTTTTTT
>gi|675818899|emb|LM995462.1|:38273-38479 Escherichia coli genome assembly FHI11, scaffold scaffold-11_contig-14.0_1_97388_[organism:Escherichia-p.c.VAL:100.0%-taxID:562-CM-MODEL_TRUE
GTAGATGCTCATTCCATCTCTTATGTTCGCCTTAGTGCCTCATAAACTCCGGAATGACGCAGAGCCGTTTACGGTGCTTATCGTCCACTGACAGATGTCGCTTATGCCTCATCAGACACCATGGACACAACGTTGAGTGAAGCACCCACTTGTTGTCATACAGACCTGTTTTAACGCCTGCTCCGTAATAAGAGCAGGCGTTTTTTT
>gi|145389|gb|M90498.1|ECOASLAB:3570-3763 Escherichia coli putative arylsulfatase regulator (aslB) and putative arylsulfatase (aslA) genes, complete cds-p.c.VAL:92.79%-taxID:562-CM-MODEL_TRUE
GTAGATGCTCATTCCATCTCTTATGTTCGCCTTAGTGCCTCATAAACTCCGGAATGACGCGAGAGCCGTTTACGGTGCTTATCGTCCACTGACAGATGTCGCTTATGCCTCATCAGACACCATGGACACAACGTTGAGTGAAGCACCCACTTGTTGTCATACAGACCTGTTTTAACGCCTGCTCCGTAATAAGA
>gi|755367513|gb|CP009757.1|:3992076-3992300 Yersinia pseudotuberculosis strain MD67, complete genome-p.c.VAL:63.02%-taxID:633-CM-MODEL_TRUE
GTAGATGCTCATCCCACTTATTATGACAGCTTGGCCATTAAGGCTAATTTAGCTTCATAAACCCAGGGATGACGCAGAGCCGATTTTAGAGTGCCTATTGTCCATGTAACCGATGTTGAGTAATGTCATCACATACCGGGCATAACGTTGAGTGAGGCACTGATATTGTTGTCTATCGACCTGAAAATTTTAGACACTTGCCCTTTTCGGCAAGTGTTTTTTTTT
>gi|908241204|gb|CP006758.1|:c482772-482547 Yersinia pestis 1522, complete genome-p.c.VAL:62.78%-taxID:1345705-CM-MODEL_TRUE
GTAGATGCTCATCCCACTTATTATGACAGCTTGGCCATTAAGGCTAATTTAGCTTCATAAACCCAGGGATGACGCAGAGCCGATTTTAGAGTGCCTATTGTCCATGTAACCGATGTTGAGTAATGTCATCACATACCGGGCATAACGTTGAGTGAGGCACTGATATTGTTGTCTATCGACCTGAAAATTTTAGACACTTGCCCTTTTCGGCAAGTGTTTTTTTGTG
>gi|755379724|gb|CP009781.1|:c2470849-2470632 Yersinia aldovae 670-83, complete genome-p.c.VAL:65.37%-taxID:1453495-CM-MODEL_TRUE
GTAGATGCTCATCCCACTTCTTATGACAGTTTGGTTTTATAGCCTCTTCATAAACCCAGGGATGATGCAGAGCCGATTTTAGGGTGCCTATTGTCCATGTAAACGATGTTGAGTCTCTTCATCACATACCGGGCATAACGTTGAGTGAGGCACCGACATTGTTGTCTGTAGACCTGAAATTTTAGACGCTTGCCCTTCTCGGCAAGCGTTTTTTTTTG
>gi|529190224|gb|CP006575.1|:c3560956-3560749 Salmonella enterica subsp. enterica serovar Pullorum str. S06004, complete genome-p.c.VAL:86.1%-taxID:1298917-CM-MODEL_TRUE
GTAGATGCTCATTCCATCTCTTATGTTCGCCTTCTGGCCTCATAAACTCAGGAATGATGCAGAGCCGTTTACGGTGCTTATCGTCCACTGACAGATGTCGCTTACGTCTCATCAAACACCCTGGACACAACGTTGAGTGAAGCACCCCTTTATGTTGTCATACAGACCTGTTTTGACGCCTGCCCCTTAACCGGGCAGGCGTTTTTTT
>gi|925216839|gb|CP012252.1|:2983374-2983585 Klebsiella variicola strain HKUOPLA, complete genome-p.c.VAL:87.05%-taxID:244366-CM-MODEL_TRUE
GTAGATGCTCATTCCATCTCTTATGTTCGCCTTCGTGCCTCATAAACTCCGGAATGATGCAGAGCCGTTCTTACGGTGCTTATCGTCCACTGACAGATGTCGCATTTATGCCTCATCAAACACCATGGACATTACGTTGAGTGAAGCACCCAATTTGTTGTCAAACAGACCTGTTTTAACGCCTGCCCTGATTTCAGCGCAGGCGTTTTTTT
>gi|926539508|gb|CP012633.1|:c4809835-4809629 Escherichia coli strain SF-166, complete genome-p.c.VAL:100.0%-taxID:562-CM-MODEL_TRUE
GTAGATGCTCATTCCATCTCTTATGTTCGCCTTAGTGCCTCATAAACTCCGGAATGACGCAGAGCCGTTTACGGTGCTTATCGTCCACTGACAGATGTCGCTTATGCCTCATCAGACACCATGGACACAACGTTGAGTGAAGCACCCACTTGTTGTCATACAGACCTGTTTTAACGCCTGCTCCGTAATAAGAGCAGGCGTTTTTTT
>gi|731153922|emb|LN681231.1|:c2822950-2822756 Yersinia ruckeri genome assembly RuckeriPB-H2, chromosome : chromosome-p.c.VAL:52.27%-taxID:29486-CM-MODEL_TRUE
TTTTATGATAGTCCCGCGTTTAAGCGGAATATGCACTTCATAAACCATCGAATGATGCCTAAGAATGGTGCCTATCGTCCACCGAAACCGATAATTGCTGCGCAAGCGCTTTATCAAGCATCGGACGACACGTTGAGTGAGGCACCGCCTATGTCCTACTGTGATGAATGGTTCATCAATCTTGGACATATCTGG
>gi|731153922|emb|LN681231.1|:c3609338-3609119 Yersinia ruckeri genome assembly RuckeriPB-H2, chromosome : chromosome-p.c.VAL:61.74%-taxID:29486-CM-MODEL_TRUE
GTAGATGCTCATCCCACTTCTTATGACAGCTTAGTCTTCATAAACCCAGGGATGATGCAGAGCCAATTTTAGGGTGCCTATTGTCCATGTAAACGATGTTGAGCGGTAACCAATCCTCCTTTCATCACATACCGGGCGTAACGTTGAGTGAGGCACCAATCTGCTGACTGTAGACCTGATATTTTATGACACTTGCTTAATCGGCAAGTGTTTTTTTTTG
>gi|514423830|gb|CP006250.1|:157701-157916 Serratia plymuthica 4Rx13, complete genome-p.c.VAL:65.88%-taxID:682634-CM-MODEL_TRUE
GTAGATGCTCATTCCACCTCTTATGTTCGCCTTAGGCTTCATAAACCCTGGGAATGATGCAGAGCCGATTTAGGGTGCCTATTGTCCACCAGAACGATGACAGCGTTGCTTGCAACTGCTGACATCACACTCCGGGCATAACGTTGAGTGAGGCACCGCCCCTGTTGTCCTAGACCTGATTGCTTTTTATACACTTGCCACCGCGGCAAGTGTTTT
>gi|902598956|gb|CP011980.1|:c5109096-5108885 Klebsiella pneumoniae 500_1420, complete genome-p.c.VAL:87.05%-taxID:1304922-CM-MODEL_TRUE
GTAGATGCTCATTCCATCTCTTATGTTCGCCTTCGTGCCTCATAAACTCCGGAATGATGCAGAGCCGTTCTTACGGTGCTTATCGTCCACTGACAGATGTCGCATTTATGCCTCATCAAACACCATGGACATTACGTTGAGTGAAGCACCCAATTTGTTGTCAAACAGACCTGTTTTAACGCCTGCCCTGATTTCAGCGCAGGCGTTTTTTT
>gi|836656|gb|M87049.1|ECOUW85:39546-39752 E. coli genomic sequence of the region from 84.5 to 86.5 minutes-p.c.VAL:100.0%-taxID:511145-CM-MODEL_TRUE
GTAGATGCTCATTCCATCTCTTATGTTCGCCTTAGTGCCTCATAAACTCCGGAATGACGCAGAGCCGTTTACGGTGCTTATCGTCCACTGACAGATGTCGCTTATGCCTCATCAGACACCATGGACACAACGTTGAGTGAAGCACCCACTTGTTGTCATACAGACCTGTTTTAACGCCTGCTCCGTAATAAGAGCAGGCGTTTTTTT
>gi|209910450|dbj|AP009240.1|:4238957-4239163 Escherichia coli SE11 DNA, complete genome-p.c.VAL:100.0%-taxID:409438-CM-MODEL_TRUE
GTAGATGCTCATTCCATCTCTTATGTTCGCCTTAGTGCCTCATAAACTCCGGAATGACGCAGAGCCGTTTACGGTGCTTATCGTCCACTGACAGATGTCGCTTATGCCTCATCAGACACCATGGACACAACGTTGAGTGAAGCACCCACTTGTTGTCATACAGACCTGTTTTAACGCCTGCTCCGTAATAAGAGCAGGCGTTTTTTT
>gi|469761715|gb|CP004141.1|:93330-93531 Edwardsiella piscicida C07-087, complete genome-p.c.VAL:62.3%-taxID:1288122-CM-MODEL_TRUE
GTAGATGCTCATTCGCCCCCTTATGTTTGCGTAAGCTTCATAAATCTGAGAATGATGCAGAGCCGACTTGTGGTGCCTATCGTCCGAATCGTGCTGTCCTTAACGCCAGCATGCCACGGACACGTCGTTGAGTGAGGCACCGATCAGTTGTCTTAAGATCTGATTGTCCTTTTTCAACACTTGCCTGTCGGCAGGTGTTTTT
>gi|603535099|gb|CP007370.1|:4012049-4012256 Salmonella enterica subsp. enterica serovar Enteritidis str. EC20121672 genome-p.c.VAL:86.94%-taxID:1412561-CM-MODEL_TRUE
GTAGATGCTCATTCCATCTCTTATGTTCGCCTTCTGGCCTCATAAACTCAGGAATGATGCAGAGCCGTTTACGGTGCTTATCGTCCACTGACAGATGTCGCTTACGCCTCATCAAACACCCTGGACACAACGTTGAGTGAAGCACCCCTTTATGTTGTCATACAGACCTGTTTTGACGCCTGCCCCTTAACCGGGCAGGCGTTTTTTT
>gi|145316543|gb|CP000653.1|:c4326971-4326771 Enterobacter sp. 638, complete genome-p.c.VAL:83.78%-taxID:399742-CM-MODEL_TRUE
GTAGATGCTCATTCCACCTCTTATGTTCGCCTTAGTGCCTCATAAACTCAGGAATGACGCAGAGCCATTTACGGTGCTTATCGTCCACCGACAGATGTCGCTTCGGCCTCATCAAACACCATGGACACAACGTTGAGTGAAGCACCAAATATGTTGTCGAATAGATCTGTTTAACGCCTGCTTTTTAGCAGGCGTTTTTTT
>gi|604026645|gb|CP007338.1|:4012052-4012259 Salmonella enterica subsp. enterica serovar Enteritidis str. EC20120597 genome-p.c.VAL:86.94%-taxID:1412606-CM-MODEL_TRUE
GTAGATGCTCATTCCATCTCTTATGTTCGCCTTCTGGCCTCATAAACTCAGGAATGATGCAGAGCCGTTTACGGTGCTTATCGTCCACTGACAGATGTCGCTTACGCCTCATCAAACACCCTGGACACAACGTTGAGTGAAGCACCCCTTTATGTTGTCATACAGACCTGTTTTGACGCCTGCCCCTTAACCGGGCAGGCGTTTTTTT
>gi|675820113|emb|LM996676.1|:c54181-53975 Escherichia coli genome assembly FHI79, scaffold scaffold-16_contig-12.0_1_92190_[organism:Escherichia-p.c.VAL:100.0%-taxID:562-CM-MODEL_TRUE
GTAGATGCTCATTCCATCTCTTATGTTCGCCTTAGTGCCTCATAAACTCCGGAATGACGCAGAGCCGTTTACGGTGCTTATCGTCCACTGACAGATGTCGCTTATGCCTCATCAGACACCATGGACACAACGTTGAGTGAAGCACCCACTTGTTGTCATACAGACCTGTTTTAACGCCTGCTCCGTAATAAGAGCAGGCGTTTTTTT
>gi|755340697|gb|CP009704.1|:3425155-3425380 Yersinia pestis strain Harbin35, complete genome-p.c.VAL:62.78%-taxID:632-CM-MODEL_TRUE
GTAGATGCTCATCCCACTTATTATGACAGCTTGGCCATTAAGGCTAATTTAGCTTCATAAACCCAGGGATGACGCAGAGCCGATTTTAGAGTGCCTATTGTCCATGTAACCGATGTTGAGTAATGTCATCACATACCGGGCATAACGTTGAGTGAGGCACTGATATTGTTGTCTATCGACCTGAAAATTTTAGACACTTGCCCTTTTCGGCAAGTGTTTTTTTGTG
>gi|308056051|gb|CP002206.1|:3602611-3602813 Pantoea vagans C9-1, complete genome-p.c.VAL:62.7%-taxID:712898-CM-MODEL_TRUE
GTAGATGCTCATTCCACCTCTTATGTTTGCTGATGCTACATAAACCTGGGAATGATGCAGAGCCAATTTTAGGTACCTGTTGTCTGCCTGCCTGTATCGCGAAAGCCTTACAGGGTTAACAGACACCACGTTGAGTCAGGTACCTCCCGGTTGTCTTACCGACCTGATCTTACACCTGCCACTGGCAGGTGTTTTTTTTGCCT
>gi|927570490|gb|CP012674.1|:205229-205433 Proteus mirabilis strain CYPM1, complete genome-p.c.VAL:64.14%-taxID:584-CM-MODEL_TRUE
GTAGATGCTCATTCCACTCCTTATGACAGCATATGACTTCATAAACCTAGGAATGATGCAGAGCCGATTATCGGTGCCTACGTCCACGTTATCGATGAAACACCATTCATCACCAACAGGACGAAACGTTGAGTGAGGCACCATCCGTCTGTAGACCTGATTGTATATTTTATGCACCTGTATTTTTTAATACGGGTGTTTTTTT
>gi|605555317|gb|CP007528.1|:c257930-257723 Salmonella enterica subsp. enterica serovar Enteritidis str. CDC_2010K_0968, complete genome-p.c.VAL:86.94%-taxID:886715-CM-MODEL_TRUE
GTAGATGCTCATTCCATCTCTTATGTTCGCCTTCTGGCCTCATAAACTCAGGAATGATGCAGAGCCGTTTACGGTGCTTATCGTCCACTGACAGATGTCGCTTACGCCTCATCAAACACCCTGGACACAACGTTGAGTGAAGCACCCCTTTATGTTGTCATACAGACCTGTTTTGACGCCTGCCCCTTAACCGGGCAGGCGTTTTTTT
>gi|827428600|gb|CP011511.1|:3882806-3883012 Shigella boydii strain ATCC 9210, complete genome-p.c.VAL:100.0%-taxID:621-CM-MODEL_TRUE
GTAGATGCTCATTCCATCTCTTATGTTCGCCTTAGTGCCTCATAAACTCCGGAATGACGCAGAGCCGTTTACGGTGCTTATCGTCCACTGACAGATGTCGCTTATGCCTCATCAGACACCATGGACACAACGTTGAGTGAAGCACCCACTTGTTGTCATACAGACCTGTTTTAACGCCTGCTCCGTAATAAGAGCAGGCGTTTTTTT
>gi|108777911|gb|CP000308.1|:200701-200926 Yersinia pestis Antiqua, complete genome-p.c.VAL:62.78%-taxID:360102-CM-MODEL_TRUE
GTAGATGCTCATCCCACTTATTATGACAGCTTGGCCATTAAGGCTAATTTAGCTTCATAAACCCAGGGATGACGCAGAGCCGATTTTAGAGTGCCTATTGTCCATGTAACCGATGTTGAGTAATGTCATCACATACCGGGCATAACGTTGAGTGAGGCACTGATATTGTTGTCTATCGACCTGAAAATTTTAGACACTTGCCCTTTTCGGCAAGTGTTTTTTTGTG
>gi|672931090|gb|CP009125.1|:c4590436-4590229 Pectobacterium atrosepticum strain 21A, complete genome-p.c.VAL:67.34%-taxID:29471-CM-MODEL_TRUE
GTAGATGCTCATTCCACCTTCTATGCTTGCTTCGGCTTCATAATCCTGGGAATGACGCAGAGCCAATTTTGAGGTGCCTATCGTCCAACTCCAGATGAAGATGCAAATCTCCATCGGGCTTTCCGGACATAACGTTGAGTGAGGCACCATTCTGTTGTCTGACAGACCTGATATTTTCAACGCTTACCGTTTATCGGTAAGCGTTTTT
>gi|603267647|gb|CP007424.1|:4012043-4012250 Salmonella enterica subsp. enterica serovar Enteritidis str. EC20130348 genome-p.c.VAL:86.94%-taxID:1412591-CM-MODEL_TRUE
GTAGATGCTCATTCCATCTCTTATGTTCGCCTTCTGGCCTCATAAACTCAGGAATGATGCAGAGCCGTTTACGGTGCTTATCGTCCACTGACAGATGTCGCTTACGCCTCATCAAACACCCTGGACACAACGTTGAGTGAAGCACCCCTTTATGTTGTCATACAGACCTGTTTTGACGCCTGCCCCTTAACCGGGCAGGCGTTTTTTT
>gi|675818145|emb|LK999977.1|:c53970-53764 Escherichia coli genome assembly FHI59, scaffold scaffold-18-p.c.VAL:100.0%-taxID:562-CM-MODEL_TRUE
GTAGATGCTCATTCCATCTCTTATGTTCGCCTTAGTGCCTCATAAACTCCGGAATGACGCAGAGCCGTTTACGGTGCTTATCGTCCACTGACAGATGTCGCTTATGCCTCATCAGACACCATGGACACAACGTTGAGTGAAGCACCCACTTGTTGTCATACAGACCTGTTTTAACGCCTGCTCCGTAATAAGAGCAGGCGTTTTTTT
>gi|47118301|dbj|BA000007.2|:4780072-4780278 Escherichia coli O157:H7 str. Sakai DNA, complete genome-p.c.VAL:100.0%-taxID:386585-CM-MODEL_TRUE
GTAGATGCTCATTCCATCTCTTATGTTCGCCTTAGTGCCTCATAAACTCCGGAATGACGCAGAGCCGTTTACGGTGCTTATCGTCCACTGACAGATGTCGCTTATGCCTCATCAGACACCATGGACACAACGTTGAGTGAAGCACCCACTTGTTGTCATACAGACCTGTTTTAACGCCTGCTCCGTAATAAGAGCAGGCGTTTTTTT
>gi|861205826|gb|CP011967.1|:3919861-3920068 Salmonella enterica subsp. enterica serovar Paratyphi A strain CMCC50093 genome-p.c.VAL:86.94%-taxID:54388-CM-MODEL_TRUE
GTAGATGCTCATTCCATCTCTTATGTTCGCCTTCTGGCCTCATAAACTCAGGAATGATGCAGAGCCGTTTACGGTGCTTATCGTCCACTGACAGATGTCGCTTACGCCTCATCAAACACCCTGGACACAACGTTGAGTGAAGCACCCCTTTATGTTGTCATACAGACCTGTTTTGACGCCTGCCCCTTAACCGGGCAGGCGTTTTTTT
>gi|604223860|gb|CP007465.1|:4012509-4012716 Salmonella enterica subsp. enterica serovar Enteritidis str. SA19940857 genome-p.c.VAL:86.94%-taxID:1412501-CM-MODEL_TRUE
GTAGATGCTCATTCCATCTCTTATGTTCGCCTTCTGGCCTCATAAACTCAGGAATGATGCAGAGCCGTTTACGGTGCTTATCGTCCACTGACAGATGTCGCTTACGCCTCATCAAACACCCTGGACACAACGTTGAGTGAAGCACCCCTTTATGTTGTCATACAGACCTGTTTTGACGCCTGCCCCTTAACCGGGCAGGCGTTTTTTT
>gi|602804670|gb|CP007263.1|:4004695-4004902 Salmonella enterica subsp. enterica serovar Enteritidis str. EC20110361, complete genome-p.c.VAL:86.94%-taxID:1244119-CM-MODEL_TRUE
GTAGATGCTCATTCCATCTCTTATGTTCGCCTTCTGGCCTCATAAACTCAGGAATGATGCAGAGCCGTTTACGGTGCTTATCGTCCACTGACAGATGTCGCTTACGCCTCATCAAACACCCTGGACACAACGTTGAGTGAAGCACCCCTTTATGTTGTCATACAGACCTGTTTTGACGCCTGCCCCTTAACCGGGCAGGCGTTTTTTT
>gi|603785474|gb|CP007326.1|:4012056-4012263 Salmonella enterica subsp. enterica serovar Enteritidis str. EC20111554 genome-p.c.VAL:86.94%-taxID:1412567-CM-MODEL_TRUE
GTAGATGCTCATTCCATCTCTTATGTTCGCCTTCTGGCCTCATAAACTCAGGAATGATGCAGAGCCGTTTACGGTGCTTATCGTCCACTGACAGATGTCGCTTACGCCTCATCAAACACCCTGGACACAACGTTGAGTGAAGCACCCCTTTATGTTGTCATACAGACCTGTTTTGACGCCTGCCCCTTAACCGGGCAGGCGTTTTTTT
>gi|315134697|dbj|AP012030.1|:3965537-3965743 Escherichia coli DH1 (ME8569) DNA, complete genome-p.c.VAL:100.0%-taxID:536056-CM-MODEL_TRUE
GTAGATGCTCATTCCATCTCTTATGTTCGCCTTAGTGCCTCATAAACTCCGGAATGACGCAGAGCCGTTTACGGTGCTTATCGTCCACTGACAGATGTCGCTTATGCCTCATCAGACACCATGGACACAACGTTGAGTGAAGCACCCACTTGTTGTCATACAGACCTGTTTTAACGCCTGCTCCGTAATAAGAGCAGGCGTTTTTTT
>gi|676307183|gb|CP003424.1|:180329-180534 Serratia sp. SCBI, complete genome-p.c.VAL:68.57%-taxID:488142-CM-MODEL_TRUE
GTAGATGCTCATTCCATTTCTTATGTTCGCCTTAGGCTTCATAAACCCTGGGAATGACGCAGAGCCGATTTAGGGTGCCTATCGCCCACGAGAACGATGACTAACCCGTCATCACGCTCAGGGCAAAACGTTGAGTGAGGCACCGCCCCTGTTGTCCTAGACCTGATTGCTTCTTTATACACTTGCCATGCGGCAAGTGTTTTTTT
>gi|933889448|gb|CP012513.1|:3996474-3996681 Salmonella enterica subsp. enterica serovar Thompson strain RM1984, complete genome-p.c.VAL:86.94%-taxID:600-CM-MODEL_TRUE
GTAGATGCTCATTCCATCTCTTATGTTCGCCTTCTGGCCTCATAAACTCAGGAATGATGCAGAGCCGTTTACGGTGCTTATCGTCCACTGACAGATGTCGCTTACGCCTCATCAAACACCCTGGACACAACGTTGAGTGAAGCACCCCTTTATGTTGTCATACAGACCTGTTTTGACGCCTGCCCCTTAACCGGGCAGGCGTTTTTTT
>gi|885002534|gb|CP012038.1|:2845388-2845595 Salmonella enterica subsp. enterica serovar Ouakam strain GNT-01 genome-p.c.VAL:86.94%-taxID:1243585-CM-MODEL_TRUE
GTAGATGCTCATTCCATCTCTTATGTTCGCCTTCTGGCCTCATAAACTCAGGAATGATGCAGAGCCGTTTACGGTGCTTATCGTCCACTGACAGATGTCGCTTACGCCTCATCAAACACCCTGGACACAACGTTGAGTGAAGCACCCCTTTATGTTGTCATACAGACCTGTTTTGACGCCTGCCCCTTAACCGGGCAGGCGTTTTTTT
>gi|604372271|gb|CP007466.1|:c3126725-3126518 Salmonella enterica subsp. enterica serovar Enteritidis str. SA20084644, complete genome-p.c.VAL:86.94%-taxID:1412480-CM-MODEL_TRUE
GTAGATGCTCATTCCATCTCTTATGTTCGCCTTCTGGCCTCATAAACTCAGGAATGATGCAGAGCCGTTTACGGTGCTTATCGTCCACTGACAGATGTCGCTTACGCCTCATCAAACACCCTGGACACAACGTTGAGTGAAGCACCCCTTTATGTTGTCATACAGACCTGTTTTGACGCCTGCCCCTTAACCGGGCAGGCGTTTTTTT
>gi|675820505|emb|LM997067.1|:c59068-58862 Escherichia coli genome assembly FHI9, scaffold scaffold-20_contig-14.0_1_97125_[organism:Escherichia-p.c.VAL:100.0%-taxID:562-CM-MODEL_TRUE
GTAGATGCTCATTCCATCTCTTATGTTCGCCTTAGTGCCTCATAAACTCCGGAATGACGCAGAGCCGTTTACGGTGCTTATCGTCCACTGACAGATGTCGCTTATGCCTCATCAGACACCATGGACACAACGTTGAGTGAAGCACCCACTTGTTGTCATACAGACCTGTTTTAACGCCTGCTCCGTAATAAGAGCAGGCGTTTTTTT
>gi|755429805|gb|CP009973.1|:3158889-3159114 Yersinia pestis CO92, complete genome-p.c.VAL:62.78%-taxID:214092-CM-MODEL_TRUE
GTAGATGCTCATCCCACTTATTATGACAGCTTGGCCATTAAGGCTAATTTAGCTTCATAAACCCAGGGATGACGCAGAGCCGATTTTAGAGTGCCTATTGTCCATGTAACCGATGTTGAGTAATGTCATCACATACCGGGCATAACGTTGAGTGAGGCACTGATATTGTTGTCTATCGACCTGAAAATTTTAGACACTTGCCCTTTTCGGCAAGTGTTTTTTTGTG
>gi|604090372|gb|CP007401.1|:4012056-4012263 Salmonella enterica subsp. enterica serovar Enteritidis str. EC20120738 genome-p.c.VAL:86.94%-taxID:1412610-CM-MODEL_TRUE
GTAGATGCTCATTCCATCTCTTATGTTCGCCTTCTGGCCTCATAAACTCAGGAATGATGCAGAGCCGTTTACGGTGCTTATCGTCCACTGACAGATGTCGCTTACGCCTCATCAAACACCCTGGACACAACGTTGAGTGAAGCACCCCTTTATGTTGTCATACAGACCTGTTTTGACGCCTGCCCCTTAACCGGGCAGGCGTTTTTTT
>gi|451908558|gb|CP004027.1|:c2882185-2881978 Salmonella enterica subsp. enterica serovar Javiana str. CFSAN001992, complete genome-p.c.VAL:86.94%-taxID:1267753-CM-MODEL_TRUE
GTAGATGCTCATTCCATCTCTTATGTTCGCCTTCTGGCCTCATAAACTCAGGAATGATGCAGAGCCGTTTACGGTGCTTATCGTCCACTGACAGATGTCGCTTACGCCTCATCAAACACCCTGGACACAACGTTGAGTGAAGCACCCCTTTATGTTGTCATACAGACCTGTTTTGACGCCTGCCCCTTAACCGGGCAGGCGTTTTTTT
>gi|755421135|gb|CP009906.1|:3295956-3296181 Yersinia pestis Antiqua, complete genome-p.c.VAL:62.78%-taxID:360102-CM-MODEL_TRUE
GTAGATGCTCATCCCACTTATTATGACAGCTTGGCCATTAAGGCTAATTTAGCTTCATAAACCCAGGGATGACGCAGAGCCGATTTTAGAGTGCCTATTGTCCATGTAACCGATGTTGAGTAATGTCATCACATACCGGGCATAACGTTGAGTGAGGCACTGATATTGTTGTCTATCGACCTGAAAATTTTAGACACTTGCCCTTTTCGGCAAGTGTTTTTTTGTG
>gi|723229079|gb|CP009859.1|:4503706-4503912 Escherichia coli strain ECONIH1, complete genome-p.c.VAL:100.0%-taxID:562-CM-MODEL_TRUE
GTAGATGCTCATTCCATCTCTTATGTTCGCCTTAGTGCCTCATAAACTCCGGAATGACGCAGAGCCGTTTACGGTGCTTATCGTCCACTGACAGATGTCGCTTATGCCTCATCAGACACCATGGACACAACGTTGAGTGAAGCACCCACTTGTTGTCATACAGACCTGTTTTAACGCCTGCTCCGTAATAAGAGCAGGCGTTTTTTT
>gi|304557459|gb|CP002154.1|:93321-93522 Edwardsiella tarda FL6-60, complete genome-p.c.VAL:62.3%-taxID:718251-CM-MODEL_TRUE
GTAGATGCTCATTCGCCCCCTTATGTTTGCGTAAGCTTCATAAATCTGAGAATGATGCAGAGCCGACTTGTGGTGCCTATCGTCCGAATCGTGCTGTCCTTAACGCCAGCATGCCACGGACACGTCGTTGAGTGAGGCACCGATCAGTTGTCTTAAGATCTGATTGTCCTTTTTCAACACTTGCCTGTCGGCAGGTGTTTTT
>gi|908236972|gb|CP006762.1|:c1713341-1713116 Yersinia pestis 1413, complete genome-p.c.VAL:62.78%-taxID:1345704-CM-MODEL_TRUE
GTAGATGCTCATCCCACTTATTATGACAGCTTGGCCATTAAGGCTAATTTAGCTTCATAAACCCAGGGATGACGCAGAGCCGATTTTAGAGTGCCTATTGTCCATGTAACCGATGTTGAGTAATGTCATCACATACCGGGCATAACGTTGAGTGAGGCACTGATATTGTTGTCTATCGACCTGAAAATTTTAGACACTTGCCCTTTTCGGCAAGTGTTTTTTTGTG
>gi|357204415|gb|CP003047.1|:c3512687-3512480 Salmonella enterica subsp. enterica serovar Gallinarum/pullorum str. RKS5078, complete genome-p.c.VAL:86.1%-taxID:1081093-CM-MODEL_TRUE
GTAGATGCTCATTCCATCTCTTATGTTCGCCTTCTGGCCTCATAAACTCAGGAATGATGCAGAGCCGTTTACGGTGCTTATCGTCCACTGACAGATGTCGCTTACGTCTCATCAAACACCCTGGACACAACGTTGAGTGAAGCACCCCTTTATGTTGTCATACAGACCTGTTTTGACGCCTGCCCCTTAACCGGGCAGGCGTTTTTTT
>gi|51587641|emb|BX936398.1|:217919-218143 Yersinia pseudotuberculosis IP32953 genome, complete sequence-p.c.VAL:63.02%-taxID:273123-CM-MODEL_TRUE
GTAGATGCTCATCCCACTTATTATGACAGCTTGGCCATTAAGGCTAATTTAGCTTCATAAACCCAGGGATGACGCAGAGCCGATTTTAGAGTGCCTATTGTCCATGTAACCGATGTTGAGTAATGTCATCACATACCGGGCATAACGTTGAGTGAGGCACTGATATTGTTGTCTATCGACCTGAAAATTTTAGACACTTGCCCTTTTCGGCAAGTGTTTTTTTTT
>gi|717144320|gb|CP009771.1|:165715-165926 Klebsiella pneumoniae subsp. pneumoniae strain KPNIH33, complete genome-p.c.VAL:87.05%-taxID:72407-CM-MODEL_TRUE
GTAGATGCTCATTCCATCTCTTATGTTCGCCTTCGTGCCTCATAAACTCCGGAATGATGCAGAGCCGTTCTTACGGTGCTTATCGTCCACTGACAGATGTCGCATTTATGCCTCATCAAACACCATGGACATTACGTTGAGTGAAGCACCCAATTTGTTGTCAAACAGACCTGTTTTAACGCCTGCCCTGATTTCAGCGCAGGCGTTTTTTT
>gi|604322487|gb|CP007245.1|:4034678-4034885 Salmonella enterica subsp. enterica serovar Enteritidis str. EC20120008, complete genome-p.c.VAL:86.94%-taxID:1412470-CM-MODEL_TRUE
GTAGATGCTCATTCCATCTCTTATGTTCGCCTTCTGGCCTCATAAACTCAGGAATGATGCAGAGCCGTTTACGGTGCTTATCGTCCACTGACAGATGTCGCTTACGCCTCATCAAACACCCTGGACACAACGTTGAGTGAAGCACCCCTTTATGTTGTCATACAGACCTGTTTTGACGCCTGCCCCTTAACCGGGCAGGCGTTTTTTT
>gi|675818071|emb|LK985417.1|:38067-38273 Escherichia coli genome assembly FHI100, scaffold scaffold-19-p.c.VAL:100.0%-taxID:562-CM-MODEL_TRUE
GTAGATGCTCATTCCATCTCTTATGTTCGCCTTAGTGCCTCATAAACTCCGGAATGACGCAGAGCCGTTTACGGTGCTTATCGTCCACTGACAGATGTCGCTTATGCCTCATCAGACACCATGGACACAACGTTGAGTGAAGCACCCACTTGTTGTCATACAGACCTGTTTTAACGCCTGCTCCGTAATAAGAGCAGGCGTTTTTTT
>gi|602822031|gb|CP007261.1|:4009187-4009394 Salmonella enterica subsp. enterica serovar Enteritidis str. EC20110357, complete genome-p.c.VAL:86.94%-taxID:1244111-CM-MODEL_TRUE
GTAGATGCTCATTCCATCTCTTATGTTCGCCTTCTGGCCTCATAAACTCAGGAATGATGCAGAGCCGTTTACGGTGCTTATCGTCCACTGACAGATGTCGCTTACGCCTCATCAAACACCCTGGACACAACGTTGAGTGAAGCACCCCTTTATGTTGTCATACAGACCTGTTTTGACGCCTGCCCCTTAACCGGGCAGGCGTTTTTTT
>gi|927657646|dbj|AP014950.1|:c5314246-5314035 Klebsiella pneumoniae DNA, complete genome, strain: YH43-p.c.VAL:87.05%-taxID:573-CM-MODEL_TRUE
GTAGATGCTCATTCCATCTCTTATGTTCGCCTTTGTGCCTCATAAACTCCGGAATGATGCAGAGCCGTTCTTACGGTGCTTATCGTCCACTGACAGATGTCGCATTTATGCCTCATCAAACACCATGGACATTACGTTGAGTGAAGCACCCAATTTGTTGTCAAACAGACCTGTTTTAACGCCTGCCCTGATTTCAGCGCAGGCGTTTTTTT
>gi|604033795|gb|CP007357.1|:4012051-4012258 Salmonella enterica subsp. enterica serovar Enteritidis str. EC20100100 genome-p.c.VAL:86.94%-taxID:1412586-CM-MODEL_TRUE
GTAGATGCTCATTCCATCTCTTATGTTCGCCTTCTGGCCTCATAAACTCAGGAATGATGCAGAGCCGTTTACGGTGCTTATCGTCCACTGACAGATGTCGCTTACGCCTCATCAAACACCCTGGACACAACGTTGAGTGAAGCACCCCTTTATGTTGTCATACAGACCTGTTTTGACGCCTGCCCCTTAACCGGGCAGGCGTTTTTTT
>gi|873253083|gb|CP011975.1|:2251188-2251402 Yersinia aleksiciae strain 159, complete genome-p.c.VAL:65.49%-taxID:263819-CM-MODEL_TRUE
GTAGATGCTCATCTCACTTATTATGACAGCTTGGCTTTATAACCACTTCATAAACCCAGAGATGATGCAGAGCCGATTTTAGGGTGCCTATTGTCCATGTAAACGATGTTGAATATCTTCATCACATACCGGACATAACGTTGAGTGAGGCGCCAACATGTTGTCTGTAGACCTGAAAATTTTAGACGCTTGCCGAAACCGGCAAGCGTTTTTTT
>gi|604129049|gb|CP007376.1|:4011991-4012198 Salmonella enterica subsp. enterica serovar Enteritidis str. EC20120927 genome-p.c.VAL:86.94%-taxID:1412617-CM-MODEL_TRUE
GTAGATGCTCATTCCATCTCTTATGTTCGCCTTCTGGCCTCATAAACTCAGGAATGATGCAGAGCCGTTTACGGTGCTTATCGTCCACTGACAGATGTCGCTTACGCCTCATCAAACACCCTGGACACAACGTTGAGTGAAGCACCCCTTTATGTTGTCATACAGACCTGTTTTGACGCCTGCCCCTTAACCGGGCAGGCGTTTTTTT
>gi|816208797|gb|CP011331.1|:c4474325-4474119 Escherichia coli O104:H4 str. C227-11, complete genome-p.c.VAL:100.0%-taxID:1048254-CM-MODEL_TRUE
GTAGATGCTCATTCCATCTCTTATGTTCGCCTTAGTGCCTCATAAACTCCGGAATGACGCAGAGCCGTTTACGGTGCTTATCGTCCACTGACAGATGTCGCTTATGCCTCATCAGACACCATGGACACAACGTTGAGTGAAGCACCCACTTGTTGTCATACAGACCTGTTTTAACGCCTGCTCCGTAATAAGAGCAGGCGTTTTTTT
>gi|619734722|gb|CP007557.1|:c795698-795494 Citrobacter freundii CFNIH1, complete genome-p.c.VAL:86.43%-taxID:1333848-CM-MODEL_TRUE
GTAGATGCTCATTCCATCTCTTATGTTCGCCATCAGGCCTCATAAACTCAGGAATGATGCAGAGCCGTTTACGGTGCTTATCGTCCACAGACAGATGTCGCTCAGGCCTCATCAAACACCATGGACATAACGTTGAGTGAAGCACCCATTATGTTGTCATACAGACCTGTTTAACGCCTGCTCCTTACCGAGCGGGCGTTTTTTT
>gi|674299053|gb|CP009072.1|:c747425-747219 Escherichia coli ATCC 25922, complete genome-p.c.VAL:100.0%-taxID:1322345-CM-MODEL_TRUE
GTAGATGCTCATTCCATCTCTTATGTTCGCCTTAGTGCCTCATAAACTCCGGAATGACGCAGAGCCGTTTACGGTGCTTATCGTCCACTGACAGATGTCGCTTATGCCTCATCAGACACCATGGACACAACGTTGAGTGAAGCACCCACTTGTTGTCATACAGACCTGTTTTAACGCCTGCTCCGTAATAAGAGCAGGCGTTTTTTT
>gi|604159158|gb|CP007383.1|:4012051-4012258 Salmonella enterica subsp. enterica serovar Enteritidis str. EC20121826 genome-p.c.VAL:86.94%-taxID:1412527-CM-MODEL_TRUE
GTAGATGCTCATTCCATCTCTTATGTTCGCCTTCTGGCCTCATAAACTCAGGAATGATGCAGAGCCGTTTACGGTGCTTATCGTCCACTGACAGATGTCGCTTACGCCTCATCAAACACCCTGGACACAACGTTGAGTGAAGCACCCCTTTATGTTGTCATACAGACCTGTTTTGACGCCTGCCCCTTAACCGGGCAGGCGTTTTTTT
>gi|325663854|gb|CP002246.1|:230593-230816 Yersinia enterocolitica subsp. palearctica 105.5R(r), complete genome-p.c.VAL:64.5%-taxID:994476-CM-MODEL_TRUE
GTAGATGCTCATCCCACTTATTATGATAGCCTGGTTTTTATAGCCAATTTAGCTTCATAAACCCAGGGATGACGCAGAGCCGATTTTAGGGTGCCTATTGTCCATGTAAACGATGTTGAATATCTTCATCACATACCGGGCATAACGTTGAGTGAGGCACCGACATTGTTGTCTGTAGACCTGAAAATTTCAGACGCTTGCCCTTATCGGCAAGCGTTTTTTTT
>gi|603455956|gb|CP007431.1|:4012231-4012438 Salmonella enterica subsp. enterica serovar Enteritidis str. SA20094682 genome-p.c.VAL:86.94%-taxID:1412476-CM-MODEL_TRUE
GTAGATGCTCATTCCATCTCTTATGTTCGCCTTCTGGCCTCATAAACTCAGGAATGATGCAGAGCCGTTTACGGTGCTTATCGTCCACTGACAGATGTCGCTTACGCCTCATCAAACACCCTGGACACAACGTTGAGTGAAGCACCCCTTTATGTTGTCATACAGACCTGTTTTGACGCCTGCCCCTTAACCGGGCAGGCGTTTTTTT
>gi|675820395|emb|LM996957.1|:c54302-54096 Escherichia coli genome assembly FHI85, scaffold scaffold-25_contig-8.1_186805_279231_[organism:Escherichia-p.c.VAL:100.0%-taxID:562-CM-MODEL_TRUE
GTAGATGCTCATTCCATCTCTTATGTTCGCCTTAGTGCCTCATAAACTCCGGAATGACGCAGAGCCGTTTACGGTGCTTATCGTCCACTGACAGATGTCGCTTATGCCTCATCAGACACCATGGACACAACGTTGAGTGAAGCACCCACTTGTTGTCATACAGACCTGTTTTAACGCCTGCTCCGTAATAAGAGCAGGCGTTTTTTT
>gi|238859724|gb|CP001396.1|:3874124-3874330 Escherichia coli BW2952, complete genome-p.c.VAL:100.0%-taxID:595496-CM-MODEL_TRUE
GTAGATGCTCATTCCATCTCTTATGTTCGCCTTAGTGCCTCATAAACTCCGGAATGACGCAGAGCCGTTTACGGTGCTTATCGTCCACTGACAGATGTCGCTTATGCCTCATCAGACACCATGGACACAACGTTGAGTGAAGCACCCACTTGTTGTCATACAGACCTGTTTTAACGCCTGCTCCGTAATAAGAGCAGGCGTTTTTTT
>gi|667689599|gb|CP008957.1|:4867698-4867904 Escherichia coli O157:H7 str. EDL933, complete genome-p.c.VAL:100.0%-taxID:155864-CM-MODEL_TRUE
GTAGATGCTCATTCCATCTCTTATGTTCGCCTTAGTGCCTCATAAACTCCGGAATGACGCAGAGCCGTTTACGGTGCTTATCGTCCACTGACAGATGTCGCTTATGCCTCATCAGACACCATGGACACAACGTTGAGTGAAGCACCCACTTGTTGTCATACAGACCTGTTTTAACGCCTGCTCCGTAATAAGAGCAGGCGTTTTTTT
>gi|115511419|gb|CP000468.1|:4279222-4279428 Escherichia coli APEC O1, complete genome-p.c.VAL:100.0%-taxID:405955-CM-MODEL_TRUE
GTAGATGCTCATTCCATCTCTTATGTTCGCCTTAGTGCCTCATAAACTCCGGAATGACGCAGAGCCGTTTACGGTGCTTATCGTCCACTGACAGATGTCGCTTATGCCTCATCAGACACCATGGACACAACGTTGAGTGAAGCACCCACTTGTTGTCATACAGACCTGTTTTAACGCCTGCTCCGTAATAAGAGCAGGCGTTTTTTT
>gi|755387769|gb|CP009786.1|:4336517-4336741 Yersinia pseudotuberculosis strain 1, complete genome-p.c.VAL:63.02%-taxID:633-CM-MODEL_TRUE
GTAGATGCTCATCCCACTTATTATGACAGCTTGGCCATTAAGGCTAATTTAGCTTCATAAACCCAGGGATGACGCAGAGCCGATTTTAGAGTGCCTATTGTCCATGTAACCGATGTTGAGTAATGTCATCACATACCGGGCATAACGTTGAGTGAGGCACTGATATTGTTGTCTATCGACCTGAAAATTTTAGACACTTGCCCTTTTCGGCAAGTGTTTTTTTTT
>gi|902613520|gb|CP011985.1|:c5121849-5121638 Klebsiella pneumoniae UHKPC07, complete genome-p.c.VAL:87.05%-taxID:1284804-CM-MODEL_TRUE
GTAGATGCTCATTCCATCTCTTATGTTCGCCTTCGTGCCTCATAAACTCCGGAATGATGCAGAGCCGTTCTTACGGTGCTTATCGTCCACTGACAGATGTCGCATTTATGCCTCATCAAACACCATGGACATTACGTTGAGTGAAGCACCCAATTTGTTGTCAAACAGACCTGTTTTAACGCCTGCCCTGATTTCAGCGCAGGCGTTTTTTT
>gi|440045023|gb|CP003938.1|:1149625-1149829 Enterobacteriaceae bacterium strain FGI 57, complete genome-p.c.VAL:54.89%-taxID:693444-CM-MODEL_TRUE
CCTGCATTAATAAACTCAGTGGCTCATTCACCCTCTTATGTCAGCCCCTTCGGGACGTGCTACATAAACTTCGAATGACGCACAACAAGGTGCCTGCCGTCCAGCTTCTGATATCTTTGCATATCAACCATCGGGCGAAACGTTGAGTTAGGCACCGCCTTATTCCAGAACAAAGCCGGGTTTCGACCCGGCTTTGTTATTTCTG
>gi|308746527|gb|CP002272.1|:1239514-1239718 Enterobacter lignolyticus SCF1, complete genome-p.c.VAL:53.73%-taxID:701347-CM-MODEL_TRUE
ATAATAATTGGCAGTGGCTCATTCACCTGATTATGTCAGCCCCTTCGGGACGCGCTACATAAAATTCGAATGACGCACAAACAGGTGCCTGCCGTCCAGCATTCTGATATCAGCATAGCTATATCAAACTTCGGGCGAAACGTTGAGTTAGGCACCGCCTTATTCCATCACAAAGCCGGGTTTTTACCCGGCTTTGTTGTATACT
>gi|595620023|gb|CP006918.1|:c5094252-5094041 Klebsiella pneumoniae 30684/NJST258_2, complete genome-p.c.VAL:87.05%-taxID:1420013-CM-MODEL_TRUE
GTAGATGCTCATTCCATCTCTTATGTTCGCCTTCGTGCCTCATAAACTCCGGAATGATGCAGAGCCGTTCTTACGGTGCTTATCGTCCACTGACAGATGTCGCATTTATGCCTCATCAAACACCATGGACATTACGTTGAGTGAAGCACCCAATTTGTTGTCAAACAGACCTGTTTTAACGCCTGCCCTGATTTCAGCGCAGGCGTTTTTTT
>gi|604042487|gb|CP007296.1|:4012013-4012220 Salmonella enterica subsp. enterica serovar Enteritidis str. SA20090419 genome-p.c.VAL:86.94%-taxID:1412517-CM-MODEL_TRUE
GTAGATGCTCATTCCATCTCTTATGTTCGCCTTCTGGCCTCATAAACTCAGGAATGATGCAGAGCCGTTTACGGTGCTTATCGTCCACTGACAGATGTCGCTTACGCCTCATCAAACACCCTGGACACAACGTTGAGTGAAGCACCCCTTTATGTTGTCATACAGACCTGTTTTGACGCCTGCCCCTTAACCGGGCAGGCGTTTTTTT
>gi|603477174|gb|CP007340.1|:4012050-4012257 Salmonella enterica subsp. enterica serovar Enteritidis str. EC20120686 genome-p.c.VAL:86.94%-taxID:1412607-CM-MODEL_TRUE
GTAGATGCTCATTCCATCTCTTATGTTCGCCTTCTGGCCTCATAAACTCAGGAATGATGCAGAGCCGTTTACGGTGCTTATCGTCCACTGACAGATGTCGCTTACGCCTCATCAAACACCCTGGACACAACGTTGAGTGAAGCACCCCTTTATGTTGTCATACAGACCTGTTTTGACGCCTGCCCCTTAACCGGGCAGGCGTTTTTTT
>gi|563346448|gb|CP006876.1|:4026883-4027090 Salmonella enterica subsp. enterica serovar Agona str. 24249, complete genome-p.c.VAL:86.94%-taxID:1406860-CM-MODEL_TRUE
GTAGATGCTCATTCCATCTCTTATGTTCGCCTTCTGGCCTCATAAACTCAGGAATGATGCAGAGCCGTTTACGGTGCTTATCGTCCACTGACAGATGTCGCTTACGCCTCATCAAACACCCTGGACACAACGTTGAGTGAAGCACCCCTTTATGTTGTCATACAGACCTGTTTTGACGCCTGCCTCTTAACCGGGCAGGCGTTTTTTT
>gi|560171871|emb|HG326223.1|:4589946-4590151 Serratia marcescens subsp. marcescens Db11, complete genome-p.c.VAL:69.26%-taxID:273526-CM-MODEL_TRUE
GTAGATGCTCATTCCACCTCTTATGTTCGCCTTAGGCTTCATAAACCCTGGGAATGACGCAGAGCCGATTTAGGGTGCCTATCGCCCACGAGAACGATGACTAACCCGTCATCACGCTCAGGGCAGAACGTTGAGTGAGGCACCGCCCCTGTTGTCCTAGACCTGATTGCTTCTTTATACACTTGCCATACGGCAAGTGTTTTTTT
>gi|73854091|gb|CP000038.1|:4195535-4195740 Shigella sonnei Ss046, complete genome-p.c.VAL:99.52%-taxID:300269-CM-MODEL_TRUE
GTAGATGCTCATTCCATCTCTTATGTTCGCCTTAGTGCCTCATAAACTCCGGAATGACGCAGAGCCGTTTACGGTGCTTATCGTCCACTGACAGATGTCGCTTATGCCTCATCAGACACCATGGACACAACGTTGAGTGAAGCACCCACTGTTGTCATACAGACCTGTTTTAACGCCTGCTCCGTAATAAGAGCAGGCGTTTTTTT
>gi|682108593|gb|CP008897.1|:216522-216723 Enterobacter cloacae ECNIH3, complete genome-p.c.VAL:85.91%-taxID:1333851-CM-MODEL_TRUE
GTAGATGCTCATTCCATCTCTTATGTTCGCCCTACGGCCTCATAAACTCAGGAATGACGCAGAGCCGTTTACGGTGCTTATCGTCCACTGACAGATGTCGCTTCGGCCTCATCAAACACCATGGACATAACGTTGAGTGAAGCACCAATATGTTGTCTTACAGACCTGTTTTAACGCCTGCTTTTATAGCAGGTGTTTTTTT
>gi|932123715|gb|CP009456.1|:226947-227172 Yersinia enterocolitica strain FORC-002, complete genome-p.c.VAL:64.02%-taxID:630-CM-MODEL_TRUE
GTAGATGCTCATCCCACTTATTATGATAGCCTGGTTTTTATAGCCAATTTAGCTTCATAAACCCAGGGATGACGCAGAGCCGATTTTAGGGTGCCTATTGTCCATGTAAACGATGTTGAATATCTTCATCACATACCGGGCATAACGTTGAGTGAGGCACCGACATTGTTGTCTGTAGACCTGAAAATTTCAGACGCTTGCCCTTATCGGCAAGCGTTTTTTTTTG
>gi|26111730|gb|AE014075.1|:4486596-4486802 Escherichia coli CFT073, complete genome-p.c.VAL:100.0%-taxID:199310-CM-MODEL_TRUE
GTAGATGCTCATTCCATCTCTTATGTTCGCCTTAGTGCCTCATAAACTCCGGAATGACGCAGAGCCGTTTACGGTGCTTATCGTCCACTGACAGATGTCGCTTATGCCTCATCAGACACCATGGACACAACGTTGAGTGAAGCACCCACTTGTTGTCATACAGACCTGTTTTAACGCCTGCTCCGTAATAAGAGCAGGCGTTTTTTT
>gi|595607150|gb|CP007394.1|:4842092-4842298 Escherichia coli strain ST2747, complete genome-p.c.VAL:100.0%-taxID:562-CM-MODEL_TRUE
GTAGATGCTCATTCCATCTCTTATGTTCGCCTTAGTGCCTCATAAACTCCGGAATGACGCAGAGCCGTTTACGGTGCTTATCGTCCACTGACAGATGTCGCTTATGCCTCATCAGACACCATGGACACAACGTTGAGTGAAGCACCCACTTGTTGTCATACAGACCTGTTTTAACGCCTGCTCCGTAATAAGAGCAGGCGTTTTTTT
>gi|639440343|gb|CP007215.2|:c2926845-2926640 Enterobacter sacchari SP1, complete genome-p.c.VAL:86.04%-taxID:1235834-CM-MODEL_TRUE
GTAGATGCTCATTCCATCTCTTATGTTCGCCTTCAGGCCTCATAAACTCAGGAATGATGCAGAGCCGTTTACGGTGCTTATCGTCCACAGACAGATGTCGCTTCGGCCTCATCAAACACCATGGACATAACGTTGAGTGAAGCACCCATTTAGTTGTCAAAGACCTGTTTTAACGCCTGCCCGAGTATTCCGGCAGGCGTTTTTTT
>gi|928084184|gb|CP012681.1|:4093984-4094191 Salmonella enterica subsp. enterica serovar Typhimurium strain 33676, complete genome-p.c.VAL:86.94%-taxID:90371-CM-MODEL_TRUE
GTAGATGCTCATTCCATCTCTTATGTTCGCCTTCTGGCCTCATAAACTCAGGAATGATGCAGAGCCGTTTACGGTGCTTATCGTCCACTGACAGATGTCGCTTACGCCTCATCAAACACCCTGGACACAACGTTGAGTGAAGCACCCCTTTATGTTGTCATACAGACCTGTTTTGACGCCTGCCCCTTAACCGGGCAGGCGTTTTTTT
>gi|732673553|gb|CP009104.1|:106253-106459 Escherichia coli strain RM9387, complete genome-p.c.VAL:100.0%-taxID:562-CM-MODEL_TRUE
GTAGATGCTCATTCCATCTCTTATGTTCGCCTTAGTGCCTCATAAACTCCGGAATGACGCAGAGCCGTTTACGGTGCTTATCGTCCACTGACAGATGTCGCTTATGCCTCATCAGACACCATGGACACAACGTTGAGTGAAGCACCCACTTGTTGTCATACAGACCTGTTTTAACGCCTGCTCCGTAATAAGAGCAGGCGTTTTTTT
>gi|604094636|gb|CP007402.1|:4012066-4012273 Salmonella enterica subsp. enterica serovar Enteritidis str. EC20120765 genome-p.c.VAL:86.94%-taxID:1412564-CM-MODEL_TRUE
GTAGATGCTCATTCCATCTCTTATGTTCGCCTTCTGGCCTCATAAACTCAGGAATGATGCAGAGCCGTTTACGGTGCTTATCGTCCACTGACAGATGTCGCTTACGCCTCATCAAACACCCTGGACACAACGTTGAGTGAAGCACCCCTTTATGTTGTCATACAGACCTGTTTTGACGCCTGCCCCTTAACCGGGCAGGCGTTTTTTT
>gi|603299224|gb|CP007421.1|:3995409-3995616 Salmonella enterica subsp. enterica serovar Enteritidis str. EC20090884, complete genome-p.c.VAL:86.94%-taxID:1412463-CM-MODEL_TRUE
GTAGATGCTCATTCCATCTCTTATGTTCGCCTTCTGGCCTCATAAACTCAGGAATGATGCAGAGCCGTTTACGGTGCTTATCGTCCACTGACAGATGTCGCTTACGCCTCATCAAACACCCTGGACACAACGTTGAGTGAAGCACCCCTTTATGTTGTCATACAGACCTGTTTTGACGCCTGCCCCTTAACCGGGCAGGCGTTTTTTT
>gi|394343076|gb|CP003683.1|:176270-176474 Klebsiella oxytoca E718, complete genome-p.c.VAL:63.49%-taxID:1191061-CM-MODEL_TRUE
GTAGATGCTCATTCCATCTCTTATGTTCGCCTTAGTGCCTCATAAACTCAGGAATGATGCAGAGCCGTTTTACGGTGCTTATCGTCCACTGACAGATGTCGCATTTTATATGCTAAATCATTCATGATGTGTCGAGACGGCCAGCACGGGAATCTCCAGGAGCTTACAAAGGTAAGTGACTGGGGTGAGCGTGTGCAGCCAACGA
>gi|850013407|gb|CP011938.1|:3854300-3854506 Escherichia coli strain C43(DE3), complete genome-p.c.VAL:99.04%-taxID:562-CM-MODEL_TRUE
GTAGATGCTCATTCTATCTCTTATGTTCGCCTTAGTGCCTCATAAACTCCGGAATGACGCAGAGCCGTTTACGGTGCTTATCGTCCACTGACAGATGTCGCTTATGCCTCATCAGACACCATGGACACAACGTTGAGTGAAGCACCCACTTGTTGTCATACAGACCTGTTTTAACGCCTGCTCCGTAATAAGAGCAGGCGTTTTTTT
>gi|732682658|gb|CP009685.1|:c4350561-4350355 Escherichia coli str. K-12 substr. MG1655, complete genome-p.c.VAL:100.0%-taxID:511145-CM-MODEL_TRUE
GTAGATGCTCATTCCATCTCTTATGTTCGCCTTAGTGCCTCATAAACTCCGGAATGACGCAGAGCCGTTTACGGTGCTTATCGTCCACTGACAGATGTCGCTTATGCCTCATCAGACACCATGGACACAACGTTGAGTGAAGCACCCACTTGTTGTCATACAGACCTGTTTTAACGCCTGCTCCGTAATAAGAGCAGGCGTTTTTTT
>gi|604124770|gb|CP007375.1|:4012067-4012274 Salmonella enterica subsp. enterica serovar Enteritidis str. EC20120925 genome-p.c.VAL:86.94%-taxID:1412615-CM-MODEL_TRUE
GTAGATGCTCATTCCATCTCTTATGTTCGCCTTCTGGCCTCATAAACTCAGGAATGATGCAGAGCCGTTTACGGTGCTTATCGTCCACTGACAGATGTCGCTTACGCCTCATCAAACACCCTGGACACAACGTTGAGTGAAGCACCCCTTTATGTTGTCATACAGACCTGTTTTGACGCCTGCCCCTTAACCGGGCAGGCGTTTTTTT
>gi|316947855|gb|CP002433.1|:179971-180174 Pantoea sp. At-9b, complete genome-p.c.VAL:63.75%-taxID:592316-CM-MODEL_TRUE
GTAGATGCTCATTCCACCTCTTATGTCTGCTGATGCTGCATAAACCTGGGAATGATGCAGAGCCCCTTACGGTATCCGTTGTCCAGCCAGGCAGTATCGCGCGAGCCTTATTGCAGTAACAGGACATTACGTTGAGTCGGATACCATCAGTTGTCTTACCGACCTGATCTTACACCTGCCTCTGGCAGGTGTTTTTTTATCTGC
>gi|767829574|gb|CP010284.1|:c728179-727972 Salmonella enterica subsp. enterica serovar Newport str. CVM N1543, complete genome-p.c.VAL:86.94%-taxID:858307-CM-MODEL_TRUE
GTAGATGCTCATTCCATCTCTTATGTTCGCCTTCTGGCCTCATAAACTCAGGAATGATGCAGAGCCGTTTACGGTGCTTATCGTCCACTGACAGATGTCGCTTACGCCTCATCAAACACCCTGGACACAACGTTGAGTGAAGCACCCCTTTATGTTGTCATACAGACCTGTTTTGACGCCTGCCCCTTAACCGGGCAGGCGTTTTTTT
>gi|675819028|emb|LM995591.1|:c59116-58910 Escherichia coli genome assembly FHI15, scaffold scaffold-28_contig-13.0_1_97243_[organism:Escherichia-p.c.VAL:100.0%-taxID:562-CM-MODEL_TRUE
GTAGATGCTCATTCCATCTCTTATGTTCGCCTTAGTGCCTCATAAACTCCGGAATGACGCAGAGCCGTTTACGGTGCTTATCGTCCACTGACAGATGTCGCTTATGCCTCATCAGACACCATGGACACAACGTTGAGTGAAGCACCCACTTGTTGTCATACAGACCTGTTTTAACGCCTGCTCCGTAATAAGAGCAGGCGTTTTTTT
>gi|828900780|gb|CP011574.1|:c3231296-3231084 Enterobacter aerogenes strain CAV1320, complete genome-p.c.VAL:84.21%-taxID:548-CM-MODEL_TRUE
GTAGATGCTCATTCCATCTCTTATGTTCGCCTTCGTGCCTCATAAACTCGGGAATGATGCAGAGCCGTACTTACGGTGCTTATCGTCCACTGATAGATGTCGCATTTTATGTCTCATCAAACACCATGGACATAACGTTGAGTGAAGCACCAAATTTGTTGTCAAACAGACCTGTTTTAACGCCTGCCCTGATTTCAGCGCAGGCGTTTTTTT
>gi|603049941|gb|CP007305.1|:4012059-4012266 Salmonella enterica subsp. enterica serovar Enteritidis str. SA20093543 genome-p.c.VAL:86.94%-taxID:1412520-CM-MODEL_TRUE
GTAGATGCTCATTCCATCTCTTATGTTCGCCTTCTGGCCTCATAAACTCAGGAATGATGCAGAGCCGTTTACGGTGCTTATCGTCCACTGACAGATGTCGCTTACGCCTCATCAAACACCCTGGACACAACGTTGAGTGAAGCACCCCTTTATGTTGTCATACAGACCTGTTTTGACGCCTGCCCCTTAACCGGGCAGGCGTTTTTTT
>gi|354986417|gb|CP003085.1|:c4502120-4501919 Pantoea ananatis PA13, complete genome-p.c.VAL:61.66%-taxID:1095774-CM-MODEL_TRUE
GTAGATGCTCATTCCACCTCTTATGTTTGCTTCGGCTACATAAACCTGGGAATGACGCAGAGCCAATTTTGGGTACCTGTTGTCTGCCTGCCTGTATCGCGAAAGTCTTACAGGGTTATCAGACACCACGTTGAGTCGGGTACCTCTCGGTTGTCTAACCGACCTGATCTTACACCTGCTTTTAGCAGGTGTTTTTTTTTGC
>gi|754295112|gb|CP009084.2|:4005483-4005690 Salmonella enterica subsp. enterica serovar Enteritidis strain OLF-SE2-98984-6, complete genome-p.c.VAL:86.94%-taxID:149539-CM-MODEL_TRUE
GTAGATGCTCATTCCATCTCTTATGTTCGCCTTCTGGCCTCATAAACTCAGGAATGATGCAGAGCCGTTTACGGTGCTTATCGTCCACTGACAGATGTCGCTTACGCCTCATCAAACACCCTGGACACAACGTTGAGTGAAGCACCCCTTTATGTTGTCATACAGACCTGTTTTGACGCCTGCCCCTTAACCGGGCAGGCGTTTTTTT
>gi|661927418|gb|CP008831.1|:164688-164899 Klebsiella pneumoniae subsp. pneumoniae KPR0928, complete sequence-p.c.VAL:87.05%-taxID:1328325-CM-MODEL_TRUE
GTAGATGCTCATTCCATCTCTTATGTTCGCCTTCGTGCCTCATAAACTCCGGAATGATGCAGAGCCGTTCTTACGGTGCTTATCGTCCACTGACAGATGTCGCATTTATGCCTCATCAAACACCATGGACATTACGTTGAGTGAAGCACCCAATTTGTTGTCAAACAGACCTGTTTTAACGCCTGCCCTGATTTCAGCGCAGGCGTTTTTTT
>gi|817573384|gb|CP011320.1|:3983673-3983879 Escherichia coli strain SQ37, complete genome-p.c.VAL:100.0%-taxID:562-CM-MODEL_TRUE
GTAGATGCTCATTCCATCTCTTATGTTCGCCTTAGTGCCTCATAAACTCCGGAATGACGCAGAGCCGTTTACGGTGCTTATCGTCCACTGACAGATGTCGCTTATGCCTCATCAGACACCATGGACACAACGTTGAGTGAAGCACCCACTTGTTGTCATACAGACCTGTTTTAACGCCTGCTCCGTAATAAGAGCAGGCGTTTTTTT
>gi|675820693|emb|LM997255.1|:c49012-48806 Escherichia coli genome assembly FHI99, scaffold scaffold-16_contig-15.0_1_88698_[organism:Escherichia-p.c.VAL:100.0%-taxID:562-CM-MODEL_TRUE
GTAGATGCTCATTCCATCTCTTATGTTCGCCTTAGTGCCTCATAAACTCCGGAATGACGCAGAGCCGTTTACGGTGCTTATCGTCCACTGACAGATGTCGCTTATGCCTCATCAGACACCATGGACACAACGTTGAGTGAAGCACCCACTTGTTGTCATACAGACCTGTTTTAACGCCTGCTCCGTAATAAGAGCAGGCGTTTTTTT
>gi|603355647|gb|CP007419.1|:4012136-4012343 Salmonella enterica subsp. enterica serovar Enteritidis str. EC20130346 genome-p.c.VAL:86.94%-taxID:1412589-CM-MODEL_TRUE
GTAGATGCTCATTCCATCTCTTATGTTCGCCTTCTGGCCTCATAAACTCAGGAATGATGCAGAGCCGTTTACGGTGCTTATCGTCCACTGACAGATGTCGCTTACGCCTCATCAAACACCCTGGACACAACGTTGAGTGAAGCACCCCTTTATGTTGTCATACAGACCTGTTTTGACGCCTGCCCCTTAACCGGGCAGGCGTTTTTTT
>gi|197936256|gb|CP001144.1|:4170255-4170462 Salmonella enterica subsp. enterica serovar Dublin str. CT_02021853, complete genome-p.c.VAL:86.1%-taxID:439851-CM-MODEL_TRUE
GTAGATGCTCATTCCATCTCTTATGTTCGCCTTCTGGCCTCATAAACTCAGGAATGATGCAGAGCCGTTTACGGTGCTTATCGTCCACTGACAGATGTCGCTTACGCCTCATCAAACACCCTGGACACAACGTTGAGTGAAGCACCCCTTTATGTTGTCATACAGACCTGTTTTGACGCCAGCCCCTTAACCGGGCAGGCGTTTTTTT
>gi|682089197|gb|CP009083.1|:4005159-4005366 Salmonella enterica subsp. enterica serovar Enteritidis strain OLF-SE1-1019-1, complete genome-p.c.VAL:86.94%-taxID:149539-CM-MODEL_TRUE
GTAGATGCTCATTCCATCTCTTATGTTCGCCTTCTGGCCTCATAAACTCAGGAATGATGCAGAGCCGTTTACGGTGCTTATCGTCCACTGACAGATGTCGCTTACGCCTCATCAAACACCCTGGACACAACGTTGAGTGAAGCACCCCTTTATGTTGTCATACAGACCTGTTTTGACGCCTGCCCCTTAACCGGGCAGGCGTTTTTTT
>gi|675819326|emb|LM995889.1|:39703-39909 Escherichia coli genome assembly FHI30, scaffold scaffold-19_contig-8.0_1_222942_[organism:Escherichia-p.c.VAL:100.0%-taxID:562-CM-MODEL_TRUE
GTAGATGCTCATTCCATCTCTTATGTTCGCCTTAGTGCCTCATAAACTCCGGAATGACGCAGAGCCGTTTACGGTGCTTATCGTCCACTGACAGATGTCGCTTATGCCTCATCAGACACCATGGACACAACGTTGAGTGAAGCACCCACTTGTTGTCATACAGACCTGTTTTAACGCCTGCTCCGTAATAAGAGCAGGCGTTTTTTT
>gi|742949482|gb|CP010371.1|:4033200-4033406 Escherichia coli strain 6409, complete genome-p.c.VAL:100.0%-taxID:562-CM-MODEL_TRUE
GTAGATGCTCATTCCATCTCTTATGTTCGCCTTAGTGCCTCATAAACTCCGGAATGACGCAGAGCCGTTTACGGTGCTTATCGTCCACTGACAGATGTCGCTTATGCCTCATCAGACACCATGGACACAACGTTGAGTGAAGCACCCACTTGTTGTCATACAGACCTGTTTTAACGCCTGCTCCGTAATAAGAGCAGGCGTTTTTTT
>gi|569535620|gb|CP007025.1|:c2263799-2263593 Escherichia albertii KF1, complete genome-p.c.VAL:98.09%-taxID:1440052-CM-MODEL_TRUE
GTAGATGCTCATTCCATCTCTTATGTTCGCCTTAGTGCCTCATAAACTCAGGAATGACGCAGAGCCGTTTACGGTGCTTATCGTCCACTGACAGATGTCGCTTATGCCTCATCAGACACCATGGACACAACGTTGAGTGAAGCACCCACTTGTTGTCATACAGACCTGTTTTAACGCCTGCTCCGTAAGAAGAGCAGGCGTTTTTTT
>gi|667708115|gb|CP006798.1|:c3389336-3389125 Klebsiella pneumoniae subsp. pneumoniae PittNDM01, complete genome-p.c.VAL:87.05%-taxID:1406314-CM-MODEL_TRUE
GTAGATGCTCATTCCATCTCTTATGTTCGCCTTCGTGCCTCATAAACTCCGGAATGATGCAGAGCCGTTCTTACGGTGCTTATCGTCCACTGACAGATGTCGCATTTATGCCTCATCAAACACCATGGACATTACGTTGAGTGAAGCACCCAATTTGTTGTCAAACAGACCTGTTTTAACGCCTGCCCTGATTTCAGCGCAGGCGTTTTTTT
>gi|339759707|gb|CP002910.1|:5161687-5161898 Klebsiella pneumoniae KCTC 2242, complete genome-p.c.VAL:87.05%-taxID:1049565-CM-MODEL_TRUE
GTAGATGCTCATTCCATCTCTTATGTTCGCCTTCGTGCCTCATAAACTCCGGAATGATGCAGAGCCGTTCTTACGGTGCTTATCGTCCACTGACAGATGTCGCATTTATGCCTCATCAAACACCATGGACATTACGTTGAGTGAAGCACCCAATTTGTTGTCAAACAGACCTGTTTTAACGCCTGCCCTGATTTCAGCGCAGGCGTTTTTTT
>gi|257757386|dbj|AP010958.1|:c4478196-4477990 Escherichia coli O103:H2 str. 12009 DNA, complete genome-p.c.VAL:100.0%-taxID:585395-CM-MODEL_TRUE
GTAGATGCTCATTCCATCTCTTATGTTCGCCTTAGTGCCTCATAAACTCCGGAATGACGCAGAGCCGTTTACGGTGCTTATCGTCCACTGACAGATGTCGCTTATGCCTCATCAGACACCATGGACACAACGTTGAGTGAAGCACCCACTTGTTGTCATACAGACCTGTTTTAACGCCTGCTCCGTAATAAGAGCAGGCGTTTTTTT
>gi|675819212|emb|LM995775.1|:c50545-50339 Escherichia coli genome assembly FHI28, scaffold scaffold-11_contig-10.0_1_88672_[organism:Escherichia-p.c.VAL:100.0%-taxID:562-CM-MODEL_TRUE
GTAGATGCTCATTCCATCTCTTATGTTCGCCTTAGTGCCTCATAAACTCCGGAATGACGCAGAGCCGTTTACGGTGCTTATCGTCCACTGACAGATGTCGCTTATGCCTCATCAGACACCATGGACACAACGTTGAGTGAAGCACCCACTTGTTGTCATACAGACCTGTTTTAACGCCTGCTCCGTAATAAGAGCAGGCGTTTTTTT
>gi|342360612|gb|AE005674.2|:3994762-3994968 Shigella flexneri 2a str. 301, complete genome-p.c.VAL:100.0%-taxID:198214-CM-MODEL_TRUE
GTAGATGCTCATTCCATCTCTTATGTTCGCCTTAGTGCCTCATAAACTCCGGAATGACGCAGAGCCGTTTACGGTGCTTATCGTCCACTGACAGATGTCGCTTATGCCTCATCAGACACCATGGACACAACGTTGAGTGAAGCACCCACTTGTTGTCATACAGACCTGTTTTAACGCCTGCTCCGTAATAAGAGCAGGCGTTTTTTT
>gi|253322479|gb|CP001665.1|:c4467132-4466926 Escherichia coli 'BL21-Gold(DE3)pLysS AG', complete genome-p.c.VAL:99.04%-taxID:866768-CM-MODEL_TRUE
GTAGATGCTCATTCTATCTCTTATGTTCGCCTTAGTGCCTCATAAACTCCGGAATGACGCAGAGCCGTTTACGGTGCTTATCGTCCACTGACAGATGTCGCTTATGCCTCATCAGACACCATGGACACAACGTTGAGTGAAGCACCCACTTGTTGTCATACAGACCTGTTTTAACGCCTGCTCCGTAATAAGAGCAGGCGTTTTTTT
>gi|755433816|gb|CP009997.1|:3000793-3001017 Yersinia kristensenii strain Y231, complete genome-p.c.VAL:63.02%-taxID:28152-CM-MODEL_TRUE
GTAGATGCTCATCCCACTTATTATGATAGCTTGGTTTTATAACCAATATAGCTTCATAAACCCAGGGATGACGCAGAGCCGATTTTAGGGTGCCTATTGTCCATGTAAACGATGTTGCATATCTTCATCACATACCGGGCATAACGTTGAGTGAGGCACCGACATTGTTGTCTGTAGACCTGAAAATTTCAGACGCTTGCCTTTTTGGGCAAGCGTTTTTTTTTG
>gi|281599365|gb|CP001383.1|:4034500-4034706 Shigella flexneri 2002017, complete genome-p.c.VAL:100.0%-taxID:591020-CM-MODEL_TRUE
GTAGATGCTCATTCCATCTCTTATGTTCGCCTTAGTGCCTCATAAACTCCGGAATGACGCAGAGCCGTTTACGGTGCTTATCGTCCACTGACAGATGTCGCTTATGCCTCATCAGACACCATGGACACAACGTTGAGTGAAGCACCCACTTGTTGTCATACAGACCTGTTTTAACGCCTGCTCCGTAATAAGAGCAGGCGTTTTTTT
>gi|605520020|gb|CP007531.1|:c3052243-3052036 Salmonella enterica subsp. enterica serovar Anatum str. ATCC BAA-1592, complete genome-p.c.VAL:86.94%-taxID:984211-CM-MODEL_TRUE
GTAGATGCTCATTCCATCTCTTATGTTCGCCTTCTGGCCTCATAAACTCAGGAATGATGCAGAGCCGTTTACGGTGCTTATCGTCCACTGACAGATGTCGCTTACGCCTCATCAAACACCCTGGACACAACGTTGAGTGAAGCACCCCTTTATGTTGTCATACAGACCTGTTTTGACGCCTGCCCCTTAACCGGGCAGGCGTTTTTTT
>gi|604181178|gb|CP007361.1|:4011519-4011726 Salmonella enterica subsp. enterica serovar Enteritidis str. SA20100349 genome-p.c.VAL:86.94%-taxID:1412482-CM-MODEL_TRUE
GTAGATGCTCATTCCATCTCTTATGTTCGCCTTCTGGCCTCATAAACTCAGGAATGATGCAGAGCCGTTTACGGTGCTTATCGTCCACTGACAGATGTCGCTTACGCCTCATCAAACACCCTGGACACAACGTTGAGTGAAGCACCCCTTTATGTTGTCATACAGACCTGTTTTGACGCCTGCCCCTTAACCGGGCAGGCGTTTTTTT
>gi|188027207|emb|CU468135.1|:251447-251649 Erwinia tasmaniensis strain ET1/99 complete chromosome-p.c.VAL:62.06%-taxID:465817-CM-MODEL_TRUE
GTAGATGCTCATTCCACCTCTTATGTTTGCGCAAGCTTCATAAACCTGGGAATGATGCAGAGCCATTTACGGTACCTGTTGCCCAACCCGCCAATATCGTTCAGGCCTTATTGGATCTCGGGCACACCGTTGAGTCGGGTACCAATCGGTTGTCTTACCGACCTGATATTTATACCTGCCGACCGGCAGGTTTTTTTTTTATC
>gi|604154764|gb|CP007382.1|:4012050-4012257 Salmonella enterica subsp. enterica serovar Enteritidis str. EC20121825 genome-p.c.VAL:86.94%-taxID:1412526-CM-MODEL_TRUE
GTAGATGCTCATTCCATCTCTTATGTTCGCCTTCTGGCCTCATAAACTCAGGAATGATGCAGAGCCGTTTACGGTGCTTATCGTCCACTGACAGATGTCGCTTACGCCTCATCAAACACCCTGGACACAACGTTGAGTGAAGCACCCCTTTATGTTGTCATACAGACCTGTTTTGACGCCTGCCCCTTAACCGGGCAGGCGTTTTTTT
>gi|924297859|gb|CP012253.1|:c3688788-3688584 Cronobacter sakazakii strain NCTC 8155, complete genome-p.c.VAL:76.82%-taxID:28141-CM-MODEL_TRUE
GTAGATGCTCATTCCACTTATTATGTTTGCTCCGGCTTCATAAACCCAGGAATGACGCAGAGCCGTTTACGGTGCTTATCGTCCACAGACAGATGTCGCTTCGGCCTCATCAAACACCATGGACATAACGTTGAGTGAAGCACCACATTTGTTGTCAAACAGACCTGTTTTAGTACCTGCCTTCGGGCAGGTATTTTTTTGCCTG
>gi|22002119|gb|AE009952.1|:420943-421168 Yersinia pestis KIM10+, complete genome-p.c.VAL:62.78%-taxID:187410-CM-MODEL_TRUE
GTAGATGCTCATCCCACTTATTATGACAGCTTGGCCATTAAGGCTAATTTAGCTTCATAAACCCAGGGATGACGCAGAGCCGATTTTAGAGTGCCTATTGTCCATGTAACCGATGTTGAGTAATGTCATCACATACCGGGCATAACGTTGAGTGAGGCACTGATATTGTTGTCTATCGACCTGAAAATTTTAGACACTTGCCCTTTTCGGCAAGTGTTTTTTTGTG
>gi|682113157|gb|CP008905.1|:216522-216723 Enterobacter cloacae ECR091, complete genome-p.c.VAL:85.91%-taxID:1333849-CM-MODEL_TRUE
GTAGATGCTCATTCCATCTCTTATGTTCGCCCTACGGCCTCATAAACTCAGGAATGACGCAGAGCCGTTTACGGTGCTTATCGTCCACTGACAGATGTCGCTTCGGCCTCATCAAACACCATGGACATAACGTTGAGTGAAGCACCAATATGTTGTCTTACAGACCTGTTTTAACGCCTGCTTTTATAGCAGGTGTTTTTTT
>gi|218363708|emb|CU928161.2|:4193930-4194136 Escherichia coli S88 chromosome, complete genome-p.c.VAL:100.0%-taxID:585035-CM-MODEL_TRUE
GTAGATGCTCATTCCATCTCTTATGTTCGCCTTAGTGCCTCATAAACTCCGGAATGACGCAGAGCCGTTTACGGTGCTTATCGTCCACTGACAGATGTCGCTTATGCCTCATCAGACACCATGGACACAACGTTGAGTGAAGCACCCACTTGTTGTCATACAGACCTGTTTTAACGCCTGCTCCGTAATAAGAGCAGGCGTTTTTTT
>gi|661245796|dbj|AP014565.1|:4305490-4305697 Salmonella enterica subsp. enterica serovar Typhimurium str. L-3553 DNA, complete genome-p.c.VAL:86.94%-taxID:996633-CM-MODEL_TRUE
GTAGATGCTCATTCCATCTCTTATGTTCGCCTTCTGGCCTCATAAACTCAGGAATGATGCAGAGCCGTTTACGGTGCTTATCGTCCACTGACAGATGTCGCTTACGCCTCATCAAACACCCTGGACACAACGTTGAGTGAAGCACCCCTTTATGTTGTCATACAGACCTGTTTTGACGCCTGCCCCTTAACCGGGCAGGCGTTTTTTT
>gi|908262105|gb|CP006794.1|:c1151514-1151289 Yersinia pestis 1045 sequence-p.c.VAL:62.78%-taxID:1345710-CM-MODEL_TRUE
GTAGATGCTCATCCCACTTATTATGACAGCTTGGCCATTAAGGCTAATTTAGCTTCATAAACCCAGGGATGACGCAGAGCCGATTTTAGAGTGCCTATTGTCCATGTAACCGATGTTGAGTAATGTCATCACATACCGGGCATAACGTTGAGTGAGGCACTGATATTGTTGTCTATCGACCTGAAAATTTTAGACACTTGCCCTTTTCGGCAAGTGTTTTTTTGTG
>gi|602880986|gb|CP007281.1|:4012053-4012260 Salmonella enterica subsp. enterica serovar Enteritidis str. SA19961622 genome-p.c.VAL:86.94%-taxID:1412497-CM-MODEL_TRUE
GTAGATGCTCATTCCATCTCTTATGTTCGCCTTCTGGCCTCATAAACTCAGGAATGATGCAGAGCCGTTTACGGTGCTTATCGTCCACTGACAGATGTCGCTTACGCCTCATCAAACACCCTGGACACAACGTTGAGTGAAGCACCCCTTTATGTTGTCATACAGACCTGTTTTGACGCCTGCCCCTTAACCGGGCAGGCGTTTTTTT
>gi|690285043|gb|CP009460.1|:3167509-3167710 Cedecea neteri strain ND14b, complete genome-p.c.VAL:64.26%-taxID:158822-CM-MODEL_TRUE
GTAGATGCTCATTCCACCTCCTATGCTTGCTTCGGCTTCATAAACCTGGGAATGACGCAGAGCCATTTACGGTGCCTAACGTCCGATTATTGATGAAGTGCTGCTTCATCGCTGTTGGACGTAACGTTGAGTGGGGCACCTTAAAGTTGTCTTTCAGACCTGATTTTTATTGCACGCTTGTCGCTGGTCGGCAAGCGTTTTT
>gi|690285043|gb|CP009460.1|:4128407-4128610 Cedecea neteri strain ND14b, complete genome-p.c.VAL:53.93%-taxID:158822-CM-MODEL_TRUE
CAACTGGTTATGATGGCATGGTGAACGTCATATTCATGCTCATAACACCCGGAATGATGCCAAAAGATAAGGTGCCTATCGTCCAGCTTTATTGATAACTGCCTTCGGGCTTTATCGCACATCGGGCGACACGTTGAGTGAGGCACCGCCTATTCAGAGACCCGGTCAGACAGTTACTGTGTGACCGGGTTTCGCTTTTTGGGG
>gi|573966439|gb|CP006027.1|:4751818-4752024 Escherichia coli O145:H28 str. RM13514, complete genome-p.c.VAL:100.0%-taxID:1248902-CM-MODEL_TRUE
GTAGATGCTCATTCCATCTCTTATGTTCGCCTTAGTGCCTCATAAACTCCGGAATGACGCAGAGCCGTTTACGGTGCTTATCGTCCACTGACAGATGTCGCTTATGCCTCATCAGACACCATGGACACAACGTTGAGTGAAGCACCCACTTGTTGTCATACAGACCTGTTTTAACGCCTGCTCCGTAATAAGAGCAGGCGTTTTTTT
>gi|603308282|gb|CP007422.1|:3964729-3964936 Salmonella enterica subsp. enterica serovar Enteritidis str. EC20090531, complete genome-p.c.VAL:86.94%-taxID:1412462-CM-MODEL_TRUE
GTAGATGCTCATTCCATCTCTTATGTTCGCCTTCTGGCCTCATAAACTCAGGAATGATGCAGAGCCGTTTACGGTGCTTATCGTCCACTGACAGATGTCGCTTACGCCTCATCAAACACCCTGGACACAACGTTGAGTGAAGCACCCCTTTATGTTGTCATACAGACCTGTTTTGACGCCTGCCCCTTAACCGGGCAGGCGTTTTTTT
>gi|161361677|gb|CP000886.1|:4087093-4087300 Salmonella enterica subsp. enterica serovar Paratyphi B str. SPB7, complete genome-p.c.VAL:86.94%-taxID:1016998-CM-MODEL_TRUE
GTAGATGCTCATTCCATCTCTTATGTTCGCCTTCTGGCCTCATAAACTCAGGAATGATGCAGAGCCGTTTACGGTGCTTATCGTCCACTGACAGATGTCGCTTACGCCTCATCAAACACCCTGGACACAACGTTGAGTGAAGCACCCCTTTATGTTGTCATACAGACCTGTTTTGACGCCTGCCCCTTAACCGGGCAGGCGTTTTTTT
>gi|754295078|gb|CP009085.2|:4005484-4005691 Salmonella enterica subsp. enterica serovar Enteritidis strain OLF-SE3-98983-4, complete genome-p.c.VAL:86.94%-taxID:149539-CM-MODEL_TRUE
GTAGATGCTCATTCCATCTCTTATGTTCGCCTTCTGGCCTCATAAACTCAGGAATGATGCAGAGCCGTTTACGGTGCTTATCGTCCACTGACAGATGTCGCTTACGCCTCATCAAACACCCTGGACACAACGTTGAGTGAAGCACCCCTTTATGTTGTCATACAGACCTGTTTTGACGCCTGCCCCTTAACCGGGCAGGCGTTTTTTT
>gi|755383756|gb|CP009780.1|:4152405-4152629 Yersinia pseudotuberculosis PB1/+, complete genome-p.c.VAL:63.02%-taxID:502801-CM-MODEL_TRUE
GTAGATGCTCATCCCACTTATTATGACAGCTTGGCCATTAAGGCTAATTTAGCTTCATAAACCCAGGGATGACGCAGAGCCGATTTTAGAGTGCCTATTGTCCATGTAACCGATGTTGAGTAATGTCATCACATACCGGGCATAACGTTGAGTGAGGCACTGATATTGTTGTCTATCGACCTGAAAATTTTAGACACTTGCCCTTTTCGGCAAGTGTTTTTTTTT
>gi|657146798|gb|CP006692.1|:3697999-3698206 Salmonella bongori serovar 48:z41:-- str. RKS3044, complete genome-p.c.VAL:84.44%-taxID:1382510-CM-MODEL_TRUE
GTAGATGCTCATTCCATCTCTTATGCTCGCCGTCTGGCTTCATAAACTCAGGAATGATGCAGAGCCGTTTACGGTGCTTATCGTCCACTGACAGATGTCGCTTACGCCTCATCAAACACCCTGGACACAACGTTGAGTGAAGCACCCCTTTATGTTGTCATATAGACCTGTTTTGACGCCTGCCCCTTAACCGGGCAGGCGTTTTTTT
>gi|261245233|emb|FN424405.1|:4164521-4164728 Salmonella enterica subsp. enterica serovar Typhimurium str. D23580 complete genome-p.c.VAL:86.94%-taxID:568708-CM-MODEL_TRUE
GTAGATGCTCATTCCATCTCTTATGTTCGCCTTCTGGCCTCATAAACTCAGGAATGATGCAGAGCCGTTTACGGTGCTTATCGTCCACTGACAGATGTCGCTTACGCCTCATCAAACACCCTGGACACAACGTTGAGTGAAGCACCCCTTTATGTTGTCATACAGACCTGTTTTGACGCCTGCCCCTTAACCGGGCAGGCGTTTTTTT
>gi|687675228|emb|LM995446.1|:3929735-3929941 Escherichia coli genome assembly EcRV308Chr, chromosome : 1-p.c.VAL:100.0%-taxID:562-CM-MODEL_TRUE
GTAGATGCTCATTCCATCTCTTATGTTCGCCTTAGTGCCTCATAAACTCCGGAATGACGCAGAGCCGTTTACGGTGCTTATCGTCCACTGACAGATGTCGCTTATGCCTCATCAGACACCATGGACACAACGTTGAGTGAAGCACCCACTTGTTGTCATACAGACCTGTTTTAACGCCTGCTCCGTAATAAGAGCAGGCGTTTTTTT
>gi|573932891|gb|CP006262.1|:4604640-4604846 Escherichia coli O145:H28 str. RM13516, complete genome-p.c.VAL:100.0%-taxID:1248915-CM-MODEL_TRUE
GTAGATGCTCATTCCATCTCTTATGTTCGCCTTAGTGCCTCATAAACTCCGGAATGACGCAGAGCCGTTTACGGTGCTTATCGTCCACTGACAGATGTCGCTTATGCCTCATCAGACACCATGGACACAACGTTGAGTGAAGCACCCACTTGTTGTCATACAGACCTGTTTTAACGCCTGCTCCGTAATAAGAGCAGGCGTTTTTTT
>gi|749139368|gb|CP010456.1|:3994949-3995155 Synthetic Escherichia coli C321.deltaA substrain rEc.b.dC.12, complete sequence-p.c.VAL:100.0%-taxID:1385755-CM-MODEL_TRUE
GTAGATGCTCATTCCATCTCTTATGTTCGCCTTAGTGCCTCATAAACTCCGGAATGACGCAGAGCCGTTTACGGTGCTTATCGTCCACTGACAGATGTCGCTTATGCCTCATCAGACACCATGGACACAACGTTGAGTGAAGCACCCACTTGTTGTCATACAGACCTGTTTTAACGCCTGCTCCGTAATAAGAGCAGGCGTTTTTTT
>gi|603548124|gb|CP007372.1|:4012051-4012258 Salmonella enterica subsp. enterica serovar Enteritidis str. SA20121703 genome-p.c.VAL:86.94%-taxID:1412483-CM-MODEL_TRUE
GTAGATGCTCATTCCATCTCTTATGTTCGCCTTCTGGCCTCATAAACTCAGGAATGATGCAGAGCCGTTTACGGTGCTTATCGTCCACTGACAGATGTCGCTTACGCCTCATCAAACACCCTGGACACAACGTTGAGTGAAGCACCCCTTTATGTTGTCATACAGACCTGTTTTGACGCCTGCCCCTTAACCGGGCAGGCGTTTTTTT
>gi|218425442|emb|CU928162.2|:4422292-4422498 Escherichia coli ED1a chromosome, complete genome-p.c.VAL:99.04%-taxID:585397-CM-MODEL_TRUE
GTAGATGCTCATTCCATCTCTTATGTTCGCCTTAGTGCCTCATAAACTCCGGAATGACGCAGAGCCGTTTACGGTGCTTATCGTCCACTGACAGATGTCGCTTCTGCCTCATCAGACACCATGGACACAACGTTGAGTGAAGCACCCACTTGTTGTCATACAGACCTGTTTTAACGCCTGCTCCGTAATAAGAGCAGGCGTTTTTTT
>gi|896682452|gb|CP007249.2|:4038494-4038701 Salmonella enterica subsp. enterica serovar Enteritidis str. EC20090641, complete genome-p.c.VAL:86.94%-taxID:1412453-CM-MODEL_TRUE
GTAGATGCTCATTCCATCTCTTATGTTCGCCTTCTGGCCTCATAAACTCAGGAATGATGCAGAGCCGTTTACGGTGCTTATCGTCCACTGACAGATGTCGCTTACGCCTCATCAAACACCCTGGACACAACGTTGAGTGAAGCACCCCTTTATGTTGTCATACAGACCTGTTTTGACGCCTGCCCCTTAACCGGGCAGGCGTTTTTTT
>gi|914821781|gb|CP012344.1|:c4731402-4731195 Salmonella enterica subsp. enterica serovar Choleraesuis str. ATCC 10708, complete genome-p.c.VAL:86.1%-taxID:938142-CM-MODEL_TRUE
GTAGATGCTCATTCCATCTCTTATGTTCGCCTTCTGGACTCATAAACTCAGGAATGATGCAGAGCCGTTTACGGTGCTTATCGTCCACTGACAGATGTCGCTTACGCCTCATCAAACACCCTGGACACAACGTTGAGTGAAGCACCCCTTTATGTTGTCATACAGACCTGTTTTGACGCCTGCCCCTTAACCGGGCAGGCGTTTTTTT
>gi|364515570|gb|CP003200.1|:164612-164823 Klebsiella pneumoniae subsp. pneumoniae HS11286, complete genome-p.c.VAL:87.05%-taxID:1125630-CM-MODEL_TRUE
GTAGATGCTCATTCCATCTCTTATGTTCGCCTTCGTGCCTCATAAACTCCGGAATGATGCAGAGCCGTTCTTACGGTGCTTATCGTCCACTGACAGATGTCGCATTTATGCCTCATCAAACACCATGGACATTACGTTGAGTGAAGCACCCAATTTGTTGTCAAACAGACCTGTTTTAACGCCTGCCCTGATTTCAGCGCAGGCGTTTTTTT
>gi|675819410|emb|LM995973.1|:c50633-50427 Escherichia coli genome assembly FHI58, scaffold scaffold-13_contig-15.0_1_89020_[organism:Escherichia-p.c.VAL:100.0%-taxID:562-CM-MODEL_TRUE
GTAGATGCTCATTCCATCTCTTATGTTCGCCTTAGTGCCTCATAAACTCCGGAATGACGCAGAGCCGTTTACGGTGCTTATCGTCCACTGACAGATGTCGCTTATGCCTCATCAGACACCATGGACACAACGTTGAGTGAAGCACCCACTTGTTGTCATACAGACCTGTTTTAACGCCTGCTCCGTAATAAGAGCAGGCGTTTTTTT
>gi|603650409|gb|CP007353.1|:4011393-4011600 Salmonella enterica subsp. enterica serovar Enteritidis str. EC20120505 genome-p.c.VAL:86.94%-taxID:1412544-CM-MODEL_TRUE
GTAGATGCTCATTCCATCTCTTATGTTCGCCTTCTGGCCTCATAAACTCAGGAATGATGCAGAGCCGTTTACGGTGCTTATCGTCCACTGACAGATGTCGCTTACGCCTCATCAAACACCCTGGACACAACGTTGAGTGAAGCACCCCTTTATGTTGTCATACAGACCTGTTTTGACGCCTGCCCCTTAACCGGGCAGGCGTTTTTTT
>gi|603369093|gb|CP007411.1|:4012056-4012263 Salmonella enterica subsp. enterica serovar Enteritidis str. EC20121990 genome-p.c.VAL:86.94%-taxID:1412578-CM-MODEL_TRUE
GTAGATGCTCATTCCATCTCTTATGTTCGCCTTCTGGCCTCATAAACTCAGGAATGATGCAGAGCCGTTTACGGTGCTTATCGTCCACTGACAGATGTCGCTTACGCCTCATCAAACACCCTGGACACAACGTTGAGTGAAGCACCCCTTTATGTTGTCATACAGACCTGTTTTGACGCCTGCCCCTTAACCGGGCAGGCGTTTTTTT
>gi|603385215|gb|CP007413.1|:4012052-4012259 Salmonella enterica subsp. enterica serovar Enteritidis str. EC20122026 genome-p.c.VAL:86.94%-taxID:1412576-CM-MODEL_TRUE
GTAGATGCTCATTCCATCTCTTATGTTCGCCTTCTGGCCTCATAAACTCAGGAATGATGCAGAGCCGTTTACGGTGCTTATCGTCCACTGACAGATGTCGCTTACGCCTCATCAAACACCCTGGACACAACGTTGAGTGAAGCACCCCTTTATGTTGTCATACAGACCTGTTTTGACGCCTGCCCCTTAACCGGGCAGGCGTTTTTTT
>gi|933673781|gb|CP011286.1|:c4308014-4307791 Yersinia enterocolitica strain KNG22703, complete genome-p.c.VAL:64.5%-taxID:630-CM-MODEL_TRUE
GTAGATGCTCATCCCACTTATTATGATAGCCTGGTTTTTATAGCCAATTTAGCTTCATAAACCCAGGGATGACGCAGAGCCGATTTTAGGGTGCCTATTGTCCATGTAAACGATGTTGAATATCTTCATCACATACCGGGCATAACGTTGAGTGAGGCACCGACATTGTTGTCTGTAGACCTGAAAATTTCAGACGCTTGCCCTTATCGGCAAGCGTTTTTTTT
>gi|206564770|gb|CP000964.1|:c5445896-5445685 Klebsiella pneumoniae 342, complete genome-p.c.VAL:87.05%-taxID:507522-CM-MODEL_TRUE
GTAGATGCTCATTCCATCTCTTATGTTCGCCTTCGTGCCTCATAAACTCCGGAATGATGCAGAGCCGTTCTTACGGTGCTTATCGTCCACTGACAGATGTCGCATTTATGCCTCATCAAACACCATGGACATTACGTTGAGTGAAGCACCCAATTTGTTGTCAAACAGACCTGTTTTAACGCCTGCCCTGATTTCAGCGCAGGCGTTTTTTT
>gi|537372315|gb|CP003786.1|:c3506157-3505950 Salmonella enterica subsp. enterica serovar Gallinarum/pullorum str. CDC1983-67, complete genome-p.c.VAL:86.1%-taxID:1225522-CM-MODEL_TRUE
GTAGATGCTCATTCCATCTCTTATGTTCGCCTTCTGGCCTCATAAACTCAGGAATGATGCAGAGCCGTTTACGGTGCTTATCGTCCACTGACAGATGTCGCTTACGTCTCATCAAACACCCTGGACACAACGTTGAGTGAAGCACCCCTTTATGTTGTCATACAGACCTGTTTTGACGCCTGCCCCTTAACCGGGCAGGCGTTTTTTT
>gi|806957753|gb|CP011018.1|:c3256830-3256624 Escherichia coli strain CI5, complete genome-p.c.VAL:100.0%-taxID:562-CM-MODEL_TRUE
GTAGATGCTCATTCCATCTCTTATGTTCGCCTTAGTGCCTCATAAACTCCGGAATGACGCAGAGCCGTTTACGGTGCTTATCGTCCACTGACAGATGTCGCTTATGCCTCATCAGACACCATGGACACAACGTTGAGTGAAGCACCCACTTGTTGTCATACAGACCTGTTTTAACGCCTGCTCCGTAATAAGAGCAGGCGTTTTTTT
>gi|602933749|gb|CP007285.1|:4012039-4012246 Salmonella enterica subsp. enterica serovar Enteritidis str. SA19980677 genome-p.c.VAL:86.94%-taxID:1412472-CM-MODEL_TRUE
GTAGATGCTCATTCCATCTCTTATGTTCGCCTTCTGGCCTCATAAACTCAGGAATGATGCAGAGCCGTTTACGGTGCTTATCGTCCACTGACAGATGTCGCTTACGCCTCATCAAACACCCTGGACACAACGTTGAGTGAAGCACCCCTTTATGTTGTCATACAGACCTGTTTTGACGCCTGCCCCTTAACCGGGCAGGCGTTTTTTT
>gi|602839297|gb|CP007290.1|:4012055-4012262 Salmonella enterica subsp. enterica serovar Enteritidis str. SA19983126 genome-p.c.VAL:86.94%-taxID:1412498-CM-MODEL_TRUE
GTAGATGCTCATTCCATCTCTTATGTTCGCCTTCTGGCCTCATAAACTCAGGAATGATGCAGAGCCGTTTACGGTGCTTATCGTCCACTGACAGATGTCGCTTACGCCTCATCAAACACCCTGGACACAACGTTGAGTGAAGCACCCCTTTATGTTGTCATACAGACCTGTTTTGACGCCTGCCCCTTAACCGGGCAGGCGTTTTTTT
>gi|661551204|emb|LK931482.1|:c3599562-3599355 Salmonella enterica subsp. enterica serovar Pullorum genome assembly S44987_1, chromosome : I-p.c.VAL:86.1%-taxID:605-CM-MODEL_TRUE
GTAGATGCTCATTCCATCTCTTATGTTCGCCTTCTGGCCTCATAAACTCAGGAATGATGCAGAGCCGTTTACGGTGCTTATCGTCCACTGACAGATGTCGCTTACGTCTCATCAAACACCCTGGACACAACGTTGAGTGAAGCACCCCTTTATGTTGTCATACAGACCTGTTTTGACGCCTGCCCCTTAACCGGGCAGGCGTTTTTTT
>gi|321165934|gb|CP002505.1|:c4644130-4643928 Rahnella sp. Y9602, complete genome-p.c.VAL:63.35%-taxID:741091-CM-MODEL_TRUE
GTAGATGCTCATTCCACCTATTATGTTTGCTCCGGCTTCATAAACCTGGGAATGATGCAGAGCCAATTTACAGTGCCTATTGTCATCCTGACCGATAACGCGCAAGCGCTATCATCCAGAAGGCAAAACGTTGAGTGAGGCACTAAATCTGTTGTCCTAGACCTGATTGTTTTTAGACACTTGTCTTCCAGACAAGTGTTTTT
>gi|818422575|gb|CP011365.1|:4043498-4043705 Salmonella enterica subsp. enterica serovar Typhimurium strain FORC_015, complete genome-p.c.VAL:86.94%-taxID:90371-CM-MODEL_TRUE
GTAGATGCTCATTCCATCTCTTATGTTCGCCTTCTGGCCTCATAAACTCAGGAATGATGCAGAGCCGTTTACGGTGCTTATCGTCCACTGACAGATGTCGCTTACGCCTCATCAAACACCCTGGACACAACGTTGAGTGAAGCACCCCTTTATGTTGTCATACAGACCTGTTTTGACGCCTGCCCCTTAACCGGGCAGGCGTTTTTTT
>gi|251752987|gb|CP001657.1|:c4495416-4495210 Pectobacterium carotovorum subsp. carotovorum PC1, complete genome-p.c.VAL:66.94%-taxID:561230-CM-MODEL_TRUE
GTAGATGCTCATTCCACCTTCTATGCTTGCTTCGGCTTCATAATCCTGGGAATGATGCAGAGCCAATTTGAGGTGCCTATCGTCCAACTCCAGATGAAGATGCAAATCTCCATCGGGCTTTCCGGACATAACGTTGAGTGAGGCACCATTCTGTTGTCTGACAGACCTGATATTTTCAACGCTTACCGTTTATCGGTAAGCGTTTTT
>gi|445210138|gb|CP003959.1|:203725-203930 Serratia marcescens WW4, complete genome-p.c.VAL:69.26%-taxID:435998-CM-MODEL_TRUE
GTAGATGCTCATTCCACCTCTTATGTTCGCCTTAGGCTTCATAAACCCTGGGAATGACGCAGAGCCGATTTAGGGTGCCTATCGCCCACGAGAACGATGACTAACCCGTCATCACGCTCAGGGCAAAACGTTGAGTGAGGCACCGCCCCTGTTGTCCTAGACCTGATTGCTTCTTTATACACTTGCCATACGGCAAGTGTTTTTTT
>gi|197092687|emb|FM200053.1|:3915535-3915742 Salmonella enterica subsp. enterica serovar Paratyphi A str. AKU_12601 complete genome, strain AKU_12601-p.c.VAL:86.94%-taxID:554290-CM-MODEL_TRUE
GTAGATGCTCATTCCATCTCTTATGTTCGCCTTCTGGCCTCATAAACTCAGGAATGATGCAGAGCCGTTTACGGTGCTTATCGTCCACTGACAGATGTCGCTTACGCCTCATCAAACACCCTGGACACAACGTTGAGTGAAGCACCCCTTTATGTTGTCATACAGACCTGTTTTGACGCCTGCCCCTTAACCGGGCAGGCGTTTTTTT
>gi|604307148|gb|CP007175.1|:4033161-4033368 Salmonella enterica subsp. enterica serovar Enteritidis str. EC20110354, complete genome-p.c.VAL:86.94%-taxID:1243619-CM-MODEL_TRUE
GTAGATGCTCATTCCATCTCTTATGTTCGCCTTCTGGCCTCATAAACTCAGGAATGATGCAGAGCCGTTTACGGTGCTTATCGTCCACTGACAGATGTCGCTTACGCCTCATCAAACACCCTGGACACAACGTTGAGTGAAGCACCCCTTTATGTTGTCATACAGACCTGTTTTGACGCCTGCCCCTTAACCGGGCAGGCGTTTTTTT
>gi|267983018|gb|CP001135.1|:114227-114428 Edwardsiella tarda EIB202, complete genome-p.c.VAL:62.3%-taxID:498217-CM-MODEL_TRUE
GTAGATGCTCATTCGCCCCCTTATGTTTGCGTAAGCTTCATAAATCTGAGAATGATGCAGAGCCGACTTGTGGTGCCTATCGTCCGAATCGTGCTGTCCTTAACGCCAGCATGCCACGGACACGTCGTTGAGTGAGGCACCGATCAGTTGTCTTAAGATCTGATTGTCCTTTTTCAACACTTGCCTGTCGGCAGGTGTTTTT
>gi|659666710|emb|FR904231.1|:179355-179562 Serratia symbiotica SCt-VLC genomic scaffold 02-p.c.VAL:52.57%-taxID:1347341-CM-MODEL_TRUE
GCTCATTCATCTTTTTATGATGGTTGCCTATTTAAAACCTCATAAGCCTCCGAATGATGCCAAAGAAAGGGTGCCTATCGTCCAACCAAACCGATAACAGCTCACGCAAGTGACTTTATCAAGCATTGGGCGACACGTGGAGTGAGGCACCGCCTATCTCTAACGGGGTGATGATAGCCTTAGGCTACTTCACCCAAAAACGAGGTTA
>gi|385869619|gb|CP003415.1|:c4676493-4676287 Pectobacterium sp. SCC3193, complete genome-p.c.VAL:67.61%-taxID:1166016-CM-MODEL_TRUE
GTAGATGCTCATTCCACCTTCTATGCTTGCTTCGGCTTCATAATCCTGGGAATGACGCAGAGCCAATTTGAGGTGCCTATCGTCCAACTCCAGATGAAGATGCAAATCTCCATCGGGCTTTCCGGACATAACGTTGAGTGAGGCACCATTCTGTTGTCTGACAGACCTGATGTTTTCAACGCTTACCGTTTATCGGTAAGCGTTTTT
>gi|110341805|gb|CP000247.1|:4169282-4169488 Escherichia coli 536, complete genome-p.c.VAL:100.0%-taxID:362663-CM-MODEL_TRUE
GTAGATGCTCATTCCATCTCTTATGTTCGCCTTAGTGCCTCATAAACTCCGGAATGACGCAGAGCCGTTTACGGTGCTTATCGTCCACTGACAGATGTCGCTTATGCCTCATCAGACACCATGGACACAACGTTGAGTGAAGCACCCACTTGTTGTCATACAGACCTGTTTTAACGCCTGCTCCGTAATAAGAGCAGGCGTTTTTTT
>gi|723249485|gb|CP009876.1|:164713-164924 Klebsiella pneumoniae subsp. pneumoniae strain KPNIH31, complete genome-p.c.VAL:87.05%-taxID:72407-CM-MODEL_TRUE
GTAGATGCTCATTCCATCTCTTATGTTCGCCTTCGTGCCTCATAAACTCCGGAATGATGCAGAGCCGTTCTTACGGTGCTTATCGTCCACTGACAGATGTCGCATTTATGCCTCATCAAACACCATGGACATTACGTTGAGTGAAGCACCCAATTTGTTGTCAAACAGACCTGTTTTAACGCCTGCCCTGATTTCAGCGCAGGCGTTTTTTT
>gi|820758584|gb|CP011394.1|:c4593636-4593429 Salmonella enterica subsp. enterica serovar Enteritidis str. 18569, complete genome-p.c.VAL:86.94%-taxID:696867-CM-MODEL_TRUE
GTAGATGCTCATTCCATCTCTTATGTTCGCCTTCTGGCCTCATAAACTCAGGAATGATGCAGAGCCGTTTACGGTGCTTATCGTCCACTGACAGATGTCGCTTACGCCTCATCAAACACCCTGGACACAACGTTGAGTGAAGCACCCCTTTATGTTGTCATACAGACCTGTTTTGACGCCTGCCCCTTAACCGGGCAGGCGTTTTTTT
>gi|603138266|gb|CP007333.1|:1919201-1919406 Salmonella enterica subsp. enterica serovar Enteritidis str. EC20121177 genome-p.c.VAL:59.46%-taxID:1412594-CM-MODEL_TRUE
GTAGATGCTCATTCCATCTCTTATGTTCGCCTTCTGGCCTCATAAACTCAGGAATGATGCAGAGCCGTTTACGGTGCTTATNNNNNATTTGCGCCGATGTTGATATGGCTCAACATTTATTTGTCTTTTTGCAAATACCCCTAATGTGCAAATATTCACCGTTTTTAATGTTTAATTAAGGTTTCATCTGTTAATAAAGTGATAAT
>gi|603138266|gb|CP007333.1|:3200107-3200313 Salmonella enterica subsp. enterica serovar Enteritidis str. EC20121177 genome-p.c.VAL:73.95%-taxID:1412594-CM-MODEL_TRUE
AATCTTATCCTGTGAGGCAGCGCACAATTTTGGCTATGTANNNNNCTCAGGAATGATGCAGAGCCGTTTACGGTGCTTATCGTCCACTGACAGATGTCGCTTACGCCTCATCAAACACCCTGGACACAACGTTGAGTGAAGCACCCCTTTATGTTGTCATACAGACCTGTTTTGACGCCTGCCCCTTAACCGGGCAGGCGTTTTTTT
>gi|748267869|gb|CP010315.1|:4295845-4296051 Escherichia coli strain 789, complete genome-p.c.VAL:100.0%-taxID:562-CM-MODEL_TRUE
GTAGATGCTCATTCCATCTCTTATGTTCGCCTTAGTGCCTCATAAACTCCGGAATGACGCAGAGCCGTTTACGGTGCTTATCGTCCACTGACAGATGTCGCTTATGCCTCATCAGACACCATGGACACAACGTTGAGTGAAGCACCCACTTGTTGTCATACAGACCTGTTTTAACGCCTGCTCCGTAATAAGAGCAGGCGTTTTTTT
>gi|604044354|gb|CP007297.1|:4012005-4012212 Salmonella enterica subsp. enterica serovar Enteritidis str. SA20090435 genome-p.c.VAL:86.94%-taxID:1412513-CM-MODEL_TRUE
GTAGATGCTCATTCCATCTCTTATGTTCGCCTTCTGGCCTCATAAACTCAGGAATGATGCAGAGCCGTTTACGGTGCTTATCGTCCACTGACAGATGTCGCTTACGCCTCATCAAACACCCTGGACACAACGTTGAGTGAAGCACCCCTTTATGTTGTCATACAGACCTGTTTTGACGCCTGCCCCTTAACCGGGCAGGCGTTTTTTT
>gi|749204400|gb|CP007592.1|:4552511-4552717 Escherichia coli O157:H16 strain Santai, complete genome-p.c.VAL:99.04%-taxID:930406-CM-MODEL_TRUE
GTAGATGCTCATTCCATCTCTTATGTTCGCCTTAGTGCCTCATAAACTCCGGAATGACGCAGAGCCGTTTACGGTGCTTATCGTCCACTGACAGATGTCGCTTATGCCTCATCAGACACCATGGACACAACGTTGAGTGAAGCACCCACTTGTTGTCATACAGACCTGTTTTAACGCCTGCTCCGTAGTAAGAGCAGGCGTTTTTTT
>gi|440045023|gb|CP003938.1|:c4555147-4554946 Enterobacteriaceae bacterium strain FGI 57, complete genome-p.c.VAL:88.48%-taxID:693444-CM-MODEL_TRUE
GTAGATGCTCATTCCATCTCTTATGCTCGCCTTCTGGCCTCATAAACTCAGGAATGACGCAGAGCCGTTTACGGTGCTTATCGTCCGATGACAGATGTCGCTCAGGCCTCATCAGACACCATGGACATAACGTTGAGTGAAGCACCCATTGTTGTCATAAAGACCTGTTTTAACGCCTGCTCCTGTGAGCAGGCGTTTTTTT
>gi|603097763|gb|CP007314.1|:4012010-4012217 Salmonella enterica subsp. enterica serovar Enteritidis str. SA20094389 genome-p.c.VAL:86.94%-taxID:1412515-CM-MODEL_TRUE
GTAGATGCTCATTCCATCTCTTATGTTCGCCTTCTGGCCTCATAAACTCAGGAATGATGCAGAGCCGTTTACGGTGCTTATCGTCCACTGACAGATGTCGCTTACGCCTCATCAAACACCCTGGACACAACGTTGAGTGAAGCACCCCTTTATGTTGTCATACAGACCTGTTTTGACGCCTGCCCCTTAACCGGGCAGGCGTTTTTTT
>gi|6960215|gb|AF233324.1|STYSTMD1:37606-37813 Salmonella typhimurium fragment STMD1-p.c.VAL:86.94%-taxID:99287-CM-MODEL_TRUE
GTAGATGCTCATTCCATCTCTTATGTTCGCCTTCTGGCCTCATAAACTCAGGAATGATGCAGAGCCGTTTACGGTGCTTATCGTCCACTGACAGATGTCGCTTACGCCTCATCAAACACCCTGGACACAACGTTGAGTGAAGCACCCCTTTATGTTGTCATACAGACCTGTTTTGACGCCTGCCCCTTAACCGGGCAGGCGTTTTTTT
>gi|908245216|gb|CP006806.1|:312209-312434 Yersinia pestis 790 genome-p.c.VAL:62.78%-taxID:1345701-CM-MODEL_TRUE
GTAGATGCTCATCCCACTTATTATGACAGCTTGGCCATTAAGGCTAATTTAGCTTCATAAACCCAGGGATGACGCAGAGCCGATTTTAGAGTGCCTATTGTCCATGTAACCGATGTTGAGTAATGTCATCACATACCGGGCATAACGTTGAGTGAGGCACTGATATTGTTGTCTATCGACCTGAAAATTTTAGACACTTGCCCTTTTCGGCAAGTGTTTTTTTGTG
>gi|669110799|gb|CP007804.2|:4048630-4048837 Salmonella enterica subsp. enterica serovar Typhimurium strain VNP20009, complete genome-p.c.VAL:86.94%-taxID:90371-CM-MODEL_TRUE
GTAGATGCTCATTCCATCTCTTATGTTCGCCTTCTGGCCTCATAAACTCAGGAATGATGCAGAGCCGTTTACGGTGCTTATCGTCCACTGACAGATGTCGCTTACGCCTCATCAAACACCCTGGACACAACGTTGAGTGAAGCACCCCTTTATGTTGTCATACAGACCTGTTTTGACGCCTGCCCCTTAACCGGGCAGGCGTTTTTTT
>gi|345091121|gb|CP003026.1|:c4585066-4584866 Enterobacter asburiae LF7a, complete genome-p.c.VAL:88.02%-taxID:640513-CM-MODEL_TRUE
GTAGATGCTCATTCCATCTCTTATGTTCGCCTTAGTGCCTCATAAACTCCGGAATGACGCAGAGCCGTTTACGGTGCTTATCGTCCACAGACAGATGTCGCTTCGGCCTCATCAAACACCATGGACATAACGTTGAGTGAAGCACCAATATGTTGTCTTACAGACCTGTTTTAACGCCTGCTTTTTAGCAGGCGTTTTTTT
>gi|674133359|gb|CP009208.1|:c3256108-3255897 Klebsiella pneumoniae subsp. pneumoniae strain ATCC 43816 KPPR1, complete genome-p.c.VAL:87.05%-taxID:72407-CM-MODEL_TRUE
GTAGATGCTCATTCCATCTCTTATGTTCGCCTTCGTGCCTCATAAACTCCGGAATGATGCAGAGCCGTTCTTACGGTGCTTATCGTCCACTGACAGATGTCGCATTTATGCCTCATCAAACACCATGGACATTACGTTGAGTGAAGCACCCAATTTGTTGTCAAACAGACCTGTTTTAACGCCTGCCCTGTTTTCAGCGCAGGCGTTTTTTT
>gi|682100560|gb|CP008943.1|:c2468140-2467915 Yersinia pseudotuberculosis strain ATCC 6904, complete genome-p.c.VAL:62.78%-taxID:633-CM-MODEL_TRUE
GTAGATGCTCATCCCACTTATTATGACAGCTTGGCCATTAAGGCTAATTTAGCTTCATAAACCCAGGGATGACGCAGAGCCGATTTTAGAGTGCCTATTGTCCATGTAACCGATGTTGAGTAATGTCATCACATACCGGGCATAACGTTGAGTGAGGCACTGATATTGTTGTCTATCGACCTGAAAATTTTAGACACTTGCCCTTTTCGGCAAGTGTTTTTTTTTG
>gi|295054830|gb|CP001918.1|:c5114380-5114178 Enterobacter cloacae subsp. cloacae ATCC 13047, complete genome-p.c.VAL:86.36%-taxID:716541-CM-MODEL_TRUE
GTAGATGCTCATTCCATCTCTTATGTTCGCCTTCGTGCCTCATAAACTCAGGAATGATGCAGAGCCATTTACGGTGCTTATCGTCCACTGACAGATGTCGCTTCGGCCTCATCAGACACCATGGGCATAACGTTGAGTGAAGCACCAAATATGTTGTCTTACAGACCTGTTTTAACGCCTGCTCTTATAGCAGGCGTTTTTTT
>gi|521009425|gb|CP006566.1|:156968-157183 Serratia plymuthica S13, complete genome-p.c.VAL:66.54%-taxID:1348660-CM-MODEL_TRUE
GTAGATGCTCATTCCACCTCTTATGTTCGCCTTAGGCTTCATAAACCCTGGGAATGATGCAGAGCCGATTTAGGGTGCCTATTGTCCACCAGAACGATGACAGCGTTGCTTGCAACTGCTGACATCACACTCCGGGCATAACGTTGAGTGAGGCACCGCCCCTGTTGTCCTAGACCTGATTGCTTTTTATACACTTGCCACTGCGGCAAGTGTTTT
>gi|604054824|gb|CP007355.1|:4012047-4012254 Salmonella enterica subsp. enterica serovar Enteritidis str. EC20100088 genome-p.c.VAL:86.94%-taxID:1412598-CM-MODEL_TRUE
GTAGATGCTCATTCCATCTCTTATGTTCGCCTTCTGGCCTCATAAACTCAGGAATGATGCAGAGCCGTTTACGGTGCTTATCGTCCACTGACAGATGTCGCTTACGCCTCATCAAACACCCTGGACACAACGTTGAGTGAAGCACCCCTTTATGTTGTCATACAGACCTGTTTTGACGCCTGCCCCTTAACCGGGCAGGCGTTTTTTT
>gi|323128316|gb|CP002487.1|:4163193-4163400 Salmonella enterica subsp. enterica serovar Typhimurium str. ST4/74, complete genome-p.c.VAL:86.94%-taxID:909946-CM-MODEL_TRUE
GTAGATGCTCATTCCATCTCTTATGTTCGCCTTCTGGCCTCATAAACTCAGGAATGATGCAGAGCCGTTTACGGTGCTTATCGTCCACTGACAGATGTCGCTTACGCCTCATCAAACACCCTGGACACAACGTTGAGTGAAGCACCCCTTTATGTTGTCATACAGACCTGTTTTGACGCCTGCCCCTTAACCGGGCAGGCGTTTTTTT
>gi|682080448|gb|CP009086.1|:4004823-4005030 Salmonella enterica subsp. enterica serovar Enteritidis strain OLF-SE4-0317-8, complete genome-p.c.VAL:86.94%-taxID:149539-CM-MODEL_TRUE
GTAGATGCTCATTCCATCTCTTATGTTCGCCTTCTGGCCTCATAAACTCAGGAATGATGCAGAGCCGTTTACGGTGCTTATCGTCCACTGACAGATGTCGCTTACGCCTCATCAAACACCCTGGACACAACGTTGAGTGAAGCACCCCTTTATGTTGTCATACAGACCTGTTTTGACGCCTGCCCCTTAACCGGGCAGGCGTTTTTTT
>gi|675820469|emb|LM997031.1|:c54337-54131 Escherichia coli genome assembly FHI89, scaffold scaffold-13_contig-8.0_1_92410_[organism:Escherichia-p.c.VAL:100.0%-taxID:562-CM-MODEL_TRUE
GTAGATGCTCATTCCATCTCTTATGTTCGCCTTAGTGCCTCATAAACTCCGGAATGACGCAGAGCCGTTTACGGTGCTTATCGTCCACTGACAGATGTCGCTTATGCCTCATCAGACACCATGGACACAACGTTGAGTGAAGCACCCACTTGTTGTCATACAGACCTGTTTTAACGCCTGCTCCGTAATAAGAGCAGGCGTTTTTTT
>gi|924317915|gb|CP012259.1|:c4015196-4014992 Cronobacter malonaticus LMG 23826, complete genome-p.c.VAL:77.59%-taxID:1159491-CM-MODEL_TRUE
GTAGATGCTCATTCCACTTCTTATGTTTGCTCCGGCTTCATAAACCCAGGAATGACGCAGAGCCGTTTACGGTGCTTATCGTCCACAGACAGATGTCGCTTCGGCCTCATCAAACACCATGGACATAACGTTGAGTGAAGCACCACATTTGTTGTCAAACAGACCTGTTTTGATACCTGCCTTCGGGCAGGTATTTTTTTGCCTG
>gi|480474683|gb|CP004142.1|:c3941278-3941019 Raoultella ornithinolytica B6, complete genome-p.c.VAL:71.06%-taxID:1286170-CM-MODEL_TRUE
GTAGATGCTCATTCCATCTCTTATGTTCGCCCTCGGGCCTCATAAACTCAGGAATGATGCAGAGCCGTTTACGGTGCTTATCGTCCACTGACAGATGTCGCGTTTATACGCACGTTCTTCACGCTGCTTCGACGCAGCCTGAGAGATACAGCGTATCGTCTCATCAAACACCATGGACATAACGTTGAGTGAAGCACCCAATTTGTTGTCAAACAGACCTGTTTTAACGCCTGCCCTGATTTCAGTGCAGGCGTTTTTTT
>gi|530342600|gb|CP006656.1|:c5109543-5109332 Klebsiella pneumoniae JM45, complete genome-p.c.VAL:87.05%-taxID:1380908-CM-MODEL_TRUE
GTAGATGCTCATTCCATCTCTTATGTTCGCCTTCGTGCCTCATAAACTCCGGAATGATGCAGAGCCGTTCTTACGGTGCTTATCGTCCACTGACAGATGTCGCATTTATGCCTCATCAAACACCATGGACATTACGTTGAGTGAAGCACCCAATTTGTTGTCAAACAGACCTGTTTTAACGCCTGCCCTGATTTCAGCGCAGGCGTTTTTTT
>gi|603083661|gb|CP007313.1|:4012057-4012264 Salmonella enterica subsp. enterica serovar Enteritidis str. SA20094383 genome-p.c.VAL:86.94%-taxID:1412516-CM-MODEL_TRUE
GTAGATGCTCATTCCATCTCTTATGTTCGCCTTCTGGCCTCATAAACTCAGGAATGATGCAGAGCCGTTTACGGTGCTTATCGTCCACTGACAGATGTCGCTTACGCCTCATCAAACACCCTGGACACAACGTTGAGTGAAGCACCCCTTTATGTTGTCATACAGACCTGTTTTGACGCCTGCCCCTTAACCGGGCAGGCGTTTTTTT
>gi|764053139|gb|CP007222.1|:61159-61365 Salmonella enterica subsp. enterica serovar Montevideo str. USDA-ARS-USMARC-1903, complete genome-p.c.VAL:86.49%-taxID:1454603-CM-MODEL_TRUE
GTAGATGCTCATTCCATCTCTTATGTTCGCCTTCTGGCCTCATAAACTCAGGAATGATGCAGAGCCGTTTACGGTGCTTATCGTCCACTGACAGATGTCGCTTACGCCTCATCAAACACCCTGGACACAACGTTGAGTGAAGCACCCCTTTATGTTGTCATACAGACCTGTTTTGACGCCTGCCCCTTAACCGGGCAGGCGTTTTTT
>gi|605537200|gb|CP007533.1|:3518544-3518751 Salmonella enterica subsp. enterica serovar Bredeney str. CFSAN001080, complete genome-p.c.VAL:86.94%-taxID:1194154-CM-MODEL_TRUE
GTAGATGCTCATTCCATCTCTTATGTTCGCCTTCTGGCCTCATAAACTCAGGAATGATGCAGAGCCGTTTACGGTGCTTATCGTCCACTGACAGATGTCGCTTACGCCTCATCAAACACCCTGGACACAACGTTGAGTGAAGCACCCCTTTATGTTGTCATACAGACCTGTTTTGACGCCTGCCCCTTAACCGGGCAGGCGTTTTTTT
>gi|604257961|gb|CP007250.1|:4003754-4003961 Salmonella enterica subsp. enterica serovar Enteritidis str. EC20110355, complete genome-p.c.VAL:86.94%-taxID:1243620-CM-MODEL_TRUE
GTAGATGCTCATTCCATCTCTTATGTTCGCCTTCTGGCCTCATAAACTCAGGAATGATGCAGAGCCGTTTACGGTGCTTATCGTCCACTGACAGATGTCGCTTACGCCTCATCAAACACCCTGGACACAACGTTGAGTGAAGCACCCCTTTATGTTGTCATACAGACCTGTTTTGACGCCTGCCCCTTAACCGGGCAGGCGTTTTTTT
>gi|837355017|gb|CP011798.1|:c262372-262170 Enterobacter cloacae strain UW5, complete genome-p.c.VAL:87.21%-taxID:550-CM-MODEL_TRUE
GTAGATGCTCATTCCATCTCTTATGTTCGCCTTAGTGCCTCATAAACTCAGGAATGACGCAGAGCCATTTACGGTGCTTATCGTCCACTGACAGATGTCGCTTCGGCCTCATCAGACACCATGGGCATAACGTTGAGTGAAGCACCAAATATGTTGTCTTACAGACCTGTTTTAACGCCTGCTTTTATAGCAGGCGTTTTTTT
>gi|690280870|gb|CP009459.1|:1264488-1264696 Cedecea neteri strain ND14a, complete genome-p.c.VAL:77.02%-taxID:158822-CM-MODEL_TRUE
GTAGATGCTCATTCCACTTCTTATGCTTGCTTCGGCTTCATAAACCCAGGAATGACGCAGAGCCGATTACGGTGCTTATCGTCCACCGACAGATGTCGCCCCTATGGGGTCTCATCGAACACCCTGGACATAACGTTGAGTGAAGCACCACTTAGTTGTCAAACAGACCTGTTTTAACACCTGCCTTTTGGCAGGTGTTTTTTTTTGCG
>gi|828927642|gb|CP011597.1|:c3375906-3375702 Klebsiella oxytoca strain CAV1099, complete genome-p.c.VAL:64.14%-taxID:571-CM-MODEL_TRUE
GTAGATGCTCATTCCATCTCTTATGTTCGCCTTAGTGCCTCATAAACTCAGGAATGATGCAGAGCCGTTTTACGGTGCTTATCGTCCACTGACAGATGTCGCATTTTATATGCTAAATCATTCATAATGTGTCGAGACGGCCAGCACGGGAATCCCCAGGAGCTTACAAAGGTAAGTGACTGGAGTGAGCGTGTGCAGCTAACGA
>gi|602808998|gb|CP007258.1|:4000334-4000541 Salmonella enterica subsp. enterica serovar Enteritidis str. EC20110360, complete genome-p.c.VAL:86.94%-taxID:1244118-CM-MODEL_TRUE
GTAGATGCTCATTCCATCTCTTATGTTCGCCTTCTGGCCTCATAAACTCAGGAATGATGCAGAGCCGTTTACGGTGCTTATCGTCCACTGACAGATGTCGCTTACGCCTCATCAAACACCCTGGACACAACGTTGAGTGAAGCACCCCTTTATGTTGTCATACAGACCTGTTTTGACGCCTGCCCCTTAACCGGGCAGGCGTTTTTTT
>gi|713634386|emb|LM651928.1|:3910334-3910540 Shigella flexneri genome assembly NCTC1, chromosome : 1-p.c.VAL:100.0%-taxID:623-CM-MODEL_TRUE
GTAGATGCTCATTCCATCTCTTATGTTCGCCTTAGTGCCTCATAAACTCCGGAATGACGCAGAGCCGTTTACGGTGCTTATCGTCCACTGACAGATGTCGCTTATGCCTCATCAGACACCATGGACACAACGTTGAGTGAAGCACCCACTTGTTGTCATACAGACCTGTTTTAACGCCTGCTCCGTAATAAGAGCAGGCGTTTTTTT
>gi|392322800|gb|CP003678.1|:c4778960-4778758 Enterobacter cloacae subsp. dissolvens SDM, complete genome-p.c.VAL:86.36%-taxID:1104326-CM-MODEL_TRUE
GTAGATGCTCATTCCATCTCTTATGTTCGCCTTAGTGCCTCATAAACTCAGGAATGATGCAGAGCCATTTACGGTGCTTATCGTCCACTGACAGATGTCGCTTCGGCCTCATCAGACACCATGGGCATAACGTTGAGTGAAGCACCAAATATGTTGTCTTACAGACCTGTTTTAACGCCTGCTTTTATAGCAGGCGTTTTTTT
>gi|333488955|gb|CP002774.1|:160640-160855 Serratia sp. AS12, complete genome-p.c.VAL:65.88%-taxID:768490-CM-MODEL_TRUE
GTAGATGCTCATTCCACCTCTTATGTTCGCCTTAGGCTTCATAAACCCTGGGAATGATGCAGAGCCGATTTAGGGTGCCTATTGTCCACCAGAACGATGACAGCGTTGCTTGCAACTGCTGACATCACACTCCGGGCATAACGTTGAGTGAGGCACCGCCCCTGTTGTCCTAGACCTGATTGCTTTTTTATACACTTGCCACTGCGGCAAGTGTTT
>gi|744788240|gb|CP010280.1|:3468727-3468934 Salmonella enterica subsp. enterica serovar Newport str. CVM 22462, complete genome-p.c.VAL:86.94%-taxID:858305-CM-MODEL_TRUE
GTAGATGCTCATTCCATCTCTTATGTTCGCCTTCTGGCCTCATAAACTCAGGAATGATGCAGAGCCGTTTACGGTGCTTATCGTCCACTGACAGATGTCGCTTACGCCTCATCAAACACCCTGGACACAACGTTGAGTGAAGCACCCCTTTATGTTGTCATACAGACCTGTTTTGACGCCTGCCCCTTAACCGGGCAGGCGTTTTTTT
>gi|603447370|gb|CP007430.1|:4012053-4012260 Salmonella enterica subsp. enterica serovar Enteritidis str. EC20090195 genome-p.c.VAL:86.94%-taxID:1412587-CM-MODEL_TRUE
GTAGATGCTCATTCCATCTCTTATGTTCGCCTTCTGGCCTCATAAACTCAGGAATGATGCAGAGCCGTTTACGGTGCTTATCGTCCACTGACAGATGTCGCTTACGCCTCATCAAACACCCTGGACACAACGTTGAGTGAAGCACCCCTTTATGTTGTCATACAGACCTGTTTTGACGCCTGCCCCTTAACCGGGCAGGCGTTTTTTT
>gi|908253871|gb|CP006751.1|:c1014980-1014755 Yersinia pestis 3770, complete genome-p.c.VAL:62.78%-taxID:1345707-CM-MODEL_TRUE
GTAGATGCTCATCCCACTTATTATGACAGCTTGGCCATTAAGGCTAATTTAGCTTCATAAACCCAGGGATGACGCAGAGCCGATTTTAGAGTGCCTATTGTCCATGTAACCGATGTTGAGTAATGTCATCACATACCGGGCATAACGTTGAGTGAGGCACTGATATTGTTGTCTATCGACCTGAAAATTTTAGACACTTGCCCTTTTCGGCAAGTGTTTTTTTGTG
>gi|440050501|gb|CP003942.1|:161408-161622 Serratia marcescens FGI94, complete genome-p.c.VAL:67.46%-taxID:1249634-CM-MODEL_TRUE
GTAGATGCTCATTCCACTTCTTATGTTCGCCTTAGGCCTCATAAACCCTGGGAATGACGCAGAGCCGATTTAGGGTGCCTATTGCCCACCAGAACGATGAAAGCCTCGCTTGCGACGCCGACATCACACTGCGGGCACAACGTTGAGTGAGGCACCACCCCTGTTGTCCTAGACCTGATTGCTTCTTTATGCACTTGCCAGACTGGCAAGTGTTT
>gi|602773583|gb|CP007273.1|:c4085625-4085419 Salmonella enterica subsp. enterica serovar Enteritidis str. EC20121180, complete genome-p.c.VAL:80.0%-taxID:1412597-CM-MODEL_TRUE
AAGCGGGNNNNNCCATCTCTTATGTTCGCCTTCTGGCCTCATAAACTCAGGAATGATGCAGAGCCGTTTACGGTGCTTATCGTCCACTGACAGATGTCGCTTACGCCTCATCAAACACCCTGGACACAACGTTGAGTGAAGCACCCCTTTATGTTGTCATACAGACCTGTTTTGACGCCTGCCCCTTAACCGGGCAGGCGTTTTTTT
>gi|603555781|gb|CP007373.1|:4012054-4012261 Salmonella enterica subsp. enterica serovar Enteritidis str. EC20121744 genome-p.c.VAL:86.94%-taxID:1412554-CM-MODEL_TRUE
GTAGATGCTCATTCCATCTCTTATGTTCGCCTTCTGGCCTCATAAACTCAGGAATGATGCAGAGCCGTTTACGGTGCTTATCGTCCACTGACAGATGTCGCTTACGCCTCATCAAACACCCTGGACACAACGTTGAGTGAAGCACCCCTTTATGTTGTCATACAGACCTGTTTTGACGCCTGCCCCTTAACCGGGCAGGCGTTTTTTT
>gi|455418716|gb|CP004345.1|:c272156-271945 Morganella morganii subsp. morganii KT, complete genome-p.c.VAL:61.15%-taxID:1124991-CM-MODEL_TRUE
GTAGATGCTCATCTCATTTCTTATGTTTGCGTAAGCTTCATAAACCCGGAGATGACGCAGAGCTAAATTCGGTGCCTATTGTCCGGGTTATCGATGTAAAAGATCCCGAAATCTTTACATCACCAACAGGACGTAACGTTGAGTGAGGCACCATCCGTCTGTAGACCTGATTGTATTTTATACACCTATCGTTTCGCGATAGGTGTTTTTTT
>gi|767838360|gb|CP010281.1|:c3866364-3866157 Salmonella enterica subsp. enterica serovar Newport str. CVM 22513, complete genome-p.c.VAL:86.94%-taxID:796732-CM-MODEL_TRUE
GTAGATGCTCATTCCATCTCTTATGTTCGCCTTCTGGCCTCATAAACTCAGGAATGATGCAGAGCCGTTTACGGTGCTTATCGTCCACTGACAGATGTCGCTTACGCCTCATCAAACACCCTGGACACAACGTTGAGTGAAGCACCCCTTTATGTTGTCATACAGACCTGTTTTGACGCCTGCCCCTTAACCGGGCAGGCGTTTTTTT
>gi|218368405|emb|CU928164.2|:c3094769-3094563 Escherichia coli IAI39 chromosome, complete genome-p.c.VAL:99.04%-taxID:585057-CM-MODEL_TRUE
GTAGATGCTCATTCTATCTCTTATGTTCGCCTTAGTGCCTCATAAACTCCGGAATGACGCAGAGCCGTTTACGGTGCTTATCGTCCACTGACAGATGTCGCTTATGCCTCATCAGACACCATGGACACAACGTTGAGTGAAGCACCCACTTGTTGTCATACAGACCTGTTTTAACGCCTGCTCCGTAATAAGAGCAGGCGTTTTTTT
>gi|604030926|gb|CP007339.1|:4011988-4012195 Salmonella enterica subsp. enterica serovar Enteritidis str. EC20120685 genome-p.c.VAL:86.94%-taxID:1412534-CM-MODEL_TRUE
GTAGATGCTCATTCCATCTCTTATGTTCGCCTTCTGGCCTCATAAACTCAGGAATGATGCAGAGCCGTTTACGGTGCTTATCGTCCACTGACAGATGTCGCTTACGCCTCATCAAACACCCTGGACACAACGTTGAGTGAAGCACCCCTTTATGTTGTCATACAGACCTGTTTTGACGCCTGCCCCTTAACCGGGCAGGCGTTTTTTT
>gi|755442302|gb|CP009991.1|:c1851643-1851418 Yersinia pestis strain Nicholisk 41, complete genome-p.c.VAL:62.78%-taxID:632-CM-MODEL_TRUE
GTAGATGCTCATCCCACTTATTATGACAGCTTGGCCATTAAGGCTAATTTAGCTTCATAAACCCAGGGATGACGCAGAGCCGATTTTAGAGTGCCTATTGTCCATGTAACCGATGTTGAGTAATGTCATCACATACCGGGCATAACGTTGAGTGAGGCACTGATATTGTTGTCTATCGACCTGAAAATTTTAGACACTTGCCCTTTTCGGCAAGTGTTTTTTTGTG
>gi|676254236|emb|LN554908.1|:c52551-52345 Escherichia coli genome assembly FHI62, scaffold scaffold-12_contig-11.0_1_90697_[organism:Escherichia-p.c.VAL:100.0%-taxID:562-CM-MODEL_TRUE
GTAGATGCTCATTCCATCTCTTATGTTCGCCTTAGTGCCTCATAAACTCCGGAATGACGCAGAGCCGTTTACGGTGCTTATCGTCCACTGACAGATGTCGCTTATGCCTCATCAGACACCATGGACACAACGTTGAGTGAAGCACCCACTTGTTGTCATACAGACCTGTTTTAACGCCTGCTCCGTAATAAGAGCAGGCGTTTTTTT
>gi|675819546|emb|LM996109.1|:38270-38476 Escherichia coli genome assembly FHI14, scaffold scaffold-19_contig-9.0_1_232238_[organism:Escherichia-p.c.VAL:100.0%-taxID:562-CM-MODEL_TRUE
GTAGATGCTCATTCCATCTCTTATGTTCGCCTTAGTGCCTCATAAACTCCGGAATGACGCAGAGCCGTTTACGGTGCTTATCGTCCACTGACAGATGTCGCTTATGCCTCATCAGACACCATGGACACAACGTTGAGTGAAGCACCCACTTGTTGTCATACAGACCTGTTTTAACGCCTGCTCCGTAATAAGAGCAGGCGTTTTTTT
>gi|604150490|gb|CP007381.1|:4012056-4012263 Salmonella enterica subsp. enterica serovar Enteritidis str. EC20121812 genome-p.c.VAL:86.94%-taxID:1412571-CM-MODEL_TRUE
GTAGATGCTCATTCCATCTCTTATGTTCGCCTTCTGGCCTCATAAACTCAGGAATGATGCAGAGCCGTTTACGGTGCTTATCGTCCACTGACAGATGTCGCTTACGCCTCATCAAACACCCTGGACACAACGTTGAGTGAAGCACCCCTTTATGTTGTCATACAGACCTGTTTTGACGCCTGCCCCTTAACCGGGCAGGCGTTTTTTT
>gi|815958227|gb|CP011132.1|:4470820-4471024 Citrobacter amalonaticus Y19, complete genome-p.c.VAL:86.43%-taxID:1261127-CM-MODEL_TRUE
GTAGATGCTCATTCCATCTCTTATGCTCGCCATAGTGCCTCATAAACTCAGGAATGATGCAGAGCCGTTTACGGTGCTTATCGTCCAAAGACAGATGTCGCTTCGGCCTCATCAAACACCATGGACATAACGTTGAGTGAAGCACCCATTTATGTTGTCATACAGACCTGTTTGACGCCTGCTCCAAAAGAGCAGGCGTTTTTTT
>gi|932857508|emb|LN877770.1|:4809543-4809749 Escherichia coli genome assembly ERS742059, chromosome : I-p.c.VAL:100.0%-taxID:562-CM-MODEL_TRUE
GTAGATGCTCATTCCATCTCTTATGTTCGCCTTAGTGCCTCATAAACTCCGGAATGACGCAGAGCCGTTTACGGTGCTTATCGTCCACTGACAGATGTCGCTTATGCCTCATCAGACACCATGGACACAACGTTGAGTGAAGCACCCACTTGTTGTCATACAGACCTGTTTTAACGCCTGCTCCGTAATAAGAGCAGGCGTTTTTTT
>gi|821161554|gb|CP011428.1|:4169692-4169899 Salmonella enterica subsp. enterica strain YU39, complete genome-p.c.VAL:86.94%-taxID:59201-CM-MODEL_TRUE
GTAGATGCTCATTCCATCTCTTATGTTCGCCTTCTGGCCTCATAAACTCAGGAATGATGCAGAGCCGTTTACGGTGCTTATCGTCCACTGACAGATGTCGCTTACGCCTCATCAAACACCCTGGACACAACGTTGAGTGAAGCACCCCTTTATGTTGTCATACAGACCTGTTTTGACGCCTGCCCCTTAACCGGGCAGGCGTTTTTTT
>gi|756767957|gb|CP007149.1|:4225307-4225513 Escherichia coli RS218, complete genome-p.c.VAL:100.0%-taxID:439184-CM-MODEL_TRUE
GTAGATGCTCATTCCATCTCTTATGTTCGCCTTAGTGCCTCATAAACTCCGGAATGACGCAGAGCCGTTTACGGTGCTTATCGTCCACTGACAGATGTCGCTTATGCCTCATCAGACACCATGGACACAACGTTGAGTGAAGCACCCACTTGTTGTCATACAGACCTGTTTTAACGCCTGCTCCGTAATAAGAGCAGGCGTTTTTTT
>gi|549811571|gb|CP006698.1|:3988351-3988557 Synthetic Escherichia coli C321.deltaA, complete sequence-p.c.VAL:100.0%-taxID:1385755-CM-MODEL_TRUE
GTAGATGCTCATTCCATCTCTTATGTTCGCCTTAGTGCCTCATAAACTCCGGAATGACGCAGAGCCGTTTACGGTGCTTATCGTCCACTGACAGATGTCGCTTATGCCTCATCAGACACCATGGACACAACGTTGAGTGAAGCACCCACTTGTTGTCATACAGACCTGTTTTAACGCCTGCTCCGTAATAAGAGCAGGCGTTTTTTT
>gi|603242053|gb|CP007331.1|:4018902-4019109 Salmonella enterica subsp. enterica serovar Enteritidis str. EC20120007 genome-p.c.VAL:86.94%-taxID:1412469-CM-MODEL_TRUE
GTAGATGCTCATTCCATCTCTTATGTTCGCCTTCTGGCCTCATAAACTCAGGAATGATGCAGAGCCGTTTACGGTGCTTATCGTCCACTGACAGATGTCGCTTACGCCTCATCAAACACCCTGGACACAACGTTGAGTGAAGCACCCCTTTATGTTGTCATACAGACCTGTTTTGACGCCTGCCCCTTAACCGGGCAGGCGTTTTTTT
>gi|197211055|gb|CP001138.1|:4061393-4061600 Salmonella enterica subsp. enterica serovar Agona str. SL483, complete genome-p.c.VAL:86.94%-taxID:454166-CM-MODEL_TRUE
GTAGATGCTCATTCCATCTCTTATGTTCGCCTTCTGGCCTCATAAACTCAGGAATGATGCAGAGCCGTTTACGGTGCTTATCGTCCACTGACAGATGTCGCTTACGCCTCATCAAACACCCTGGACACAACGTTGAGTGAAGCACCCCTTTATGTTGTCATACAGACCTGTTTTGACGCCTGCCTCTTAACCGGGCAGGCGTTTTTTT
>gi|603662724|gb|CP007344.1|:4011328-4011535 Salmonella enterica subsp. enterica serovar Enteritidis str. EC20120213 genome-p.c.VAL:86.94%-taxID:1412528-CM-MODEL_TRUE
GTAGATGCTCATTCCATCTCTTATGTTCGCCTTCTGGCCTCATAAACTCAGGAATGATGCAGAGCCGTTTACGGTGCTTATCGTCCACTGACAGATGTCGCTTACGCCTCATCAAACACCCTGGACACAACGTTGAGTGAAGCACCCCTTTATGTTGTCATACAGACCTGTTTTGACGCCTGCCCCTTAACCGGGCAGGCGTTTTTTT
>gi|407051884|gb|CP003289.1|:c5166770-5166564 Escherichia coli O104:H4 str. 2011C-3493, complete genome-p.c.VAL:100.0%-taxID:1133852-CM-MODEL_TRUE
GTAGATGCTCATTCCATCTCTTATGTTCGCCTTAGTGCCTCATAAACTCCGGAATGACGCAGAGCCGTTTACGGTGCTTATCGTCCACTGACAGATGTCGCTTATGCCTCATCAGACACCATGGACACAACGTTGAGTGAAGCACCCACTTGTTGTCATACAGACCTGTTTTAACGCCTGCTCCGTAATAAGAGCAGGCGTTTTTTT
>gi|523815970|gb|CP006055.1|:209359-209566 Salmonella enterica subsp. enterica Serovar Cubana str. CFSAN002050, complete genome-p.c.VAL:86.94%-taxID:1271863-CM-MODEL_TRUE
GTAGATGCTCATTCCATCTCTTATGTTCGCCTTCTGGCCTCATAAACTCAGGAATGATGCAGAGCCGTTTACGGTGCTTATCGTCCACTGACAGATGTCGCTTACGCCTCATCAAACACCCTGGACACAACGTTGAGTGAAGCACCCCTTTATGTTGTCATACAGACCTGTTTTGACGCCTGCCCCTTAACCGGGCAGGCGTTTTTTT
>gi|691220640|gb|CP009454.1|:c333851-333650 Pantoea rwandensis strain ND04, complete genome-p.c.VAL:64.92%-taxID:1076550-CM-MODEL_TRUE
GTAGATGCTCATTCCACCTCTTATGTTTGCTGATGCTACATAAACCTGGGAATGATGCAGAGCCCCTTACGGTATCTGTTGTCCAGCCTGGCAGTTATTGCGCACGCTTTACTGCAGTAAGAAGGACATTACGTTGAGTCGGATACCATCAGTTGTCTGAACGACCTGATCTTACACCTGCTTATGGCAGGTGTTTTTTTAT
>gi|675820553|emb|LM997115.1|:38058-38264 Escherichia coli genome assembly FHI70, scaffold scaffold-22_contig-18.0_1_92096_[organism:Escherichia-p.c.VAL:100.0%-taxID:562-CM-MODEL_TRUE
GTAGATGCTCATTCCATCTCTTATGTTCGCCTTAGTGCCTCATAAACTCCGGAATGACGCAGAGCCGTTTACGGTGCTTATCGTCCACTGACAGATGTCGCTTATGCCTCATCAGACACCATGGACACAACGTTGAGTGAAGCACCCACTTGTTGTCATACAGACCTGTTTTAACGCCTGCTCCGTAATAAGAGCAGGCGTTTTTTT
>gi|30043918|gb|AE014073.1|:c3778530-3778324 Shigella flexneri 2a str. 2457T, complete genome-p.c.VAL:100.0%-taxID:198215-CM-MODEL_TRUE
GTAGATGCTCATTCCATCTCTTATGTTCGCCTTAGTGCCTCATAAACTCCGGAATGACGCAGAGCCGTTTACGGTGCTTATCGTCCACTGACAGATGTCGCTTATGCCTCATCAGACACCATGGACACAACGTTGAGTGAAGCACCCACTTGTTGTCATACAGACCTGTTTTAACGCCTGCTCCGTAATAAGAGCAGGCGTTTTTTT
>gi|817363226|gb|CP011118.1|:c4468736-4468511 Yersinia enterocolitica strain FORC_002, complete genome-p.c.VAL:64.02%-taxID:630-CM-MODEL_TRUE
GTAGATGCTCATCCCACTTATTATGATAGCCTGGTTTTTATAGCCAATTTAGCTTCATAAACCCAGGGATGACGCAGAGCCGATTTTAGGGTGCCTATTGTCCATGTAAACGATGTTGAATATCTTCATCACATACCGGGCATAACGTTGAGTGAGGCACCGACATTGTTGTCTGTAGACCTGAAAATTTCAGACGCTTGCCCTTATCGGCAAGCGTTTTTTTTTG
>gi|307551844|gb|CP001671.1|:4355433-4355639 Escherichia coli ABU 83972, complete genome-p.c.VAL:100.0%-taxID:655817-CM-MODEL_TRUE
GTAGATGCTCATTCCATCTCTTATGTTCGCCTTAGTGCCTCATAAACTCCGGAATGACGCAGAGCCGTTTACGGTGCTTATCGTCCACTGACAGATGTCGCTTATGCCTCATCAGACACCATGGACACAACGTTGAGTGAAGCACCCACTTGTTGTCATACAGACCTGTTTTAACGCCTGCTCCGTAATAAGAGCAGGCGTTTTTTT
>gi|218350208|emb|CU928145.2|:4365157-4365363 Escherichia coli 55989 chromosome, complete genome-p.c.VAL:100.0%-taxID:585055-CM-MODEL_TRUE
GTAGATGCTCATTCCATCTCTTATGTTCGCCTTAGTGCCTCATAAACTCCGGAATGACGCAGAGCCGTTTACGGTGCTTATCGTCCACTGACAGATGTCGCTTATGCCTCATCAGACACCATGGACACAACGTTGAGTGAAGCACCCACTTGTTGTCATACAGACCTGTTTTAACGCCTGCTCCGTAATAAGAGCAGGCGTTTTTTT
>gi|682084826|gb|CP009087.1|:4004687-4004894 Salmonella enterica subsp. enterica serovar Enteritidis strain OLF-SE5-1104-2, complete genome-p.c.VAL:86.94%-taxID:149539-CM-MODEL_TRUE
GTAGATGCTCATTCCATCTCTTATGTTCGCCTTCTGGCCTCATAAACTCAGGAATGATGCAGAGCCGTTTACGGTGCTTATCGTCCACTGACAGATGTCGCTTACGCCTCATCAAACACCCTGGACACAACGTTGAGTGAAGCACCCCTTTATGTTGTCATACAGACCTGTTTTGACGCCTGCCCCTTAACCGGGCAGGCGTTTTTTT
>gi|342852136|gb|CP002956.1|:1435071-1435296 Yersinia pestis A1122, complete genome-p.c.VAL:62.78%-taxID:1035377-CM-MODEL_TRUE
GTAGATGCTCATCCCACTTATTATGACAGCTTGGCCATTAAGGCTAATTTAGCTTCATAAACCCAGGGATGACGCAGAGCCGATTTTAGAGTGCCTATTGTCCATGTAACCGATGTTGAGTAATGTCATCACATACCGGGCATAACGTTGAGTGAGGCACTGATATTGTTGTCTATCGACCTGAAAATTTTAGACACTTGCCCTTTTCGGCAAGTGTTTTTTTGTG
>gi|873558517|emb|LN868946.1|:40662-40869 Salmonella enterica subsp. enterica serovar Senftenberg genome assembly NCTC10384, plasmid : 4-p.c.VAL:86.94%-taxID:28150-CM-MODEL_TRUE
GTAGATGCTCATTCCATCTCTTATGTTCGCCTTCTGGCCTCATAAACTCAGGAATGATGCAGAGCCGTTTACGGTGCTTATCGTCCACTGACAGATGTCGCTTACGCCTCATCAAACACCCTGGACACAACGTTGAGTGAAGCACCCCTTTATGTTGTCATACAGACCTGTTTTGACGCCTGCCCCTTAACCGGGCAGGCGTTTTTTT
>gi|682036555|gb|CP009089.1|:4037336-4037543 Salmonella enterica subsp. enterica serovar Enteritidis strain OLF-SE7-100819, complete genome-p.c.VAL:86.94%-taxID:149539-CM-MODEL_TRUE
GTAGATGCTCATTCCATCTCTTATGTTCGCCTTCTGGCCTCATAAACTCAGGAATGATGCAGAGCCGTTTACGGTGCTTATCGTCCACTGACAGATGTCGCTTACGCCTCATCAAACACCCTGGACACAACGTTGAGTGAAGCACCCCTTTATGTTGTCATACAGACCTGTTTTGACGCCTGCCCCTTAACCGGGCAGGCGTTTTTTT
>gi|675820427|emb|LM996989.1|:39817-40023 Escherichia coli genome assembly FHI87, scaffold scaffold-12_contig-12.0_1_97553_[organism:Escherichia-p.c.VAL:100.0%-taxID:562-CM-MODEL_TRUE
GTAGATGCTCATTCCATCTCTTATGTTCGCCTTAGTGCCTCATAAACTCCGGAATGACGCAGAGCCGTTTACGGTGCTTATCGTCCACTGACAGATGTCGCTTATGCCTCATCAGACACCATGGACACAACGTTGAGTGAAGCACCCACTTGTTGTCATACAGACCTGTTTTAACGCCTGCTCCGTAATAAGAGCAGGCGTTTTTTT
>gi|682058852|gb|CP009091.1|:3997518-3997725 Salmonella enterica subsp. enterica serovar Enteritidis strain OLF-SE9-10012, complete genome-p.c.VAL:86.94%-taxID:149539-CM-MODEL_TRUE
GTAGATGCTCATTCCATCTCTTATGTTCGCCTTCTGGCCTCATAAACTCAGGAATGATGCAGAGCCGTTTACGGTGCTTATCGTCCACTGACAGATGTCGCTTACGCCTCATCAAACACCCTGGACACAACGTTGAGTGAAGCACCCCTTTATGTTGTCATACAGACCTGTTTTGACGCCTGCCCCTTAACCGGGCAGGCGTTTTTTT
>gi|602894724|gb|CP007282.1|:4012038-4012245 Salmonella enterica subsp. enterica serovar Enteritidis str. SA19970510 genome-p.c.VAL:86.94%-taxID:1412473-CM-MODEL_TRUE
GTAGATGCTCATTCCATCTCTTATGTTCGCCTTCTGGCCTCATAAACTCAGGAATGATGCAGAGCCGTTTACGGTGCTTATCGTCCACTGACAGATGTCGCTTACGCCTCATCAAACACCCTGGACACAACGTTGAGTGAAGCACCCCTTTATGTTGTCATACAGACCTGTTTTGACGCCTGCCCCTTAACCGGGCAGGCGTTTTTTT
>gi|604350507|gb|CP007247.1|:4031194-4031401 Salmonella enterica subsp. enterica serovar Enteritidis str. EC20110221, complete genome-p.c.VAL:86.94%-taxID:1412455-CM-MODEL_TRUE
GTAGATGCTCATTCCATCTCTTATGTTCGCCTTCTGGCCTCATAAACTCAGGAATGATGCAGAGCCGTTTACGGTGCTTATCGTCCACTGACAGATGTCGCTTACGCCTCATCAAACACCCTGGACACAACGTTGAGTGAAGCACCCCTTTATGTTGTCATACAGACCTGTTTTGACGCCTGCCCCTTAACCGGGCAGGCGTTTTTTT
>gi|828386760|gb|CP006632.1|:4227805-4228011 Escherichia coli PCN033, complete genome-p.c.VAL:100.0%-taxID:1001989-CM-MODEL_TRUE
GTAGATGCTCATTCCATCTCTTATGTTCGCCTTAGTGCCTCATAAACTCCGGAATGACGCAGAGCCGTTTACGGTGCTTATCGTCCACTGACAGATGTCGCTTATGCCTCATCAGACACCATGGACACAACGTTGAGTGAAGCACCCACTTGTTGTCATACAGACCTGTTTTAACGCCTGCTCCGTAATAAGAGCAGGCGTTTTTTT
>gi|315059226|gb|CP002185.1|:4209296-4209502 Escherichia coli W, complete genome-p.c.VAL:100.0%-taxID:566546-CM-MODEL_TRUE
GTAGATGCTCATTCCATCTCTTATGTTCGCCTTAGTGCCTCATAAACTCCGGAATGACGCAGAGCCGTTTACGGTGCTTATCGTCCACTGACAGATGTCGCTTATGCCTCATCAGACACCATGGACACAACGTTGAGTGAAGCACCCACTTGTTGTCATACAGACCTGTTTTAACGCCTGCTCCGTAATAAGAGCAGGCGTTTTTTT
>gi|700311634|gb|CP009678.1|:c4513811-4513605 Pectobacterium carotovorum subsp. odoriferum strain BC S7, complete genome-p.c.VAL:67.61%-taxID:78398-CM-MODEL_TRUE
GTAGATGCTCATTCCACCTTCTATGTTTGCTTCGGCTTCATAATCCTGGGAATGACGCAGAGCCAATTTGAGGTGCCTATCGTCCAACTCCAGATGAAGATGCAAATCTCCATCGGGCCTTCCGGACATAACGTTGAGTGAGGCACCATTCTGTTGTCTGACAGACCTGATATTTTCAACGCTTACCGTTTATCGGTAAGCGTTTTT
>gi|301156631|emb|FQ312003.1|:4163192-4163399 Salmonella enterica subsp. enterica serovar Typhimurium SL1344 complete genome-p.c.VAL:86.94%-taxID:216597-CM-MODEL_TRUE
GTAGATGCTCATTCCATCTCTTATGTTCGCCTTCTGGCCTCATAAACTCAGGAATGATGCAGAGCCGTTTACGGTGCTTATCGTCCACTGACAGATGTCGCTTACGCCTCATCAAACACCCTGGACACAACGTTGAGTGAAGCACCCCTTTATGTTGTCATACAGACCTGTTTTGACGCCTGCCCCTTAACCGGGCAGGCGTTTTTTT
>gi|603609870|gb|CP007349.1|:4012054-4012261 Salmonella enterica subsp. enterica serovar Enteritidis str. EC20120469 genome-p.c.VAL:86.94%-taxID:1412552-CM-MODEL_TRUE
GTAGATGCTCATTCCATCTCTTATGTTCGCCTTCTGGCCTCATAAACTCAGGAATGATGCAGAGCCGTTTACGGTGCTTATCGTCCACTGACAGATGTCGCTTACGCCTCATCAAACACCCTGGACACAACGTTGAGTGAAGCACCCCTTTATGTTGTCATACAGACCTGTTTTGACGCCTGCCCCTTAACCGGGCAGGCGTTTTTTT
>gi|282947233|emb|FN543502.1|:c4172253-4172047 Citrobacter rodentium ICC168, complete genome-p.c.VAL:86.49%-taxID:637910-CM-MODEL_TRUE
GTAGATGCTCATTCCATCTCTTATGCTCGCCATAGTGCCTCATAAACTCAGGAATGATGCAGAGCCGTTTACGGTGCTTATCGTCCACTGACAGATGTCGCTTCGGCCTCATCAGACACCATGGACATAACGTTGAGTGAAGCACCCATTTATGTTGTCATACAGACCTGTTTTGACGCCTGCCCCTTACCGGGCAGGCGTTTTTTT
>gi|743569396|gb|CP006722.1|:c5141935-5141724 Klebsiella pneumoniae subsp. pneumoniae 1158, complete genome-p.c.VAL:87.05%-taxID:1392499-CM-MODEL_TRUE
GTAGATGCTCATTCCATCTCTTATGTTCGCCTTCGTGCCTCATAAACTCCGGAATGATGCAGAGCCGTTCTTACGGTGCTTATCGTCCACTGACAGATGTCGCATTTATGCCTCATCAAACACCATGGACATTACGTTGAGTGAAGCACCCAATTTGTTGTCAAACAGACCTGTTTTAACGCCTGCCCTGATTTCAGCGCAGGCGTTTTTTT
>gi|603060737|gb|CP007306.1|:4012056-4012263 Salmonella enterica subsp. enterica serovar Enteritidis str. SA20093784 genome-p.c.VAL:86.94%-taxID:1412509-CM-MODEL_TRUE
GTAGATGCTCATTCCATCTCTTATGTTCGCCTTCTGGCCTCATAAACTCAGGAATGATGCAGAGCCGTTTACGGTGCTTATCGTCCACTGACAGATGTCGCTTACGCCTCATCAAACACCCTGGACACAACGTTGAGTGAAGCACCCCTTTATGTTGTCATACAGACCTGTTTTGACGCCTGCCCCTTAACCGGGCAGGCGTTTTTTT
>gi|755363594|gb|CP009715.1|:902496-902721 Yersinia pestis Pestoides F, complete genome-p.c.VAL:62.78%-taxID:386656-CM-MODEL_TRUE
GTAGATGCTCATCCCACTTATTATGACAGCTTGGCCATTAAGGCTAATTTAGCTTCATAAACCCAGGGATGACGCAGAGCCGATTTTAGAGTGCCTATTGTCCATGTAACCGATGTTGAGTAATGTCATCACATACCGGGCATAACGTTGAGTGAGGCACTGATATTGTTGTCTATCGACCTGAAAATTTTAGACACTTGCCCTTTTCGGCAAGTGTTTTTTTGTG
>gi|187427012|gb|CP001063.1|:3983155-3983361 Shigella boydii CDC 3083-94, complete genome-p.c.VAL:100.0%-taxID:344609-CM-MODEL_TRUE
GTAGATGCTCATTCCATCTCTTATGTTCGCCTTAGTGCCTCATAAACTCCGGAATGACGCAGAGCCGTTTACGGTGCTTATCGTCCACTGACAGATGTCGCTTATGCCTCATCAGACACCATGGACACAACGTTGAGTGAAGCACCCACTTGTTGTCATACAGACCTGTTTTAACGCCTGCTCCGTAATAAGAGCAGGCGTTTTTTT
>gi|603517265|gb|CP007386.1|:4012058-4012265 Salmonella enterica subsp. enterica serovar Enteritidis str. EC20121976 genome-p.c.VAL:86.94%-taxID:1412581-CM-MODEL_TRUE
GTAGATGCTCATTCCATCTCTTATGTTCGCCTTCTGGCCTCATAAACTCAGGAATGATGCAGAGCCGTTTACGGTGCTTATCGTCCACTGACAGATGTCGCTTACGCCTCATCAAACACCCTGGACACAACGTTGAGTGAAGCACCCCTTTATGTTGTCATACAGACCTGTTTTGACGCCTGCCCCTTAACCGGGCAGGCGTTTTTTT
>gi|701193012|gb|CP009756.1|:c4648651-4648449 Enterobacter cloacae strain GGT036, complete genome-p.c.VAL:86.36%-taxID:550-CM-MODEL_TRUE
GTAGATGCTCATTCCATCTCTTATGTTCGCCTTCGTGCCTCATAAACTCAGGAATGATGCAGAGCCATTTACGGTGCTTATCGTCCACTGACAGATGTCGCTTCGGCCTCATCAGACACCATGGGCATAACGTTGAGTGAAGCACCAAATATGTTGTCTTACAGACCTGTTTTAACGCCTGCTCTTATAGCAGGCGTTTTTTT
>gi|602921353|gb|CP007284.1|:4012049-4012256 Salmonella enterica subsp. enterica serovar Enteritidis str. SA19971331 genome-p.c.VAL:86.94%-taxID:1412496-CM-MODEL_TRUE
GTAGATGCTCATTCCATCTCTTATGTTCGCCTTCTGGCCTCATAAACTCAGGAATGATGCAGAGCCGTTTACGGTGCTTATCGTCCACTGACAGATGTCGCTTACGCCTCATCAAACACCCTGGACACAACGTTGAGTGAAGCACCCCTTTATGTTGTCATACAGACCTGTTTTGACGCCTGCCCCTTAACCGGGCAGGCGTTTTTTT
>gi|896682713|gb|CP007329.2|:4005586-4005793 Salmonella enterica subsp. enterica serovar Enteritidis str. EC20120002 genome-p.c.VAL:86.94%-taxID:1412466-CM-MODEL_TRUE
GTAGATGCTCATTCCATCTCTTATGTTCGCCTTCTGGCCTCATAAACTCAGGAATGATGCAGAGCCGTTTACGGTGCTTATCGTCCACTGACAGATGTCGCTTACGCCTCATCAAACACCCTGGACACAACGTTGAGTGAAGCACCCCTTTATGTTGTCATACAGACCTGTTTTGACGCCTGCCCCTTAACCGGGCAGGCGTTTTTTT
>gi|785747316|gb|CP011077.1|:c3876995-3876788 Klebsiella michiganensis strain RC10, complete genome-p.c.VAL:75.85%-taxID:1134687-CM-MODEL_TRUE
GTAGATGCTCATTCCACTTCTTATGTTTGCTTCGGCTTCATAAACCCAGGAATGACGCAGAGCTGATTACGGTGCTTATCGTCCACCGACAGATGTCGCCCCGATGGGGTCTCATCCAACACCATGGACATAACGTTGAGTGAAGCACCACTTAGTTGTCAAACAGACCTGTTTAACACCTGCCTTTTGGCAGGTGTTTTTTTTGCGT
>gi|675819461|emb|LM996024.1|:38134-38340 Escherichia coli genome assembly FHI48, scaffold scaffold-21_contig-13.0_1_90470_[organism:Escherichia-p.c.VAL:100.0%-taxID:562-CM-MODEL_TRUE
GTAGATGCTCATTCCATCTCTTATGTTCGCCTTAGTGCCTCATAAACTCCGGAATGACGCAGAGCCGTTTACGGTGCTTATCGTCCACTGACAGATGTCGCTTATGCCTCATCAGACACCATGGACACAACGTTGAGTGAAGCACCCACTTGTTGTCATACAGACCTGTTTTAACGCCTGCTCCGTAATAAGAGCAGGCGTTTTTTT
>gi|730582171|gb|CP009644.1|:3958088-3958294 Escherichia coli ER2796, complete genome-p.c.VAL:100.0%-taxID:1245474-CM-MODEL_TRUE
GTAGATGCTCATTCCATCTCTTATGTTCGCCTTAGTGCCTCATAAACTCCGGAATGACGCAGAGCCGTTTACGGTGCTTATCGTCCACTGACAGATGTCGCTTATGCCTCATCAGACACCATGGACACAACGTTGAGTGAAGCACCCACTTGTTGTCATACAGACCTGTTTTAACGCCTGCTCCGTAATAAGAGCAGGCGTTTTTTT
>gi|828896038|gb|CP011572.1|:c2185523-2185321 Enterobacter cloacae strain CAV1311, complete genome-p.c.VAL:88.94%-taxID:550-CM-MODEL_TRUE
GTAGATGCTCATTCCATCTCTTATGTTCGCCTTAAGGCCTCATAAACTCAGGAATGACGCAGAGCCGTTTACGGTGCTTATCGTCCACTGACAGATGTCGCTTCGGCCTCATCAGACACCATGGACACAACGTTGAGTGAAGCACCAAATATGTTGTCTTACAGACCTGTTTTAACGCCTGCTTTTATAGCAGGCGTTTTTTT
>gi|157065147|gb|CP000802.1|:4013276-4013482 Escherichia coli HS, complete genome-p.c.VAL:100.0%-taxID:331112-CM-MODEL_TRUE
GTAGATGCTCATTCCATCTCTTATGTTCGCCTTAGTGCCTCATAAACTCCGGAATGACGCAGAGCCGTTTACGGTGCTTATCGTCCACTGACAGATGTCGCTTATGCCTCATCAGACACCATGGACACAACGTTGAGTGAAGCACCCACTTGTTGTCATACAGACCTGTTTTAACGCCTGCTCCGTAATAAGAGCAGGCGTTTTTTT
>gi|930817479|gb|CP012151.1|:c4742560-4742353 Salmonella enterica subsp. enterica serovar Typhi strain B/SF/13/03/195, complete genome-p.c.VAL:86.94%-taxID:90370-CM-MODEL_TRUE
GTAGATGCTCATTCCATCTCTTATGTTCGCCTTCTGGCCTCATAAACTCAGGAATGATGCAGAGCCGTTTACGGTGCTTATCGTCCACTGACAGATGTCGCTTACGCCTCATCAAACACCCTGGACACAACGTTGAGTGAAGCACCCCTTTATGTTGTCATACAGACCTGTTTTGACGCCTGCCCCTTAACCGGGCAGGCGTTTTTTT
>gi|743003782|gb|CP010361.1|:5134276-5134487 Klebsiella pneumoniae strain 32192, complete genome-p.c.VAL:87.05%-taxID:573-CM-MODEL_TRUE
GTAGATGCTCATTCCATCTCTTATGTTCGCCTTCGTGCCTCATAAACTCCGGAATGATGCAGAGCCGTTCTTACGGTGCTTATCGTCCACTGACAGATGTCGCATTTATGCCTCATCAAACACCATGGACATTACGTTGAGTGAAGCACCCAATTTGTTGTCAAACAGACCTGTTTTAACGCCTGCCCTGATTTCAGCGCAGGCGTTTTTTT
>gi|808711242|gb|CP010441.1|:102703-102909 Escherichia coli K-12 strain ER3445, complete genome-p.c.VAL:100.0%-taxID:83333-CM-MODEL_TRUE
GTAGATGCTCATTCCATCTCTTATGTTCGCCTTAGTGCCTCATAAACTCCGGAATGACGCAGAGCCGTTTACGGTGCTTATCGTCCACTGACAGATGTCGCTTATGCCTCATCAGACACCATGGACACAACGTTGAGTGAAGCACCCACTTGTTGTCATACAGACCTGTTTTAACGCCTGCTCCGTAATAAGAGCAGGCGTTTTTTT
>gi|595639001|gb|CP007448.1|:c4508058-4507835 Yersinia enterocolitica LC20, complete genome-p.c.VAL:63.26%-taxID:1443113-CM-MODEL_TRUE
GTAGATGCTCATCCCACTTATTATGACAGCCTGGTTTTGATAACCAATTATGCTTCATAAACCCAGGGATGATGCAGAGCCGATTTTAGGGTGCCTATTGTCCATGTAAACGATGTTGAATTTCTTCATCACATACCGGGCATAACGTTGAGTGAGGCATCGACATTGTTGTCTGTAGACCTGAAAATTTTAGACGCTTGCCCTTGTCGGCAAGCGTTTTTTTT
>gi|29140506|gb|AE014613.1|:c3464983-3464776 Salmonella enterica subsp. enterica serovar Typhi Ty2, complete genome-p.c.VAL:86.94%-taxID:209261-CM-MODEL_TRUE
GTAGATGCTCATTCCATCTCTTATGTTCGCCTTCTGGCCTCATAAACTCAGGAATGATGCAGAGCCGTTTACGGTGCTTATCGTCCACTGACAGATGTCGCTTACGCCTCATCAAACACCCTGGACACAACGTTGAGTGAAGCACCCCTTTATGTTGTCATACAGACCTGTTTTGACGCCTGCCCCTTAACCGGGCAGGCGTTTTTTT
>gi|777225760|emb|LN831047.1|:25755-25961 Escherichia coli genome assembly NCTC9001, plasmid : 8-p.c.VAL:100.0%-taxID:562-CM-MODEL_TRUE
GTAGATGCTCATTCCATCTCTTATGTTCGCCTTAGTGCCTCATAAACTCCGGAATGACGCAGAGCCGTTTACGGTGCTTATCGTCCACTGACAGATGTCGCTTATGCCTCATCAGACACCATGGACACAACGTTGAGTGAAGCACCCACTTGTTGTCATACAGACCTGTTTTAACGCCTGCTCCGTAATAAGAGCAGGCGTTTTTTT
>gi|604336542|gb|CP007246.1|:4000909-4001116 Salmonella enterica subsp. enterica serovar Enteritidis str. EC20100101, complete genome-p.c.VAL:86.94%-taxID:1412457-CM-MODEL_TRUE
GTAGATGCTCATTCCATCTCTTATGTTCGCCTTCTGGCCTCATAAACTCAGGAATGATGCAGAGCCGTTTACGGTGCTTATCGTCCACTGACAGATGTCGCTTACGCCTCATCAAACACCCTGGACACAACGTTGAGTGAAGCACCCCTTTATGTTGTCATACAGACCTGTTTTGACGCCTGCCCCTTAACCGGGCAGGCGTTTTTTT
>gi|641682562|emb|HG941718.1|:4343887-4344093 Escherichia coli ST131 strain EC958 chromosome, complete genome-p.c.VAL:99.04%-taxID:1359206-CM-MODEL_TRUE
GTAGATGCTCATTCCATCTCTTATGTTCGCCTTAGTGCCTCATAAACTCCGGAATGACGCAGAGCCGTTTACGGTGCTTATCGTCCACTGACAGATGTCGCTTCTGCCTCATCAGACACCATGGACACAACGTTGAGTGAAGCACCCACTTGTTGTCATACAGACCTGTTTTAACGCCTGCTCCGTAATAAGAGCAGGCGTTTTTTT
>gi|327392658|dbj|AP012032.1|:3968361-3968562 Pantoea ananatis AJ13355 DNA, complete genome-p.c.VAL:61.66%-taxID:932677-CM-MODEL_TRUE
GTAGATGCTCATTCCACCTCTTATGTTTGCTTCGGCTACATAAACCTGGGAATGACGCAGAGCCAATTTTGGGTACCTGTTGTCTGCCTGCCTGTATCGCGAAAGTCTTACAGGGTTATCAGACACCACGTTGAGTCGGGTACCTCTCGGTTGTCTAACCGACCTGATCTTACACCTGCTTTTAGCAGGTGTTTTTTTTTGC
>gi|386922183|gb|CP001560.1|:c3919215-3919015 Shimwellia blattae DSM 4481 = NBRC 105725, complete genome-p.c.VAL:78.17%-taxID:630626-CM-MODEL_TRUE
GTAGATGCTCATTCCATTTTTATGCTCGCGGTAACGCCTCATAATGCCGGGAATGACGCAGAGCCGTTTACGGTGCTTATCGTCCACCAGAAAGATGTCGCTCACGCCTCATCAGACACCATGGACACAACGTTGAGTGAAGCACCTTTGTTGTCCGAATGACCTGTTTTAACGCCCGCTGAGTTCAGCGGGCGTTTTTTT
>gi|768964512|gb|CP007044.2|:2416156-2416362 Chania multitudinisentens RB-25, complete genome-p.c.VAL:52.77%-taxID:1441930-CM-MODEL_TRUE
CTTTTTATGATGGCCCCGTATTTAGACGGAATCTCTGCCTCATAAGCCTCCGAATGATGCCAAAGAAATGGTGCCTATCGTCCAACCAAACCGATAACAGACGCGTAAGCGGCTTTATCAAGCATCGGACGACACGTTGAGTGAGGCACCGCCTTGTATCCAACTGTGATGAAGTATTCATCAATTCCGGATACTTACGGATGCTAT
>gi|602763676|gb|CP007271.1|:c3787800-3787595 Salmonella enterica subsp. enterica serovar Enteritidis str. EC20121178, complete genome-p.c.VAL:66.53%-taxID:1412595-CM-MODEL_TRUE
GTAGATGCTCATTCCATCTCTTATGTTCGCCTTCTGGCCTCATAAACTCAGGAATGATGCAGAGCCGTTTACGGTGCTTATCGTCCACTGACAGATGTCNNNNNCTGCAGGTTGTGACCTTCACCACCGATGTAGGAAGTCACTTCAAAACCGTTAGTCAGACGAACACGGCAAACTTTACGCAGTGCGGAGTTCGGTTTTTTAGG
>gi|603432120|gb|CP007433.1|:4012030-4012237 Salmonella enterica subsp. enterica serovar Enteritidis str. EC20120051 genome-p.c.VAL:86.94%-taxID:1412601-CM-MODEL_TRUE
GTAGATGCTCATTCCATCTCTTATGTTCGCCTTCTGGCCTCATAAACTCAGGAATGATGCAGAGCCGTTTACGGTGCTTATCGTCCACTGACAGATGTCGCTTACGCCTCATCAAACACCCTGGACACAACGTTGAGTGAAGCACCCCTTTATGTTGTCATACAGACCTGTTTTGACGCCTGCCCCTTAACCGGGCAGGCGTTTTTTT
>gi|785742629|gb|CP007483.1|:c4673517-4673310 Salmonella enterica subsp. enterica serovar Anatum str. USDA-ARS-USMARC-1175, complete genome-p.c.VAL:86.94%-taxID:1454590-CM-MODEL_TRUE
GTAGATGCTCATTCCATCTCTTATGTTCGCCTTCTGGCCTCATAAACTCAGGAATGATGCAGAGCCGTTTACGGTGCTTATCGTCCACTGACAGATGTCGCTTACGCCTCATCAAACACCCTGGACACAACGTTGAGTGAAGCACCCCTTTATGTTGTCATACAGACCTGTTTTGACGCCTGCCCCTTAACCGGGCAGGCGTTTTTTT
>gi|873253083|gb|CP011975.1|:c836257-836047 Yersinia aleksiciae strain 159, complete genome-p.c.VAL:55.39%-taxID:263819-CM-MODEL_TRUE
GTTGCTCATTCACCTCTTTATGATAGTCCCGCTGTTAAGCGGAATATGCGCTTCATAAGCCACCGAATGATGCCTAAGACTGGTGCCTATCGTCCACCTAAACCGATATTGTGTGAATACACATTATCAAACATCGGACGACACGTTGAGTGAGGCACCGCCTATGTCCTGCTGTGATGAACCATTCATCAATTTTGGACATGTCTGGATG
>gi|186696370|gb|CP001048.1|:212447-212671 Yersinia pseudotuberculosis PB1/+, complete genome-p.c.VAL:63.02%-taxID:502801-CM-MODEL_TRUE
GTAGATGCTCATCCCACTTATTATGACAGCTTGGCCATTAAGGCTAATTTAGCTTCATAAACCCAGGGATGACGCAGAGCCGATTTTAGAGTGCCTATTGTCCATGTAACCGATGTTGAGTAATGTCATCACATACCGGGCATAACGTTGAGTGAGGCACTGATATTGTTGTCTATCGACCTGAAAATTTTAGACACTTGCCCTTTTCGGCAAGTGTTTTTTTTT
>gi|603129120|gb|CP007332.1|:4595502-4595709 Salmonella enterica subsp. enterica serovar Enteritidis str. EC20120916 genome-p.c.VAL:86.94%-taxID:1412570-CM-MODEL_TRUE
GTAGATGCTCATTCCATCTCTTATGTTCGCCTTCTGGCCTCATAAACTCAGGAATGATGCAGAGCCGTTTACGGTGCTTATCGTCCACTGACAGATGTCGCTTACGCCTCATCAAACACCCTGGACACAACGTTGAGTGAAGCACCCCTTTATGTTGTCATACAGACCTGTTTTGACGCCTGCCCCTTAACCGGGCAGGCGTTTTTTT
>gi|523439782|gb|CP006252.1|:162276-162491 Serratia liquefaciens ATCC 27592, complete genome-p.c.VAL:66.54%-taxID:1346614-CM-MODEL_TRUE
GTAGATGCTCATTCCACCTCTTATGTTCGCCTTAGGCTTCATAAACCCTGGGAATGACGCAGAGCCGATTTAGGGTGCCTATTGCCCACCAGAACGATGACGGCGTTGCTTGCAATGGTCGACATCACACTCCGGGCATAACGTTGAGTGAGGCACCGCCCCTGTTGTCCTAGACCTGATTGCTTTTTATACACTTGCCACCGCGGCAAGTGTTTT
>gi|108773814|gb|CP000305.1|:148965-149190 Yersinia pestis Nepal516, complete genome-p.c.VAL:62.78%-taxID:377628-CM-MODEL_TRUE
GTAGATGCTCATCCCACTTATTATGACAGCTTGGCCATTAAGGCTAATTTAGCTTCATAAACCCAGGGATGACGCAGAGCCGATTTTAGAGTGCCTATTGTCCATGTAACCGATGTTGAGTAATGTCATCACATACCGGGCATAACGTTGAGTGAGGCACTGATATTGTTGTCTATCGACCTGAAAATTTTAGACACTTGCCCTTTTCGGCAAGTGTTTTTTTGTG
>gi|604098950|gb|CP007403.1|:4012054-4012261 Salmonella enterica subsp. enterica serovar Enteritidis str. EC20120773 genome-p.c.VAL:86.94%-taxID:1412611-CM-MODEL_TRUE
GTAGATGCTCATTCCATCTCTTATGTTCGCCTTCTGGCCTCATAAACTCAGGAATGATGCAGAGCCGTTTACGGTGCTTATCGTCCACTGACAGATGTCGCTTACGCCTCATCAAACACCCTGGACACAACGTTGAGTGAAGCACCCCTTTATGTTGTCATACAGACCTGTTTTGACGCCTGCCCCTTAACCGGGCAGGCGTTTTTTT
>gi|384478111|gb|CP003488.1|:2514206-2514415 Providencia stuartii MRSN 2154, complete genome-p.c.VAL:65.48%-taxID:1157951-CM-MODEL_TRUE
GTAGATGCTCATTCCACTCATTATGATAGCAATGCTTCATAAACCTAGGAATGATGCAAAGCCGATTATCGGTGCCTATTGTCCAATATAGATGAACAAGAGCTCATCCTCTTCTCATCAACCCATGGACGAAACGTTGAGTGAGGCACCATCCGTCTGTAGACCTGATTGTATATTTACACCTGTCATTGTTGGCAGGTGTTTTTTTTT
>gi|604190314|gb|CP007254.1|:4001629-4001836 Salmonella enterica subsp. enterica serovar Enteritidis str. EC20111095, complete genome >gi|674230814|gb|CP007269.2| Salmonella enterica subsp. enterica serovar Enteritidis str. EC20121175, complete genome-p.c.VAL:86.94%-taxID:1244120;1412592-CM-MODEL_TRUE
GTAGATGCTCATTCCATCTCTTATGTTCGCCTTCTGGCCTCATAAACTCAGGAATGATGCAGAGCCGTTTACGGTGCTTATCGTCCACTGACAGATGTCGCTTACGCCTCATCAAACACCCTGGACACAACGTTGAGTGAAGCACCCCTTTATGTTGTCATACAGACCTGTTTTGACGCCTGCCCCTTAACCGGGCAGGCGTTTTTTT
>gi|523806722|gb|CP006048.1|:c4285781-4285574 Salmonella enterica subsp. enterica serovar Typhimurium var. 5- str. CFSAN001921, complete genome-p.c.VAL:86.94%-taxID:1271862-CM-MODEL_TRUE
GTAGATGCTCATTCCATCTCTTATGTTCGCCTTCTGGCCTCATAAACTCAGGAATGATGCAGAGCCGTTTACGGTGCTTATCGTCCACTGACAGATGTCGCTTACGCCTCATCAAACACCCTGGACACAACGTTGAGTGAAGCACCCCTTTATGTTGTCATACAGACCTGTTTTGACGCCTGCCCCTTAACCGGGCAGGCGTTTTTTT
>gi|753774531|gb|CP010816.1|:3845843-3846049 Escherichia coli strain BL21 (TaKaRa), complete genome-p.c.VAL:99.04%-taxID:562-CM-MODEL_TRUE
GTAGATGCTCATTCTATCTCTTATGTTCGCCTTAGTGCCTCATAAACTCCGGAATGACGCAGAGCCGTTTACGGTGCTTATCGTCCACTGACAGATGTCGCTTATGCCTCATCAGACACCATGGACACAACGTTGAGTGAAGCACCCACTTGTTGTCATACAGACCTGTTTTAACGCCTGCTCCGTAATAAGAGCAGGCGTTTTTTT
>gi|603574836|gb|CP007365.1|:4011991-4012198 Salmonella enterica subsp. enterica serovar Enteritidis str. EC20120994 genome-p.c.VAL:86.94%-taxID:1412569-CM-MODEL_TRUE
GTAGATGCTCATTCCATCTCTTATGTTCGCCTTCTGGCCTCATAAACTCAGGAATGATGCAGAGCCGTTTACGGTGCTTATCGTCCACTGACAGATGTCGCTTACGCCTCATCAAACACCCTGGACACAACGTTGAGTGAAGCACCCCTTTATGTTGTCATACAGACCTGTTTTGACGCCTGCCCCTTAACCGGGCAGGCGTTTTTTT
>gi|751394442|gb|CP010557.1|:663290-663503 Raoultella ornithinolytica strain S12, complete genome-p.c.VAL:85.46%-taxID:54291-CM-MODEL_TRUE
GTAGATGCTCATTCCATCTCTTATGTTCGCCTTAGGGCCTCATAAACTCAGGAATGACGCAGAGCCGTTTACGGTGCTTATCGTCCACTGACAGATGTCGCCATTATCTGGTCTCATCAAACACCATGGACACGACGTTGAGTGAAGCACCCAATTTGTTGTCAAACAGACCTGTTTTAACGCCCGCCCTGATTATCAGTGCGGGCGTTTTTTT
>gi|374269796|emb|HE616528.1|:4315722-4315927 Shigella sonnei 53G main chromosome, complete genome-p.c.VAL:99.52%-taxID:216599-CM-MODEL_TRUE
GTAGATGCTCATTCCATCTCTTATGTTCGCCTTAGTGCCTCATAAACTCCGGAATGACGCAGAGCCGTTTACGGTGCTTATCGTCCACTGACAGATGTCGCTTATGCCTCATCAGACACCATGGACACAACGTTGAGTGAAGCACCCACTGTTGTCATACAGACCTGTTTTAACGCCTGCTCCGTAATAAGAGCAGGCGTTTTTTT
>gi|764057510|gb|CP007235.1|:57961-58168 Salmonella enterica subsp. enterica serovar Typhimurium str. USDA-ARS-USMARC-1899, complete genome-p.c.VAL:86.94%-taxID:1454639-CM-MODEL_TRUE
GTAGATGCTCATTCCATCTCTTATGTTCGCCTTCTGGCCTCATAAACTCAGGAATGATGCAGAGCCGTTTACGGTGCTTATCGTCCACTGACAGATGTCGCTTACGCCTCATCAAACACCCTGGACACAACGTTGAGTGAAGCACCCCTTTATGTTGTCATACAGACCTGTTTTGACGCCTGCCCCTTAACCGGGCAGGCGTTTTTTT
>gi|684200017|gb|CP008920.1|:c911603-911394 Providencia stuartii strain ATCC 33672, complete genome-p.c.VAL:65.48%-taxID:588-CM-MODEL_TRUE
GTAGATGCTCATTCCACTCATTATGATAGCAATGCTTCATAAACCTAGGAATGATGCAAAGCCGATTATCGGTGCCTATTGTCCAATATAGATGAACAAGAGCTCATCCTCTTCTCATCAACCCATGGACGAAACGTTGAGTGAGGCACCATCCGTCTGTAGACCTGATTGTATATTTACACCTGTCATTGTTGGCAGGTGTTTTTTTTG
>gi|755287784|gb|CP009364.1|:c3278580-3278356 Yersinia frederiksenii Y225, complete genome-p.c.VAL:63.02%-taxID:1454377-CM-MODEL_TRUE
GTAGATGCTCATCCCACTTATTATGATAGCTTGGTTTTATAACCAATATAGCTTCATAAACCCAGGGATGACGCAGAGCCGATTTTAGGGTGCCTATTGTCCATGTAAACGATGTTGCATATCTTCATCACATACCGGGCATAACGTTGAGTGAGGCACCGACATTGTTGTCTGTAGACCTGAAAATTTCAGACGCTTGCCTTTTTGGGCAAGCGTTTTTTTTTG
>gi|371586224|gb|CP003244.1|:c4642772-4642570 Rahnella aquatilis CIP 78.65 = ATCC 33071, complete genome-p.c.VAL:63.35%-taxID:745277-CM-MODEL_TRUE
GTAGATGCTCATTCCACCCATTATGTTTGCCCCGGCTTCATAAACCTGGGAATGATGCAGAGCCAATTTACAGTGCCTATTGTCATCCTGACCGATAACGCGCAAGCGCTATCATCCAGAAGGCAAAACGTTGAGTGAGGCACTAAATCTGTTGTCCTAGACCTGATTGTTTTTAGACACTTGTCTTCCAGACAAGTGTTTTT
>gi|675820260|emb|LM996823.1|:c53972-53766 Escherichia coli genome assembly FHI71, scaffold scaffold-17_contig-10.0_1_91923_[organism:Escherichia-p.c.VAL:100.0%-taxID:562-CM-MODEL_TRUE
GTAGATGCTCATTCCATCTCTTATGTTCGCCTTAGTGCCTCATAAACTCCGGAATGACGCAGAGCCGTTTACGGTGCTTATCGTCCACTGACAGATGTCGCTTATGCCTCATCAGACACCATGGACACAACGTTGAGTGAAGCACCCACTTGTTGTCATACAGACCTGTTTTAACGCCTGCTCCGTAATAAGAGCAGGCGTTTTTTT
>gi|675820167|emb|LM996730.1|:38134-38340 Escherichia coli genome assembly FHI8, scaffold scaffold-17_contig-15.0_1_92148_[organism:Escherichia-p.c.VAL:100.0%-taxID:562-CM-MODEL_TRUE
GTAGATGCTCATTCCATCTCTTATGTTCGCCTTAGTGCCTCATAAACTCCGGAATGACGCAGAGCCGTTTACGGTGCTTATCGTCCACTGACAGATGTCGCTTATGCCTCATCAGACACCATGGACACAACGTTGAGTGAAGCACCCACTTGTTGTCATACAGACCTGTTTTAACGCCTGCTCCGTAATAAGAGCAGGCGTTTTTTT
>gi|926480196|gb|CP012635.1|:c4945809-4945603 Escherichia coli strain SF-088, complete genome-p.c.VAL:100.0%-taxID:562-CM-MODEL_TRUE
GTAGATGCTCATTCCATCTCTTATGTTCGCCTTAGTGCCTCATAAACTCCGGAATGACGCAGAGCCGTTTACGGTGCTTATCGTCCACTGACAGATGTCGCTTATGCCTCATCAGACACCATGGACACAACGTTGAGTGAAGCACCCACTTGTTGTCATACAGACCTGTTTTAACGCCTGCTCCGTAATAAGAGCAGGCGTTTTTTT
>gi|294352569|gb|CP001593.1|:c4371676-4371451 Yersinia pestis Z176003, complete genome-p.c.VAL:62.78%-taxID:637386-CM-MODEL_TRUE
GTAGATGCTCATCCCACTTATTATGACAGCTTGGCCATTAAGGCTAATTTAGCTTCATAAACCCAGGGATGACGCAGAGCCGATTTTAGAGTGCCTATTGTCCATGTAACCGATGTTGAGTAATGTCATCACATACCGGGCATAACGTTGAGTGAGGCACTGATATTGTTGTCTATCGACCTGAAAATTTTAGACACTTGCCCTTTTCGGCAAGTGTTTTTTTGTG
>gi|156530483|gb|CP000783.1|:c3698837-3698633 Cronobacter sakazakii ATCC BAA-894, complete genome-p.c.VAL:76.82%-taxID:290339-CM-MODEL_TRUE
GTAGATGCTCATTCCACTTATTATGTTTGCTCCGGCTTCATAAACCCAGGAATGACGCAGAGCCGTTTACGGTGCTTATCGTCCACAGACAGATGTCGCTTCGGCCTCATCAAACACCATGGACATAACGTTGAGTGAAGCACCACATTTGTTGTCAAACAGACCTGTTTTGATACCTGCCTTCGGGCAGGTATTTTTTTGCCTG
>gi|674188659|gb|CP007639.1|:4036449-4036656 Salmonella enterica subsp. enterica serovar Choleraesuis strain C500, complete genome-p.c.VAL:86.94%-taxID:119912-CM-MODEL_TRUE
GTAGATGCTCATTCCATCTCTTATGTTCGCCTTCTGGCCTCATAAACTCAGGAATGATGCAGAGCCGTTTACGGTGCTTATCGTCCACTGACAGATGTCGCTTACGCCTCATCAAACACCCTGGACACAACGTTGAGTGAAGCACCCCTTTATGTTGTCATACAGACCTGTTTTGACGCCTGCCCCTTAACCGGGCAGGCGTTTTTTT
>gi|603724467|gb|CP007348.1|:4012026-4012233 Salmonella enterica subsp. enterica serovar Enteritidis str. EC20120356 genome-p.c.VAL:86.94%-taxID:1412602-CM-MODEL_TRUE
GTAGATGCTCATTCCATCTCTTATGTTCGCCTTCTGGCCTCATAAACTCAGGAATGATGCAGAGCCGTTTACGGTGCTTATCGTCCACTGACAGATGTCGCTTACGCCTCATCAAACACCCTGGACACAACGTTGAGTGAAGCACCCCTTTATGTTGTCATACAGACCTGTTTTGACGCCTGCCCCTTAACCGGGCAGGCGTTTTTTT
>gi|595597955|gb|CP007392.1|:4901193-4901399 Escherichia coli strain ST2747, complete genome-p.c.VAL:100.0%-taxID:562-CM-MODEL_TRUE
GTAGATGCTCATTCCATCTCTTATGTTCGCCTTAGTGCCTCATAAACTCCGGAATGACGCAGAGCCGTTTACGGTGCTTATCGTCCACTGACAGATGTCGCTTATGCCTCATCAGACACCATGGACACAACGTTGAGTGAAGCACCCACTTGTTGTCATACAGACCTGTTTTAACGCCTGCTCCGTAATAAGAGCAGGCGTTTTTTT
>gi|499527875|emb|FO203501.1|:269156-269367 Klebsiella pneumoniae subsp. rhinoscleromatis strain SB3432, complete genome-p.c.VAL:87.05%-taxID:861365-CM-MODEL_TRUE
GTAGATGCTCATTCCATCTCTTATGTTCGCCTTCGTGCCTCATAAACTCCGGAATGATGCAGAGCCGCTCTTACGGTGCTTATCGTCCACTGACAGATGTCGCATTTATGCCTCATCAAACACCATGGACATTACGTTGAGTGAAGCACCCAATTTGTTGTCAAACAGACCTGTTTTAACGCCTGCCCTGATTTCAGCGCAGGCGTTTTTTT
>gi|808702513|gb|CP010439.1|:102703-102909 Escherichia coli K-12 strain ER3440, complete genome-p.c.VAL:100.0%-taxID:83333-CM-MODEL_TRUE
GTAGATGCTCATTCCATCTCTTATGTTCGCCTTAGTGCCTCATAAACTCCGGAATGACGCAGAGCCGTTTACGGTGCTTATCGTCCACTGACAGATGTCGCTTATGCCTCATCAGACACCATGGACACAACGTTGAGTGAAGCACCCACTTGTTGTCATACAGACCTGTTTTAACGCCTGCTCCGTAATAAGAGCAGGCGTTTTTTT
>gi|828440138|gb|CP007037.1|:3979560-3979766 Shigella flexneri G1663, complete genome-p.c.VAL:100.0%-taxID:1435046-CM-MODEL_TRUE
GTAGATGCTCATTCCATCTCTTATGTTCGCCTTAGTGCCTCATAAACTCCGGAATGACGCAGAGCCGTTTACGGTGCTTATCGTCCACTGACAGATGTCGCTTATGCCTCATCAGACACCATGGACACAACGTTGAGTGAAGCACCCACTTGTTGTCATACAGACCTGTTTTAACGCCTGCTCCGTAATAAGAGCAGGCGTTTTTTT
>gi|603489460|gb|CP007341.1|:4012049-4012256 Salmonella enterica subsp. enterica serovar Enteritidis str. EC20120687 genome-p.c.VAL:86.94%-taxID:1412608-CM-MODEL_TRUE
GTAGATGCTCATTCCATCTCTTATGTTCGCCTTCTGGCCTCATAAACTCAGGAATGATGCAGAGCCGTTTACGGTGCTTATCGTCCACTGACAGATGTCGCTTACGCCTCATCAAACACCCTGGACACAACGTTGAGTGAAGCACCCCTTTATGTTGTCATACAGACCTGTTTTGACGCCTGCCCCTTAACCGGGCAGGCGTTTTTTT
>gi|610429172|gb|CP007360.1|:4012036-4012243 Salmonella enterica subsp. enterica serovar Enteritidis str. EC20100325 genome-p.c.VAL:86.94%-taxID:1412600-CM-MODEL_TRUE
GTAGATGCTCATTCCATCTCTTATGTTCGCCTTCTGGCCTCATAAACTCAGGAATGATGCAGAGCCGTTTACGGTGCTTATCGTCCACTGACAGATGTCGCTTACGCCTCATCAAACACCCTGGACACAACGTTGAGTGAAGCACCCCTTTATGTTGTCATACAGACCTGTTTTGACGCCTGCCCCTTAACCGGGCAGGCGTTTTTTT
>gi|603824239|gb|CP007309.1|:4012054-4012261 Salmonella enterica subsp. enterica serovar Enteritidis str. SA20093977 genome-p.c.VAL:86.94%-taxID:1412510-CM-MODEL_TRUE
GTAGATGCTCATTCCATCTCTTATGTTCGCCTTCTGGCCTCATAAACTCAGGAATGATGCAGAGCCGTTTACGGTGCTTATCGTCCACTGACAGATGTCGCTTACGCCTCATCAAACACCCTGGACACAACGTTGAGTGAAGCACCCCTTTATGTTGTCATACAGACCTGTTTTGACGCCTGCCCCTTAACCGGGCAGGCGTTTTTTT
>gi|603328147|gb|CP007416.1|:4012132-4012339 Salmonella enterica subsp. enterica serovar Enteritidis str. EC20122045 genome-p.c.VAL:86.94%-taxID:1412573-CM-MODEL_TRUE
GTAGATGCTCATTCCATCTCTTATGTTCGCCTTCTGGCCTCATAAACTCAGGAATGATGCAGAGCCGTTTACGGTGCTTATCGTCCACTGACAGATGTCGCTTACGCCTCATCAAACACCCTGGACACAACGTTGAGTGAAGCACCCCTTTATGTTGTCATACAGACCTGTTTTGACGCCTGCCCCTTAACCGGGCAGGCGTTTTTTT
>gi|604163421|gb|CP007384.1|:4012058-4012265 Salmonella enterica subsp. enterica serovar Enteritidis str. EC20121969 genome-p.c.VAL:86.94%-taxID:1412583-CM-MODEL_TRUE
GTAGATGCTCATTCCATCTCTTATGTTCGCCTTCTGGCCTCATAAACTCAGGAATGATGCAGAGCCGTTTACGGTGCTTATCGTCCACTGACAGATGTCGCTTACGCCTCATCAAACACCCTGGACACAACGTTGAGTGAAGCACCCCTTTATGTTGTCATACAGACCTGTTTTGACGCCTGCCCCTTAACCGGGCAGGCGTTTTTTT
>gi|548713695|gb|CP006717.1|:3995558-3995765 Salmonella enterica subsp. enterica serovar Thompson str. RM6836, complete genome-p.c.VAL:86.94%-taxID:1064551-CM-MODEL_TRUE
GTAGATGCTCATTCCATCTCTTATGTTCGCCTTCTGGCCTCATAAACTCAGGAATGATGCAGAGCCGTTTACGGTGCTTATCGTCCACTGACAGATGTCGCTTACGCCTCATCAAACACCCTGGACACAACGTTGAGTGAAGCACCCCTTTATGTTGTCATACAGACCTGTTTTGACGCCTGCCCCTTAACCGGGCAGGCGTTTTTTT
>gi|687670942|emb|LM993812.1|:c3602777-3602571 Escherichia coli genome assembly EcHMS174Chr, chromosome : 1-p.c.VAL:100.0%-taxID:562-CM-MODEL_TRUE
GTAGATGCTCATTCCATCTCTTATGTTCGCCTTAGTGCCTCATAAACTCCGGAATGACGCAGAGCCGTTTACGGTGCTTATCGTCCACTGACAGATGTCGCTTATGCCTCATCAGACACCATGGACACAACGTTGAGTGAAGCACCCACTTGTTGTCATACAGACCTGTTTTAACGCCTGCTCCGTAATAAGAGCAGGCGTTTTTTT
>gi|816219578|gb|CP011047.1|:c750717-750513 Cronobacter sakazakii strain ATCC 29544, complete genome-p.c.VAL:77.59%-taxID:28141-CM-MODEL_TRUE
GTAGATGCTCATTCCACTTCTTATGTTTGCTCCGGCTTCATAAACCCAGGAATGACGCAGAGCCGTTTACGGTGCTTATCGTCCACAGACAGATGTCGCTTCGGCCTCATCAAACACCATGGACATAACGTTGAGTGAAGCACCACATTTGTTGTCAAACAGACCTGTTTTGATACCTGCCTTCGGGCAGGTATTTTTTTGCCTG
>gi|927043620|gb|CP012554.1|:2885686-2885891 Citrobacter freundii strain P10159, complete genome-p.c.VAL:86.04%-taxID:546-CM-MODEL_TRUE
GTAGATGCTCATTCCATCTCTTATGTTCGCCATCTGGCCTCATAAACTCAGGAATGATGCAGAGCCGTTTACGGTGCTTATCGTCCACAGACAGATGTCGCTCAGGCCTCATCAAACACCATGGACATAACGTTGAGTGAAGCACCCATTTATGTTGTCATACAGACCTGTTTAACGCCTGCTCCTTACCGAGCGGGCGTTTTTTT
>gi|908221924|gb|CP006792.1|:c2997288-2997063 Yersinia pestis 2944, complete genome-p.c.VAL:62.78%-taxID:1345702-CM-MODEL_TRUE
GTAGATGCTCATCCCACTTATTATGACAGCTTGGCCATTAAGGCTAATTTAGCTTCATAAACCCAGGGATGACGCAGAGCCGATTTTAGAGTGCCTATTGTCCATGTAACCGATGTTGAGTAATGTCATCACATACCGGGCATAACGTTGAGTGAGGCACTGATATTGTTGTCTATCGACCTGAAAATTTTAGACACTTGCCCTTTTCGGCAAGTGTTTTTTTGTG
>gi|822616977|gb|CP011359.1|:c3429705-3429504 Edwardsiella tarda strain FL95-01, complete genome-p.c.VAL:62.95%-taxID:636-CM-MODEL_TRUE
GTAGATGCTCATTCGCCTCCTTATGTTTGCGTAAGCTTCATAAAACTGAGAATGATGCAGAGCCGACTTGTGGTGCCTATGGTCCGAATCATGCTGTCTTTGATCAGCACGCCGCGGACACGTCGTTGAGTGAGGCACCGATCAGTTGTCTTAAGATCTGATTGTCCTTTTTCAACACTTGCCTGCTGGCAGGTGTTTTTTT
>gi|822616977|gb|CP011359.1|:c2714906-2714690 Edwardsiella tarda strain FL95-01, complete genome-p.c.VAL:55.31%-taxID:636-CM-MODEL_TRUE
TGGTTGCTCATTCAACTCTTTATGTCAGCGCCTTGATGGCCGGCTCCATAAAACCTCGAATGACGCCATTAGCACGGTGCCTACCGTCCGGAAATATCGATAACAGTCGCTTCGGCGCTTTATCAGGCACAGGACGACACGTTGAGTGAGGCGCCACCTATTCTTACCCTGTGCCAGATTGGCGTGGGTCGCGTACCGGGTTACTCCCCGGTGGCAA
>gi|675819361|emb|LM995924.1|:38273-38479 Escherichia coli genome assembly FHI4, scaffold scaffold-17_contig-16.0_1_92239_[organism:Escherichia-p.c.VAL:100.0%-taxID:562-CM-MODEL_TRUE
GTAGATGCTCATTCCATCTCTTATGTTCGCCTTAGTGCCTCATAAACTCCGGAATGACGCAGAGCCGTTTACGGTGCTTATCGTCCACTGACAGATGTCGCTTATGCCTCATCAGACACCATGGACACAACGTTGAGTGAAGCACCCACTTGTTGTCATACAGACCTGTTTTAACGCCTGCTCCGTAATAAGAGCAGGCGTTTTTTT
>gi|602830702|gb|CP007288.1|:4012030-4012237 Salmonella enterica subsp. enterica serovar Enteritidis str. SA19981857 genome-p.c.VAL:86.94%-taxID:1412486-CM-MODEL_TRUE
GTAGATGCTCATTCCATCTCTTATGTTCGCCTTCTGGCCTCATAAACTCAGGAATGATGCAGAGCCGTTTACGGTGCTTATCGTCCACTGACAGATGTCGCTTACGCCTCATCAAACACCCTGGACACAACGTTGAGTGAAGCACCCCTTTATGTTGTCATACAGACCTGTTTTGACGCCTGCCCCTTAACCGGGCAGGCGTTTTTTT
>gi|827400490|gb|CP010423.1|:c4042066-4041856 Pragia fontium strain 24613, complete genome-p.c.VAL:62.02%-taxID:82985-CM-MODEL_TRUE
GTAGATGCTCATTCACCTTTTTATGATAGTCGATTTAAGGATCGCTTCATAAGCCTATCGAATGATGCAGAGCCGAGTAATGGTGTCTATCGTCTAGCCTTATGATGACATTGTCATCAAACATTAGACATAACGTTGAGTGAGACACCGCCATGTTGTCCTTTGACCTGATTTTTTTCTCACACTTGCCTAAATAGGCAAGTGTTTTTTT
>gi|602817697|gb|CP007260.1|:4000618-4000825 Salmonella enterica subsp. enterica serovar Enteritidis str. EC20110358, complete genome-p.c.VAL:86.94%-taxID:1244112-CM-MODEL_TRUE
GTAGATGCTCATTCCATCTCTTATGTTCGCCTTCTGGCCTCATAAACTCAGGAATGATGCAGAGCCGTTTACGGTGCTTATCGTCCACTGACAGATGTCGCTTACGCCTCATCAAACACCCTGGACACAACGTTGAGTGAAGCACCCCTTTATGTTGTCATACAGACCTGTTTTGACGCCTGCCCCTTAACCGGGCAGGCGTTTTTTT
>gi|896682995|gb|CP007267.2|:4005470-4005677 Salmonella enterica subsp. enterica serovar Enteritidis str. EC20120005, complete genome-p.c.VAL:86.94%-taxID:1412468-CM-MODEL_TRUE
GTAGATGCTCATTCCATCTCTTATGTTCGCCTTCTGGCCTCATAAACTCAGGAATGATGCAGAGCCGTTTACGGTGCTTATCGTCCACTGACAGATGTCGCTTACGCCTCATCAAACACCCTGGACACAACGTTGAGTGAAGCACCCCTTTATGTTGTCATACAGACCTGTTTTGACGCCTGCCCCTTAACCGGGCAGGCGTTTTTTT
>gi|332986951|gb|CP002614.1|:4102944-4103151 Salmonella enterica subsp. enterica serovar Typhimurium str. UK-1, complete genome-p.c.VAL:86.94%-taxID:990282-CM-MODEL_TRUE
GTAGATGCTCATTCCATCTCTTATGTTCGCCTTCTGGCCTCATAAACTCAGGAATGATGCAGAGCCGTTTACGGTGCTTATCGTCCACTGACAGATGTCGCTTACGCCTCATCAAACACCCTGGACACAACGTTGAGTGAAGCACCCCTTTATGTTGTCATACAGACCTGTTTTGACGCCTGCCCCTTAACCGGGCAGGCGTTTTTTT
>gi|755408484|gb|CP009846.1|:4164559-4164782 Yersinia enterocolitica strain 8081, complete genome-p.c.VAL:64.5%-taxID:630-CM-MODEL_TRUE
GTAGATGCTCATCCCACTTATTATGATAGCCTGGTTTTTATAGCCAATTTAGCTTCATAAACCCAGGGATGACGCAGAGCCGATTTTAGGGTGCCTATTGTCCATGTAAACGATGTTGAATATCTTCATCACATACCGGGCATAACGTTGAGTGAGGCACCGACATTGTTGTCTGTAGACCTGAAAATTTCAGACGCTTGCCCTTATCGGCAAGCGTTTTTTTT
>gi|604050606|gb|CP007298.1|:4012049-4012256 Salmonella enterica subsp. enterica serovar Enteritidis str. EC20090530 genome-p.c.VAL:86.94%-taxID:1412585-CM-MODEL_TRUE
GTAGATGCTCATTCCATCTCTTATGTTCGCCTTCTGGCCTCATAAACTCAGGAATGATGCAGAGCCGTTTACGGTGCTTATCGTCCACTGACAGATGTCGCTTACGCCTCATCAAACACCCTGGACACAACGTTGAGTGAAGCACCCCTTTATGTTGTCATACAGACCTGTTTTGACGCCTGCCCCTTAACCGGGCAGGCGTTTTTTT
>gi|662706586|gb|CP008841.1|:1288417-1288621 Klebsiella oxytoca strain M1, complete genome-p.c.VAL:63.49%-taxID:571-CM-MODEL_TRUE
GTAGATGCTCATTCCATCTCTTATGTTCGCCTTAGTGCCTCATAAACTCAGGAATGATGCAGAGCCGTTTTACGGTGCTTATCGTCCACTGACAGATGTCGCATTTTATATGCTAAATCATTCATGATGTGTCGAGACGGCCAGCACGGGAATCTCCAGGAGCTTACAAAGGTAAGTGACTGGGGTGAGCGTGTGCAGCCAACGA
>gi|554510692|gb|CP006784.1|:4323992-4324198 Escherichia coli JJ1886, complete genome-p.c.VAL:99.04%-taxID:1355100-CM-MODEL_TRUE
GTAGATGCTCATTCCATCTCTTATGTTCGCCTTAGTGCCTCATAAACTCCGGAATGACGCAGAGCCGTTTACGGTGCTTATCGTCCACTGACAGATGTCGCTTCTGCCTCATCAGACACCATGGACACAACGTTGAGTGAAGCACCCACTTGTTGTCATACAGACCTGTTTTAACGCCTGCTCCGTAATAAGAGCAGGCGTTTTTTT
>gi|902606058|gb|CP011976.1|:c5194805-5194594 Klebsiella pneumoniae DMC1097, complete genome-p.c.VAL:87.05%-taxID:1284798-CM-MODEL_TRUE
GTAGATGCTCATTCCATCTCTTATGTTCGCCTTCGTGCCTCATAAACTCCGGAATGATGCAGAGCCGTTCTTACGGTGCTTATCGTCCACTGACAGATGTCGCATTTATGCCTCATCAAACACCATGGACATTACGTTGAGTGAAGCACCCAATTTGTTGTCAAACAGACCTGTTTTAACGCCTGCCCTGATTTCAGCGCAGGCGTTTTTTT
>gi|682104674|gb|CP008955.1|:3916803-3917027 Yersinia kristensenii strain ATCC 33639 genome-p.c.VAL:63.02%-taxID:28152-CM-MODEL_TRUE
GTAGATGCTCATCCCACTTATTATGATAGCTTGGTTTTATAACCAATATAGCTTCATAAACCCAGGGATGACGCAGAGCCGATTTTAGGGTGCCTATTGTCCATGTAAACGATGTTGCATATCTTCATCACATACCGGGCATAACGTTGAGTGAGGCACCGACATTGTTGTCTGTAGACCTGAAAATTTCAGACGCTTGCCTTTTTGGGCAAGCGTTTTTTTTTG
>gi|675819780|emb|LM996343.1|:c56388-56182 Escherichia coli genome assembly FHI6, scaffold scaffold-15_contig-17.0_1_94660_[organism:Escherichia-p.c.VAL:100.0%-taxID:562-CM-MODEL_TRUE
GTAGATGCTCATTCCATCTCTTATGTTCGCCTTAGTGCCTCATAAACTCCGGAATGACGCAGAGCCGTTTACGGTGCTTATCGTCCACTGACAGATGTCGCTTATGCCTCATCAGACACCATGGACACAACGTTGAGTGAAGCACCCACTTGTTGTCATACAGACCTGTTTTAACGCCTGCTCCGTAATAAGAGCAGGCGTTTTTTT
>gi|603694204|gb|CP007346.1|:4012049-4012256 Salmonella enterica subsp. enterica serovar Enteritidis str. EC20120229 genome-p.c.VAL:86.94%-taxID:1412547-CM-MODEL_TRUE
GTAGATGCTCATTCCATCTCTTATGTTCGCCTTCTGGCCTCATAAACTCAGGAATGATGCAGAGCCGTTTACGGTGCTTATCGTCCACTGACAGATGTCGCTTACGCCTCATCAAACACCCTGGACACAACGTTGAGTGAAGCACCCCTTTATGTTGTCATACAGACCTGTTTTGACGCCTGCCCCTTAACCGGGCAGGCGTTTTTTT
>gi|307625127|gb|CP002167.1|:3988484-3988690 Escherichia coli UM146, complete genome-p.c.VAL:100.0%-taxID:869729-CM-MODEL_TRUE
GTAGATGCTCATTCCATCTCTTATGTTCGCCTTAGTGCCTCATAAACTCCGGAATGACGCAGAGCCGTTTACGGTGCTTATCGTCCACTGACAGATGTCGCTTATGCCTCATCAGACACCATGGACACAACGTTGAGTGAAGCACCCACTTGTTGTCATACAGACCTGTTTTAACGCCTGCTCCGTAATAAGAGCAGGCGTTTTTTT
>gi|805411710|gb|CP009836.1|:c1027551-1027326 Yersinia pestis strain KIM5, complete genome-p.c.VAL:62.78%-taxID:632-CM-MODEL_TRUE
GTAGATGCTCATCCCACTTATTATGACAGCTTGGCCATTAAGGCTAATTTAGCTTCATAAACCCAGGGATGACGCAGAGCCGATTTTAGAGTGCCTATTGTCCATGTAACCGATGTTGAGTAATGTCATCACATACCGGGCATAACGTTGAGTGAGGCACTGATATTGTTGTCTATCGACCTGAAAATTTTAGACACTTGCCCTTTTCGGCAAGTGTTTTTTTGTG
>gi|260447279|gb|CP001637.1|:c4528038-4527832 Escherichia coli DH1, complete genome-p.c.VAL:100.0%-taxID:536056-CM-MODEL_TRUE
GTAGATGCTCATTCCATCTCTTATGTTCGCCTTAGTGCCTCATAAACTCCGGAATGACGCAGAGCCGTTTACGGTGCTTATCGTCCACTGACAGATGTCGCTTATGCCTCATCAGACACCATGGACACAACGTTGAGTGAAGCACCCACTTGTTGTCATACAGACCTGTTTTAACGCCTGCTCCGTAATAAGAGCAGGCGTTTTTTT
>gi|777182157|emb|LN829403.1|:167980-168187 Salmonella enterica subsp. enterica serovar Typhimurium genome assembly NCTC13348, plasmid : 3-p.c.VAL:86.94%-taxID:90371-CM-MODEL_TRUE
GTAGATGCTCATTCCATCTCTTATGTTCGCCTTCTGGCCTCATAAACTCAGGAATGATGCAGAGCCGTTTACGGTGCTTATCGTCCACTGACAGATGTCGCTTACGCCTCATCAAACACCCTGGACACAACGTTGAGTGAAGCACCCCTTTATGTTGTCATACAGACCTGTTTTGACGCCTGCCCCTTAACCGGGCAGGCGTTTTTTT
>gi|628026570|gb|CP007133.1|:4604644-4604850 Escherichia coli O145:H28 str. RM12761, complete genome-p.c.VAL:100.0%-taxID:1248903-CM-MODEL_TRUE
GTAGATGCTCATTCCATCTCTTATGTTCGCCTTAGTGCCTCATAAACTCCGGAATGACGCAGAGCCGTTTACGGTGCTTATCGTCCACTGACAGATGTCGCTTATGCCTCATCAGACACCATGGACACAACGTTGAGTGAAGCACCCACTTGTTGTCATACAGACCTGTTTTAACGCCTGCTCCGTAATAAGAGCAGGCGTTTTTTT
>gi|595583568|gb|CP007265.1|:c4656199-4655993 Escherichia coli strain ST540, complete genome-p.c.VAL:100.0%-taxID:562-CM-MODEL_TRUE
GTAGATGCTCATTCCATCTCTTATGTTCGCCTTAGTGCCTCATAAACTCCGGAATGACGCAGAGCCGTTTACGGTGCTTATCGTCCACTGACAGATGTCGCTTATGCCTCATCAGACACCATGGACACAACGTTGAGTGAAGCACCCACTTGTTGTCATACAGACCTGTTTTAACGCCTGCTCCGTAATAAGAGCAGGCGTTTTTTT
>gi|323376397|gb|CP002516.1|:c4816948-4816742 Escherichia coli KO11, complete genome-p.c.VAL:100.0%-taxID:595495-CM-MODEL_TRUE
GTAGATGCTCATTCCATCTCTTATGTTCGCCTTAGTGCCTCATAAACTCCGGAATGACGCAGAGCCGTTTACGGTGCTTATCGTCCACTGACAGATGTCGCTTATGCCTCATCAGACACCATGGACACAACGTTGAGTGAAGCACCCACTTGTTGTCATACAGACCTGTTTTAACGCCTGCTCCGTAATAAGAGCAGGCGTTTTTTT
>gi|723239679|gb|CP009866.1|:659947-660150 Pantoea sp. PSNIH2, complete genome-p.c.VAL:52.22%-taxID:1484157-CM-MODEL_TRUE
ACCTGTTTATGACAGCCCTGCTTCGGCGGTCTAGCGCTTCATAAAAATCCCGAATGACGCACAAAACGGTGCCTGCCGTCCACGTACCGATAACAGCCGTTCGCGGCTTTATCAAACACCGGGCGCAACGTTGAGTTAGGCACCACCTATTCCCGGCGCGATGAAGAGTCGTCGCGCTTAAAACGGCAGGGCTTCGGCTCTGCC
>gi|733160500|emb|LN681227.1|:334416-334633 Xenorhabdus nematophila AN6/1 genome assembly XNC2, chromosome : I-p.c.VAL:60.98%-taxID:1437823-CM-MODEL_TRUE
GTAGATACTCATCCCACTTCTTATGACAGTATTCACTTCATAAACCCCAGGATGATGTAGAGCTGATTATCGGTGCCTATGGTCCACGTTATAGATGAGTAAGCATGACTTTTTTTGTCTTTTCATCACAAACCGGACACAACGTTGAGTGAGGCACTATCCGTCTGTAGACCTGATTGTATTTATACACCTGTCTTTTTTGACAGGTGTTTTTTTTT
>gi|640845263|gb|CP007727.1|:164688-164899 Klebsiella pneumoniae subsp. pneumoniae KPNIH10, complete genome-p.c.VAL:87.05%-taxID:1094170-CM-MODEL_TRUE
GTAGATGCTCATTCCATCTCTTATGTTCGCCTTCGTGCCTCATAAACTCCGGAATGATGCAGAGCCGTTCTTACGGTGCTTATCGTCCACTGACAGATGTCGCATTTATGCCTCATCAAACACCATGGACATTACGTTGAGTGAAGCACCCAATTTGTTGTCAAACAGACCTGTTTTAACGCCTGCCCTGATTTCAGCGCAGGCGTTTTTTT
>gi|603138266|gb|CP007333.1|:c4860965-4860758 Salmonella enterica subsp. enterica serovar Enteritidis str. EC20121177 genome-p.c.VAL:72.92%-taxID:1412594-CM-MODEL_TRUE
GTAGATGCTCATTCCATCTCTTATGTTCGCCTTCTGGCCTCATAAACTCAGGAATGATGCAGAGCCGTTTACGGTGCTTATCGTCCACTGACAGATGTCGCTTACGCCTCATCAAACACCCTGGACACAACGTTGAGTGAAGCACCCCTTTATGTTGTCATACNNNNNNNGTCGTCATGGTACATGGCAAACCAGCGCGGGATGGGAG
>gi|570286338|gb|CP006580.1|:256598-256800 Enterobacter cloacae P101, complete genome-p.c.VAL:87.21%-taxID:1354030-CM-MODEL_TRUE
GTAGATGCTCATTCCATCTCTTATGTTCGCCTTAGTGCCTCATAAACTCAGGAATGACGCAGAGCCATTTACGGTGCTTATCGTCCACTGACAGATGTCGCTTCGGCCTCATCAGACACCATGGGCATAACGTTGAGTGAAGCACCAAATATGTTGTCTTACAGACCTGTTTTAACGCCTGCTTTTATAGCAGGCGTTTTTTT
>gi|604206939|gb|CP007464.1|:4016959-4017166 Salmonella enterica subsp. enterica serovar Enteritidis str. EC20121747 genome-p.c.VAL:86.94%-taxID:1412562-CM-MODEL_TRUE
GTAGATGCTCATTCCATCTCTTATGTTCGCCTTCTGGCCTCATAAACTCAGGAATGATGCAGAGCCGTTTACGGTGCTTATCGTCCACTGACAGATGTCGCTTACGCCTCATCAAACACCCTGGACACAACGTTGAGTGAAGCACCCCTTTATGTTGTCATACAGACCTGTTTTGACGCCTGCCCCTTAACCGGGCAGGCGTTTTTTT
>gi|157076741|gb|CP000800.1|:4306704-4306910 Escherichia coli E24377A, complete genome-p.c.VAL:100.0%-taxID:331111-CM-MODEL_TRUE
GTAGATGCTCATTCCATCTCTTATGTTCGCCTTAGTGCCTCATAAACTCCGGAATGACGCAGAGCCGTTTACGGTGCTTATCGTCCACTGACAGATGTCGCTTATGCCTCATCAGACACCATGGACACAACGTTGAGTGAAGCACCCACTTGTTGTCATACAGACCTGTTTTAACGCCTGCTCCGTAATAAGAGCAGGCGTTTTTTT
>gi|675820648|emb|LM997210.1|:c54009-53803 Escherichia coli genome assembly FHI97, scaffold scaffold-27_contig-17.0_1_92142_[organism:Escherichia-p.c.VAL:100.0%-taxID:562-CM-MODEL_TRUE
GTAGATGCTCATTCCATCTCTTATGTTCGCCTTAGTGCCTCATAAACTCCGGAATGACGCAGAGCCGTTTACGGTGCTTATCGTCCACTGACAGATGTCGCTTATGCCTCATCAGACACCATGGACACAACGTTGAGTGAAGCACCCACTTGTTGTCATACAGACCTGTTTTAACGCCTGCTCCGTAATAAGAGCAGGCGTTTTTTT
>gi|262360188|gb|CP001585.1|:c4311569-4311344 Yersinia pestis D106004, complete genome-p.c.VAL:62.78%-taxID:637382-CM-MODEL_TRUE
GTAGATGCTCATCCCACTTATTATGACAGCTTGGCCATTAAGGCTAATTTAGCTTCATAAACCCAGGGATGACGCAGAGCCGATTTTAGAGTGCCTATTGTCCATGTAACCGATGTTGAGTAATGTCATCACATACCGGGCATAACGTTGAGTGAGGCACTGATATTGTTGTCTATCGACCTGAAAATTTTAGACACTTGCCCTTTTCGGCAAGTGTTTTTTTGTG
>gi|291551905|emb|FN434113.1|:218840-219044 Erwinia amylovora CFBP1430 complete genome-p.c.VAL:61.57%-taxID:665029-CM-MODEL_TRUE
GTAGATGCTCATTCCATCTCTTATGTGGGCGCAAGCGGCATAAACCGGGGAATGACGCAGAGCCATTACGGTACCTGTTGTCCAACCAGCCAATATGGTTCACGCCTTATTGGATTATCGGACAAAACGTTGAGTCGGGTACCCATCGGTTGTCTTGACCGACCTGATATTGACACCTGCCAACCGGCAGGTTTTTTTTCGTCGG
>gi|573008719|dbj|AP013063.1|:c4500901-4500696 Serratia marcescens SM39 DNA, complete genome-p.c.VAL:69.96%-taxID:1334564-CM-MODEL_TRUE
GTAGATGCTCATTCCACCTCTTATGTTCGCCTTAGGCCTCATAAACCCTGGGAATGACGCAGAGCCGATTTAGGGTGCCTATCGCCCACGAGAACGATGACTAACCCGTCATCACGCTCAGGGCAAAACGTTGAGTGAGGCACCGCCCCTGTTGTCCTAGACCTGATTGCTTCTTTATACACTTGCCCTACGGCAAGTGTTTTTTT
>gi|908249689|gb|CP006748.1|:3613875-3614100 Yersinia pestis 8787, complete genome-p.c.VAL:62.78%-taxID:1345708-CM-MODEL_TRUE
GTAGATGCTCATCCCACTTATTATGACAGCTTGGCCATTAAGGCTAATTTAGCTTCATAAACCCAGGGATGACGCAGAGCCGATTTTAGAGTGCCTATTGTCCATGTAACCGATGTTGAGTAATGTCATCACATACCGGGCATAACGTTGAGTGAGGCACTGATATTGTTGTCTATCGACCTGAAAATTTTAGACACTTGCCCTTTTCGGCAAGTGTTTTTTTGTG
>gi|602996944|gb|CP007300.1|:4012053-4012260 Salmonella enterica subsp. enterica serovar Enteritidis str. SA20090877 genome-p.c.VAL:86.94%-taxID:1412521-CM-MODEL_TRUE
GTAGATGCTCATTCCATCTCTTATGTTCGCCTTCTGGCCTCATAAACTCAGGAATGATGCAGAGCCGTTTACGGTGCTTATCGTCCACTGACAGATGTCGCTTACGCCTCATCAAACACCCTGGACACAACGTTGAGTGAAGCACCCCTTTATGTTGTCATACAGACCTGTTTTGACGCCTGCCCCTTAACCGGGCAGGCGTTTTTTT
>gi|820949075|gb|CP011421.1|:4528861-4529072 Klebsiella pneumoniae strain yzusk-4 genome-p.c.VAL:87.05%-taxID:573-CM-MODEL_TRUE
GTAGATGCTCATTCCATCTCTTATGTTCGCCTTCGTGCCTCATAAACTCCGGAATGATGCAGAGCCGTTCTTACGGTGCTTATCGTCCACTGACAGATGTCGCATTTATGCCTCATCAAACACCATGGACATTACGTTGAGTGAAGCACCCAATTTGTTGTCAAACAGACCTGTTTTAACGCCTGCCCTGATTTCAGCGCAGGCGTTTTTTT
>gi|604196494|gb|CP007463.1|:3954336-3954543 Salmonella enterica subsp. enterica serovar Enteritidis str. EC20120929, complete genome-p.c.VAL:86.94%-taxID:1412618-CM-MODEL_TRUE
GTAGATGCTCATTCCATCTCTTATGTTCGCCTTCTGGCCTCATAAACTCAGGAATGATGCAGAGCCGTTTACGGTGCTTATCGTCCACTGACAGATGTCGCTTACGCCTCATCAAACACCCTGGACACAACGTTGAGTGAAGCACCCCTTTATGTTGTCATACAGACCTGTTTTGACGCCTGCCCCTTAACCGGGCAGGCGTTTTTTT
>gi|817615145|gb|CP007584.1|:4157183-4157390 Salmonella enterica subsp. enterica serovar Anatum str. USDA-ARS-USMARC-1735, complete genome-p.c.VAL:86.94%-taxID:1454585-CM-MODEL_TRUE
GTAGATGCTCATTCCATCTCTTATGTTCGCCTTCTGGCCTCATAAACTCAGGAATGATGCAGAGCCGTTTACGGTGCTTATCGTCCACTGACAGATGTCGCTTACGCCTCATCAAACACCCTGGACACAACGTTGAGTGAAGCACCCCTTTATGTTGTCATACAGACCTGTTTTGACGCCTGCCCCTTAACCGGGCAGGCGTTTTTTT
>gi|910286592|gb|CP012162.1|:c4772981-4772779 Enterobacter asburiae strain 35734, complete genome-p.c.VAL:88.07%-taxID:61645-CM-MODEL_TRUE
GTAGATGCTCATTCCATCTCTTATGTTCGCCTTCGTGCCTCATAAACTCCGGAATGACGCAGAGCCATTTACGGTGCTTATCGTCCACTGACAGATGTCGCTTCGGCCTCATCAGACACCATGGACATAACGTTGAGTGAAGCACCAAATATGTTGTCTTACAGACCTGTTTTAACGCCTGCTTTTATAGCAGGCGTTTTTTT
>gi|808698133|gb|CP010438.1|:102703-102909 Escherichia coli K-12 strain ER3454, complete genome-p.c.VAL:100.0%-taxID:83333-CM-MODEL_TRUE
GTAGATGCTCATTCCATCTCTTATGTTCGCCTTAGTGCCTCATAAACTCCGGAATGACGCAGAGCCGTTTACGGTGCTTATCGTCCACTGACAGATGTCGCTTATGCCTCATCAGACACCATGGACACAACGTTGAGTGAAGCACCCACTTGTTGTCATACAGACCTGTTTTAACGCCTGCTCCGTAATAAGAGCAGGCGTTTTTTT
>gi|309700213|emb|FN649414.1|:4408619-4408825 Escherichia coli ETEC H10407, complete genome-p.c.VAL:99.04%-taxID:316401-CM-MODEL_TRUE
GTAGATGCTCATTTCATCTCTTATGTTCGCCTTAGTGCCTCATAAACTCCGGAATGACGCAGAGCCGTTTACGGTGCTTATCGTCCACTGACAGATGTCGCTTATGCCTCATCAGACACCATGGACACAACGTTGAGTGAAGCACCCACTTGTTGTCATACAGACCTGTTTTAACGCCTGCTCCGTAATAAGAGCAGGCGTTTTTTT
>gi|603541775|gb|CP007371.1|:4011967-4012174 Salmonella enterica subsp. enterica serovar Enteritidis str. EC20121689 genome-p.c.VAL:86.94%-taxID:1412616-CM-MODEL_TRUE
GTAGATGCTCATTCCATCTCTTATGTTCGCCTTCTGGCCTCATAAACTCAGGAATGATGCAGAGCCGTTTACGGTGCTTATCGTCCACTGACAGATGTCGCTTACGCCTCATCAAACACCCTGGACACAACGTTGAGTGAAGCACCCCTTTATGTTGTCATACAGACCTGTTTTGACGCCTGCCCCTTAACCGGGCAGGCGTTTTTTT
>gi|723224579|gb|CP009854.1|:216522-216723 Enterobacter cloacae strain ECNIH5, complete genome-p.c.VAL:85.91%-taxID:550-CM-MODEL_TRUE
GTAGATGCTCATTCCATCTCTTATGTTCGCCCTACGGCCTCATAAACTCAGGAATGACGCAGAGCCGTTTACGGTGCTTATCGTCCACTGACAGATGTCGCTTCGGCCTCATCAAACACCATGGACATAACGTTGAGTGAAGCACCAATATGTTGTCTTACAGACCTGTTTTAACGCCTGCTTTTATAGCAGGTGTTTTTTT
>gi|605511148|gb|CP007530.1|:3719078-3719285 Salmonella enterica subsp. enterica serovar Montevideo str. 507440-20, complete genome-p.c.VAL:86.94%-taxID:859199-CM-MODEL_TRUE
GTAGATGCTCATTCCATCTCTTATGTTCGCCTTCTGGCCTCATAAACTCAGGAATGATGCAGAGCCGTTTACGGTGCTTATCGTCCACTGACAGATGTCGCTTACGCCTCATCAAACACCCTGGACACAACGTTGAGTGAAGCACCCCTTTATGTTGTCATACAGACCTGTTTTGACGCCTGCCCCTTAACCGGGCAGGCGTTTTTTT
>gi|755399952|gb|CP009801.1|:2249012-2249232 Yersinia intermedia strain Y228, complete genome-p.c.VAL:63.36%-taxID:631-CM-MODEL_TRUE
GTAGATGCTCATCTCATTTATTATGATAGCGTGGTGTTATAGCCAACTTAGCTTCATAAACCCAGAGATGATGCAGAGCCGATTTTAGGGTGCCTATTGTCCATGTAAACGATGTCGAATATCTTCATCACATACCGGGCATAACGTTGAGTGAGGCGCCGACATTGTTGTCTGTAGACCTGAAAATTTTAGACGCTTGCCTTTCCGGCAAGCGTTTTTTT
>gi|603589064|gb|CP007367.1|:4011530-4011737 Salmonella enterica subsp. enterica serovar Enteritidis str. EC20121541 genome-p.c.VAL:75.11%-taxID:1412525-CM-MODEL_TRUE
GTAGATGCTCATTCCATCTCTTATGTTCGCCTTCTGGCCTCATAAACTCAGGAATGATGCAGAGCCGTTTACGGTGCTTATCGTCCACTGACAGATGTCGCTTACGCCTCATCAAACACCCTGGACACAACGTTGAGTNNNNNNNNNNNNNNNNNNGTCATACAGACCTGTTTTGACGCCTGCCCCTTAACCGGGCAGGCGTTTTTTT
>gi|604278585|gb|CP007252.1|:4001386-4001593 Salmonella enterica subsp. enterica serovar Enteritidis str. EC20111175, complete genome-p.c.VAL:86.94%-taxID:1244121-CM-MODEL_TRUE
GTAGATGCTCATTCCATCTCTTATGTTCGCCTTCTGGCCTCATAAACTCAGGAATGATGCAGAGCCGTTTACGGTGCTTATCGTCCACTGACAGATGTCGCTTACGCCTCATCAAACACCCTGGACACAACGTTGAGTGAAGCACCCCTTTATGTTGTCATACAGACCTGTTTTGACGCCTGCCCCTTAACCGGGCAGGCGTTTTTTT
>gi|928489081|gb|CP012685.1|:4677978-4678183 Serratia marcescens strain SmUNAM836, complete genome-p.c.VAL:69.26%-taxID:615-CM-MODEL_TRUE
GTAGATGCTCATTCCACCTCTTATGTTCGCCTTAGGCCTCATAAACCCTGGGAATGACGCAGAGCCGATTTAGGGTGCCTATCGCCCACGAGAACGATGACTAACCCGTCATCACGCTCAGGGCAAAACGTTGAGTGAGGCACCGCCCCTGTTGTCCTAGACCTGATTGCTTCTTTATACACTTGCCCTGCGGCAAGTGTTTTTTT
>gi|808197850|gb|CP007559.1|:c4732879-4732672 Salmonella enterica subsp. enterica serovar Newport str. CDC 2010K-2159, complete genome-p.c.VAL:86.94%-taxID:1454627-CM-MODEL_TRUE
GTAGATGCTCATTCCATCTCTTATGTTCGCCTTCTGGCCTCATAAACTCAGGAATGATGCAGAGCCGTTTACGGTGCTTATCGTCCACTGACAGATGTCGCTTACGCCTCATCAAACACCCTGGACACAACGTTGAGTGAAGCACCCCTTTATGTTGTCATACAGACCTGTTTTGACGCCTGCCCCTTAACCGGGCAGGCGTTTTTTT
>gi|602850770|gb|CP007293.1|:4012003-4012210 Salmonella enterica subsp. enterica serovar Enteritidis str. SA20083456 genome-p.c.VAL:86.94%-taxID:1412506-CM-MODEL_TRUE
GTAGATGCTCATTCCATCTCTTATGTTCGCCTTCTGGCCTCATAAACTCAGGAATGATGCAGAGCCGTTTACGGTGCTTATCGTCCACTGACAGATGTCGCTTACGCCTCATCAAACACCCTGGACACAACGTTGAGTGAAGCACCCCTTTATGTTGTCATACAGACCTGTTTTGACGCCTGCCCCTTAACCGGGCAGGCGTTTTTTT
>gi|319801179|emb|FR729477.2|:3499674-3499897 Yersinia enterocolitica subsp. palearctica Y11-p.c.VAL:64.5%-taxID:930944-CM-MODEL_TRUE
GTAGATGCTCATCCCACTTATTATGATAGCCTGGTTTTTATAGCCAATTTAGCTTCATAAACCCAGGGATGACGCAGAGCCGATTTTAGGGTGCCTATTGTCCATGTAAACGATGTTGAATATCTTCATCACATACCGGGCATAACGTTGAGTGAGGCACCGACATTGTTGTCTGTAGACCTGAAAATTTCAGACGCTTGCCCTTATCGGCAAGCGTTTTTTTT
>gi|682049973|gb|CP009090.1|:c3695774-3695567 Salmonella enterica subsp. enterica serovar Enteritidis strain OLF-SE8-1021710, complete genome-p.c.VAL:86.94%-taxID:149539-CM-MODEL_TRUE
GTAGATGCTCATTCCATCTCTTATGTTCGCCTTCTGGCCTCATAAACTCAGGAATGATGCAGAGCCGTTTACGGTGCTTATCGTCCACTGACAGATGTCGCTTACGCCTCATCAAACACCCTGGACACAACGTTGAGTGAAGCACCCCTTTATGTTGTCATACAGACCTGTTTTGACGCCTGCCCCTTAACCGGGCAGGCGTTTTTTT
>gi|603120081|gb|CP007316.1|:4012045-4012252 Salmonella enterica subsp. enterica serovar Enteritidis str. SA20094642 genome-p.c.VAL:86.94%-taxID:1412518-CM-MODEL_TRUE
GTAGATGCTCATTCCATCTCTTATGTTCGCCTTCTGGCCTCATAAACTCAGGAATGATGCAGAGCCGTTTACGGTGCTTATCGTCCACTGACAGATGTCGCTTACGCCTCATCAAACACCCTGGACACAACGTTGAGTGAAGCACCCCTTTATGTTGTCATACAGACCTGTTTTGACGCCTGCCCCTTAACCGGGCAGGCGTTTTTTT
>gi|675817932|emb|LK931545.1|:c55023-54817 Escherichia coli genome assembly StOlav104, scaffold scaffold-43-p.c.VAL:100.0%-taxID:562-CM-MODEL_TRUE
GTAGATGCTCATTCCATCTCTTATGTTCGCCTTAGTGCCTCATAAACTCCGGAATGACGCAGAGCCGTTTACGGTGCTTATCGTCCACTGACAGATGTCGCTTATGCCTCATCAGACACCATGGACACAACGTTGAGTGAAGCACCCACTTGTTGTCATACAGACCTGTTTTAACGCCTGCTCCGTAATAAGAGCAGGCGTTTTTTT
>gi|682067343|gb|CP009093.1|:4028933-4029140 Salmonella enterica subsp. enterica serovar Enteritidis strain OLF-SE11-10058, complete genome-p.c.VAL:86.94%-taxID:149539-CM-MODEL_TRUE
GTAGATGCTCATTCCATCTCTTATGTTCGCCTTCTGGCCTCATAAACTCAGGAATGATGCAGAGCCGTTTACGGTGCTTATCGTCCACTGACAGATGTCGCTTACGCCTCATCAAACACCCTGGACACAACGTTGAGTGAAGCACCCCTTTATGTTGTCATACAGACCTGTTTTGACGCCTGCCCCTTAACCGGGCAGGCGTTTTTTT
>gi|661559487|emb|FO704550.1|:c3009824-3009620 Xenorhabdus doucetiae str. FRM16 chromosome, complete genome-p.c.VAL:52.59%-taxID:351671-CM-MODEL_TRUE
CAGTTGCTCATTCAACTTTTTATGTCGGCCCGCAATAAGGTGGAAACATGCCACATAAGCCCAGAATGATGCCAAAGTAAGGTGCCTACCGTCCAACTTAATGATACTCGCCTTCGGGCCTTATCAAACACCGGGCGACACGTGGAGTGAGGCACCGCCTACATGCTTCATGGCATGCAGGGTCCTCACTGGCGGGATAGTAAAA
>gi|682117612|gb|CP009273.1|:3979792-3979998 Escherichia coli BW25113, complete genome-p.c.VAL:100.0%-taxID:679895-CM-MODEL_TRUE
GTAGATGCTCATTCCATCTCTTATGTTCGCCTTAGTGCCTCATAAACTCCGGAATGACGCAGAGCCGTTTACGGTGCTTATCGTCCACTGACAGATGTCGCTTATGCCTCATCAGACACCATGGACACAACGTTGAGTGAAGCACCCACTTGTTGTCATACAGACCTGTTTTAACGCCTGCTCCGTAATAAGAGCAGGCGTTTTTTT
>gi|49609491|emb|BX950851.1|:c4684949-4684742 Erwinia carotovora subsp. atroseptica SCRI1043, complete genome-p.c.VAL:67.34%-taxID:218491-CM-MODEL_TRUE
GTAGATGCTCATTCCACCTTCTATGCTTGCTTCGGCTTCATAATCCTGGGAATGACGCAGAGCCAATTTTGAGGTGCCTATCGTCCAACTCCAGATGAAGATGCAAATCTCCATCGGGCTTTCCGGACATAACGTTGAGTGAGGCACCATTCTGTTGTCTGACAGACCTGATATTTTCAACGCTTACCGTTTATCGGTAAGCGTTTTT
>gi|306526293|gb|CP002038.1|:c4542010-4541810 Dickeya dadantii 3937, complete genome-p.c.VAL:63.86%-taxID:198628-CM-MODEL_TRUE
GTAGATGCTCATTCCACCTTCTATGCTTGCTTCGGCTTCATAAACCTGGGAATGACGCAGAGCCATTTACGGTGCCTAACGTCCGATTATTGATGAAGCTTGCTTCATCGCTGTTGGACGTAACGTTGAGTGGGGCACCTTAAAGTTGTCTTTCAGACCTGATTTTTATTGCACGCTTGCCGCTGGTCGGTAAGCGTTTTT
>gi|306526293|gb|CP002038.1|:c3585850-3585647 Dickeya dadantii 3937, complete genome-p.c.VAL:52.22%-taxID:198628-CM-MODEL_TRUE
CAACTGGTTATGATGGTATGGTGAAGGTCAATATCATGCTCATAACGCCCCGAATGATGCCGAAAGATAAGGTGCCTATCGTCCAGCTTTATTGATAACTGCCTTTGGGCTTTATCACACATCGGGCGACACGTTGAGTGAGGCACCGCCTATTCAGAGACCCGGTCAGACAGTTACTGTGTGACCGGGTTTCGCTTTTTGGCG
>gi|733585942|emb|LN649235.1|:4007660-4007867 Salmonella enterica subsp. enterica serovar Infantis genome assembly SINFA, chromosome : 1-p.c.VAL:86.94%-taxID:595-CM-MODEL_TRUE
GTAGATGCTCATTCCATCTCTTATGTTCGCCTTCTGGCCTCATAAACTCAGGAATGATGCAGAGCCGTTTACGGTGCTTATCGTCCACTGACAGATGTCGCTTACGCCTCATCAAACACCCTGGACACAACGTTGAGTGAAGCACCCCTTTATGTTGTCATACAGACCTGTTTTGACGCCTGCCCCTTAACCGGGCAGGCGTTTTTTT
>gi|604069106|gb|CP007395.1|:4012063-4012270 Salmonella enterica subsp. enterica serovar Enteritidis str. EC20121748 genome-p.c.VAL:86.94%-taxID:1412560-CM-MODEL_TRUE
GTAGATGCTCATTCCATCTCTTATGTTCGCCTTCTGGCCTCATAAACTCAGGAATGATGCAGAGCCGTTTACGGTGCTTATCGTCCACTGACAGATGTCGCTTACGCCTCATCAAACACCCTGGACACAACGTTGAGTGAAGCACCCCTTTATGTTGTCATACAGACCTGTTTTGACGCCTGCCCCTTAACCGGGCAGGCGTTTTTTT
>gi|284006555|emb|FN545161.1|:42622-42820 Arsenophonus nasoniae whole genome shotgun assembly, contig scaffold00210-p.c.VAL:61.75%-taxID:638-CM-MODEL_TRUE
GTAGATGCTCATCCAGCTTCTTGTGATTGCGTTTCGCATCATAAACTATAGGATGACGCAGAGCCAATTTAATGTGCCTATTGTCCACGTTATCGATGCAATAATATCCATCACCAACCGGACGCAACGTTGAGTGAGGCACAATCCGTCTGTAGACCTGATTGTATTTTGACACCTATCTTTTGATGGGTGTTTTTTT
>gi|744784319|gb|CP006929.1|:c4200131-4199930 Dickeya zeae EC1, complete genome-p.c.VAL:63.6%-taxID:1427366-CM-MODEL_TRUE
GTAGATGCTCATTCCACCTTCTATGTTTGCTTCGGCTTCATAAACCTGGGAATGACGCAGAGCCATTTACGGTGCCTGACGTCCGGTTATTGATGAAGTGCTGTTTCATCGCGGTTGGACGTAATGTTGAGTGGGGCACCTTAAAGTTGTCTTTCAGACCTGATTTTTATTGCACGCTTGTCGCTGGTCGGCAAGCGTTTTT
>gi|744784319|gb|CP006929.1|:c3263613-3263411 Dickeya zeae EC1, complete genome-p.c.VAL:55.3%-taxID:1427366-CM-MODEL_TRUE
CTCATTCAACTGGTTATGATGCCGATCTAACAGACATGCTCATAACACCCGGAATGATGCCAAAAGATAAGGTGCCTATCGTCCACATTATTGATAACTGCCTTTGGGCTTTATCACACATCGGGCGACACGTTGAGTGAGGCACCGCCTATTCAGAGACCCGGTCAGACAGTTATTGTGTGACCGGGTTTTGTTTTTAGGGC
>gi|603424051|gb|CP007388.1|:4012056-4012263 Salmonella enterica subsp. enterica serovar Enteritidis str. EC20121989 genome-p.c.VAL:86.94%-taxID:1412579-CM-MODEL_TRUE
GTAGATGCTCATTCCATCTCTTATGTTCGCCTTCTGGCCTCATAAACTCAGGAATGATGCAGAGCCGTTTACGGTGCTTATCGTCCACTGACAGATGTCGCTTACGCCTCATCAAACACCCTGGACACAACGTTGAGTGAAGCACCCCTTTATGTTGTCATACAGACCTGTTTTGACGCCTGCCCCTTAACCGGGCAGGCGTTTTTTT
>gi|603839482|gb|CP007310.1|:4012062-4012269 Salmonella enterica subsp. enterica serovar Enteritidis str. SA20094079 genome-p.c.VAL:86.94%-taxID:1412524-CM-MODEL_TRUE
GTAGATGCTCATTCCATCTCTTATGTTCGCCTTCTGGCCTCATAAACTCAGGAATGATGCAGAGCCGTTTACGGTGCTTATCGTCCACTGACAGATGTCGCTTACGCCTCATCAAACACCCTGGACACAACGTTGAGTGAAGCACCCCTTTATGTTGTCATACAGACCTGTTTTGACGCCTGCCCCTTAACCGGGCAGGCGTTTTTTT
>gi|604018093|gb|CP007336.1|:4012005-4012212 Salmonella enterica subsp. enterica serovar Enteritidis str. EC20120581 genome-p.c.VAL:86.94%-taxID:1412604-CM-MODEL_TRUE
GTAGATGCTCATTCCATCTCTTATGTTCGCCTTCTGGCCTCATAAACTCAGGAATGATGCAGAGCCGTTTACGGTGCTTATCGTCCACTGACAGATGTCGCTTACGCCTCATCAAACACCCTGGACACAACGTTGAGTGAAGCACCCCTTTATGTTGTCATACAGACCTGTTTTGACGCCTGCCCCTTAACCGGGCAGGCGTTTTTTT
>gi|717153978|gb|CP009775.1|:165715-165926 Klebsiella pneumoniae subsp. pneumoniae strain KPNIH32, complete genome-p.c.VAL:87.05%-taxID:72407-CM-MODEL_TRUE
GTAGATGCTCATTCCATCTCTTATGTTCGCCTTCGTGCCTCATAAACTCCGGAATGATGCAGAGCCGTTCTTACGGTGCTTATCGTCCACTGACAGATGTCGCATTTATGCCTCATCAAACACCATGGACATTACGTTGAGTGAAGCACCCAATTTGTTGTCAAACAGACCTGTTTTAACGCCTGCCCTGATTTCAGCGCAGGCGTTTTTTT
>gi|675819999|emb|LM996562.1|:c59104-58898 Escherichia coli genome assembly FHI21, scaffold scaffold-18_contig-12.0_1_97238_[organism:Escherichia-p.c.VAL:100.0%-taxID:562-CM-MODEL_TRUE
GTAGATGCTCATTCCATCTCTTATGTTCGCCTTAGTGCCTCATAAACTCCGGAATGACGCAGAGCCGTTTACGGTGCTTATCGTCCACTGACAGATGTCGCTTATGCCTCATCAGACACCATGGACACAACGTTGAGTGAAGCACCCACTTGTTGTCATACAGACCTGTTTTAACGCCTGCTCCGTAATAAGAGCAGGCGTTTTTTT
>gi|808191682|gb|CP007540.1|:c4427595-4427389 Salmonella enterica subsp. enterica serovar Montevideo str. USDA-ARS-USMARC-1921, complete genome-p.c.VAL:86.49%-taxID:1454606-CM-MODEL_TRUE
GTAGATGCTCATTCCATCTCTTATGTTCGCCTTCTGGCCTCATAAACTCAGGAATGATGCAGAGCCGTTTACGGTGCTTATCGTCCACTGACAGATGTCGCTTACGCCTCATCAAACACCCTGGACACAACGTTGAGTGAAGCACCCCTTTATGTTGTCATACAGACCTGTTTTGACGCCTGCCCCTTAACCGGGCAGGCGTTTTTT
>gi|333959052|gb|CP002775.1|:160654-160869 Serratia sp. AS13, complete genome-p.c.VAL:65.88%-taxID:768493-CM-MODEL_TRUE
GTAGATGCTCATTCCACCTCTTATGTTCGCCTTAGGCTTCATAAACCCTGGGAATGATGCAGAGCCGATTTAGGGTGCCTATTGTCCACCAGAACGATGACAGCGTTGCTTGCAACTGCTGACATCACACTCCGGGCATAACGTTGAGTGAGGCACCGCCCCTGTTGTCCTAGACCTGATTGCTTTTTTATACACTTGCCACTGCGGCAAGTGTTT
>gi|901911536|gb|CP011791.1|:4004357-4004563 Salmonella enterica subsp. enterica serovar Enteritidis strain SEE2, complete genome-p.c.VAL:86.49%-taxID:149539-CM-MODEL_TRUE
GTAGATGCTCATTCCATCTCTTATGTTCGCCTTCTGGCTCATAAACTCAGGAATGATGCAGAGCCGTTTACGGTGCTTATCGTCCACTGACAGATGTCGCTTACGCCTCATCAAACACCCTGGACACAACGTTGAGTGAAGCACCCCTTTATGTTGTCATACAGACCTGTTTTGACGCCTGCCCCTTAACCGGGCAGGCGTTTTTTT
>gi|36787718|emb|BX571874.1|:c204902-204687 Photorhabdus luminescens subsp. laumondii TTO1 complete genome; segment 16/17-p.c.VAL:63.32%-taxID:243265-CM-MODEL_TRUE
GTAGATGCTCATCCTATTTCTTATGATTGCATATGCTTCATAAACCCAGGGATGATGCAGAGCCGATTATCGGTGCCTATTGTCCATGTCACAGATGAGTAAGATATAACCCTCTTTTCATCGCCGACCGGACTCAACGTTGAGTGAGGCACTATCCGTCTGTAGACCTGATTGTATTTGTACACCTATCTTTATTTTTAAGGTAGGTGTTTTTTT
>gi|742984403|gb|CP010377.1|:197631-197832 Enterobacter cloacae strain 34983, complete genome-p.c.VAL:89.35%-taxID:550-CM-MODEL_TRUE
GTAGATGCTCATTCCATCTCTTATGTTCGCCTTAGGCCTCATAAACTCAGGAATGACGCAGAGCCGTTTACGGTGCTTATCGTCCACTGACAGATGTCGCTTCGGCCTCATCAGACACCATGGACACAACGTTGAGTGAAGCACCAAATATGTTGTCTTACAGACCTGTTTTAACGCCTGCTTTTATAGCAGGCGTTTTTTT
>gi|604290478|gb|CP007253.1|:4005358-4005565 Salmonella enterica subsp. enterica serovar Enteritidis str. EC20111174, complete genome-p.c.VAL:86.94%-taxID:1244122-CM-MODEL_TRUE
GTAGATGCTCATTCCATCTCTTATGTTCGCCTTCTGGCCTCATAAACTCAGGAATGATGCAGAGCCGTTTACGGTGCTTATCGTCCACTGACAGATGTCGCTTACGCCTCATCAAACACCCTGGACACAACGTTGAGTGAAGCACCCCTTTATGTTGTCATACAGACCTGTTTTGACGCCTGCCCCTTAACCGGGCAGGCGTTTTTTT
>gi|365747213|gb|CP002886.1|:c4541445-4541243 Enterobacter cloacae EcWSU1, complete genome-p.c.VAL:87.21%-taxID:1045856-CM-MODEL_TRUE
GTAGATGCTCATTCCATCTCTTATGTTCGCCTTAGTGCCTCATAAACTCAGGAATGACGCAGAGCCATTTACGGTGCTTATCGTCCACTGACAGATGTCGCTTCGGCCTCATCAGACACCATGGGCATAACGTTGAGTGAAGCACCAAATATGTTGTCTTACAGACCTGTTTTAACGCCTGCTTTTATAGCAGGCGTTTTTTT
>gi|602796105|gb|CP007363.1|:4012054-4012261 Salmonella enterica subsp. enterica serovar Enteritidis str. EC20120548 genome-p.c.VAL:86.94%-taxID:1412543-CM-MODEL_TRUE
GTAGATGCTCATTCCATCTCTTATGTTCGCCTTCTGGCCTCATAAACTCAGGAATGATGCAGAGCCGTTTACGGTGCTTATCGTCCACTGACAGATGTCGCTTACGCCTCATCAAACACCCTGGACACAACGTTGAGTGAAGCACCCCTTTATGTTGTCATACAGACCTGTTTTGACGCCTGCCCCTTAACCGGGCAGGCGTTTTTTT
>gi|675820071|emb|LM996634.1|:c54298-54092 Escherichia coli genome assembly FHI75, scaffold scaffold-14_contig-12.0_1_92425_[organism:Escherichia-p.c.VAL:100.0%-taxID:562-CM-MODEL_TRUE
GTAGATGCTCATTCCATCTCTTATGTTCGCCTTAGTGCCTCATAAACTCCGGAATGACGCAGAGCCGTTTACGGTGCTTATCGTCCACTGACAGATGTCGCTTATGCCTCATCAGACACCATGGACACAACGTTGAGTGAAGCACCCACTTGTTGTCATACAGACCTGTTTTAACGCCTGCTCCGTAATAAGAGCAGGCGTTTTTTT
>gi|755416828|gb|CP009844.1|:303659-303884 Yersinia pestis strain Dodson, complete genome-p.c.VAL:62.78%-taxID:632-CM-MODEL_TRUE
GTAGATGCTCATCCCACTTATTATGACAGCTTGGCCATTAAGGCTAATTTAGCTTCATAAACCCAGGGATGACGCAGAGCCGATTTTAGAGTGCCTATTGTCCATGTAACCGATGTTGAGTAATGTCATCACATACCGGGCATAACGTTGAGTGAGGCACTGATATTGTTGTCTATCGACCTGAAAATTTTAGACACTTGCCCTTTTCGGCAAGTGTTTTTTTGTG
>gi|604103232|gb|CP007404.1|:4012053-4012260 Salmonella enterica subsp. enterica serovar Enteritidis str. EC20120774 genome-p.c.VAL:86.94%-taxID:1412612-CM-MODEL_TRUE
GTAGATGCTCATTCCATCTCTTATGTTCGCCTTCTGGCCTCATAAACTCAGGAATGATGCAGAGCCGTTTACGGTGCTTATCGTCCACTGACAGATGTCGCTTACGCCTCATCAAACACCCTGGACACAACGTTGAGTGAAGCACCCCTTTATGTTGTCATACAGACCTGTTTTGACGCCTGCCCCTTAACCGGGCAGGCGTTTTTTT
>gi|755438001|gb|CP009996.1|:777121-777346 Yersinia pestis strain Java9, complete genome-p.c.VAL:62.78%-taxID:632-CM-MODEL_TRUE
GTAGATGCTCATCCCACTTATTATGACAGCTTGGCCATTAAGGCTAATTTAGCTTCATAAACCCAGGGATGACGCAGAGCCGATTTTAGAGTGCCTATTGTCCATGTAACCGATGTTGAGTAATGTCATCACATACCGGGCATAACGTTGAGTGAGGCACTGATATTGTTGTCTATCGACCTGAAAATTTTAGACACTTGCCCTTTTCGGCAAGTGTTTTTTTGTG
>gi|926475601|gb|CP012639.1|:c1928732-1928527 Serratia marcescens strain RSC-14, complete genome-p.c.VAL:68.57%-taxID:615-CM-MODEL_TRUE
GTAGATGCTCATTCCATTTCTTATGTTCGCCTTAGGCTTCATAAACCCTGGGAATGACGCAGAGCCGATTTAGGGTGCCTATCGCCCACGAGAACGATGACTAACCCGTCATCACGCTCAGGGCAAAACGTTGAGTGAGGCACCGCCCCTGTTGTCCTAGACCTGATTGCTTCTTTATACACTTGCCATGCGGCAAGTGTTTTTTT
>gi|257751862|dbj|AP010953.1|:c4798639-4798433 Escherichia coli O26:H11 str. 11368 DNA, complete genome-p.c.VAL:100.0%-taxID:573235-CM-MODEL_TRUE
GTAGATGCTCATTCCATCTCTTATGTTCGCCTTAGTGCCTCATAAACTCCGGAATGACGCAGAGCCGTTTACGGTGCTTATCGTCCACTGACAGATGTCGCTTATGCCTCATCAGACACCATGGACACAACGTTGAGTGAAGCACCCACTTGTTGTCATACAGACCTGTTTTAACGCCTGCTCCGTAATAAGAGCAGGCGTTTTTTT
>gi|523821078|gb|CP006602.1|:c256968-256761 Salmonella enterica subsp. enterica serovar Typhimurium str. 08-1736, complete genome-p.c.VAL:86.94%-taxID:866913-CM-MODEL_TRUE
GTAGATGCTCATTCCATCTCTTATGTTCGCCTTCTGGCCTCATAAACTCAGGAATGATGCAGAGCCGTTTACGGTGCTTATCGTCCACTGACAGATGTCGCTTACGCCTCATCAAACACCCTGGACACAACGTTGAGTGAAGCACCCCTTTATGTTGTCATACAGACCTGTTTTGACGCCTGCCCCTTAACCGGGCAGGCGTTTTTTT
>gi|603363159|gb|CP007425.1|:4010069-4010276 Salmonella enterica subsp. enterica serovar Enteritidis str. SA20082034 genome-p.c.VAL:86.94%-taxID:1412488-CM-MODEL_TRUE
GTAGATGCTCATTCCATCTCTTATGTTCGCCTTCTGGCCTCATAAACTCAGGAATGATGCAGAGCCGTTTACGGTGCTTATCGTCCACTGACAGATGTCGCTTACGCCTCATCAAACACCCTGGACACAACGTTGAGTGAAGCACCCCTTTATGTTGTCATACAGACCTGTTTTGACGCCTGCCCCTTAACCGGGCAGGCGTTTTTTT
>gi|603338005|gb|CP007417.1|:4012051-4012258 Salmonella enterica subsp. enterica serovar Enteritidis str. SA20123395 genome-p.c.VAL:86.94%-taxID:1412495-CM-MODEL_TRUE
GTAGATGCTCATTCCATCTCTTATGTTCGCCTTCTGGCCTCATAAACTCAGGAATGATGCAGAGCCGTTTACGGTGCTTATCGTCCACTGACAGATGTCGCTTACGCCTCATCAAACACCCTGGACACAACGTTGAGTGAAGCACCCCTTTATGTTGTCATACAGACCTGTTTTGACGCCTGCCCCTTAACCGGGCAGGCGTTTTTTT
>gi|157320013|gb|CP000826.1|:198017-198232 Serratia proteamaculans 568, complete genome-p.c.VAL:65.88%-taxID:399741-CM-MODEL_TRUE
GTAGATGCTCATTCCACCTCTTATGTTTGCCTTAGGCTTCATAAACCCTGGGAATGACGCAGAGCCGATTTAAGGTGCCTATTGCCCACCAGAACGATGTCAGCGTTGCTTGCAGCCGCAGACATCACACTCCGGGCATAACGTTGAGTGAGGCACCGCCCCTGTTGTCCTAGACCTGATTGCTTTTTTATACACTTGCCACCGCGGCAAGTGTTT
>gi|110613622|gb|CP000266.1|:c3788119-3787913 Shigella flexneri 5 str. 8401, complete genome-p.c.VAL:100.0%-taxID:373384-CM-MODEL_TRUE
GTAGATGCTCATTCCATCTCTTATGTTCGCCTTAGTGCCTCATAAACTCCGGAATGACGCAGAGCCGTTTACGGTGCTTATCGTCCACTGACAGATGTCGCTTATGCCTCATCAGACACCATGGACACAACGTTGAGTGAAGCACCCACTTGTTGTCATACAGACCTGTTTTAACGCCTGCTCCGTAATAAGAGCAGGCGTTTTTTT
>gi|383101383|gb|CP002291.1|:4294258-4294464 Escherichia coli P12b, complete genome-p.c.VAL:100.0%-taxID:910348-CM-MODEL_TRUE
GTAGATGCTCATTCCATCTCTTATGTTCGCCTTAGTGCCTCATAAACTCCGGAATGACGCAGAGCCGTTTACGGTGCTTATCGTCCACTGACAGATGTCGCTTATGCCTCATCAGACACCATGGACACAACGTTGAGTGAAGCACCCACTTGTTGTCATACAGACCTGTTTTAACGCCTGCTCCGTAATAAGAGCAGGCGTTTTTTT
>gi|764048557|gb|CP007216.1|:58499-58706 Salmonella enterica subsp. enterica serovar Newport str. USDA-ARS-USMARC-1927, complete genome-p.c.VAL:86.94%-taxID:1454620-CM-MODEL_TRUE
GTAGATGCTCATTCCATCTCTTATGTTCGCCTTCTGGCCTCATAAACTCAGGAATGATGCAGAGCCGTTTACGGTGCTTATCGTCCACTGACAGATGTCGCTTACGCCTCATCAAACACCCTGGACACAACGTTGAGTGAAGCACCCCTTTATGTTGTCATACAGACCTGTTTTGACGCCTGCCCCTTAACCGGGCAGGCGTTTTTTT
>gi|742672810|gb|CP005930.1|:2115080-2115286 Escherichia coli APEC IMT5155, complete genome-p.c.VAL:100.0%-taxID:1329907-CM-MODEL_TRUE
GTAGATGCTCATTCCATCTCTTATGTTCGCCTTAGTGCCTCATAAACTCCGGAATGACGCAGAGCCGTTTACGGTGCTTATCGTCCACTGACAGATGTCGCTTATGCCTCATCAGACACCATGGACACAACGTTGAGTGAAGCACCCACTTGTTGTCATACAGACCTGTTTTAACGCCTGCTCCGTAATAAGAGCAGGCGTTTTTTT
>gi|365184443|emb|HE617160.1|:c4520917-4520716 Pantoea ananatis LMG 5342 main chromosome complete genome-p.c.VAL:61.66%-taxID:1123863-CM-MODEL_TRUE
GTAGATGCTCATTCCACCTCTTATGTTTGCTTCGGCTACATAAACCTGGGAATGACGCAGAGCCAATTTTGGGTACCTGTTGTCTGCCTGCCTGTATCGCGAAAGTCTTACAGGGTTATCAGACACCACGTTGAGTCGGGTACCTCTCGGTTGTCTAACCGACCTGATCTTACACCTGCTTTTAGCAGGTGTTTTTTTTGCC
>gi|374352002|gb|CP003278.1|:c3453620-3453413 Salmonella enterica subsp. enterica serovar Typhi str. P-stx-12, complete genome-p.c.VAL:86.94%-taxID:1132507-CM-MODEL_TRUE
GTAGATGCTCATTCCATCTCTTATGTTCGCCTTCTGGCCTCATAAACTCAGGAATGATGCAGAGCCGTTTACGGTGCTTATCGTCCACTGACAGATGTCGCTTACGCCTCATCAAACACCCTGGACACAACGTTGAGTGAAGCACCCCTTTATGTTGTCATACAGACCTGTTTTGACGCCTGCCCCTTAACCGGGCAGGCGTTTTTTT
>gi|602763676|gb|CP007271.1|:4889895-4890102 Salmonella enterica subsp. enterica serovar Enteritidis str. EC20121178, complete genome-p.c.VAL:74.37%-taxID:1412595-CM-MODEL_TRUE
GTAGATGCTCATTCCATCTCTTATGTTCGCCTTCTGGCCTCATAAACTCAGGAATGATGCAGAGCCGTTTACGGTGCTTATCGTCCACTGACAGATGTCGCTTACGCCTCATCAAACACCCTGGACACAACGTTGAGTGAAGCACCCCTTTATGTTGTCATACAGNNNNNNNCTACTGAACGGTGCTCATCCTCGGGGGCAACATGTC
>gi|602763676|gb|CP007271.1|:3173394-3173600 Salmonella enterica subsp. enterica serovar Enteritidis str. EC20121178, complete genome-p.c.VAL:73.95%-taxID:1412595-CM-MODEL_TRUE
AAACATGATTACCTGCATTACTTTTCTCCACCTGGGTAAGATNNNNNCAGGAATGATGCAGAGCCGTTTACGGTGCTTATCGTCCACTGACAGATGTCGCTTACGCCTCATCAAACACCCTGGACACAACGTTGAGTGAAGCACCCCTTTATGTTGTCATACAGACCTGTTTTGACGCCTGCCCCTTAACCGGGCAGGCGTTTTTTT
>gi|807109228|gb|CP011259.1|:1094808-1095015 Salmonella enterica subsp. enterica serovar Agona str. 460004 2-1, complete genome-p.c.VAL:86.94%-taxID:1124917-CM-MODEL_TRUE
GTAGATGCTCATTCCATCTCTTATGTTCGCCTTCTGGCCTCATAAACTCAGGAATGATGCAGAGCCGTTTACGGTGCTTATCGTCCACTGACAGATGTCGCTTACGCCTCATCAAACACCCTGGACACAACGTTGAGTGAAGCACCCCTTTATGTTGTCATACAGACCTGTTTTGACGCCTGCCTCTTAACCGGGCAGGCGTTTTTTT
>gi|365906294|gb|CP003218.1|:1602760-1602964 Klebsiella oxytoca KCTC 1686, complete genome-p.c.VAL:64.14%-taxID:1006551-CM-MODEL_TRUE
GTAGATGCTCATTCCATCTCTTATGTTCGCCTTAGTGCCTCATAAACTCAGGAATGATGCAGAGCCGTTTTACGGTGCTTATCGTCCACTGACAGATGTCGCATTTTATATGCTAAATCATTCATGATGTGTCGAGACGGCCAGCACGGGAATCCCCCCGGAGCTTACAAAGGTAAGTGACTGGGGTGAGCGTGTGCAGCCAACG
>gi|696593549|gb|CP009565.1|:c3437150-3436943 Salmonella enterica subsp. enterica serovar Newport str. CVM 21554, complete genome-p.c.VAL:86.94%-taxID:858308-CM-MODEL_TRUE
GTAGATGCTCATTCCATCTCTTATGTTCGCCTTCTGGCCTCATAAACTCAGGAATGATGCAGAGCCGTTTACGGTGCTTATCGTCCACTGACAGATGTCGCTTACGCCTCATCAAACACCCTGGACACAACGTTGAGTGAAGCACCCCTTTATGTTGTCATACAGACCTGTTTTGACGCCTGCCCCTTAACCGGGCAGGCGTTTTTTT
>gi|899721066|gb|CP012125.1|:3965542-3965748 Escherichia coli strain DH1Ec095, complete genome-p.c.VAL:100.0%-taxID:562-CM-MODEL_TRUE
GTAGATGCTCATTCCATCTCTTATGTTCGCCTTAGTGCCTCATAAACTCCGGAATGACGCAGAGCCGTTTACGGTGCTTATCGTCCACTGACAGATGTCGCTTATGCCTCATCAGACACCATGGACACAACGTTGAGTGAAGCACCCACTTGTTGTCATACAGACCTGTTTTAACGCCTGCTCCGTAATAAGAGCAGGCGTTTTTTT
>gi|734586714|gb|CP010304.1|:4799709-4799915 Escherichia coli O157:H7 str. SS52, complete genome-p.c.VAL:100.0%-taxID:1330457-CM-MODEL_TRUE
GTAGATGCTCATTCCATCTCTTATGTTCGCCTTAGTGCCTCATAAACTCCGGAATGACGCAGAGCCGTTTACGGTGCTTATCGTCCACTGACAGATGTCGCTTATGCCTCATCAGACACCATGGACACAACGTTGAGTGAAGCACCCACTTGTTGTCATACAGACCTGTTTTAACGCCTGCTCCGTAATAAGAGCAGGCGTTTTTTT
>gi|206707319|emb|AM933172.1|:4012037-4012244 Salmonella enterica subsp. enterica serovar Enteritidis str. P125109 complete genome-p.c.VAL:86.94%-taxID:550537-CM-MODEL_TRUE
GTAGATGCTCATTCCATCTCTTATGTTCGCCTTCTGGCCTCATAAACTCAGGAATGATGCAGAGCCGTTTACGGTGCTTATCGTCCACTGACAGATGTCGCTTACGCCTCATCAAACACCCTGGACACAACGTTGAGTGAAGCACCCCTTTATGTTGTCATACAGACCTGTTTTGACGCCTGCCCCTTAACCGGGCAGGCGTTTTTTT
>gi|81239530|gb|CP000034.1|:c3676029-3675824 Shigella dysenteriae Sd197, complete genome-p.c.VAL:98.56%-taxID:300267-CM-MODEL_TRUE
GTAGATGCTCATTCCATCTCCTATGTTCGCCTTAGTGCCTCATAAACTCCGGAATGACGCAGAGCCGTTTACGGTGCTTATCGTCCACTGACAGATGTCGCTTATGCCTCATCAGACACCATGGACACAACGTTGAGTGAAGCACCCACTTGTTGTCATACAGACCTGTTTTAACGCCTGCTCCGTAATAAGAGCAGGCGTTTTTT
>gi|56126533|gb|CP000026.1|:3919861-3920068 Salmonella enterica subsp. enterica serovar Paratyphi A str. ATCC 9150, complete genome-p.c.VAL:86.94%-taxID:295319-CM-MODEL_TRUE
GTAGATGCTCATTCCATCTCTTATGTTCGCCTTCTGGCCTCATAAACTCAGGAATGATGCAGAGCCGTTTACGGTGCTTATCGTCCACTGACAGATGTCGCTTACGCCTCATCAAACACCCTGGACACAACGTTGAGTGAAGCACCCCTTTATGTTGTCATACAGACCTGTTTTGACGCCTGCCCCTTAACCGGGCAGGCGTTTTTTT
>gi|808706883|gb|CP010440.1|:104699-104905 Escherichia coli K-12 strain ER3476, complete genome-p.c.VAL:100.0%-taxID:83333-CM-MODEL_TRUE
GTAGATGCTCATTCCATCTCTTATGTTCGCCTTAGTGCCTCATAAACTCCGGAATGACGCAGAGCCGTTTACGGTGCTTATCGTCCACTGACAGATGTCGCTTATGCCTCATCAGACACCATGGACACAACGTTGAGTGAAGCACCCACTTGTTGTCATACAGACCTGTTTTAACGCCTGCTCCGTAATAAGAGCAGGCGTTTTTTT
>gi|602800386|gb|CP007364.1|:4012055-4012262 Salmonella enterica subsp. enterica serovar Enteritidis str. EC20120555 genome-p.c.VAL:86.94%-taxID:1412566-CM-MODEL_TRUE
GTAGATGCTCATTCCATCTCTTATGTTCGCCTTCTGGCCTCATAAACTCAGGAATGATGCAGAGCCGTTTACGGTGCTTATCGTCCACTGACAGATGTCGCTTACGCCTCATCAAACACCCTGGACACAACGTTGAGTGAAGCACCCCTTTATGTTGTCATACAGACCTGTTTTGACGCCTGCCCCTTAACCGGGCAGGCGTTTTTTT
>gi|218359353|emb|CU928160.2|:4061222-4061428 Escherichia coli IAI1 chromosome, complete genome-p.c.VAL:100.0%-taxID:585034-CM-MODEL_TRUE
GTAGATGCTCATTCCATCTCTTATGTTCGCCTTAGTGCCTCATAAACTCCGGAATGACGCAGAGCCGTTTACGGTGCTTATCGTCCACTGACAGATGTCGCTTATGCCTCATCAGACACCATGGACACAACGTTGAGTGAAGCACCCACTTGTTGTCATACAGACCTGTTTTAACGCCTGCTCCGTAATAAGAGCAGGCGTTTTTTT
>gi|924308395|gb|CP012257.1|:220641-220845 Cronobacter universalis NCTC 9529, complete genome-p.c.VAL:79.13%-taxID:1074000-CM-MODEL_TRUE
GTAGATGCTCATTCCATCTCTTATGTTCGCTTCGGCTTCATAAACCTAGGAATGACGCAGAGCCGTTTACGGTGCTTATCGTCCACAGACAGATGTCGCTTCGGCCTCATCAAACACCATGGACATAACGTTGAGTGAAGCACCACATTTGTTGTCAAACAGACCTGTTTTGATACCTGCCCTCGGGCAGGTATTTTTTTGCCTG
>gi|261603383|gb|CP001790.1|:c4600792-4600586 Pectobacterium wasabiae WPP163, complete genome-p.c.VAL:67.61%-taxID:561231-CM-MODEL_TRUE
GTAGATGCTCATTCCACCTTCTATGCTTGCTTCGGCTTCATAATCCTGGGAATGACGCAGAGCCAATTTGAGGTGCCTATCGTCCAACTCCAGATGAAGATGCAAATCTCCATCGGGCTTTCCGGACATAACGTTGAGTGAGGCACCATTCTGTTGTCTGACAGACCTGATGTTTTCAACGCTTACCGTTTATCGGTAAGCGTTTTT
>gi|908301814|gb|CP012165.1|:187348-187550 Enterobacter cloacae strain 34978, complete genome-p.c.VAL:88.94%-taxID:550-CM-MODEL_TRUE
GTAGATGCTCATTCCATCTCTTATGTTCGCCTTAAGGCCTCATAAACTCAGGAATGACGCAGAGCCGTTTACGGTGCTTATCGTCCACTGACAGATGTCGCTTCGGCCTCATCAGACACCATGGACACAACGTTGAGTGAAGCACCAAATATGTTGTCTTACAGACCTGTTTTAACGCCTGCTTTTATAGCAGGCGTTTTTTT
>gi|604167706|gb|CP007385.1|:4012065-4012272 Salmonella enterica subsp. enterica serovar Enteritidis str. EC20121970 genome-p.c.VAL:86.94%-taxID:1412582-CM-MODEL_TRUE
GTAGATGCTCATTCCATCTCTTATGTTCGCCTTCTGGCCTCATAAACTCAGGAATGATGCAGAGCCGTTTACGGTGCTTATCGTCCACTGACAGATGTCGCTTACGCCTCATCAAACACCCTGGACACAACGTTGAGTGAAGCACCCCTTTATGTTGTCATACAGACCTGTTTTGACGCCTGCCCCTTAACCGGGCAGGCGTTTTTTT
>gi|603039835|gb|CP007304.1|:4012055-4012262 Salmonella enterica subsp. enterica serovar Enteritidis str. SA20093538 genome-p.c.VAL:86.94%-taxID:1412522-CM-MODEL_TRUE
GTAGATGCTCATTCCATCTCTTATGTTCGCCTTCTGGCCTCATAAACTCAGGAATGATGCAGAGCCGTTTACGGTGCTTATCGTCCACTGACAGATGTCGCTTACGCCTCATCAAACACCCTGGACACAACGTTGAGTGAAGCACCCCTTTATGTTGTCATACAGACCTGTTTTGACGCCTGCCCCTTAACCGGGCAGGCGTTTTTTT
>gi|675096362|gb|CP004057.1|:4009017-4009223 Shigella flexneri Shi06HN006, complete genome-p.c.VAL:100.0%-taxID:1282358-CM-MODEL_TRUE
GTAGATGCTCATTCCATCTCTTATGTTCGCCTTAGTGCCTCATAAACTCCGGAATGACGCAGAGCCGTTTACGGTGCTTATCGTCCACTGACAGATGTCGCTTATGCCTCATCAGACACCATGGACACAACGTTGAGTGAAGCACCCACTTGTTGTCATACAGACCTGTTTTAACGCCTGCTCCGTAATAAGAGCAGGCGTTTTTTT
>gi|602872019|gb|CP007279.1|:4012036-4012243 Salmonella enterica subsp. enterica serovar Enteritidis str. SA19943269 genome-p.c.VAL:86.94%-taxID:1412494-CM-MODEL_TRUE
GTAGATGCTCATTCCATCTCTTATGTTCGCCTTCTGGCCTCATAAACTCAGGAATGATGCAGAGCCGTTTACGGTGCTTATCGTCCACTGACAGATGTCGCTTACGCCTCATCAAACACCCTGGACACAACGTTGAGTGAAGCACCCCTTTATGTTGTCATACAGACCTGTTTTGACGCCTGCCCCTTAACCGGGCAGGCGTTTTTTT
>gi|603288859|gb|CP007420.1|:3964088-3964295 Salmonella enterica subsp. enterica serovar Enteritidis str. EC20100103, complete genome-p.c.VAL:86.94%-taxID:1412458-CM-MODEL_TRUE
GTAGATGCTCATTCCATCTCTTATGTTCGCCTTCTGGCCTCATAAACTCAGGAATGATGCAGAGCCGTTTACGGTGCTTATCGTCCACTGACAGATGTCGCTTACGCCTCATCAAACACCCTGGACACAACGTTGAGTGAAGCACCCCTTTATGTTGTCATACAGACCTGTTTTGACGCCTGCCCCTTAACCGGGCAGGCGTTTTTTT
>gi|402539130|gb|CP003785.1|:c5187688-5187478 Klebsiella pneumoniae subsp. pneumoniae 1084, complete genome-p.c.VAL:86.61%-taxID:1193292-CM-MODEL_TRUE
GTAGATGCTCATTCCATCTCTTATGTTCGCCTTCGTGCCTCATAAACTCCGGAATGATGCAGAGCCGTTCTTACGGTGCTTATCGTCCACTGACAGATGTCGCATTTATGCCTCATCAAACACCATGGACATTACGTTGAGTGAAGCACCCAATTTGTTGTCAAACAGACCTGTTTTAACGCCTGCCCTGATTTCAGCGCAGGCGTTTTTT
>gi|222031834|emb|CU651637.1|:4031586-4031792 Escherichia coli LF82 chromosome, complete sequence-p.c.VAL:100.0%-taxID:591946-CM-MODEL_TRUE
GTAGATGCTCATTCCATCTCTTATGTTCGCCTTAGTGCCTCATAAACTCCGGAATGACGCAGAGCCGTTTACGGTGCTTATCGTCCACTGACAGATGTCGCTTATGCCTCATCAGACACCATGGACACAACGTTGAGTGAAGCACCCACTTGTTGTCATACAGACCTGTTTTAACGCCTGCTCCGTAATAAGAGCAGGCGTTTTTTT
>gi|747137039|gb|CP009049.1|:4539352-4539559 Salmonella enterica subsp. enterica serovar Paratyphi A strain CMCC 50973, complete genome-p.c.VAL:86.94%-taxID:54388-CM-MODEL_TRUE
GTAGATGCTCATTCCATCTCTTATGTTCGCCTTCTGGCCTCATAAACTCAGGAATGATGCAGAGCCGTTTACGGTGCTTATCGTCCACTGACAGATGTCGCTTACGCCTCATCAAACACCCTGGACACAACGTTGAGTGAAGCACCCCTTTATGTTGTCATACAGACCTGTTTTGACGCCTGCCCCTTAACCGGGCAGGCGTTTTTTT
>gi|612150118|gb|CP007546.1|:4094496-4094698 Enterobacter asburiae L1, complete genome-p.c.VAL:88.94%-taxID:1421338-CM-MODEL_TRUE
GTAGATGCTCATTCCATCTCTTATGTTCGCCTTAGTGCCTCATAAACTCAGGAATGACGCAGAGCCATTTACGGTGCTTATCGTCCACTGACAGATGTCGCTTCGGCCTCATCAGACACCATGGACACAACGTTGAGTGAAGCACCAAATATGTTGTCTTACAGACCTGTTTTAACGCCTGCTTTTATAGCAGGCGTTTTTTT
>gi|122087364|emb|AM286415.1|:218914-219137 Yersinia enterocolitica subsp. enterocolitica 8081 complete genome-p.c.VAL:64.5%-taxID:393305-CM-MODEL_TRUE
GTAGATGCTCATCCCACTTATTATGATAGCCTGGTTTTTATAGCCAATTTAGCTTCATAAACCCAGGGATGACGCAGAGCCGATTTTAGGGTGCCTATTGTCCATGTAAACGATGTTGAATATCTTCATCACATACCGGGCATAACGTTGAGTGAGGCACCGACATTGTTGTCTGTAGACCTGAAAATTTCAGACGCTTGCCCTTATCGGCAAGCGTTTTTTTT
>gi|675819075|emb|LM995638.1|:39595-39801 Escherichia coli genome assembly FHI23, scaffold scaffold-19_contig-13.0_1_111510_[organism:Escherichia-p.c.VAL:100.0%-taxID:562-CM-MODEL_TRUE
GTAGATGCTCATTCCATCTCTTATGTTCGCCTTAGTGCCTCATAAACTCCGGAATGACGCAGAGCCGTTTACGGTGCTTATCGTCCACTGACAGATGTCGCTTATGCCTCATCAGACACCATGGACACAACGTTGAGTGAAGCACCCACTTGTTGTCATACAGACCTGTTTTAACGCCTGCTCCGTAATAAGAGCAGGCGTTTTTTT
>gi|749145882|gb|CP010523.1|:3336619-3336830 Klebsiella variicola strain DSM 15968, complete genome-p.c.VAL:87.05%-taxID:244366-CM-MODEL_TRUE
GTAGATGCTCATTCCATCTCTTATGTTCGCCTTCGTGCCTCATAAACTCCGGAATGATGCAGAGCCGTTCTTACGGTGCTTATCGTCCACTGACAGATGTCGCATTTATGCCTCATCAAACACCATGGACATTACGTTGAGTGAAGCACCCAATTTGTTGTCAAACAGACCTGTTTTAACGCCTGCCCTGATTTCAGCGCAGGCGTTTTTTT
>gi|312944605|gb|CP001855.1|:4006645-4006851 Escherichia coli O83:H1 str. NRG 857C, complete genome-p.c.VAL:100.0%-taxID:685038-CM-MODEL_TRUE
GTAGATGCTCATTCCATCTCTTATGTTCGCCTTAGTGCCTCATAAACTCCGGAATGACGCAGAGCCGTTTACGGTGCTTATCGTCCACTGACAGATGTCGCTTATGCCTCATCAGACACCATGGACACAACGTTGAGTGAAGCACCCACTTGTTGTCATACAGACCTGTTTTAACGCCTGCTCCGTAATAAGAGCAGGCGTTTTTTT
>gi|686507741|gb|CP006693.1|:c3617934-3617727 Salmonella enterica subsp. arizonae serovar 62:z36:- str. RKS2983, complete genome-p.c.VAL:86.1%-taxID:1386967-CM-MODEL_TRUE
GTAGATGCTCATTCCATCTCTTATGCTCGCCTTTTGGCCTCATAAACTCAGGAATGATGCAGAGCCGTTTACGGTGCTTATCGTCCACTGACAGATGTCGCTTACGCCTCATCAAACACCCTGGACACAACGTTGAGTGAAGCACCCCTTTATGTTGTCATACAGACCTGTTTTGACGCCTGCCCCTTAACCGGGCAGGCGTTTTTTT
>gi|603255572|gb|CP007423.1|:4012002-4012209 Salmonella enterica subsp. enterica serovar Enteritidis str. EC20130347 genome-p.c.VAL:86.94%-taxID:1412590-CM-MODEL_TRUE
GTAGATGCTCATTCCATCTCTTATGTTCGCCTTCTGGCCTCATAAACTCAGGAATGATGCAGAGCCGTTTACGGTGCTTATCGTCCACTGACAGATGTCGCTTACGCCTCATCAAACACCCTGGACACAACGTTGAGTGAAGCACCCCTTTATGTTGTCATACAGACCTGTTTTGACGCCTGCCCCTTAACCGGGCAGGCGTTTTTTT
>gi|914845112|gb|CP012349.1|:c4725518-4725311 Salmonella enterica subsp. enterica serovar Sloterdijk str. ATCC 15791, complete genome-p.c.VAL:86.94%-taxID:938141-CM-MODEL_TRUE
GTAGATGCTCATTCCATCTCTTATGTTCGCCTTCTGGCCTCATAAACTCAGGAATGATGCAGAGCCGTTTACGGTGCTTATCGTCCACTGACAGATGTCGCTTACGCCTCATCAAACACCCTGGACACAACGTTGAGTGAAGCACCCCTTTATGTTGTCATACAGACCTGTTTTGACGCCTGCCCCTTAACCGGGCAGGCGTTTTTTT
>gi|604395266|gb|CP007468.1|:c4574072-4573865 Salmonella enterica subsp. enterica serovar Enteritidis str. SA20094177, complete genome-p.c.VAL:86.94%-taxID:1412479-CM-MODEL_TRUE
GTAGATGCTCATTCCATCTCTTATGTTCGCCTTCTGGCCTCATAAACTCAGGAATGATGCAGAGCCGTTTACGGTGCTTATCGTCCACTGACAGATGTCGCTTACGCCTCATCAAACACCCTGGACACAACGTTGAGTGAAGCACCCCTTTATGTTGTCATACAGACCTGTTTTGACGCCTGCCCCTTAACCGGGCAGGCGTTTTTTT
>gi|612156087|gb|CP004887.1|:c475179-474975 Klebsiella oxytoca HKOPL1, complete genome-p.c.VAL:64.14%-taxID:1308980-CM-MODEL_TRUE
GTAGATGCTCATTCCATCTCTTATGTTCGCCTTAGTGCCTCATAAACTCAGGAATGATGCAGAGCCGTTTTACGGTGCTTATCGTCCACTGACAGATGTCGCATTTTATATGCTAAATCATTCATGATGTGTCGAGACGGCCAGCACGGGAATCCCCCCGGAGCTTACAAAGGTAAGTGACTGGGGTGAGCGTGTGCAGCCAACG
>gi|291197582|emb|FN666575.1|:218840-219044 Erwinia amylovora ATCC 49946 chromosomal sequence-p.c.VAL:61.57%-taxID:716540-CM-MODEL_TRUE
GTAGATGCTCATTCCATCTCTTATGTGGGCGCAAGCGGCATAAACCGGGGAATGACGCAGAGCCATTACGGTACCTGTTGTCCAACCAGCCAATATGGTTCACGCCTTATTGGATTATCGGACAAAACGTTGAGTCGGGTACCCATCGGTTGTCTTGACCGACCTGATATTGACACCTGCCAACCGGCAGGTTTTTTTTCGTCGG
>gi|675819574|emb|LM996137.1|:42849-43055 Escherichia coli genome assembly FHI40, scaffold scaffold-6_contig-10.2_27735_87813_[organism:Escherichia-p.c.VAL:100.0%-taxID:562-CM-MODEL_TRUE
GTAGATGCTCATTCCATCTCTTATGTTCGCCTTAGTGCCTCATAAACTCCGGAATGACGCAGAGCCGTTTACGGTGCTTATCGTCCACTGACAGATGTCGCTTATGCCTCATCAGACACCATGGACACAACGTTGAGTGAAGCACCCACTTGTTGTCATACAGACCTGTTTTAACGCCTGCTCCGTAATAAGAGCAGGCGTTTTTTT
>gi|755451319|gb|CP010067.1|:4174379-4174604 Yersinia pseudotuberculosis str. PA3606, complete genome-p.c.VAL:62.78%-taxID:748672-CM-MODEL_TRUE
GTAGATGCTCATCCCACTTATTATGACAGCTTGGCCATTAAGGCTAATTTAGCTTCATAAACCCAGGGATGACGCAGAGCCGATTTTAGAGTGCCTATTGTCCATGTAACCGATGTTGAGTAATGTCATCACATACCGGGCATAACGTTGAGTGAGGCACTGATATTGTTGTCTATCGACCTGAAAATTTTAGACACTTGCCCTTTTCGGCAAGTGTTTTTTTTTG
>gi|752304383|gb|CP010344.1|:4136555-4136761 Escherichia coli ECC-1470, complete genome-p.c.VAL:100.0%-taxID:758831-CM-MODEL_TRUE
GTAGATGCTCATTCCATCTCTTATGTTCGCCTTAGTGCCTCATAAACTCCGGAATGACGCAGAGCCGTTTACGGTGCTTATCGTCCACTGACAGATGTCGCTTATGCCTCATCAGACACCATGGACACAACGTTGAGTGAAGCACCCACTTGTTGTCATACAGACCTGTTTTAACGCCTGCTCCGTAATAAGAGCAGGCGTTTTTTT
>gi|603811251|gb|CP007308.1|:4012056-4012263 Salmonella enterica subsp. enterica serovar Enteritidis str. SA20093950 genome-p.c.VAL:86.94%-taxID:1412519-CM-MODEL_TRUE
GTAGATGCTCATTCCATCTCTTATGTTCGCCTTCTGGCCTCATAAACTCAGGAATGATGCAGAGCCGTTTACGGTGCTTATCGTCCACTGACAGATGTCGCTTACGCCTCATCAAACACCCTGGACACAACGTTGAGTGAAGCACCCCTTTATGTTGTCATACAGACCTGTTTTGACGCCTGCCCCTTAACCGGGCAGGCGTTTTTTT
>gi|828983113|gb|CP011657.1|:c2820922-2820718 Citrobacter freundii strain CAV1741, complete genome-p.c.VAL:85.59%-taxID:546-CM-MODEL_TRUE
GTAGATGCTCATTCCATCTCTTATGTTCGCCCTCTGGCCTCATAAACTCAGGAATGATGCAGAGCCATTTACGGTGCTTATCGTCCACAGACAGATGTCGCGTAGCCTCATCAAACACCATGGACATAACGTTGAGTGAAGCACCCATTTATGTTGTCATACAGACCTGTTTAACGCCTGCTCCTTACCGAGCGGGCGTTTTTTT
>gi|828966150|gb|CP011642.1|:c2397129-2396924 Serratia marcescens strain CAV1492, complete genome-p.c.VAL:69.26%-taxID:615-CM-MODEL_TRUE
GTAGATGCTCATTCCACTTCTTATGTTCGCCTTAAGGCCTCATAAACCCTGGGAATGACGCAGAGCCGATTTAGGGTGCCTATCGCCCACGAGAACGATGACTAACCCGTCATCACGCTCAGGGCAGAACGTTGAGTGAGGCACCGCCCCTGTTGTCCTAGACCTGATTGCTTCTTTATACACTTGCCCTGCGGCAAGTGTTTTTT
>gi|603851410|gb|CP007311.1|:4012050-4012257 Salmonella enterica subsp. enterica serovar Enteritidis str. SA20094350 genome-p.c.VAL:86.94%-taxID:1412504-CM-MODEL_TRUE
GTAGATGCTCATTCCATCTCTTATGTTCGCCTTCTGGCCTCATAAACTCAGGAATGATGCAGAGCCGTTTACGGTGCTTATCGTCCACTGACAGATGTCGCTTACGCCTCATCAAACACCCTGGACACAACGTTGAGTGAAGCACCCCTTTATGTTGTCATACAGACCTGTTTTGACGCCTGCCCCTTAACCGGGCAGGCGTTTTTTT
>gi|603158874|gb|CP007317.1|:4012051-4012258 Salmonella enterica subsp. enterica serovar Enteritidis str. SA20094803 genome-p.c.VAL:86.94%-taxID:1412503-CM-MODEL_TRUE
GTAGATGCTCATTCCATCTCTTATGTTCGCCTTCTGGCCTCATAAACTCAGGAATGATGCAGAGCCGTTTACGGTGCTTATCGTCCACTGACAGATGTCGCTTACGCCTCATCAAACACCCTGGACACAACGTTGAGTGAAGCACCCCTTTATGTTGTCATACAGACCTGTTTTGACGCCTGCCCCTTAACCGGGCAGGCGTTTTTTT
>gi|523795581|gb|CP004086.1|:1085251-1085458 Salmonella enterica subsp. enterica serovar Heidelberg str. 41578, complete genome-p.c.VAL:86.94%-taxID:1124936-CM-MODEL_TRUE
GTAGATGCTCATTCCATCTCTTATGTTCGCCTTCTGGCCTCATAAACTCAGGAATGATGCAGAGCCGTTTACGGTGCTTATCGTCCACTGACAGATGTCGCTTACGCCTCATCAAACACCCTGGACACAACGTTGAGTGAAGCACCCCTTTATGTTGTCATACAGACCTGTTTTGACGCCTGCCCCTTAACCGGGCAGGCGTTTTTTT
>gi|723234405|gb|CP009863.1|:159578-159789 Klebsiella pneumoniae subsp. pneumoniae strain KPNIH29, complete genome-p.c.VAL:87.05%-taxID:72407-CM-MODEL_TRUE
GTAGATGCTCATTCCATCTCTTATGTTCGCCTTCGTGCCTCATAAACTCCGGAATGATGCAGAGCCGTTCTTACGGTGCTTATCGTCCACTGACAGATGTCGCATTTATGCCTCATCAAACACCATGGACATTACGTTGAGTGAAGCACCCAATTTGTTGTCAAACAGACCTGTTTTAACGCCTGCCCTGATTTCAGCGCAGGCGTTTTTTT
>gi|455418716|gb|CP004345.1|:1913156-1913355 Morganella morganii subsp. morganii KT, complete genome-p.c.VAL:52.43%-taxID:1124991-CM-MODEL_TRUE
AATTTTTTATGTCGGCCCGCACTATGGCGGAAACATGCCACATAAGCCCGGGAATGATGCCAGAGTAAGGTGCCTACCGTCCGTTAATACCGATAACTGCGCAAGCTTTATCAGACACAGGGCGACACGTTGAGTGAGGCACCACCTTAATCTCACTGACGGGACGGCAGGAAACTGTCGTCCCGTCATCATTTTATACC
>gi|485080253|gb|CP002099.1|:c3464983-3464776 Salmonella enterica subsp. enterica serovar Typhi str. Ty21a, complete genome-p.c.VAL:86.94%-taxID:527001-CM-MODEL_TRUE
GTAGATGCTCATTCCATCTCTTATGTTCGCCTTCTGGCCTCATAAACTCAGGAATGATGCAGAGCCGTTTACGGTGCTTATCGTCCACTGACAGATGTCGCTTACGCCTCATCAAACACCCTGGACACAACGTTGAGTGAAGCACCCCTTTATGTTGTCATACAGACCTGTTTTGACGCCTGCCCCTTAACCGGGCAGGCGTTTTTTT
>gi|695936535|gb|CP009578.1|:4634608-4634814 Escherichia coli FAP1 genome-p.c.VAL:99.04%-taxID:1412834-CM-MODEL_TRUE
GTAGATGCTCATTCCATCTCTTATGTTCGCCTTAGTGCCTCATAAACTCCGGAATGACGCAGAGCCGTTTACGGTGCTTATCGTCCACTGACAGATGTCGCTTATGCCTCATCAGACACCATGGACACAACGTTGAGTGAAGCACCCACTTGTTGTCATACAGACCTGTTTTAACGCCTGTTCCGTAATAAGAGCAGGCGTTTTTTT
>gi|603748598|gb|CP007323.1|:4012189-4012396 Salmonella enterica subsp. enterica serovar Enteritidis str. EC20110222 genome-p.c.VAL:86.94%-taxID:1412456-CM-MODEL_TRUE
GTAGATGCTCATTCCATCTCTTATGTTCGCCTTCTGGCCTCATAAACTCAGGAATGATGCAGAGCCGTTTACGGTGCTTATCGTCCACTGACAGATGTCGCTTACGCCTCATCAAACACCCTGGACACAACGTTGAGTGAAGCACCCCTTTATGTTGTCATACAGACCTGTTTTGACGCCTGCCCCTTAACCGGGCAGGCGTTTTTTT
>gi|808728347|gb|CP010444.1|:104699-104905 Escherichia coli K-12 strain ER3475, complete genome-p.c.VAL:100.0%-taxID:83333-CM-MODEL_TRUE
GTAGATGCTCATTCCATCTCTTATGTTCGCCTTAGTGCCTCATAAACTCCGGAATGACGCAGAGCCGTTTACGGTGCTTATCGTCCACTGACAGATGTCGCTTATGCCTCATCAGACACCATGGACACAACGTTGAGTGAAGCACCCACTTGTTGTCATACAGACCTGTTTTAACGCCTGCTCCGTAATAAGAGCAGGCGTTTTTTT
>gi|62126203|gb|AE017220.1|:4077443-4077650 Salmonella enterica subsp. enterica serovar Choleraesuis str. SC-B67, complete genome-p.c.VAL:86.94%-taxID:321314-CM-MODEL_TRUE
GTAGATGCTCATTCCATCTCTTATGTTCGCCTTCTGGCCTCATAAACTCAGGAATGATGCAGAGCCGTTTACGGTGCTTATCGTCCACTGACAGATGTCGCTTACGCCTCATCAAACACCCTGGACACAACGTTGAGTGAAGCACCCCTTTATGTTGTCATACAGACCTGTTTTGACGCCTGCCCCTTAACCGGGCAGGCGTTTTTTT
>gi|619729762|gb|CP007439.1|:203569-203784 Serratia plymuthica strain V4 genome-p.c.VAL:65.88%-taxID:82996-CM-MODEL_TRUE
GTAGATGCTCATTCCACCTCTTATGTTCGCCTTAGGCTTCATAAACCCTGGGAATGATGCAGAGCCGATTTAGGGTGCCTATTGTCCACCAGAACGATGACAGCGTTGCTTGCAACTGCTGACATCACACTCCGGGCATAACGTTGAGTGAGGCACCGCCCCTGTTGTCCTAGACCTGATTGCTTTTTATACACTTGCCACCGCGGCAAGTGTTTT
>gi|288887617|gb|CP001891.1|:c5261908-5261697 Klebsiella variicola At-22, complete genome-p.c.VAL:86.22%-taxID:640131-CM-MODEL_TRUE
GTAGATGCTCATTCCATCTCTTATGTTCGCCTTCGTGCCTCATAAACTCCGGAATGATGCAGAGCCGTTCTTACGGTGCTTATCGTCCACTGACAGATGTCGCATTTATGCCTCATCAAACACCATGGACATTACGTTGAGTGAAGCACCCAATTTGTTGTCAAATAGACCTGTTTTAACGCCTGCCCTGATTTCAGCGCAGGCGTTTTTTT
>gi|57158257|dbj|AP006725.1|:164420-164631 Klebsiella pneumoniae subsp. pneumoniae NTUH-K2044 DNA, complete genome-p.c.VAL:87.05%-taxID:484021-CM-MODEL_TRUE
GTAGATGCTCATTCCATCTCTTATGTTCGCCTTCGTGCCTCATAAACTCCGGAATGATGCAGAGCCGTTCTTACGGTGCTTATCGTCCACTGACAGATGTCGCATTTATGCCTCATCAAACACCATGGACATTACGTTGAGTGAAGCACCCAATTTGTTGTCAAACAGACCTGTTTTAACGCCTGCCCTGATTTCAGCGCAGGCGTTTTTTT
>gi|597512677|emb|FO834906.1|:c4854271-4854060 Klebsiella pneumoniae str. Kp52.145, chromosome, complete genome-p.c.VAL:87.05%-taxID:573-CM-MODEL_TRUE
GTAGATGCTCATTCCATCTCTTATGTTCGCCTTCGTGCCTCATAAACTCCGGAATGATGCAGAGCCGTTCTTACGGTGCTTATCGTCCACTGACAGATGTCGCATTTATGCCTCATCAAACACCATGGACATTACGTTGAGTGAAGCACCCAATTTGTTGTCAAACAGACCTGTTTTAACGCCTGCCCTGATTTCAGCGCAGGCGTTTTTTT
>gi|908258101|gb|CP006754.1|:c874943-874718 Yersinia pestis 3067, complete genome-p.c.VAL:62.78%-taxID:1345706-CM-MODEL_TRUE
GTAGATGCTCATCCCACTTATTATGACAGCTTGGCCATTAAGGCTAATTTAGCTTCATAAACCCAGGGATGACGCAGAGCCGATTTTAGAGTGCCTATTGTCCATGTAACCGATGTTGAGTAATGTCATCACATACCGGGCATAACGTTGAGTGAGGCACTGATATTGTTGTCTATCGACCTGAAAATTTTAGACACTTGCCCTTTTCGGCAAGTGTTTTTTTGTG
>gi|675819500|emb|LM996063.1|:c55802-55596 Escherichia coli genome assembly FHI43, scaffold scaffold-8_contig-9.2_69766_163694_[organism:Escherichia-p.c.VAL:100.0%-taxID:562-CM-MODEL_TRUE
GTAGATGCTCATTCCATCTCTTATGTTCGCCTTAGTGCCTCATAAACTCCGGAATGACGCAGAGCCGTTTACGGTGCTTATCGTCCACTGACAGATGTCGCTTATGCCTCATCAGACACCATGGACACAACGTTGAGTGAAGCACCCACTTGTTGTCATACAGACCTGTTTTAACGCCTGCTCCGTAATAAGAGCAGGCGTTTTTTT
>gi|604022371|gb|CP007337.1|:4012052-4012259 Salmonella enterica subsp. enterica serovar Enteritidis str. EC20120590 genome-p.c.VAL:86.94%-taxID:1412605-CM-MODEL_TRUE
GTAGATGCTCATTCCATCTCTTATGTTCGCCTTCTGGCCTCATAAACTCAGGAATGATGCAGAGCCGTTTACGGTGCTTATCGTCCACTGACAGATGTCGCTTACGCCTCATCAAACACCCTGGACACAACGTTGAGTGAAGCACCCCTTTATGTTGTCATACAGACCTGTTTTGACGCCTGCCCCTTAACCGGGCAGGCGTTTTTTT
>gi|684203917|gb|CP008928.1|:2309306-2309513 Salmonella enterica subsp. enterica serovar Enteritidis strain SEJ, complete genome-p.c.VAL:86.94%-taxID:149539-CM-MODEL_TRUE
GTAGATGCTCATTCCATCTCTTATGTTCGCCTTCTGGCCTCATAAACTCAGGAATGATGCAGAGCCGTTTACGGTGCTTATCGTCCACTGACAGATGTCGCTTACGCCTCATCAAACACCCTGGACACAACGTTGAGTGAAGCACCCCTTTATGTTGTCATACAGACCTGTTTTGACGCCTGCCCCTTAACCGGGCAGGCGTTTTTTT
>gi|333471455|gb|CP002773.1|:160646-160861 Serratia plymuthica AS9, complete genome-p.c.VAL:65.88%-taxID:768492-CM-MODEL_TRUE
GTAGATGCTCATTCCACCTCTTATGTTCGCCTTAGGCTTCATAAACCCTGGGAATGATGCAGAGCCGATTTAGGGTGCCTATTGTCCACCAGAACGATGACAGCGTTGCTTGCAACTGCTGACATCACACTCCGGGCATAACGTTGAGTGAGGCACCGCCCCTGTTGTCCTAGACCTGATTGCTTTTTTATACACTTGCCACTGCGGCAAGTGTTT
>gi|312170707|emb|FR719183.1|:35230-35434 Erwinia amylovora ATCC BAA-2158, whole genome shotgun sequence, contig 3-p.c.VAL:61.57%-taxID:889211-CM-MODEL_TRUE
GTAGATGCTCATTCCATCTCTTATGTGGGCGCAAGCGGCATAAACCGGGGAATGACGCAGAGCCATTACGGTACCTGTTGTCCAACCAGCCAATATGGTTCACGCCTTATTGGATTATCGGACAAAACGTTGAGTCGGGTACCCATCGGTTGTCTTGACCGACCTGATATTGACACCTGCCAACCGGCAGGTTTTTTTTTCGTCG
>gi|549067804|dbj|AP012551.1|:c1655360-1655161 Plautia stali symbiont DNA, complete genome-p.c.VAL:62.15%-taxID:891974-CM-MODEL_TRUE
GTAGATGCTCATTCCACCTCTTATGTTTGCGGATGCAACATAAACCTAGGAATGATGCAGAGCCCCTTACGGTATCCGTTGTCCAGCTGGCAGTAACGTGCACGCGCTACTGCAGTAAGAAGGACATTACGTTGAGTCGGATACCATCAGTTGTCTTACCTACCTGATGTTACACCTGCTTCTGGCAGGTGTTTTTTTAT
>gi|661555169|emb|LK931502.1|:3858870-3859077 Salmonella enterica subsp. enterica serovar Dublin genome assembly SC50_1, chromosome : I-p.c.VAL:86.1%-taxID:98360-CM-MODEL_TRUE
GTAGATGCTCATTCCATCTCTTATGTTCGCCTTCTGGCCTCATAAACTCAGGAATGATGCAGAGCCGTTTACGGTGCTTATCGTCCACTGACAGATGTCGCTTACGCCTCATCAAACACCCTGGACACAACGTTGAGTGAAGCACCCCTTTATGTTGTCATACAGACCTGTTTTGACGCCAGCCCCTTAACCGGGCAGGCGTTTTTTT
>gi|603071978|gb|CP007312.1|:4012037-4012244 Salmonella enterica subsp. enterica serovar Enteritidis str. SA20094352 genome-p.c.VAL:86.94%-taxID:1412491-CM-MODEL_TRUE
GTAGATGCTCATTCCATCTCTTATGTTCGCCTTCTGGCCTCATAAACTCAGGAATGATGCAGAGCCGTTTACGGTGCTTATCGTCCACTGACAGATGTCGCTTACGCCTCATCAAACACCCTGGACACAACGTTGAGTGAAGCACCCCTTTATGTTGTCATACAGACCTGTTTTGACGCCTGCCCCTTAACCGGGCAGGCGTTTTTTT
>gi|675818936|emb|LM995499.1|:c54018-53812 Escherichia coli genome assembly FHI102, scaffold scaffold-18_contig-11.0_1_92151_[organism:Escherichia-p.c.VAL:100.0%-taxID:562-CM-MODEL_TRUE
GTAGATGCTCATTCCATCTCTTATGTTCGCCTTAGTGCCTCATAAACTCCGGAATGACGCAGAGCCGTTTACGGTGCTTATCGTCCACTGACAGATGTCGCTTATGCCTCATCAGACACCATGGACACAACGTTGAGTGAAGCACCCACTTGTTGTCATACAGACCTGTTTTAACGCCTGCTCCGTAATAAGAGCAGGCGTTTTTTT
>gi|661559487|emb|FO704550.1|:340974-341185 Xenorhabdus doucetiae str. FRM16 chromosome, complete genome-p.c.VAL:61.78%-taxID:351671-CM-MODEL_TRUE
GTAGATACTCATCCTACTCCTTATGACAGCCTGTGGCTTCATAAACCTCAGGATGATGTAGAGCTGATTGTCAGTGCCTATGGTCCATGTTATAGATGAATGAGCATTCTGTCTTTTCATCGCAAACCGGACATAACGTTGAGTGAGGCACTATCCGTCTGTAGACCTGATTGTATTTATACACCTGTCTTCTTTGATAGGTGTTTTTTTTG
>gi|312910970|dbj|AP011957.1|:4246759-4246966 Salmonella enterica subsp. enterica serovar Typhimurium str. T000240 DNA, complete genome-p.c.VAL:86.94%-taxID:718274-CM-MODEL_TRUE
GTAGATGCTCATTCCATCTCTTATGTTCGCCTTCTGGCCTCATAAACTCAGGAATGATGCAGAGCCGTTTACGGTGCTTATCGTCCACTGACAGATGTCGCTTACGCCTCATCAAACACCCTGGACACAACGTTGAGTGAAGCACCCCTTTATGTTGTCATACAGACCTGTTTTGACGCCTGCCCCTTAACCGGGCAGGCGTTTTTTT
>gi|690280870|gb|CP009459.1|:c3964-3760 Cedecea neteri strain ND14a, complete genome-p.c.VAL:52.59%-taxID:158822-CM-MODEL_TRUE
GCTCATTCAATCTCTTATGTCAGCGTCTTTTCAGACAGACTACATAAACCGCCGAATGACGCACAAAAAGGTGCCTACCGTCCGATTTTTGATAAATGCCTTTCGGCTTATCATGCTCCGGGCGAAACGTTGAGTAAGGCGCCGCCTAATTCCTAAACAAAGGCAGGGTTTTTGACCCTGCCTTTGTTGTTTCCGGGAATCGCAC
>gi|690280870|gb|CP009459.1|:c4642122-4641918 Cedecea neteri strain ND14a, complete genome-p.c.VAL:52.59%-taxID:158822-CM-MODEL_TRUE
GCTCATTCAATCTCTTATGTCAGCGTCTTTTCAGACAGACTACATAAACCGCCGAATGACGCACAAAAAGGTGCCTACCGTCCGATTTTTGATAAATGCCTTTCGGCTTATCATGCTCCGGGCGAAACGTTGAGTAAGGCGCCGCCTAATTCCTAAACAAAGGCAGGGTTTTTGACCCTGCCTTTGTTGTTTCCGGGAATCGCAC
>gi|673531252|emb|LK931336.1|:136830-137034 Citrobacter koseri genome assembly PRJEB6512_assembly_1, scaffold CONTIG000001-p.c.VAL:88.13%-taxID:545-CM-MODEL_TRUE
GTAGATGCTCATTCCATCTCTTATGTTCGCCTTAGTGCCTCATAAACTCAGGAATGATGCAGAGCCGTTTACGGTGCTTATCGTCCACAGACAGATGTCGCTTACGCCTCATCAAACACCATGGACATAACGTTGAGTGAAGCACCCATTTATGTTGTCATACAGACCTGTTTTGACGCCTGCTCATTTGAGCAGGCGTTTTTTT
>gi|603526409|gb|CP007369.1|:4012001-4012208 Salmonella enterica subsp. enterica serovar Enteritidis str. EC20121671 genome-p.c.VAL:86.94%-taxID:1412565-CM-MODEL_TRUE
GTAGATGCTCATTCCATCTCTTATGTTCGCCTTCTGGCCTCATAAACTCAGGAATGATGCAGAGCCGTTTACGGTGCTTATCGTCCACTGACAGATGTCGCTTACGCCTCATCAAACACCCTGGACACAACGTTGAGTGAAGCACCCCTTTATGTTGTCATACAGACCTGTTTTGACGCCTGCCCCTTAACCGGGCAGGCGTTTTTTT
>gi|215263233|emb|FM180568.1|:4282111-4282317 Escherichia coli 0127:H6 E2348/69 complete genome, strain E2348/69-p.c.VAL:100.0%-taxID:574521-CM-MODEL_TRUE
GTAGATGCTCATTCCATCTCTTATGTTCGCCTTAGTGCCTCATAAACTCCGGAATGACGCAGAGCCGTTTACGGTGCTTATCGTCCACTGACAGATGTCGCTTATGCCTCATCAGACACCATGGACACAACGTTGAGTGAAGCACCCACTTGTTGTCATACAGACCTGTTTTAACGCCTGCTCCGTAATAAGAGCAGGCGTTTTTTT
>gi|817581666|gb|CP011322.1|:3961061-3961267 Escherichia coli strain SQ110, complete genome-p.c.VAL:100.0%-taxID:562-CM-MODEL_TRUE
GTAGATGCTCATTCCATCTCTTATGTTCGCCTTAGTGCCTCATAAACTCCGGAATGACGCAGAGCCGTTTACGGTGCTTATCGTCCACTGACAGATGTCGCTTATGCCTCATCAGACACCATGGACACAACGTTGAGTGAAGCACCCACTTGTTGTCATACAGACCTGTTTTAACGCCTGCTCCGTAATAAGAGCAGGCGTTTTTTT
>gi|675819927|emb|LM996490.1|:c50311-50105 Escherichia coli genome assembly FHI34, scaffold scaffold-21_contig-4.0_1_467096_[organism:Escherichia-p.c.VAL:100.0%-taxID:562-CM-MODEL_TRUE
GTAGATGCTCATTCCATCTCTTATGTTCGCCTTAGTGCCTCATAAACTCCGGAATGACGCAGAGCCGTTTACGGTGCTTATCGTCCACTGACAGATGTCGCTTATGCCTCATCAGACACCATGGACACAACGTTGAGTGAAGCACCCACTTGTTGTCATACAGACCTGTTTTAACGCCTGCTCCGTAATAAGAGCAGGCGTTTTTTT
>gi|169748796|gb|CP000950.1|:c4432735-4432510 Yersinia pseudotuberculosis YPIII, complete genome-p.c.VAL:62.78%-taxID:502800-CM-MODEL_TRUE
GTAGATGCTCATCCCACTTATTATGACAGCTTGGCCATTAAGGCTAATTTAGCTTCATAAACCCAGGGATGACGCAGAGCCGATTTTAGAGTGCCTATTGTCCATGTAACCGATGTTGAGTAATGTCATCACATACCGGGCATAACGTTGAGTGAGGCACTGATATTGTTGTCTATCGACCTGAAAATTTTAGACACTTGCCCTTTTCGGCAAGTGTTTTTTTTTG
>gi|672600155|gb|CP009114.1|:3673300-3673511 Klebsiella pneumoniae strain blaNDM-1, complete genome-p.c.VAL:87.05%-taxID:573-CM-MODEL_TRUE
GTAGATGCTCATTCCATCTCTTATGTTCGCCTTCGTGCCTCATAAACTCCGGAATGATGCAGAGCCGTTCTTACGGTGCTTATCGTCCACTGACAGATGTCGCATTTATGCCTCATCAAACACCATGGACATTACGTTGAGTGAAGCACCCAATTTGTTGTCAAACAGACCTGTTTTAACGCCTGCCCTGATTTCAGCGCAGGCGTTTTTTT
>gi|675820211|emb|LM996774.1|:c57415-57209 Escherichia coli genome assembly FHI82, scaffold scaffold-15_contig-14.0_1_97162_[organism:Escherichia-p.c.VAL:100.0%-taxID:562-CM-MODEL_TRUE
GTAGATGCTCATTCCATCTCTTATGTTCGCCTTAGTGCCTCATAAACTCCGGAATGACGCAGAGCCGTTTACGGTGCTTATCGTCCACTGACAGATGTCGCTTATGCCTCATCAGACACCATGGACACAACGTTGAGTGAAGCACCCACTTGTTGTCATACAGACCTGTTTTAACGCCTGCTCCGTAATAAGAGCAGGCGTTTTTTT
>gi|332341332|gb|CP002729.1|:4489367-4489573 Escherichia coli UMNK88, complete genome-p.c.VAL:100.0%-taxID:696406-CM-MODEL_TRUE
GTAGATGCTCATTCCATCTCTTATGTTCGCCTTAGTGCCTCATAAACTCCGGAATGACGCAGAGCCGTTTACGGTGCTTATCGTCCACTGACAGATGTCGCTTATGCCTCATCAGACACCATGGACACAACGTTGAGTGAAGCACCCACTTGTTGTCATACAGACCTGTTTTAACGCCTGCTCCGTAATAAGAGCAGGCGTTTTTTT
>gi|604059751|gb|CP007356.1|:4012047-4012254 Salmonella enterica subsp. enterica serovar Enteritidis str. EC20100089 genome-p.c.VAL:86.94%-taxID:1412599-CM-MODEL_TRUE
GTAGATGCTCATTCCATCTCTTATGTTCGCCTTCTGGCCTCATAAACTCAGGAATGATGCAGAGCCGTTTACGGTGCTTATCGTCCACTGACAGATGTCGCTTACGCCTCATCAAACACCCTGGACACAACGTTGAGTGAAGCACCCCTTTATGTTGTCATACAGACCTGTTTTGACGCCTGCCCCTTAACCGGGCAGGCGTTTTTTT
>gi|16445344|gb|AE006468.1|:4141647-4141854 Salmonella enterica subsp. enterica serovar Typhimurium str. LT2, complete genome-p.c.VAL:86.94%-taxID:99287-CM-MODEL_TRUE
GTAGATGCTCATTCCATCTCTTATGTTCGCCTTCTGGCCTCATAAACTCAGGAATGATGCAGAGCCGTTTACGGTGCTTATCGTCCACTGACAGATGTCGCTTACGCCTCATCAAACACCCTGGACACAACGTTGAGTGAAGCACCCCTTTATGTTGTCATACAGACCTGTTTTGACGCCTGCCCCTTAACCGGGCAGGCGTTTTTTT
>gi|914835508|gb|CP012347.1|:c4443519-4443312 Salmonella enterica subsp. enterica serovar Pullorum str. ATCC 9120, complete genome-p.c.VAL:86.1%-taxID:1029979-CM-MODEL_TRUE
GTAGATGCTCATTCCATCTCTTATGTTCGCCTTCTGGCCTCATAAACTCAGGAATGATGCAGAGCCGTTTACGGTGCTTATCGTCCACTGACAGATGTCGCTTACGTCTCATCAAACACCCTGGACACAACGTTGAGTGAAGCACCCCTTTATGTTGTCATACAGACCTGTTTTGACGCCTGCCCCTTAACCGGGCAGGCGTTTTTTT
>gi|689257448|gb|CP009450.1|:1049212-1049414 Pluralibacter gergoviae strain FB2, complete genome-p.c.VAL:82.22%-taxID:61647-CM-MODEL_TRUE
GTAGATGCTCATTCCATCTCTTATGTTCGCGCAAGCCTCATAAACTCCGGAATGATGCAGAGCCATTTGCGGTGCTTATCGTCCACTGACAGATGTCGCTTCGGCCTCATCAGACACCATGGACATAACGTTGAGTGAAGCACCTTTTGTTGTCAAAACGACCTGTTTAACGCCTGCGCTGGCTTCAGCGCAGGCGTTTTTTT
>gi|689257448|gb|CP009450.1|:2244662-2244866 Pluralibacter gergoviae strain FB2, complete genome-p.c.VAL:57.25%-taxID:61647-CM-MODEL_TRUE
CATAATACAGCGCAGTGGCTCATTCACCCTCTTATGTCAGCCCCTTCGGGACGCGCTACATAAACTTCGAATGACGCACAACAAGGTGCCTGCCGTCCAGCTTCTGATATCAGCTCTGCTCTATCAGCCACCGGGCGAAACGTTGAGTTAGGCACCGCCTTATTGCATAACAGCGCCGGGTTTACGCCCGGCGTTGTTGTATCTG
>gi|660550561|gb|CP008700.1|:2387947-2388158 Klebsiella pneumoniae subsp. pneumoniae KP5-1, complete genome-p.c.VAL:87.05%-taxID:1199150-CM-MODEL_TRUE
GTAGATGCTCATTCCATCTCTTATGTTCGCCTTCGTGCCTCATAAACTCCGGAATGATGCAGAGCCGTTCTTACGGTGCTTATCGTCCACTGACAGATGTCGCATTTATGCCTCATCAAACACCATGGACATTACGTTGAGTGAAGCACCCAATTTGTTGTCAAACAGACCTGTTTTAACGCCTGCCCTGATTTCAGCGCAGGCGTTTTTTT
>gi|924328937|gb|CP012266.1|:285063-285267 Cronobacter dublinensis subsp. dublinensis LMG 23823, complete genome-p.c.VAL:78.35%-taxID:1159554-CM-MODEL_TRUE
GTAGATGCTCATTCCATCTCTTATGTTTGCTCAGGCTTCATAAACCCGGGAATGATGCAGAGCCGTTTACGGTGCTTATCGTCCACAGACAGATGTCGCTTCGGCCTCATCAAACACCATGGACATAACGTTGAGTGAAGCACCACATTTGTTGTCAAACAGACCTGTTTTAGTACCTGCCTTCGGGCAGGTATTTTTTTGTCTG
>gi|406775301|gb|CP003297.1|:c5146904-5146698 Escherichia coli O104:H4 str. 2009EL-2050, complete genome-p.c.VAL:100.0%-taxID:1134782-CM-MODEL_TRUE
GTAGATGCTCATTCCATCTCTTATGTTCGCCTTAGTGCCTCATAAACTCCGGAATGACGCAGAGCCGTTTACGGTGCTTATCGTCCACTGACAGATGTCGCTTATGCCTCATCAGACACCATGGACACAACGTTGAGTGAAGCACCCACTTGTTGTCATACAGACCTGTTTTAACGCCTGCTCCGTAATAAGAGCAGGCGTTTTTTT
>gi|682093565|gb|CP009088.1|:4004193-4004400 Salmonella enterica subsp. enterica serovar Enteritidis strain OLF-SE6-00219-16, complete genome-p.c.VAL:86.94%-taxID:149539-CM-MODEL_TRUE
GTAGATGCTCATTCCATCTCTTATGTTCGCCTTCTGGCCTCATAAACTCAGGAATGATGCAGAGCCGTTTACGGTGCTTATCGTCCACTGACAGATGTCGCTTACGCCTCATCAAACACCCTGGACACAACGTTGAGTGAAGCACCCCTTTATGTTGTCATACAGACCTGTTTTGACGCCTGCCCCTTAACCGGGCAGGCGTTTTTTT
>gi|700334450|gb|CP009706.1|:367261-367472 Hafnia alvei FB1, complete genome-p.c.VAL:63.67%-taxID:1453496-CM-MODEL_TRUE
GTAGATGCTCATTCACCTCCTTATGTTTGCGAAAGCTTCATAAACCTCCGAATGATGCAGAGCCAATTTACGGTGTCTATTGTCCGATTCTGATGATAGTGGTCTTGACCCTTCATCAAGCTACGGGCGTAACGTTGAGTGAGACACCAATCAGTTGTCCTAAGATCTGATTGTCCTTTTAGACACTTGCCTTTTGGCAGGTGTTTTTTTTT
[truncated: 646,509 more chars]
