# Supplementary material for: GLASSgo – Automated and Reliable Detection of sRNA Homologs From a Single Input Sequence
Source: Front Genet. 2018 Apr 17;9:124. doi: 10.3389/fgene.2018.00124 (PMC5913331; doi:10.3389/fgene.2018.00124)
Supplement: DATASHEET S1 — This zip folder contains four subfolders ‘main_test_cases-0_raw_data’, ‘main_test_cases-1_cm_evaluated_raw_data’, ‘additional_test_cases-0_raw_data’ and ‘additional_test_cases-1_cm_evaluated_raw_data’. In each folder with the prefix ‘main_test_cases’, there are three files, one represents the BLAST analysis, one the GLASSgo analysis and one the RNAlien analysis. Instead, the folders with the prefix ‘additional_test_cases’ contain only one file. All files have the same underlying data format. Each sub result starts with its relating RFAM ID, e.g., ‘#RF00111’ followed by the data in FASTA format. The first entry after the given RFAM ID represents the query sequence. This sequence was used to perform the search/prediction and at the end of an FASTA header, the taxonomic ID was introduced for the BLAST, GLASSgo as well as the additional test cases. For the GLASSgo, RNAlien/CMscan as well as the additional test cases, the pairwise sequence identity related to the query sequence is available, e.g., ‘p.c.VAL:98.02%’. All files in the ‘∗-0_raw_data’ folder are unfiltered and represents the search/prediction results, containing false as well as true positives. The files in folder ‘∗-1_cm_evaluated_raw_data’ were evaluated with cmscan and each sequence was either classified as TP (CM-MODEL_TRUE) or as FP (CM-MODEL_FALSE). [file Data_Sheet_1.ZIP › Supplementary_Dataset_1/main_test_cases-0_raw_data/RNAlien-cmsearch.txt]

#RF00034
>Proteobacteria
ACGGTTATAAATCAACATATTGATTTATAAGCATGGAAATCCCCTGAGTGAAACAACGAATTGCTGTGTGTAGTCTTTGCCCATCTCCCACGATGGGCTTTTTTTTAA
>gb|FM180568.1|:1841796-1841904 Escherichia coli 0127H6 E2348/69 complete genome, strain E2348/69-!(significant)|RFAM_PROOFED
CACGGTTATAAATCAACATATTGATTTATAAGCATGGAAATCCCCTGAGTGAAACAACGAATTGCTGTGTGTAGTCTTTGCCCATCTCCCACGATGGGCTTTTTTTTAA
>gb|CP006048.1|:2114004-2114112 Salmonella enterica subsp. enterica serovar Typhimurium var. 5- str. CFSAN001921, complete genome-!(significant)
CACGGTTATAAATCAACACATTGATTTATAAGCATGGAAATCCCCTGAGTGAAACAACGAATTGCTGTGTGTAGTCTTTGCCCGTCTCCTACGATGGGCTTTTTTTTTA
>gb|CP009854.1|:c1887789-1887681 Enterobacter cloacae strain ECNIH5, complete genome-!(significant)
CACGGTTATAAATCAACACCTTGATTTATAAGCATGGAAATCCCCTGAGTGAAACAACGAATTGCTGTGTGTAGTCTTTGCCCATCTCCCACGATGGGCTTTTTTTTTA
>gb|CP007401.1|:1784269-1784377 Salmonella enterica subsp. enterica serovar Enteritidis str. EC20120738 genome-!(significant)
CACGGTTATAAATCAACACATTGATTTATAAGCATGGAAATCCCCTGAGTGAAACAACGAATTGCTGTGTGTAGTCTTTGCCCGTCTCCTACGATGGGCTTTTTTTTTA
>gb|CP010442.1|:2566740-2566848 Escherichia coli K-12 strain ER3466, complete genome-!(significant)
CACGGTTATAAATCAACATATTGATTTATAAGCATGGAAATCCCCTGAGTGAAACAACGAATTGCTGTGTGTAGTCTTTGCCCATCTCCCACGATGGGCTTTTTTTTAA
>gb|CP012514.1|:c1401987-1401879 Salmonella enterica subsp. enterica serovar Thompson strain RM1986, complete genome-!(significant)
CACGGTTATAAATCAACACATTGATTTATAAGCATGGAAATCCCCTGAGTGAAACAACGAATTGCTGTGTGTAGTCTTTGCCCGTCTCCTACGATGGGCTTTTTTTTAA
>gb|CP009049.1|:2181599-2181707 Salmonella enterica subsp. enterica serovar Paratyphi A strain CMCC 50973, complete genome-!(significant)
CACGGTTATAAATCAACACATTGATTTATAAGCATGGAAATCCCCTGAGTGAAACAACGAATTGCTGTGTGTAGTCTTTGCCCGTCTCCTACGATGGGCTTTTTTTTTA
>gb|CP007345.1|:1784268-1784376 Salmonella enterica subsp. enterica serovar Enteritidis str. EC20120219 genome-!(significant)
CACGGTTATAAATCAACACATTGATTTATAAGCATGGAAATCCCCTGAGTGAAACAACGAATTGCTGTGTGTAGTCTTTGCCCGTCTCCTACGATGGGCTTTTTTTTTA
>gb|CP006602.1|:c2691553-2691445 Salmonella enterica subsp. enterica serovar Typhimurium str. 08-1736, complete genome-!(significant)
CACGGTTATAAATCAACACATTGATTTATAAGCATGGAAATCCCCTGAGTGAAACAACGAATTGCTGTGTGTAGTCTTTGCCCGTCTCCTACGATGGGCTTTTTTTTTA
>gb|CP012554.1|:649104-649212 Citrobacter freundii strain P10159, complete genome-!(significant)
CATGGCTTTAGATCAACACATTGATTTATAAGCATGGAAATCCCCTGAGTGAAACAACGAATTGCTGTGTGTAGTCTTTGCCCATCTCCCACGATGGGCTTTTTTTTGT
>gb|LM996120.1|:407868-407976 Escherichia coli genome assembly FHI14, scaffold scaffold-27_contig-1.1_1917_804052_[organismEscherichia-!(significant)
CACGGTTATAAATCAACATATTGATTTATAAGCATGGAAATCCCCTGAGTGAAACAACGAATTGCTGTGTGTAGTCTTTGCCCATCTCCCACGATGGGCTTTTTTTTAA
>gb|CP010445.1|:2566739-2566847 Escherichia coli K-12 strain ER3435, complete genome-!(significant)
CACGGTTATAAATCAACATATTGATTTATAAGCATGGAAATCCCCTGAGTGAAACAACGAATTGCTGTGTGTAGTCTTTGCCCATCTCCCACGATGGGCTTTTTTTTAA
>gb|CP008897.1|:c1889232-1889124 Enterobacter cloacae ECNIH3, complete genome-!(significant)
CACGGTTATAAATCAACACCTTGATTTATAAGCATGGAAATCCCCTGAGTGAAACAACGAATTGCTGTGTGTAGTCTTTGCCCATCTCCCACGATGGGCTTTTTTTTTA
>gb|LM997403.1|:c310210-310102 Escherichia coli genome assembly FHI7, scaffold scaffold-26_contig-1.0_1_722455_[organismEscherichia-!(significant)
CACGGTTATAAATCAACATATTGATTTATAAGCATGGAAATCCCCTGAGTGAAACAACGAATTGCTGTGTGTAGTCTTTGCCCATCTCCCACGATGGGCTTTTTTTTAA
>gb|CP007388.1|:1784268-1784376 Salmonella enterica subsp. enterica serovar Enteritidis str. EC20121989 genome-!(significant)
CACGGTTATAAATCAACACATTGATTTATAAGCATGGAAATCCCCTGAGTGAAACAACGAATTGCTGTGTGTAGTCTTTGCCCGTCTCCTACGATGGGCTTTTTTTTTA
>gb|CP007247.1|:1780699-1780807 Salmonella enterica subsp. enterica serovar Enteritidis str. EC20110221, complete genome-!(significant)
CACGGTTATAAATCAACACATTGATTTATAAGCATGGAAATCCCCTGAGTGAAACAACGAATTGCTGTGTGTAGTCTTTGCCCGTCTCCTACGATGGGCTTTTTTTTTA
>gb|CP001048.1|:2654791-2654900 Yersinia pseudotuberculosis PB1/+, complete genome-!(significant)|RFAM_PROOFED
AAGGCGCTTAAATAAACCATTTAATGATAGCTTATTTAAACGTCTGTGATCTAGTACATGTATTGCTGTGTGTAGTCTTTGCCTGTCACCTAAGACAGGCTTTTTTTTTT
>gb|CP012347.1|:c2092525-2092417 Salmonella enterica subsp. enterica serovar Pullorum str. ATCC 9120, complete genome-!(significant)
CACGGTTATAAATCAACACATTGATTTATAAGCATGGAAATCCCCTGAGTGAAACAACGAATTGCTGTGTGTAGTCTTTGCCCGTCTCCTACGATGGGCTTTTTTTTTT
>gb|CP007581.1|:c1426418-1426310 Salmonella enterica subsp. enterica serovar Typhimurium strain 138736, complete genome-!(significant)
CACGGTTATAAATCAACACATTGATTTATAAGCATGGAAATCCCCTGAGTGAAACAACGAATTGCTGTGTGTAGTCTTTGCCCGTCTCCTACGATGGGCTTTTTTTTTA
>gb|CP003403.1|:3079527-3079633 Rahnella aquatilis HX2, complete genome-!(significant)
TTCGGATTTCAACCCACTGATTTATATACAAGCTTCCCCCTGAGCTGGTATATCCCAAATTGCTGTGTGTAGTCTTTGCCTGTCTGCTATGACGGGCTTTTTTTTTT
>gb|CP011394.1|:c2135561-2135453 Salmonella enterica subsp. enterica serovar Enteritidis str. 18569, complete genome-!(significant)
CACGGTTATAAATCAACACATTGATTTATAAGCATGGAAATCCCCTGAGTGAAACAACGAATTGCTGTGTGTAGTCTTTGCCCGTCTCCTACGATGGGCTTTTTTTTTA
>gb|CP006608.1|:c1384956-1384848 Salmonella bongori N268-08, complete genome-!(significant)
CACGGTTATAAATCAACACATTGATTTATAAGCATGGAAATCCCCTGAGTGAAACAACGAATTGCTGTGTGTAGTCTTTGCCCGTCTCCTACGATGGGCTTTTTTTTTG
>gb|CP007378.1|:1784269-1784377 Salmonella enterica subsp. enterica serovar Enteritidis str. EC20120968 genome-!(significant)
CACGGTTATAAATCAACACATTGATTTATAAGCATGGAAATCCCCTGAGTGAAACAACGAATTGCTGTGTGTAGTCTTTGCCCGTCTCCTACGATGGGCTTTTTTTTTA
>gb|CP009458.1|:c3080557-3080450 Cedecea neteri strain M006, complete genome-!(significant)
CACGGTTATGAATCAACACGTTGATTTATAAACATCGAAATCCCCTGAGTGAAACAACGAATTGCTGTGTGTAGTCTTTGCCCATCTTGAAGATGGGCTTTTTTTTAT
>gb|AM942759.1|:1502024-1502117 Proteus mirabilis strain HI4320, complete genome-!(significant)
TATTTTATTAATAGATTAAAAGGCGAGACCAAAGTATATAAAATATTGCTGTGTGTAGTCTTTGCCTGTCAGCCCATGATAGGCTTTTTTTTTA
>gb|CP012252.1|:765557-765665 Klebsiella variicola strain HKUOPLA, complete genome-!(significant)
CACGGTTATAAATCAACACCTTGATTTATAAGCATGGAAATCCCCTGAGTGAAACAACGAATTGCTGTGTGTAGTCTTTGCCCATCTCCCACGATGGGCTTTTTTTTGT
>gb|CP007363.1|:1784268-1784376 Salmonella enterica subsp. enterica serovar Enteritidis str. EC20120548 genome-!(significant)
CACGGTTATAAATCAACACATTGATTTATAAGCATGGAAATCCCCTGAGTGAAACAACGAATTGCTGTGTGTAGTCTTTGCCCGTCTCCTACGATGGGCTTTTTTTTTA
>gb|CP007430.1|:1784269-1784377 Salmonella enterica subsp. enterica serovar Enteritidis str. EC20090195 genome-!(significant)
CACGGTTATAAATCAACACATTGATTTATAAGCATGGAAATCCCCTGAGTGAAACAACGAATTGCTGTGTGTAGTCTTTGCCCGTCTCCTACGATGGGCTTTTTTTTTA
>gb|CP004887.1|:c3122470-3122362 Klebsiella oxytoca HKOPL1, complete genome-!(significant)
CACGGTTATAAATCAACGCATTGATTTATAAGCATGGAAATCCCCTGAGTGAAACAACGAATTGCTGTGTGTAGTCTTTGCCCATCTCCCACGATGGGCTTTTTTTTGT
>gb|CP009789.1|:1752138-1752246 Escherichia coli K-12 strain ER3413, complete genome-!(significant)
CACGGTTATAAATCAACATATTGATTTATAAGCATGGAAATCCCCTGAGTGAAACAACGAATTGCTGTGTGTAGTCTTTGCCCATCTCCCACGATGGGCTTTTTTTTAA
>gb|CP011581.1|:3362113-3362221 Enterobacter cloacae strain CAV1411, complete genome-!(significant)
CACGGTTATAAATCAACACCTTGATTTATAAGCATGGAAATCCCCTGAGTGAAACAACGAATTGCTGTGTGTAGTCTTTGCCCATCTCCCACGATGGGCTTTTTTTTAT
>gb|CP007273.1|:c3442189-3442081 Salmonella enterica subsp. enterica serovar Enteritidis str. EC20121180, complete genome-!(significant)
CACGGTTATAAATCAACACATTGATTTATAAGCATGGAAATCCCCTGAGTGAAACAACGAATTGCTGTGTGTAGTCTTTGCCCGTCTCCTACGATGGGCTTTTTTTTTA
>gb|CP008920.1|:c3042178-3042062 Providencia stuartii strain ATCC 33672, complete genome-!(significant)
TACGTTTTGATTAATACGAATCTCAATATCATGCTTATTTAATTTAATGCGTGATTATCCCAATAGAATTGCTGTGTGTAGTCTTTGCCTGTCAGCCCATGATAGGCTTTTTTTTTA
>gb|CP009678.1|:2791054-2791147 Pectobacterium carotovorum subsp. odoriferum strain BC S7, complete genome-!(significant)
TACTGTTTGTCAATGAGGTTTCCTCCTCGTCAGAGCTAGTAACGAATTGCTGTGTGTAGTCTTTGCCCATCCCCTGAGATGGGCCTTTTTTTTC
>gb|CP006584.1|:1853778-1853886 Escherichia coli LY180, complete genome-!(significant)
CACGGTTATAAATCAACATATTGATTTATAAGCATGGAAATCCCCTGAGTGAAACAACGAATTGCTGTGTGTAGTCTTTGCCCATCTCCCACGATGGGCTTTTTTTTAA
>gb|CP002729.1|:2074548-2074656 Escherichia coli UMNK88, complete genome-!(significant)|RFAM_PROOFED
CACGGTTATAAATCAACATATTGATTTATAAGCATGGAAATCCCCTGAGTGAAACAACGAATTGCTGTGTGTAGTCTTTGCCCATCTCCCACGATGGGCTTTTTTTTAA
>gb|CP002038.1|:2914005-2914112 Dickeya dadantii 3937, complete genome-!(significant)|RFAM_PROOFED
GAGCTATTGTTAACGTAATGTTTGTCAGTGAGGTTTCTCCTCGTCAGAGCTAGTAACGAATTGCTGTGTGTAGTCTTTGCCCATCCCCTGAGGTGGGCTTTTTTTTAT
>gb|CP007289.1|:1784226-1784334 Salmonella enterica subsp. enterica serovar Enteritidis str. SA19982831 genome-!(significant)
CACGGTTATAAATCAACACATTGATTTATAAGCATGGAAATCCCCTGAGTGAAACAACGAATTGCTGTGTGTAGTCTTTGCCCGTCTCCTACGATGGGCTTTTTTTTTA
>gb|CP007304.1|:1784268-1784376 Salmonella enterica subsp. enterica serovar Enteritidis str. SA20093538 genome-!(significant)
CACGGTTATAAATCAACACATTGATTTATAAGCATGGAAATCCCCTGAGTGAAACAACGAATTGCTGTGTGTAGTCTTTGCCCGTCTCCTACGATGGGCTTTTTTTTTA
>gb|CU928162.2|:1847691-1847799 Escherichia coli ED1a chromosome, complete genome-!(significant)|RFAM_PROOFED
CACGGTTATAAATCAACATATTGATTTATAAGCATGGAAATCCCCTGAGTGAAACAACGAATTGCTGTGTGTAGTCTTTGCCCATCTCCCACGATGGGCTTTTTTTTAA
>gb|LK931482.1|:1741416-1741524 Salmonella enterica subsp. enterica serovar Pullorum genome assembly S44987_1, chromosome  I-!(significant)
CACGGTTATAAATCAACACATTGATTTATAAGCATGGAAATCCCCTGAGTGAAACAACGAATTGCTGTGTGTAGTCTTTGCCCGTCTCCTACGATGGGCTTTTTTTTTA
>gb|FR877557.1|:c1315896-1315788 Salmonella bongori NCTC 12419, culture collection SGSC SARC11, complete genome-!(significant)|RFAM_PROOFED
CACGGTTATAAATCAACACATTGATTTATAAGCATGGAAATCCCCTGAGTGAAACAACGAATTGCTGTGTGTAGTCTTTGCCCGTCTCCCACGATGGGCTTTTTTTTTG
>gb|CP006027.1|:2146381-2146489 Escherichia coli O145H28 str. RM13514, complete genome-!(significant)
CACGGTTATAAATCAACATATTGATTTATAAGCATGGAAATCCCCTGAGTGAAACAACGAATTGCTGTGTGTAGTCTTTGCCCATCTCCCACGATGGGCTTTTTTTTAA
>gb|CP012126.1|:1753754-1753862 Escherichia coli strain DH1Ec104, complete genome-!(significant)
CACGGTTATAAATCAACATATTGATTTATAAGCATGGAAATCCCCTGAGTGAAACAACGAATTGCTGTGTGTAGTCTTTGCCCATCTCCCACGATGGGCTTTTTTTTAA
>gb|CP007309.1|:1784269-1784377 Salmonella enterica subsp. enterica serovar Enteritidis str. SA20093977 genome-!(significant)
CACGGTTATAAATCAACACATTGATTTATAAGCATGGAAATCCCCTGAGTGAAACAACGAATTGCTGTGTGTAGTCTTTGCCCGTCTCCTACGATGGGCTTTTTTTTTA
>gb|LN681231.1|:2033693-2033803 Yersinia ruckeri genome assembly RuckeriPB-H2, chromosome  chromosome-!(significant)
CTTCGTTTCAGACAGCTAAATAAGTCTTAATATTATTTTTCCTCGTCAGTCACGAATACCTAATTGCTGTGTGTAGTCTTTGCCTATCGCCTATGATGGGCTTTTTTTTAT
>gb|CP007415.1|:1784355-1784463 Salmonella enterica subsp. enterica serovar Enteritidis str. EC20122033 genome-!(significant)
CACGGTTATAAATCAACACATTGATTTATAAGCATGGAAATCCCCTGAGTGAAACAACGAATTGCTGTGTGTAGTCTTTGCCCGTCTCCTACGATGGGCTTTTTTTTTA
>gb|CP007302.1|:1784260-1784368 Salmonella enterica subsp. enterica serovar Enteritidis str. SA20093421 genome-!(significant)
CACGGTTATAAATCAACACATTGATTTATAAGCATGGAAATCCCCTGAGTGAAACAACGAATTGCTGTGTGTAGTCTTTGCCCGTCTCCTACGATGGGCTTTTTTTTTA
>gb|CP000468.1|:1787183-1787291 Escherichia coli APEC O1, complete genome-!(significant)|RFAM_PROOFED
CACGGTTATAAATCAACATATTGATTTATAAGCATGGAAATCCCCTGAGTGAAACAACGAATTGCTGTGTGTAGTCTTTGCCCATCTCCCACGATGGGCTTTTTTTTAA
>gb|CP009935.1|:3714470-3714579 Yersinia pestis Angola, complete genome-!(significant)
AAGGCGCTTAAATAAACCATTTAATGATAGCTTATTTAAACGTCTGTGATCTAGTACATGTATTGCTGTGTGTAGTCTTTGCCTGTCACCTAAGACAGGCTTTTTTTGTG
>gb|CP003278.1|:c1298594-1298486 Salmonella enterica subsp. enterica serovar Typhi str. P-stx-12, complete genome-!(significant)
CACGGTTATAAATCAACACATTGATTTATAAGCATGGAAATCCCCTGAGTGAAACAACGAATTGCTGTGTGTAGTCTTTGCCCGTCTCCTACGATGGGCTTTTTTTTTT
>gb|CP008905.1|:c1886413-1886305 Enterobacter cloacae ECR091, complete genome-!(significant)
CACGGTTATAAATCAACACCTTGATTTATAAGCATGGAAATCCCCTGAGTGAAACAACGAATTGCTGTGTGTAGTCTTTGCCCATCTCCCACGATGGGCTTTTTTTTTA
>gb|CP007534.1|:c3335095-3334987 Salmonella enterica subsp. enterica serovar Abony str. 0014, complete genome-!(significant)
CACGGTTATAAATCAACACATTGATTTATAAGCATGGAAATCCCCTGAGTGAAACAACGAATTGCTGTGTGTAGTCTTTGCCCGTCTCCTACGATGGGCTTTTTTTTTA
>gb|CP007540.1|:2462222-2462330 Salmonella enterica subsp. enterica serovar Montevideo str. USDA-ARS-USMARC-1921, complete genome-!(significant)
CACGGTTATAAATCAACACATTGATTTATAAGCATGGAAATCCCCTGAGTGAAACAACGAATTGCTGTGTGTAGTCTTTGCCCGTCTCCTACGATGGGCTTTTTTTTTA
>gb|CP007251.1|:1779835-1779943 Salmonella enterica subsp. enterica serovar Enteritidis str. EC20110353, complete genome-!(significant)
CACGGTTATAAATCAACACATTGATTTATAAGCATGGAAATCCCCTGAGTGAAACAACGAATTGCTGTGTGTAGTCTTTGCCCGTCTCCTACGATGGGCTTTTTTTTTA
>gb|LM996234.1|:c59406-59298 Escherichia coli genome assembly FHI40, scaffold scaffold-24_contig-48.26_907518_1000518_[organismEscherichia-!(significant)
CACGGTTATAAATCAACATATTGATTTATAAGCATGGAAATCCCCTGAGTGAAACAACGAATTGCTGTGTGTAGTCTTTGCCCATCTCCCACGATGGGCTTTTTTTTAA
>gb|HF572917.2|:2031827-2031935 Escherichia coli HUSEC2011 complete genome-!(significant)
TACGGTTATAAATCAACATATTGATTTATAAGCATGGAAATCCCCTGAGTGAAACAACGAATTGCTGTGTGTAGTCTTTGCCCATCTCCCACGATGGGCTTTTTTTTAA
>gb|CP007343.1|:1784261-1784369 Salmonella enterica subsp. enterica serovar Enteritidis str. EC20120722 genome-!(significant)
CACGGTTATAAATCAACACATTGATTTATAAGCATGGAAATCCCCTGAGTGAAACAACGAATTGCTGTGTGTAGTCTTTGCCCGTCTCCTACGATGGGCTTTTTTTTTA
>gb|CP007368.1|:1784270-1784378 Salmonella enterica subsp. enterica serovar Enteritidis str. EC20121542 genome-!(significant)
CACGGTTATAAATCAACACATTGATTTATAAGCATGGAAATCCCCTGAGTGAAACAACGAATTGCTGTGTGTAGTCTTTGCCCGTCTCCTACGATGGGCTTTTTTTTTA
>gb|CP011365.1|:c1390501-1390393 Salmonella enterica subsp. enterica serovar Typhimurium strain FORC_015, complete genome-!(significant)
CACGGTTATAAATCAACACATTGATTTATAAGCATGGAAATCCCCTGAGTGAAACAACGAATTGCTGTGTGTAGTCTTTGCCCGTCTCCTACGATGGGCTTTTTTTTTT
>gb|CP000243.1|:1805956-1806064 Escherichia coli UTI89, complete genome-!(significant)|RFAM_PROOFED
CACGGTTATAAATCAACATATTGATTTATAAGCATGGAAATCCCCTGAGTGAAACAACGAATTGCTGTGTGTAGTCTTTGCCCATCTCCCACGATGGGCTTTTTTTTAA
>gb|CP007402.1|:1784281-1784389 Salmonella enterica subsp. enterica serovar Enteritidis str. EC20120765 genome-!(significant)
CACGGTTATAAATCAACACATTGATTTATAAGCATGGAAATCCCCTGAGTGAAACAACGAATTGCTGTGTGTAGTCTTTGCCCGTCTCCTACGATGGGCTTTTTTTTTA
>gb|CP006698.1|:1775181-1775289 Synthetic Escherichia coli C321.deltaA, complete sequence-!(significant)
CACGGTTATAAATCAACATATTGATTTATAAGCATGGAAATCCCCTGAGTGAAACAACGAATTGCTGTGTGTAGTCTTTGCCCATCTCCCACGATGGGCTTTTTTTTAA
>gb|CP012253.1|:c1627657-1627549 Cronobacter sakazakii strain NCTC 8155, complete genome-!(significant)
CACGGTTATAAATCAACGCCTTGATTTATAAACATGGAAATCCCCTGAGTGAAACAACGAATTGCTGTGTGTAGTCTTTGCCCATCTCCCACGATGGGCTTTTTTTTAT
>gb|CP006918.1|:c2210598-2210490 Klebsiella pneumoniae 30684/NJST258_2, complete genome-!(significant)
CACGGTTATAAATCAACACCTTGATTTATAAGCATGGAAATCCCCTAAGTGAAACAACGAATTGCTGTGTGTAGTCTTTGCCCATCTCCCACGATGGGCTTTTTTTTGC
>gb|CP011077.1|:c1918830-1918723 Klebsiella michiganensis strain RC10, complete genome-!(significant)
CACGGTTATGAATCAACACGTTGATTTATAAACATCGAAATCCCCTGAGTGAAACAACGAATTGCTGTGTGTAGTCTTTGCCCATCTTGATGATGGGCTTTTTTTTAT
>gb|CP007320.1|:1780945-1781053 Salmonella enterica subsp. enterica serovar Enteritidis str. EC20090135, complete genome-!(significant)
CACGGTTATAAATCAACACATTGATTTATAAGCATGGAAATCCCCTGAGTGAAACAACGAATTGCTGTGTGTAGTCTTTGCCCGTCTCCTACGATGGGCTTTTTTTTTA
>gb|CP007366.1|:1782475-1782583 Salmonella enterica subsp. enterica serovar Enteritidis str. EC20121004 genome-!(significant)
CACGGTTATAAATCAACACNNNNNNNNNNNNNNNNNNNNNNCCCCTGAGTGAAACAACGAATTGCTGTGTGTAGTCTTTGCCCGTCTCCTACGATGGGCTTTTTTTTTA
>gb|CP009086.1|:1783475-1783583 Salmonella enterica subsp. enterica serovar Enteritidis strain OLF-SE4-0317-8, complete genome-!(significant)
CACGGTTATAAATCAACACATTGATTTATAAGCATGGAAATCCCCTGAGTGAAACAACGAATTGCTGTGTGTAGTCTTTGCCCGTCTCCTACGATGGGCTTTTTTTTTA
>gb|FO203501.1|:2789809-2789917 Klebsiella pneumoniae subsp. rhinoscleromatis strain SB3432, complete genome-!(significant)
CACGGTTATGAATCAACACCTTGATTTATAAGCATGGAAATCCCCTGAGTGAAACAACGAATTGCTGTGTGTAGTCTTTGCCCATCTCCCACGATGGGCTTTTTTTTGC
>gb|CP001063.1|:1733342-1733450 Shigella boydii CDC 3083-94, complete genome-!(significant)|RFAM_PROOFED
CACGGTTATAAATCAACATATTGATTTATAAGCATGGAAATCCCCTGAGTGAAACAACGAATTGCTGTGTGTAGTCTTTGCCCATCTCCCACGATGGGCTTTTTTTTAA
>gb|CP003218.1|:4921675-4921783 Klebsiella oxytoca KCTC 1686, complete genome-!(significant)
CACGGTTATAAATCAACGCATTGATTTATAAGCATGGAAATCCCCTGAGTGAAACAACGAATTGCTGTGTGTAGTCTTTGCCCATCTCCCACGATGGGCTTTTTTTTGT
>gb|CP009906.1|:356491-356600 Yersinia pestis Antiqua, complete genome-!(significant)
AAGGCGCTTAAATAAACCATTTAATGATAGCTTATTTAAACGTCTGTGATCTAGTACATGTATTGCTGTGTGTAGTCTTTGCCTGTCACCTAAGACAGGCTTTTTTTTTG
>gb|CP012167.1|:c1977121-1977013 Enterobacter cloacae strain 34998, complete genome-!(significant)
CACGGTTATAAATCAACACCTTGATTTATAAGCATGGAAATCCCCTGAGTGAAACAACGAATTGCTGTGTGTAGTCTTTGCCCATCTCCCACGATGGGCTTTTTTTTAT
>gb|AP010958.1|:1928821-1928929 Escherichia coli O103H2 str. 12009 DNA, complete genome-!(significant)|RFAM_PROOFED
TACGGTTATAAATCAACATATTGATTTATAAGCATGGAAATCCCCTGAGTGAAACAACGAATTGCTGTGTGTAGTCTTTGCCCATCTCCCACGATGGGCTTTTTTTTAA
>gb|CP007300.1|:1784269-1784377 Salmonella enterica subsp. enterica serovar Enteritidis str. SA20090877 genome-!(significant)
CACGGTTATAAATCAACACATTGATTTATAAGCATGGAAATCCCCTGAGTGAAACAACGAATTGCTGTGTGTAGTCTTTGCCCGTCTCCTACGATGGGCTTTTTTTTTA
>gb|CP007279.1|:1784250-1784358 Salmonella enterica subsp. enterica serovar Enteritidis str. SA19943269 genome-!(significant)
CACGGTTATAAATCAACACATTGATTTATAAGCATGGAAATCCCCTGAGTGAAACAACGAATTGCTGTGTGTAGTCTTTGCCCGTCTCCTACGATGGGCTTTTTTTTTA
>gb|CP012681.1|:c1438422-1438314 Salmonella enterica subsp. enterica serovar Typhimurium strain 33676, complete genome-!(significant)
CACGGTTATAAATCAACACATTGATTTATAAGCATGGAAATCCCCTGAGTGAAACAACGAATTGCTGTGTGTAGTCTTTGCCCGTCTCCTACGATGGGCTTTTTTTTTA
>gb|CP003301.1|:c2415948-2415840 Escherichia coli O104H4 str. 2009EL-2071, complete genome-!(significant)
TACGGTTATAAATCAACATATTGATTTATAAGCATGGAAATCCCCTGAGTGAAACAACGAATTGCTGTGTGTAGTCTTTGCCCATCTCCCACGATGGGCTTTTTTTTAA
>gb|CP012259.1|:2348637-2348745 Cronobacter malonaticus LMG 23826, complete genome-!(significant)
CACGGTTATAAATCAACGTCTTGATTTATAAACATGGAAATCCCCTGAGTGAAACAACGAATTGCTGTGTGTAGTCTTTGCCCATCTCCCACGATGGGCTTTTTTTTAT
>gb|CP007278.1|:1784269-1784377 Salmonella enterica subsp. enterica serovar Enteritidis str. SA19942384 genome-!(significant)
CACGGTTATAAATCAACACATTGATTTATAAGCATGGAAATCCCCTGAGTGAAACAACGAATTGCTGTGTGTAGTCTTTGCCCGTCTCCTACGATGGGCTTTTTTTTTA
>gb|CP006806.1|:c2019832-2019723 Yersinia pestis 790 genome-!(significant)
AAGGCGCTTAAATAAACCATTTAATGATAGCTTATTTAAACGTCTGTGATCTAGTACATGTATTGCTGTGTGTAGTCTTTGCCTGTCACCTAAGACAGGCTTTTTTTTTG
>gb|CP008827.1|:3160884-3160992 Klebsiella pneumoniae subsp. pneumoniae KPNIH1, complete genome-!(significant)
CACGGTTATAAATCAACACCTTGATTTATAAGCATGGAAATCCCCTAAGTGAAACAACGAATTGCTGTGTGTAGTCTTTGCCCATCTCCCACGATGGGCTTTTTTTTGC
>gb|CP010293.1|:1709456-1709565 Yersinia pestis strain Nairobi genome-!(significant)
AAGGCGCTTAAATAAACCATTTAATGATAGCTTATTTAAACGTCTGTGATCTAGTACATGTATTGCTGTGTGTAGTCTTTGCCTGTCACCTAAGACAGGCTTTTTTTTTG
>gb|LM996317.1|:148429-148537 Escherichia coli genome assembly FHI25, scaffold scaffold-25_contig-2.1_3116_432886_[organismEscherichia-!(significant)
TACGGTTATAAATCAACATATTGATTTATAAGCATGGAAATCCCCTGAGTGAAACAACGAATTGCTGTGTGTAGTCTTTGCCCATCTCCCACGATGGGCTTTTTTTTAA
>gb|CP003424.1|:c2224996-2224900 Serratia sp. SCBI, complete genome-!(significant)
ACTGATTTTAAAGCAACCTTTCTGAACAATGTAATGCCATACATGTGAATTGCTGTGTGTAGTCTTTGCCCATCTCCTACGATGGGCTTTTTTTTAT
>gb|CP001585.1|:c1860557-1860448 Yersinia pestis D106004, complete genome-!(significant)|RFAM_PROOFED
AAGGCGCTTAAATAAACCATTTAATGATAGCTTATTTAAACGTCTGTGATCTAGTACATGTATTGCTGTGTGTAGTCTTTGCCTGTCACCTAAGACAGGCTTTTTTTTTG
>gb|CP003200.1|:3140391-3140499 Klebsiella pneumoniae subsp. pneumoniae HS11286, complete genome-!(significant)
CACGGTTATAAATCAACACCTTGATTTATAAGCATGGAAATCCCCTGAGTGAAACAACGAATTGCTGTGTGTAGTCTTTGCCCATCTCCCACGATGGGCTTTTTTTTGC
>gb|CP006798.1|:1264325-1264433 Klebsiella pneumoniae subsp. pneumoniae PittNDM01, complete genome-!(significant)
CACGGTTATAAATCAACACCTTGATTTATAAGCATGGAAATCCCCTGAGTGAAACAACGAATTGCTGTGTGTAGTCTTTGCCCATCTCCCACGATGGGCTTTTTTTTGC
>gb|CP007360.1|:1784256-1784364 Salmonella enterica subsp. enterica serovar Enteritidis str. EC20100325 genome-!(significant)
CACGGTTATAAATCAACACATTGATTTATAAGCATGGAAATCCCCTGAGTGAAACAACGAATTGCTGTGTGTAGTCTTTGCCCGTCTCCTACGATGGGCTTTTTTTTTA
>gb|CP007323.1|:1784365-1784473 Salmonella enterica subsp. enterica serovar Enteritidis str. EC20110222 genome-!(significant)
CACGGTTATAAATCAACACATTGATTTATAAGCATGGAAATCCCCTGAGTGAAACAACGAATTGCTGTGTGTAGTCTTTGCCCGTCTCCTACGATGGGCTTTTTTTTTA
>gb|CP007422.1|:1780995-1781103 Salmonella enterica subsp. enterica serovar Enteritidis str. EC20090531, complete genome-!(significant)
CACGGTTATAAATCAACACATTGATTTATAAGCATGGAAATCCCCTGAGTGAAACAACGAATTGCTGTGTGTAGTCTTTGCCCGTCTCCTACGATGGGCTTTTTTTTTA
>gb|CP012162.1|:c1994104-1993996 Enterobacter asburiae strain 35734, complete genome-!(significant)
CACGGTTATAAATCAACACCTTGATTTATAAGCATGGAAATCCCCTGAGTGAAACAACGAATTGCTGTGTGTAGTCTTTGCCCATCTCCCACGATGGGCTTTTTTTTAT
>gb|CP010344.1|:1841144-1841252 Escherichia coli ECC-1470, complete genome-!(significant)
TACGGTTATAAATCAACATATTGATTTATAAGCATGGAAATCCCCTGAGTGAAACAACGAATTGCTGTGTGTAGTCTTTGCCCATCTCCCACGATGGGCTTTTTTTTAA
>gb|CP009771.1|:3182438-3182546 Klebsiella pneumoniae subsp. pneumoniae strain KPNIH33, complete genome-!(significant)
CACGGTTATAAATCAACACCTTGATTTATAAGCATGGAAATCCCCTAAGTGAAACAACGAATTGCTGTGTGTAGTCTTTGCCCATCTCCCACGATGGGCTTTTTTTTGC
>gb|CP007290.1|:1784271-1784379 Salmonella enterica subsp. enterica serovar Enteritidis str. SA19983126 genome-!(significant)
CACGGTTATAAATCAACACATTGATTTATAAGCATGGAAATCCCCTGAGTGAAACAACGAATTGCTGTGTGTAGTCTTTGCCCGTCTCCTACGATGGGCTTTTTTTTTA
>gb|CP007364.1|:1784268-1784376 Salmonella enterica subsp. enterica serovar Enteritidis str. EC20120555 genome-!(significant)
CACGGTTATAAATCAACACATTGATTTATAAGCATGGAAATCCCCTGAGTGAAACAACGAATTGCTGTGTGTAGTCTTTGCCCGTCTCCTACGATGGGCTTTTTTTTTA
>gb|CP007371.1|:1784184-1784292 Salmonella enterica subsp. enterica serovar Enteritidis str. EC20121689 genome-!(significant)
CACGGTTATAAATCAACACATTGATTTATAAGCATGGAAATCCCCTGAGTGAAACAACGAATTGCTGTGTGTAGTCTTTGCCCGTCTCCTACGATGGGCTTTTTTTTTA
>gb|CP010280.1|:c805699-805591 Salmonella enterica subsp. enterica serovar Newport str. CVM 22462, complete genome-!(significant)
CACGGTTATAAATCAACACATTGATTTATAAGCATGGAAATCCCCTGAGTGAAACAACGAATTGCTGTGTGTAGTCTTTGCCCGTCTCCTACGATGGGCTTTTTTTTTA
>gb|CP006566.1|:c2275422-2275328 Serratia plymuthica S13, complete genome-!(significant)
ACTGATTTTAAAGCAAGCTTTCCAAACAATGTAATGCCATACATGTAAATTGCTGTGTGTAGTCTTTGCCCGTCTCTTGATGGGCTTTTTTTTAT
>gb|CP010438.1|:2526036-2526144 Escherichia coli K-12 strain ER3454, complete genome-!(significant)
CACGGTTATAAATCAACATATTGATTTATAAGCATGGAAATCCCCTGAGTGAAACAACGAATTGCTGTGTGTAGTCTTTGCCCATCTCCCACGATGGGCTTTTTTTTAA
>gb|FQ312003.1|:c1401791-1401683 Salmonella enterica subsp. enterica serovar Typhimurium SL1344 complete genome-!(significant)|RFAM_PROOFED
CACGGTTATAAATCAACACATTGATTTATAAGCATGGAAATCCCCTGAGTGAAACAACGAATTGCTGTGTGTAGTCTTTGCCCGTCTCCTACGATGGGCTTTTTTTTTA
>gb|CP007282.1|:1784262-1784370 Salmonella enterica subsp. enterica serovar Enteritidis str. SA19970510 genome-!(significant)
CACGGTTATAAATCAACACATTGATTTATAAGCATGGAAATCCCCTGAGTGAAACAACGAATTGCTGTGTGTAGTCTTTGCCCGTCTCCTACGATGGGCTTTTTTTTTA
>gb|CP011118.1|:2489985-2490090 Yersinia enterocolitica strain FORC_002, complete genome-!(significant)
TATTTAAATAAATTATCTCATAATGACTTATTTAAATATCTGTAATCGAATACACGTATTGCTGTGTGTAGTCTTTGCCTGTCACCTAAGACGGGCTTTTTTTTTA
>gb|CP011624.1|:c4391788-4391680 Klebsiella pneumoniae strain CAV1344, complete genome-!(significant)
CACGGTTATAAATCAACACCTTGATTTATAAGCATGGAAATCCCCTGAGTGAAACAACGAATTGCTGTGTGTAGTCTTTGCCCATCTCCCACGATGGGCTTTTTTTTGC
>gb|LM996368.1|:c30749-30641 Escherichia coli genome assembly FHI6, scaffold scaffold-33_contig-0.0_1_150216_[organismEscherichia-!(significant)
TACGATTATAAATCAACATATTGATTTATAAGCATGGAAATCCCCTGAGTGAAACAACGAATTGCTGTGTGTAGTCTTTGCCCATCTCCCACGATGGGCTTTTTTTTAA
>gb|CP002272.1|:c2234747-2234639 Enterobacter lignolyticus SCF1, complete genome-!(significant)|RFAM_PROOFED
CACGGTTATAAATCAAGGTATTGATTTATATACATGGATATCCCCTGAGTGAAACAACGAATTGCTGTGTGTAGTCTTTGCCCAACTCCCACGTTGGGCTTTTTTTTTA
>gb|CP002211.1|:1868783-1868891 Escherichia coli str. 'clone D i2', complete genome-!(significant)|RFAM_PROOFED
CACGGTTATAAATCAACATATTGATTTATAAGCATGGAAATCCCCTGAGTGAAACAACGAATTGCTGTGTGTAGTCTTTGCCCATCTCCCACGATGGGCTTTTTTTTAA
>gb|AP009048.1|:1772085-1772193 Escherichia coli str. K12 substr. W3110 DNA, complete genome-!(significant)|RFAM_PROOFED
CACGGTTATAAATCAACATATTGATTTATAAGCATGGAAATCCCCTGAGTGAAACAACGAATTGCTGTGTGTAGTCTTTGCCCATCTCCCACGATGGGCTTTTTTTTAA
>gb|CP012038.1|:c6113-6005 Salmonella enterica subsp. enterica serovar Ouakam strain GNT-01 genome-!(significant)
CACGGTTATAAATCAACACATTGATTTATAAGCATGGAAATCCCCTGAGTGAAACAACGAATTGCTGTGTGTAGTCTTTGCCCGTCTCCTACGATGGGCTTTTTTTTTA
>gb|CP007584.1|:c1449376-1449268 Salmonella enterica subsp. enterica serovar Anatum str. USDA-ARS-USMARC-1735, complete genome-!(significant)
CACGGTTATAAATCAACACATTGATTTATAAGCATGGAAATCCCCTGAGTGAAACAACGAATTGCTGTGTGTAGTCTTTGCCCGTCTCCTACGATGGGCTTTTTTTTTA
>gb|CP011980.1|:c2105911-2105803 Klebsiella pneumoniae 500_1420, complete genome-!(significant)
CACGGTTATAAATCAACACCTTGATTTATAAGCATGGAAATCCCCTAAGTGAAACAACGAATTGCTGTGTGTAGTCTTTGCCCATCTCCCACGATGGGCTTTTTTTTGC
>gb|FN424405.1|:c1441451-1441343 Salmonella enterica subsp. enterica serovar Typhimurium str. D23580 complete genome-!(significant)|RFAM_PROOFED
CACGGTTATAAATCAACACATTGATTTATAAGCATGGAAATCCCCTGAGTGAAACAACGAATTGCTGTGTGTAGTCTTTGCCCGTCTCCTACGATGGGCTTTTTTTTTA
>gb|AP008232.1|:c2390531-2390429 Sodalis glossinidius str. 'morsitans' DNA, complete genome-!(significant)|RFAM_PROOFED
CGTGTTATTAGCTCTATGATTTAGTAATGATTTTAATGCTACCCGGCATGACAGAATTGCTGTGTGTAGTCTTTGCCCATCTTTAAGATGGGCTTTTTTTTAT
>gb|CP006758.1|:c2601694-2601585 Yersinia pestis 1522, complete genome-!(significant)
AAGGCGCTTAAATAAACCATTTAATGATAGCTTATTTAAACGTCTGTGATCTAGTACATGTATTGCTGTGTGTAGTCTTTGCCTGTCACCTAAGACAGGCTTTTTTTTTG
>gb|CP011591.1|:1194615-1194723 Enterobacter asburiae strain CAV1043, complete genome-!(significant)
CACGGTTATAAATCAACACCTTGATTTATAAGCATGGAAATCCCCTGAGTGAAACAACGAATTGCTGTGTGTAGTCTTTGCCCATCTCCCACGATGGGCTTTTTTTTAT
>gb|CP011602.1|:c1440709-1440601 Kluyvera intermedia strain CAV1151, complete genome-!(significant)
CACGGTTATAAATCAACACCTTGATTTATAAGCATGGAAATCCCCTGAGTGAAACAACGAATTGCTGTGTGTAGTCTTTGCCCATCTCCCACGATGGGCTTTTTTTTAC
>gb|CP000950.1|:c2045924-2045815 Yersinia pseudotuberculosis YPIII, complete genome-!(significant)|RFAM_PROOFED
AAGGCGCTTAAATAAACCATTTAATGATAGCTTATTTAAACGTCTGTGATCTAGTACATGTATTGCTGTGTGTAGTCTTTGCCTGTCACCTAAGACAGGCTTTTTTTTTG
>gb|CU468135.1|:2071130-2071239 Erwinia tasmaniensis strain ET1/99 complete chromosome-!(significant)|RFAM_PROOFED
CAAGGTTTGAAATCACCTGTCTGATTTTGAATAAGCGTATTTCCCCAGAGTGAACTAAAGAATTGCTGTGTGTAGTCTTTGCCCATCCCCTGTGATGGGCTTTTTTTTGC
>gb|CP009084.2|:1784042-1784150 Salmonella enterica subsp. enterica serovar Enteritidis strain OLF-SE2-98984-6, complete genome-!(significant)
CACGGTTATAAATCAACACATTGATTTATAAGCATGGAAATCCCCTGAGTGAAACAACGAATTGCTGTGTGTAGTCTTTGCCCGTCTCCTACGATGGGCTTTTTTTTTA
>gb|LM996413.1|:c175971-175863 Escherichia coli genome assembly FHI66, scaffold scaffold-32_contig-0.2_203638_638170_[organismEscherichia-!(significant)
CACGGTTATAAATCAACATATTGATTTATAAGCATGGAAATCCCCTGAGTGAAACAACGAATTGCTGTGTGTAGTCTTTGCCCATCTCCCACGATGGGCTTTTTTTTAA
>gb|CP001790.1|:3018676-3018769 Pectobacterium wasabiae WPP163, complete genome-!(significant)|RFAM_PROOFED
TACTGTTTGTCAATGAGGTTTCCTCCTCGTCAGAGTTAGTAACGAATTGCTGTGTGTAGTCTTTGCCCATCCCCTGAGATGGGCCTTTTTTTTT
>gb|CP009876.1|:3018992-3019100 Klebsiella pneumoniae subsp. pneumoniae strain KPNIH31, complete genome-!(significant)
CACGGTTATAAATCAACACCTTGATTTATAAGCATGGAAATCCCCTGAGTGAAACAACGAATTGCTGTGTGTAGTCTTTGCCCATCTCCCACGATGGGCTTTTTTTTGC
>gb|CP002970.1|:c3042122-3042014 Escherichia coli KO11FL, complete genome-!(significant)
CACGGTTATAAATCAACATATTGATTTATAAGCATGGAAATCCCCTGAGTGAAACAACGAATTGCTGTGTGTAGTCTTTGCCCATCTCCCACGATGGGCTTTTTTTTAA
>gb|CP007386.1|:1784269-1784377 Salmonella enterica subsp. enterica serovar Enteritidis str. EC20121976 genome-!(significant)
CACGGTTATAAATCAACACATTGATTTATAAGCATGGAAATCCCCTGAGTGAAACAACGAATTGCTGTGTGTAGTCTTTGCCCGTCTCCTACGATGGGCTTTTTTTTTA
>gb|CP006636.1|:1731517-1731625 Escherichia coli PCN061, complete genome-!(significant)
CACGGTTATAAATCAACATATTGATTTATAAGCATGGAAATCCCCTGAGTGAAACAACGAATTGCTGTGTGTAGTCTTTGCCCATCTCCCACGATGGGCTTTTTTTTAA
>gb|CP009997.1|:c294042-293937 Yersinia kristensenii strain Y231, complete genome-!(significant)
TATTTAAATAAATCATTTCATAATGACATATTTAAATATCTGTAATCGAATACGCGTATTGCTGTGTGTAGTCTTTGCCTGTCACCTAAGACAGGCTTTTTTTTTG
>gb|CP008805.1|:2274593-2274701 Escherichia coli O157H7 str. SS17, complete genome-!(significant)
CACGGTTATAAATCAACATATTGATTTATAAGCATGGAAATCCCCTGAGTGAAACAACGAATTGCTGTGTGTAGTCTTTGCCCATCTCCCACGATGGGCTTTTTTTTAA
>gb|CP007317.1|:1784269-1784377 Salmonella enterica subsp. enterica serovar Enteritidis str. SA20094803 genome-!(significant)
CACGGTTATAAATCAACACATTGATTTATAAGCATGGAAATCCCCTGAGTGAAACAACGAATTGCTGTGTGTAGTCTTTGCCCGTCTCCTACGATGGGCTTTTTTTTTA
>gb|CP007261.1|:1788450-1788558 Salmonella enterica subsp. enterica serovar Enteritidis str. EC20110357, complete genome-!(significant)
CACGGTTATAAATCAACACATTGATTTATAAGCATGGAAATCCCCTGAGTGAAACAACGAATTGCTGTGTGTAGTCTTTGCCCGTCTCCTACGATGGGCTTTTTTTTTA
>gb|CP010315.1|:1927057-1927165 Escherichia coli strain 789, complete genome-!(significant)
TACGGTTATAAATCAACATATTGATTTATAAGCATGGAAATCCCCTGAGTGAAACAACGAATTGCTGTGTGTAGTCTTTGCCCATCTCCCACGATGGGCTTTTTTTTAA
>gb|CP010456.1|:1775197-1775305 Synthetic Escherichia coli C321.deltaA substrain rEc.b.dC.12, complete sequence-!(significant)
CACGGTTATAAATCAACATATTGATTTATAAGCATGGAAATCCCCTGAGTGAAACAACGAATTGCTGTGTGTAGTCTTTGCCCATCTCCCACGATGGGCTTTTTTTTAA
>gb|CP006784.1|:1835100-1835208 Escherichia coli JJ1886, complete genome-!(significant)
CACGGTTATAAATCAACATATTGATTTATAAGCATGGAAATCCCCTGAGTGAAACAACGAATTGCTGTGTGTAGTCTTTGCCCATCTCCCACGATGGGCTTTTTTTTAA
>gb|CP007353.1|:1783617-1783725 Salmonella enterica subsp. enterica serovar Enteritidis str. EC20120505 genome-!(significant)
CACGGTTATAAATCAACACATTGATTTATAAGCATGGAAATCCCCTGAGTGAAACAACGAATTGCTGTGTGTAGTCTTTGCCCGTCTCCTACGATGGGCTTTTTTTTTA
>gb|CP012127.1|:1751140-1751248 Escherichia coli strain DH1Ec169, complete genome-!(significant)
CACGGTTATAAATCAACATATTGATTTATAAGCATGGAAATCCCCTGAGTGAAACAACGAATTGCTGTGTGTAGTCTTTGCCCATCTCCCACGATGGGCTTTTTTTTAA
>gb|LN831045.1|:386246-386354 Escherichia coli genome assembly NCTC9001, plasmid  6-!(significant)
CACGGTTATAAATCAACATATTGATTTATAAGCATGGAAATCCCCTGAGTGAAACAACGAATTGCTGTGTGTAGTCTTTGCCCATCTCCCACGATGGGCTTTTTTTTAA
>gb|CP009706.1|:c2332859-2332762 Hafnia alvei FB1, complete genome-!(significant)
TAAGTACCCCTAAAGGAGCCGCTTTGTTCAAGCGTAACTTCTTACCGAATTGCTGTGTGTAGTCTTTGCCCATCTCCCTATGATGGGCTTTTTTTTAT
>gb|LM996454.1|:c183990-183882 Escherichia coli genome assembly FHI63, scaffold scaffold-36_contig-7.0_1_328161_[organismEscherichia-!(significant)
TACGGTTATAAATCAACATATTGATTTATAAGCATGGAAATCCCCTGAGTGAAACAACGAATTGCTGTGTGTAGTCTTTGCCCATCTCCCACGATGGGCTTTTTTTTAA
>gb|CP007465.1|:1784728-1784836 Salmonella enterica subsp. enterica serovar Enteritidis str. SA19940857 genome-!(significant)
CACGGTTATAAATCAACACATTGATTTATAAGCATGGAAATCCCCTGAGTGAAACAACGAATTGCTGTGTGTAGTCTTTGCCCGTCTCCTACGATGGGCTTTTTTTTTA
>gb|LN868943.1|:c1487810-1487702 Salmonella enterica subsp. enterica serovar Senftenberg genome assembly NCTC10384, chromosome  1-!(significant)
CACGGTTATAAATCAACACATTGATTTATAAGCATGGAAATCCCCTGAGTGAAACAACGAATTGCTGTGTGTAGTCTTTGCCCGTCTCCTACGATGGGCTTTTTTTTTA
>gb|AP012030.1|:1753752-1753860 Escherichia coli DH1 (ME8569) DNA, complete genome-!(significant)|RFAM_PROOFED
CACGGTTATAAATCAACATATTGATTTATAAGCATGGAAATCCCCTGAGTGAAACAACGAATTGCTGTGTGTAGTCTTTGCCCATCTCCCACGATGGGCTTTTTTTTAA
>gb|CP007283.1|:1784263-1784371 Salmonella enterica subsp. enterica serovar Enteritidis str. SA19970769 genome-!(significant)
CACGGTTATAAATCAACACATTGATTTATAAGCATGGAAATCCCCTGAGTGAAACAACGAATTGCTGTGTGTAGTCTTTGCCCGTCTCCTACGATGGGCTTTTTTTTTA
>gb|CP007344.1|:1783550-1783658 Salmonella enterica subsp. enterica serovar Enteritidis str. EC20120213 genome-!(significant)
CACGGTTATAAATCAACACATTGATTTATAAGCATGGAAATCCCCTGAGTGAAACAACGAATTGCTGTGTGTAGTCTTTGCCCGTCTCCTACGATGGGCTTTTTTTTTA
>gb|CP007280.1|:1784263-1784371 Salmonella enterica subsp. enterica serovar Enteritidis str. SA19960848 genome-!(significant)
CACGGTTATAAATCAACACATTGATTTATAAGCATGGAAATCCCCTGAGTGAAACAACGAATTGCTGTGTGTAGTCTTTGCCCGTCTCCTACGATGGGCTTTTTTTTTA
>gb|CP007403.1|:1784269-1784377 Salmonella enterica subsp. enterica serovar Enteritidis str. EC20120773 genome-!(significant)
CACGGTTATAAATCAACACATTGATTTATAAGCATGGAAATCCCCTGAGTGAAACAACGAATTGCTGTGTGTAGTCTTTGCCCGTCTCCTACGATGGGCTTTTTTTTTA
>gb|CP007284.1|:1784268-1784376 Salmonella enterica subsp. enterica serovar Enteritidis str. SA19971331 genome-!(significant)
CACGGTTATAAATCAACACATTGATTTATAAGCATGGAAATCCCCTGAGTGAAACAACGAATTGCTGTGTGTAGTCTTTGCCCGTCTCCTACGATGGGCTTTTTTTTTA
>gb|CP007297.1|:1784220-1784328 Salmonella enterica subsp. enterica serovar Enteritidis str. SA20090435 genome-!(significant)
CACGGTTATAAATCAACACATTGATTTATAAGCATGGAAATCCCCTGAGTGAAACAACGAATTGCTGTGTGTAGTCTTTGCCCGTCTCCTACGATGGGCTTTTTTTTTA
>gb|CU928164.2|:c1436876-1436768 Escherichia coli IAI39 chromosome, complete genome-!(significant)|RFAM_PROOFED
CACGGTTATAAATCAACATATTGATTTATAAGCATGGAAATCCCCTGAGTGAAACAACGAATTGCTGTGTGTAGTCTTTGCCCATCTCCCACGATGGGCTTTTTTTTAA
>gb|LM996489.1|:c174331-174223 Escherichia coli genome assembly FHI34, scaffold scaffold-20_contig-5.0_1_406809_[organismEscherichia-!(significant)
TACGGTTATAAATCAACATATTGATTTATAAGCATGGAAATCCCCTGAGTGAAACAACGAATTGCTGTGTGTAGTCTTTGCCCATCTCCCACGATGGGCTTTTTTTTAA
>gb|CP009859.1|:1957627-1957735 Escherichia coli strain ECONIH1, complete genome-!(significant)
CACGGTTATAAATCAACATATTGATTTATAAGCATGGAAATCCCCTGAGTGAAACAACGAATTGCTGTGTGTAGTCTTTGCCCATCTCCCACGATGGGCTTTTTTTTAA
>gb|CP008841.1|:4505123-4505231 Klebsiella oxytoca strain M1, complete genome-!(significant)
CACGGTTATAAATCAACGCATTGATTTATAAGCATGGAAATCCCCTGAGTGAAACAACGAATTGCTGTGTGTAGTCTTTGCCCATCTCCCACGATGGGCTTTTTTTTGT
>gb|CP009106.2|:2569050-2569158 Escherichia coli strain 94-3024, complete genome-!(significant)
CACGGTTATAAATCAACATATTGATTTATAAGCATGGAAATCCCCTGAGTGAAACAACGAATTGCTGTGTGTAGTCTTTGCCCATCTCCCACGATGGGCTTTTTTTTAA
>gb|CP007271.1|:4041682-4041790 Salmonella enterica subsp. enterica serovar Enteritidis str. EC20121178, complete genome-!(significant)
CACGGTTATAAATCAACACATTGATTTATAAGCATGGAAATCCCCTGAGTGAAACAACGAATTGCTGTGTGTAGTCTTTGCCCGTCTCCTACGATGGGCTTTTTTTTTA
>gb|CP000946.1|:c2146320-2146212 Escherichia coli ATCC 8739, complete genome-!(significant)|RFAM_PROOFED
CACGGTTATAAATCAACATATTGATTTATAAGCATGGAAATCCCCTGAGTGAAACAACGAATTGCTGTGTGTAGTCTTTGCCCATCTCCCACGATGGGCTTTTTTTTAA
>gb|CP007246.1|:1779554-1779662 Salmonella enterica subsp. enterica serovar Enteritidis str. EC20100101, complete genome-!(significant)
CACGGTTATAAATCAACACATTGATTTATAAGCATGGAAATCCCCTGAGTGAAACAACGAATTGCTGTGTGTAGTCTTTGCCCGTCTCCTACGATGGGCTTTTTTTTTA
>gb|CP009685.1|:c1924910-1924802 Escherichia coli str. K-12 substr. MG1655, complete genome-!(significant)
CACGGTTATAAATCAACATATTGATTTATAAGCATGGAAATCCCCTGAGTGAAACAACGAATTGCTGTGTGTAGTCTTTGCCCATCTCCCACGATGGGCTTTTTTTTAA
>gb|CP010392.1|:c2124225-2124117 Klebsiella pneumoniae strain 34618, complete genome-!(significant)
CACGGTTATAAATCAACACCTTGATTTATAAGCATGGAAATCCCCTAAGTGAAACAACGAATTGCTGTGTGTAGTCTTTGCCCATCTCCCACGATGGGCTTTTTTTTGC
>gb|CP009459.1|:c2910557-2910450 Cedecea neteri strain ND14a, complete genome-!(significant)
CACGGTTATGAATCAATACGTTGATTTATAAACATCGAAATCCCCTGAGTGAAACAACGAATTGCTGTGTGTAGTCTTTGCCCATCTTGAAGATGGGCTTTTTTTTAT
>gb|CP005930.1|:c4446682-4446574 Escherichia coli APEC IMT5155, complete genome-!(significant)
CACGGTTATAAATCAACATATTGATTTATAAGCATGGAAATCCCCTGAGTGAAACAACGAATTGCTGTGTGTAGTCTTTGCCCATCTCCCACGATGGGCTTTTTTTTAA
>gb|CP009973.1|:c220101-219992 Yersinia pestis CO92, complete genome-!(significant)
AAGGCGCTTAAATAAACCATTTAATGATAGCTTATTTAAACGTCTGTGATCTAGTACATGTATTGCTGTGTGTAGTCTTTGCCTGTCACCTAAGACAGGCTTTTTTTTTG
>gb|CP010282.1|:2381225-2381333 Salmonella enterica subsp. enterica serovar Newport str. CVM 21538, complete genome-!(significant)
CACGGTTATAAATCAACACATTGATTTATAAGCATGGAAATCCCCTGAGTGAAACAACGAATTGCTGTGTGTAGTCTTTGCCCGTCTCCTACGATGGGCTTTTTTTTTA
>gb|CP007291.1|:1784263-1784371 Salmonella enterica subsp. enterica serovar Enteritidis str. SA19992322 genome-!(significant)
CACGGTTATAAATCAACACATTGATTTATAAGCATGGAAATCCCCTGAGTGAAACAACGAATTGCTGTGTGTAGTCTTTGCCCGTCTCCTACGATGGGCTTTTTTTTTA
>gb|CP005998.1|:924402-924510 Escherichia coli B7A, complete genome-!(significant)
CACGGTTATAAATCAACATATTGATTTATAAGCATGGAAATCCCCTGAGTGAAACAACGAATTGCTGTGTGTAGTCTTTGCCCATCTCCCACGATGGGCTTTTTTTTAA
>gb|CP009090.1|:1783680-1783788 Salmonella enterica subsp. enterica serovar Enteritidis strain OLF-SE8-1021710, complete genome-!(significant)
CACGGTTATAAATCAACACATTGATTTATAAGCATGGAAATCCCCTGAGTGAAACAACGAATTGCTGTGTGTAGTCTTTGCCCGTCTCCTACGATGGGCTTTTTTTTAA
>gb|CP000305.1|:2106386-2106495 Yersinia pestis Nepal516, complete genome-!(significant)|RFAM_PROOFED
AAGGCGCTTAAATAAACCATTTAATGATAGCTTATTTAAACGTCTGTGATCTAGTACATGTATTGCTGTGTGTAGTCTTTGCCTGTCACCTAAGACAGGCTTTTTTTTTG
>gb|CP000308.1|:1969335-1969444 Yersinia pestis Antiqua, complete genome-!(significant)|RFAM_PROOFED
AAGGCGCTTAAATAAACCATTTAATGATAGCTTATTTAAACGTCTGTGATCTAGTACATGTATTGCTGTGTGTAGTCTTTGCCTGTCACCTAAGACAGGCTTTTTTTTTG
>gb|CP011989.1|:c2126237-2126129 Klebsiella pneumoniae UHKPC33, complete genome-!(significant)
CACGGTTATAAATCAACACCTTGATTTATAAGCATGGAAATCCCCTAAGTGAAACAACGAATTGCTGTGTGTAGTCTTTGCCCATCTCCCACGATGGGCTTTTTTTTGC
>gb|CP007330.1|:1781033-1781141 Salmonella enterica subsp. enterica serovar Enteritidis str. EC20120003 genome-!(significant)
CACGGTTATAAATCAACACATTGATTTATAAGCATGGAAATCCCCTGAGTGAAACAACGAATTGCTGTGTGTAGTCTTTGCCCGTCTCCTACGATGGGCTTTTTTTTTA
>gb|CP003047.1|:c1210348-1210240 Salmonella enterica subsp. enterica serovar Gallinarum/pullorum str. RKS5078, complete genome-!(significant)|RFAM_PROOFED
CACGGTTATAAATCAACACATTGATTTATAAGCATGGAAATCCCCTGAGTGAAACAACGAATTGCTGTGTGTAGTCTTTGCCCGTCTCCTACGATGGGCTTTTTTTTTA
>gb|LM996534.1|:c281677-281569 Escherichia coli genome assembly FHI65, scaffold scaffold-23_contig-3.0_1_516455_[organismEscherichia-!(significant)
CACGGTTATAAATCAACATATTGATTTATAAGCATGGAAATCCCCTGAGTGAAACAACGAATTGCTGTGTGTAGTCTTTGCCCATCTCCCACGATGGGCTTTTTTTTAA
>gb|CP002291.1|:c1507302-1507194 Escherichia coli P12b, complete genome-!(significant)
TACGGTTATAAATCAACATATTGATTTATAAGCATGGAAATCCCCTGAGTGAAACAACGAATTGCTGTGTGTAGTCTTTGCCCATCTCCCACGATGGGCTTTTTTTTAA
>gb|CP007367.1|:1783754-1783862 Salmonella enterica subsp. enterica serovar Enteritidis str. EC20121541 genome-!(significant)
CACGGTTATAAATCAACACATTGATTTATAAGCATGGAAATCCCCTGAGTGAAACAACGAATTGCTGTGTGTAGTCTTTGCCCGTCTCCTACGATGGGCTTTTTTTTTA
>gb|CP012625.1|:c2422121-2422013 Escherichia coli strain SF-468, complete genome-!(significant)
CACGGTTATAAATCAACATATTGATTTATAAGCATGGAAATCCCCTGAGTGAAACAACGAATTGCTGTGTGTAGTCTTTGCCCATCTCCCACGATGGGCTTTTTTTTAA
>gb|CP000964.1|:c2229092-2228984 Klebsiella pneumoniae 342, complete genome-!(significant)|RFAM_PROOFED
CACGGTTATAAATCAACACCTTGATTTATAAACATGGAAATCCCCTGAGTGAAACAACGAATTGCTGTGTGTAGTCTTTGCCCATCTCCCACGATGGGCTTTTTTTTGT
>gb|CP007316.1|:1784268-1784376 Salmonella enterica subsp. enterica serovar Enteritidis str. SA20094642 genome-!(significant)
CACGGTTATAAATCAACACATTGATTTATAAGCATGGAAATCCCCTGAGTGAAACAACGAATTGCTGTGTGTAGTCTTTGCCCGTCTCCTACGATGGGCTTTTTTTTTA
>gb|CP007249.2|:1785180-1785288 Salmonella enterica subsp. enterica serovar Enteritidis str. EC20090641, complete genome-!(significant)
CACGGTTATAAATCAACACATTGATTTATAAGCATGGAAATCCCCTGAGTGAAACAACGAATTGCTGTGTGTAGTCTTTGCCCGTCTCCTACGATGGGCTTTTTTTTTA
>gb|CP007325.1|:1784270-1784378 Salmonella enterica subsp. enterica serovar Enteritidis str. EC20111515 genome-!(significant)
CACGGTTATAAATCAACACATTGATTTATAAGCATGGAAATCCCCTGAGTGAAACAACGAATTGCTGTGTGTAGTCTTTGCCCGTCTCCTACGATGGGCTTTTTTTTTA
>gb|LK931556.1|:c33276-33168 Escherichia coli genome assembly StOlav104, scaffold scaffold-54-!(significant)
TACGGTTATAAATCAACATATTGATTTATAAGCATGGAAATCCCCTGAGTGAAACAACGAATTGCTGTGTGTAGTCTTTGCCCATCTCCCACGATGGGCTTTTTTTTAA
>gb|CP009087.1|:1783230-1783338 Salmonella enterica subsp. enterica serovar Enteritidis strain OLF-SE5-1104-2, complete genome-!(significant)
CACGGTTATAAATCAACACATTGATTTATAAGCATGGAAATCCCCTGAGTGAAACAACGAATTGCTGTGTGTAGTCTTTGCCCGTCTCCTACGATGGGCTTTTTTTTTA
>gb|CP007372.1|:1784268-1784376 Salmonella enterica subsp. enterica serovar Enteritidis str. SA20121703 genome-!(significant)
CACGGTTATAAATCAACACATTGATTTATAAGCATGGAAATCCCCTGAGTGAAACAACGAATTGCTGTGTGTAGTCTTTGCCCGTCTCCTACGATGGGCTTTTTTTTTA
>gb|LM996086.1|:c182966-182858 Escherichia coli genome assembly FHI43, scaffold scaffold-17_contig-0.1_1030_459488_[organismEscherichia-!(significant)
CACGGTTATAAATCAACATATTGATTTATAAGCATGGAAATCCCCTGAGTGAAACAACGAATTGCTGTGTGTAGTCTTTGCCCATCTCCCACGATGGGCTTTTTTTAAC
>gb|CP007370.1|:1784266-1784374 Salmonella enterica subsp. enterica serovar Enteritidis str. EC20121672 genome-!(significant)
CACGGTTATAAATCAACACATTGATTTATAAGCATGGAAATCCCCTGAGTGAAACAACGAATTGCTGTGTGTAGTCTTTGCCCGTCTCCTACGATGGGCTTTTTTTTTA
>gb|FO834906.1|:3383225-3383333 Klebsiella pneumoniae str. Kp52.145, chromosome, complete genome-!(significant)
CACGGTTATAAATCAACACCTTGATTTATAAGCATGGAAATCCCCTGAGTGAAACAACGAATTGCTGTGTGTAGTCTTTGCCCATCTCCCACGATGGGCTTTTTTTTGC
>gb|CP009273.1|:1764628-1764736 Escherichia coli BW25113, complete genome-!(significant)
CACGGTTATAAATCAACATATTGATTTATAAGCATGGAAATCCCCTGAGTGAAACAACGAATTGCTGTGTGTAGTCTTTGCCCATCTCCCACGATGGGCTTTTTTTTAA
>gb|FN392235.1|:2155572-2155682 Erwinia pyrifoliae DSM 12163 complete genome, culture collection DSM12163-!(significant)|RFAM_PROOFED
CAAGTTTTGAAATCTACCCACTGATTTTGAATTAACAGACTTACCCCTGAGTTAACTAAAGAATTGCTGTGTGTAGTCTTTGCCCATCCACTGTGATGGGCTTTTTTTTGC
>gb|CP012513.1|:c1408410-1408302 Salmonella enterica subsp. enterica serovar Thompson strain RM1984, complete genome-!(significant)
CACGGTTATAAATCAACACATTGATTTATAAGCATGGAAATCCCCTGAGTGAAACAACGAATTGCTGTGTGTAGTCTTTGCCCGTCTCCTACGATGGGCTTTTTTTTAA
>gb|CP011421.1|:2295123-2295231 Klebsiella pneumoniae strain yzusk-4 genome-!(significant)
CACGGTTATAAATCAACACCTTGATTTATAAGCATGGAAATCCCCTGAGTGAAACAACGAATTGCTGTGTGTAGTCTTTGCCCATCTCCCACGATGGGCTTTTTTTTGC
>gb|CP007285.1|:1784264-1784372 Salmonella enterica subsp. enterica serovar Enteritidis str. SA19980677 genome-!(significant)
CACGGTTATAAATCAACACATTGATTTATAAGCATGGAAATCCCCTGAGTGAAACAACGAATTGCTGTGTGTAGTCTTTGCCCGTCTCCTACGATGGGCTTTTTTTTTA
>gb|LM995688.1|:276022-276105 Escherichia coli genome assembly FHI27, scaffold scaffold-20_contig-8.0_1_313795_[organismEscherichia-!(significant)
CACGTACGCACAATACCAACTGAATCATCCATGTAATTGCTGTGTGTAGTCTTTGCCCGCCTCACGTGACGGGCTTTTTTATGT
>gb|CP007379.1|:1784265-1784373 Salmonella enterica subsp. enterica serovar Enteritidis str. EC20120969 genome-!(significant)
CACGGTTATAAATCAACACATTGATTTATAAGCATGGAAATCCCCTGAGTGAAACAACGAATTGCTGTGTGTAGTCTTTGCCCGTCTCCTACGATGGGCTTTTTTTTTA
>gb|CP007136.1|:2146379-2146487 Escherichia coli O145H28 str. RM12581, complete genome-!(significant)
CACGGTTATAAATCAACATATTGATTTATAAGCATGGAAATCCCCTGAGTGAAACAACGAATTGCTGTGTGTAGTCTTTGCCCATCTCCCACGATGGGCTTTTTTTTAA
>gb|CP007419.1|:1784332-1784440 Salmonella enterica subsp. enterica serovar Enteritidis str. EC20130346 genome-!(significant)
CACGGTTATAAATCAACACATTGATTTATAAGCATGGAAATCCCCTGAGTGAAACAACGAATTGCTGTGTGTAGTCTTTGCCCGTCTCCTACGATGGGCTTTTTTTTTA
>gb|CP007362.1|:1784268-1784376 Salmonella enterica subsp. enterica serovar Enteritidis str. EC20120544 genome-!(significant)
CACGGTTATAAATCAACACATTGATTTATAAGCATGGAAATCCCCTGAGTGAAACAACGAATTGCTGTGTGTAGTCTTTGCCCGTCTCCTACGATGGGCTTTTTTTTTA
>gb|CP007306.1|:1784269-1784377 Salmonella enterica subsp. enterica serovar Enteritidis str. SA20093784 genome-!(significant)
CACGGTTATAAATCAACACATTGATTTATAAGCATGGAAATCCCCTGAGTGAAACAACGAATTGCTGTGTGTAGTCTTTGCCCGTCTCCTACGATGGGCTTTTTTTTTA
>gb|CP007335.1|:1784257-1784365 Salmonella enterica subsp. enterica serovar Enteritidis str. EC20120580 genome-!(significant)
CACGGTTATAAATCAACACATTGATTTATAAGCATGGAAATCCCCTGAGTGAAACAACGAATTGCTGTGTGTAGTCTTTGCCCGTCTCCTACGATGGGCTTTTTTTTTA
>gb|CP007322.1|:1781497-1781605 Salmonella enterica subsp. enterica serovar Enteritidis str. EC20090332, complete genome-!(significant)
CACGGTTATAAATCAACACATTGATTTATAAGCATGGAAATCCCCTGAGTGAAACAACGAATTGCTGTGTGTAGTCTTTGCCCGTCTCCTACGATGGGCTTTTTTTTTA
>gb|CP009166.1|:1935502-1935610 Escherichia coli 1303, complete genome-!(significant)
CACGGTTATAAATCAACATATTGATTTATAAGCATGGAAATCCCCTGAGTGAAACAACGAATTGCTGTGTGTAGTCTTTGCCCATCTCCCACGATGGGCTTTTTTTTAA
>gb|AM933173.1|:1824085-1824193 Salmonella enterica subsp. enterica serovar Gallinarum str. 287/91 complete genome-!(significant)|RFAM_PROOFED
CACGGTTATAAATCAACACATTGATTTATAAGCATGGAAATCCCCTGAGTGAAACAACGAATTGCTGTGTGTAGTCTTTGCCCGTCTCCTACGATGGGCTTTTTTTTTA
>gb|CP007804.2|:c1346040-1345932 Salmonella enterica subsp. enterica serovar Typhimurium strain VNP20009, complete genome-!(significant)
CACGGTTATAAATCAACACATTGATTTATAAGCATGGAAATCCCCTGAGTGAAACAACGAATTGCTGTGTGTAGTCTTTGCCCGTCTCCTACGATGGGCTTTTTTTTTA
>gb|CP011985.1|:c2128664-2128556 Klebsiella pneumoniae UHKPC07, complete genome-!(significant)
CACGGTTATAAATCAACACCTTGATTTATAAGCATGGAAATCCCCTAAGTGAAACAACGAATTGCTGTGTGTAGTCTTTGCCCATCTCCCACGATGGGCTTTTTTTTGC
>gb|LM996616.1|:574482-574590 Escherichia coli genome assembly FHI74, scaffold scaffold-23_contig-0.1_129766_967476_[organismEscherichia-!(significant)
CACGGTTATAAATCAACATATTGATTTATAAGCATGGAAATCCCCTGAGTGAAACAACGAATTGCTGTGTGTAGTCTTTGCCCATCTCCCACGATGGGCTTTTTTTTAA
>gb|LN649235.1|:c1386557-1386449 Salmonella enterica subsp. enterica serovar Infantis genome assembly SINFA, chromosome  1-!(significant)
CACGGTTATAAATCAACACATTGATTTATAAGCATGGAAATCCCCTGAGTGAAACAACGAATTGCTGTGTGTAGTCTTTGCCCGTCTCCTACGATGGGCTTTTTTTTTA
>gb|CP007594.1|:1869723-1869831 Escherichia coli strain SEC470, complete genome-!(significant)
CACGGTTATAAATCAACATATTGATTTATAAGCATGGAAATCCCCTGAGTGAAACAACGAATTGCTGTGTGTAGTCTTTGCCCATCTCCCACGATGGGCTTTTTTTTAA
>gb|CP001657.1|:2818101-2818205 Pectobacterium carotovorum subsp. carotovorum PC1, complete genome-!(significant)|RFAM_PROOFED
TAGTATTAACCTACTGTATGTCAATGAGGTTTCCTCCTCGTCAGAGTTAGTAACGAATTGCTGTGTGTAGTCTTTGCCCATCCCCTGAGATGGGCCTTTTTTTTC
>gb|U00096.3|:1770371-1770479 Escherichia coli str. K-12 substr. MG1655, complete genome-!(significant)
CACGGTTATAAATCAACATATTGATTTATAAGCATGGAAATCCCCTGAGTGAAACAACGAATTGCTGTGTGTAGTCTTTGCCCATCTCCCACGATGGGCTTTTTTTTAA
>gb|CP007523.1|:c2177109-2177001 Salmonella enterica subsp. enterica serovar Typhimurium str. CDC 2011K-0870, complete genome-!(significant)
CACGGTTATAAATCAACACATTGATTTATAAGCATGGAAATCCCCTGAGTGAAACAACGAATTGCTGTGTGTAGTCTTTGCCCGTCTCCTACGATGGGCTTTTTTTTTA
>gb|CP001925.1|:2320911-2321019 Escherichia coli Xuzhou21, complete genome-!(significant)
CACGGTTATAAATCAACATATTGATTTATAAGCATGGAAATCCCCTGAGTGAAACAACGAATTGCTGTGTGTAGTCTTTGCCCATCTCCCACGATGGGCTTTTTTTTAA
>gb|CP009114.1|:1382963-1383071 Klebsiella pneumoniae strain blaNDM-1, complete genome-!(significant)
CACGGTTATAAATCAACACCTTGATTTATAAGCATGGAAATCCCCTGAGTGAAACAACGAATTGCTGTGTGTAGTCTTTGCCCATCTCCCACGATGGGCTTTTTTTTGC
>gb|CP007380.1|:1784266-1784374 Salmonella enterica subsp. enterica serovar Enteritidis str. EC20120970 genome-!(significant)
CACGGTTATAAATCAACACATTGATTTATAAGCATGGAAATCCCCTGAGTGAAACAACGAATTGCTGTGTGTAGTCTTTGCCCGTCTCCTACGATGGGCTTTTTTTTTA
>gb|CP007434.1|:1784262-1784370 Salmonella enterica subsp. enterica serovar Enteritidis str. EC20120200 genome-!(significant)
CACGGTTATAAATCAACACATTGATTTATAAGCATGGAAATCCCCTGAGTGAAACAACGAATTGCTGTGTGTAGTCTTTGCCCGTCTCCTACGATGGGCTTTTTTTTTA
>gb|CP003085.1|:2601526-2601635 Pantoea ananatis PA13, complete genome-!(significant)|RFAM_PROOFED
TATGTTGGAAATCAAGTTACTGATTTCTAAACGCCCTAATTTCCCCTGAGTAGCGTAAAGAATTGCTGTGTGTAGTCTTTGCCCATCCCCTGTGATGGGCTTTTTTTTGC
>gb|CP002956.1|:c3054501-3054392 Yersinia pestis A1122, complete genome-!(significant)|RFAM_PROOFED
AAGGCGCTTAAATAAACCATTTAATGATAGCTTATTTAAACGTCTGTGATCTAGTACATGTATTGCTGTGTGTAGTCTTTGCCTGTCACCTAAGACAGGCTTTTTTTTTG
>gb|LN554923.1|:275666-275774 Escherichia coli genome assembly FHI62, scaffold scaffold-22_contig-1.0_1_572899_[organismEscherichia-!(significant)
CACGGTTATAAATCAACATATTGATTTATAAGCATGGAAATCCCCTGAGTGAAACAACGAATTGCTGTGTGTAGTCTTTGCCCATCTCCCACGATGGGCTTTTTTTAAC
>gb|CP010439.1|:2510851-2510959 Escherichia coli K-12 strain ER3440, complete genome-!(significant)
CACGGTTATAAATCAACATATTGATTTATAAGCATGGAAATCCCCTGAGTGAAACAACGAATTGCTGTGTGTAGTCTTTGCCCATCTCCCACGATGGGCTTTTTTTTAA
>gb|LM996646.1|:147463-147571 Escherichia coli genome assembly FHI75, scaffold scaffold-23_contig-3.0_1_452278_[organismEscherichia-!(significant)
TACGGTTATAAATCAACATATTGATTTATAAGCATGGAAATCCCCTGAGTGAAACAACGAATTGCTGTGTGTAGTCTTTGCCCATCTCCCACGATGGGCTTTTTTTTAA
>gb|CP007365.1|:1784216-1784324 Salmonella enterica subsp. enterica serovar Enteritidis str. EC20120994 genome-!(significant)
CACGGTTATAAATCAACACATTGATTTATAAGCATGGAAATCCCCTGAGTGAAACAACGAATTGCTGTGTGTAGTCTTTGCCCGTCTCCTACGATGGGCTTTTTTTTTA
>gb|BX936398.1|:2737863-2737972 Yersinia pseudotuberculosis IP32953 genome, complete sequence-!(significant)|RFAM_PROOFED
AAGGCGCTTAAATAAACCATTTAATGATAGCTTATTTAAACGTCTGTGATCTAGTACATGTATTGCTGTGTGTAGTCTTTGCCTGTCACCTAAGACAGGCTTTTTTTTTT
>gb|CP012674.1|:1975517-1975610 Proteus mirabilis strain CYPM1, complete genome-!(significant)
TATTTTATTAATAGATTAAAAGGCGAGACCAAAGTATATAAAATATTGCTGTGTGTAGTCTTTGCCTGTCAGCCCATGATAGGCTTTTTTTTAT
>gb|CP011650.1|:c1546555-1546447 Enterobacter cloacae strain CAV1669, complete genome-!(significant)
CACGGTTATAAATCAACACCTTGATTTATAAGCATGGAAATCCCCTGAGTGAAACAACGAATTGCTGTGTGTAGTCTTTGCCCATCTCCCACGATGGGCTTTTTTTTAT
>gb|CP007424.1|:1784262-1784370 Salmonella enterica subsp. enterica serovar Enteritidis str. EC20130348 genome-!(significant)
CACGGTTATAAATCAACACATTGATTTATAAGCATGGAAATCCCCTGAGTGAAACAACGAATTGCTGTGTGTAGTCTTTGCCCGTCTCCTACGATGGGCTTTTTTTTTA
>gb|CP007404.1|:1784267-1784375 Salmonella enterica subsp. enterica serovar Enteritidis str. EC20120774 genome-!(significant)
CACGGTTATAAATCAACACATTGATTTATAAGCATGGAAATCCCCTGAGTGAAACAACGAATTGCTGTGTGTAGTCTTTGCCCGTCTCCTACGATGGGCTTTTTTTTTA
>gb|CP002614.1|:c1403106-1402998 Salmonella enterica subsp. enterica serovar Typhimurium str. UK-1, complete genome-!(significant)|RFAM_PROOFED
CACGGTTATAAATCAACACATTGATTTATAAGCATGGAAATCCCCTGAGTGAAACAACGAATTGCTGTGTGTAGTCTTTGCCCGTCTCCTACGATGGGCTTTTTTTTTT
>gb|CP003386.1|:c1401863-1401755 Salmonella enterica subsp. enterica serovar Typhimurium str. 798, complete genome-!(significant)
CACGGTTATAAATCAACACATTGATTTATAAGCATGGAAATCCCCTGAGTGAAACAACGAATTGCTGTGTGTAGTCTTTGCCCGTCTCCTACGATGGGCTTTTTTTAAC
>gb|CP007303.1|:1784268-1784376 Salmonella enterica subsp. enterica serovar Enteritidis str. SA20093430 genome-!(significant)
CACGGTTATAAATCAACACATTGATTTATAAGCATGGAAATCCCCTGAGTGAAACAACGAATTGCTGTGTGTAGTCTTTGCCCGTCTCCTACGATGGGCTTTTTTTTTA
>gb|CP006731.1|:2416867-2416975 Cronobacter sakazakii CMCC 45402, complete genome-!(significant)
CACGGTTATAAATCAACGCCTTGATTTATAAACATGGAAATCCCCTGAGTGAAACAACGAATTGCTGTGTGTAGTCTTTGCCCATCTCCCACGATGGGCTTTTTTTTAT
>gb|CP007265.1|:c3838023-3837915 Escherichia coli strain ST540, complete genome-!(significant)
CACGGTTATAAATCAACATATTGATTTATAAGCATGGAAATCCCCTGAGTGAAACAACGAATTGCTGTGTGTAGTCTTTGCCCATCTCCCACGATGGGCTTTTTTTTAA
>gb|CP012349.1|:c2126179-2126071 Salmonella enterica subsp. enterica serovar Sloterdijk str. ATCC 15791, complete genome-!(significant)
CACGGTTATAAATCAACACATTGATTTATAAGCATGGAAATCCCCTGAGTGAAACAACGAATTGCTGTGTGTAGTCTTTGCCCGTCTCCTACGATGGGCTTTTTTTTTA
>gb|LM651928.1|:1719051-1719159 Shigella flexneri genome assembly NCTC1, chromosome  1-!(significant)
CACGGTTATAAATCAACATATTGATTTATAAGCATGGAAATCCCCTGAGTGAAACAACGAATTGCTGTGTGTAGTCTTTTCCCATCTCCCACGATGGGCTTTTTTTTAA
>gb|CP007347.1|:1784268-1784376 Salmonella enterica subsp. enterica serovar Enteritidis str. EC20120240 genome-!(significant)
CACGGTTATAAATCAACACATTGATTTATAAGCATGGAAATCCCCTGAGTGAAACAACGAATTGCTGTGTGTAGTCTTTGCCCGTCTCCTACGATGGGCTTTTTTTTTA
>gb|CP011254.1|:c4528262-4528182 Serratia fonticola strain DSM 4576, complete genome-!(significant)
CAGGTCAGCTAACAAGGTAACCCCGAATCACTGAATTGCTGTGTGTAGTCTTTGCCCGTCTTTTGATGGGCTTTTTTTTGT
>gb|CP010283.1|:2267438-2267546 Salmonella enterica subsp. enterica serovar Newport str. CVM 21550, complete genome-!(significant)
CACGGTTATAAATCAACACATTGATTTATAAGCATGGAAATCCCCTGAGTGAAACAACGAATTGCTGTGTGTAGTCTTTGCCCGTCTCCTACGATGGGCTTTTTTTTTA
>gb|CP009996.1|:c2397082-2396973 Yersinia pestis strain Java9, complete genome-!(significant)
AAGGCGCTTAAATAAACCATTTAATGATAGCTTATTTAAACGTCTGTGATCTAGTACATGTATTGCTGTGTGTAGTCTTTGCCTGTCACCTAAGACAGGCTTTTTTTTTG
>gb|CP002910.1|:2857767-2857875 Klebsiella pneumoniae KCTC 2242, complete genome-!(significant)|RFAM_PROOFED
CACGGTTATAAATCAACACCTTGATTTATAAGCATGGAAATCCCCTGAGTGAAACAACGAATTGCTGTGTGTAGTCTTTGCCCATCTCCCACGATGGGCTTTTTTTTGC
>gb|LM996687.1|:c183809-183701 Escherichia coli genome assembly FHI79, scaffold scaffold-20_contig-8.0_1_245453_[organismEscherichia-!(significant)
TACGGTTATAAATCAACATATTGATTTATAAGCATGGAAATCCCCTGAGTGAAACAACGAATTGCTGTGTGTAGTCTTTGCCCATCTCCCACGATGGGCTTTTTTTTAA
>gb|CP006631.1|:c2469186-2469078 Salmonella enterica subsp. enterica serovar Newport str. USMARC-S3124.1, complete genome-!(significant)
CACGGTTATAAATCAACACATTGATTTATAAGCATGGAAATCCCCTGAGTGAAACAACGAATTGCTGTGTGTAGTCTTTGCCCGTCTCCTACGATGGGCTTTTTTTTTA
>gb|LK985427.1|:119624-119732 Escherichia coli genome assembly FHI100, scaffold scaffold-29-!(significant)
TACGGTTATAAATCAACATATTGATTTATAAGCATGGAAATCCCCTGAGTGAAACAACGAATTGCTGTGTGTAGTCTTTGCCCATCTCCCACGATGGGCTTTTTTTTAA
>gb|CP001113.1|:c1444354-1444246 Salmonella enterica subsp. enterica serovar Newport str. SL254, complete genome-!(significant)|RFAM_PROOFED
CACGGTTATAAATCAACACATTGATTTATAAGCATGGAAATCCCCTGAGTGAAACAACGAATTGCTGTGTGTAGTCTTTGCCCGTCTCCTACGATGGGCTTTTTTTTTA
>gb|CP007350.1|:1784268-1784376 Salmonella enterica subsp. enterica serovar Enteritidis str. EC20120496 genome-!(significant)
CACGGTTATAAATCAACACATTGATTTATAAGCATGGAAATCCCCTGAGTGAAACAACGAATTGCTGTGTGTAGTCTTTGCCCGTCTCCTACGATGGGCTTTTTTTTTA
>gb|CP001363.1|:c1454915-1454807 Salmonella enterica subsp. enterica serovar Typhimurium str. 14028S, complete genome-!(significant)|RFAM_PROOFED
CACGGTTATAAATCAACACATTGATTTATAAGCATGGAAATCCCCTGAGTGAAACAACGAATTGCTGTGTGTAGTCTTTGCCCGTCTCCTACGATGGGCTTTTTTTTTA
>gb|LM996700.1|:248807-248890 Escherichia coli genome assembly FHI79, scaffold scaffold-27_contig-1.0_1_541845_[organismEscherichia-!(significant)
CACGTACGCACAATACCAACTGAATCATCCATGTAATTGCTGTGTGTAGTCTTTGCCCGCCTCACGTGACGGGCTTTTTTATGT
>gb|CP010371.1|:1823447-1823555 Escherichia coli strain 6409, complete genome-!(significant)
CACGGTTATAAATCAACATATTGATTTATAAGCATGGAAATCCCCTGAGTGAAACAACGAATTGCTGTGTGTAGTCTTTGCCCATCTCCCACGATGGGCTTTTTTTTAA
>gb|CP007356.1|:1784265-1784373 Salmonella enterica subsp. enterica serovar Enteritidis str. EC20100089 genome-!(significant)
CACGGTTATAAATCAACACATTGATTTATAAGCATGGAAATCCCCTGAGTGAAACAACGAATTGCTGTGTGTAGTCTTTGCCCGTCTCCTACGATGGGCTTTTTTTTTA
>gb|CP011259.1|:3600421-3600529 Salmonella enterica subsp. enterica serovar Agona str. 460004 2-1, complete genome-!(significant)
CACGGTTATAAATCAACACATTGATTTATAAGCATGGAAATCCCCTGAGTGAAACAACGAATTGCTGTGTGTAGTCTTTGCCCGTCTCCTACGATGGGCTTTTTTTTTA
>gb|CP002505.1|:3049332-3049438 Rahnella sp. Y9602, complete genome-!(significant)|RFAM_PROOFED
TTCGGATTTCAACCCACTGATTTATATACAAGCTTCCCCCTGAGCTGGTATATCCCAAATTGCTGTGTGTAGTCTTTGCCTGTCTGCTATGACGGGCTTTTTTTTTT
>gb|CP006569.1|:2363858-2363965 Sodalis praecaptivus strain HS1, complete genome-!(significant)
TATGCGTGTTATTAGCTCTATGATTTAGTGATGATTTTAATGCTCCCCGGCATGACAGAATTGCTGTGTGTAGTCTTTGCCCATCTCTCATGATGGGCTTTTTTTTAA
>gb|AP006725.1|:3095786-3095894 Klebsiella pneumoniae subsp. pneumoniae NTUH-K2044 DNA, complete genome-!(significant)|RFAM_PROOFED
CACGGTTATAAATCAACACCTTGATTTATAAGCATGGAAATCCCCTGAGTGAAACAACGAATTGCTGTGTGTAGTCTTTGCCCATCTCCCACGATGGGCTTTTTTTTGC
>gb|CP007263.1|:1783327-1783435 Salmonella enterica subsp. enterica serovar Enteritidis str. EC20110361, complete genome-!(significant)
CACGGTTATAAATCAACACATTGATTTATAAGCATGGAAATCCCCTGAGTGAAACAACGAATTGCTGTGTGTAGTCTTTGCCCGTCTCCTACGATGGGCTTTTTTTTTA
>gb|AM933172.1|:1784262-1784370 Salmonella enterica subsp. enterica serovar Enteritidis str. P125109 complete genome-!(significant)|RFAM_PROOFED
CACGGTTATAAATCAACACATTGATTTATAAGCATGGAAATCCCCTGAGTGAAACAACGAATTGCTGTGTGTAGTCTTTGCCCGTCTCCTACGATGGGCTTTTTTTTTA
>gb|CP003785.1|:c2235566-2235458 Klebsiella pneumoniae subsp. pneumoniae 1084, complete genome-!(significant)
CACGGTTATAAATCAACACCTTGATTTATAAGCATGGAAATCCCCTGAGTGAAACAACGAATTGCTGTGTGTAGTCTTTGCCCATCTCCCACGATGGGCTTTTTTTTGC
>gb|CP006929.1|:2598601-2598708 Dickeya zeae EC1, complete genome-!(significant)
GAGCTATTGTTAACGTAATGTTTGTCAGTGAGGTTTCTCCTCGTCAGAGCTAGTAACGAATTGCTGTGTGTAGTCTTTGCCCATCCCCCGAGGTGGGCATTTTTTTTA
>gb|CP009991.1|:c196501-196392 Yersinia pestis strain Nicholisk 41, complete genome-!(significant)
AAGGCGCTTAAATAAACCATTTAATGATAGCTTATTTAAACGTCTGTGATCTAGTACATGTATTGCTGTGTGTAGTCTTTGCCTGTCACCTAAGACAGGCTTTTTTTTTG
>gb|CP007469.1|:758945-759053 Salmonella enterica subsp. enterica serovar Enteritidis str. SA20094301, complete genome-!(significant)
CACGGTTATAAATCAACACATTGATTTATAAGCATGGAAATCCCCTGAGTGAAACAACGAATTGCTGTGTGTAGTCTTTGCCCGTCTCCTACGATGGGCTTTTTTTTTA
>gb|CU928145.2|:1919002-1919110 Escherichia coli 55989 chromosome, complete genome-!(significant)|RFAM_PROOFED
TACGGTTATAAATCAACATATTGATTTATAAGCATGGAAATCCCCTGAGTGAAACAACGAATTGCTGTGTGTAGTCTTTGCCCATCTCCCACGATGGGCTTTTTTTTAA
>gb|CP007392.1|:2576072-2576180 Escherichia coli strain ST2747, complete genome-!(significant)
CACGGTTATAAATCAACATATTGATTTATAAGCATGGAAATCCCCTGAGTGAAACAACGAATTGCTGTGTGTAGTCTTTGCCCATCTCCCACGATGGGCTTTTTTTTAA
>gb|CP006053.1|:2584939-2585047 Salmonella enterica subsp. enterica serovar Bareilly str. CFSAN000189, complete genome-!(significant)
CACGGTTATAAATCAACACATTGATTTATAAGCATGGAAATCCCCTGAGTGAAACAACGAATTGCTGTGTGTAGTCTTTGCCCGTCTCCTACGATGGGCTTTTTTTTTT
>gb|LK999954.1|:c279713-279605 Escherichia coli genome assembly FHI42, scaffold scaffold-29B-!(significant)
TACGGTTATAAATCAACATATTGATTTATAAGCATGGAAATCCCCTGAGTGAAACAACGAATTGCTGTGTGTAGTCTTTGCCCATCTCCCACGATGGGCTTTTTTTTAA
>gb|FN666575.1|:c1771946-1771833 Erwinia amylovora ATCC 49946 chromosomal sequence-!(significant)|RFAM_PROOFED
CAGGATTTGAAATCTTCCCACTGATTTTGAATTAACAGACTTACCCCCCCTGAGTTAACTAAAGAATTGCTGTGTGTAGTCTTTGCCCATCCCCTGTGATGGGCTTTTTTTTGC
>gb|CP011078.1|:537590-537700 Yersinia ruckeri strain Big Creek 74, complete genome-!(significant)
CTTCGTTTCAGACAGCTAAATAAGTCTTAATATTATTTTTCCTCGTCAGTCACGAATACCTAATTGCTGTGTGTAGTCTTTGCCTATCGCCTATGATGGGCTTTTTTTTAT
>gb|CP007311.1|:1784267-1784375 Salmonella enterica subsp. enterica serovar Enteritidis str. SA20094350 genome-!(significant)
CACGGTTATAAATCAACACATTGATTTATAAGCATGGAAATCCCCTGAGTGAAACAACGAATTGCTGTGTGTAGTCTTTGCCCGTCTCCTACGATGGGCTTTTTTTTTA
>gb|CP010376.2|:c2013742-2013634 Enterobacter cloacae strain 34977, complete genome-!(significant)
CACGGTTATAAATCAACACCTTGATTTATAAGCATGGAAATCCCCTGAGTGAAACAACGAATTGCTGTGTGTAGTCTTTGCCCATCTCCCACGATGGGCTTTTTTTTAT
>gb|CP012344.1|:2555580-2555688 Salmonella enterica subsp. enterica serovar Choleraesuis str. ATCC 10708, complete genome-!(significant)
CACGGTTATAAATCAACACATTGATTTATAAGCATGGAAATCCCCTGAGTGAAACAACGAATTGCTGTGTGTAGTCTTTGCCCGTCTCCTACGATGGGCTTTTTTTTTA
>gb|CP007292.1|:1784262-1784370 Salmonella enterica subsp. enterica serovar Enteritidis str. SA19994216 genome-!(significant)
CACGGTTATAAATCAACACATTGATTTATAAGCATGGAAATCCCCTGAGTGAAACAACGAATTGCTGTGTGTAGTCTTTGCCCGTCTCCTACGATGGGCTTTTTTTTTA
>gb|CP009492.1|:4635737-4635846 Yersinia pestis strain PBM19, complete genome-!(significant)
AAGGCGCTTAAATAAACCATTTAATGATAGCTTATTTAAACGTCTGTGATCTAGTACATGTATTGCTGTGTGTAGTCTTTGCCTGTCACCTAAGACAGGCTTTTTTTTTG
>gb|LN829401.1|:1526832-1526940 Salmonella enterica subsp. enterica serovar Typhimurium genome assembly NCTC13348, chromosome  1-!(significant)
CACGGTTATAAATCAACACATTGATTTATAAGCATGGAAATCCCCTGAGTGAAACAACGAATTGCTGTGTGTAGTCTTTGCCCGTCTCCTACGATGGGCTTTTTTTTTA
>gb|FN434113.1|:c1734419-1734306 Erwinia amylovora CFBP1430 complete genome-!(significant)|RFAM_PROOFED
CAGGATTTGAAATCTTCCCACTGATTTTGAATTAACAGACTTACCCCCCCTGAGTTAACTAAAGAATTGCTGTGTGTAGTCTTTGCCCATCCCCTGTGATGGGCTTTTTTTTGC
>gb|CP007314.1|:1784226-1784334 Salmonella enterica subsp. enterica serovar Enteritidis str. SA20094389 genome-!(significant)
CACGGTTATAAATCAACACATTGATTTATAAGCATGGAAATCCCCTGAGTGAAACAACGAATTGCTGTGTGTAGTCTTTGCCCGTCTCCTACGATGGGCTTTTTTTTTA
>gb|CP003683.1|:3633031-3633139 Klebsiella oxytoca E718, complete genome-!(significant)
CACGGTTATAAATCAACGCATTGATTTATAAGCATGGAAATCCCCTGAGTGAAACAACGAATTGCTGTGTGTAGTCTTTGCCCATCTCCCACGATGGGCTTTTTTTGTC
>gb|CP007258.1|:1779434-1779542 Salmonella enterica subsp. enterica serovar Enteritidis str. EC20110360, complete genome-!(significant)
CACGGTTATAAATCAACACATTGATTTATAAGCATGGAAATCCCCTGAGTGAAACAACGAATTGCTGTGTGTAGTCTTTGCCCGTCTCCTACGATGGGCTTTTTTTTTA
>gb|LK999983.1|:571866-571974 Escherichia coli genome assembly FHI59, scaffold scaffold-21A-!(significant)
CACGGTTATAAATCAACATATTGATTTATAAGCATGGAAATCCCCTGAGTGAAACAACGAATTGCTGTGTGTAGTCTTTGCCCATCTCCCACGATGGGCTTTTTTTTAA
>gb|CP009715.1|:3303423-3303532 Yersinia pestis Pestoides F, complete genome-!(significant)
AAGGCGCTTAAATAAACCATTTAATGATAGCTTATTTAAACGTCTGTGATCTAGTACATGTATTGCTGTGTGTAGTCTTTGCCTGTCACCTAAGACAGGCTTTTTTTTTG
>gb|AE009952.1|:c2126326-2126217 Yersinia pestis KIM10+, complete genome-!(significant)|RFAM_PROOFED
AAGGCGCTTAAATAAACCATTTAATGATAGCTTATTTAAACGTCTGTGATCTAGTACATGTATTGCTGTGTGTAGTCTTTGCCTGTCACCTAAGACAGGCTTTTTTTTTG
>gb|CP011578.1|:1308352-1308460 Klebsiella pneumoniae strain CAV1392, complete genome-!(significant)
CACGGTTATAAATCAACACCTTGATTTATAAGCATGGAAATCCCCTGAGTGAAACAACGAATTGCTGTGTGTAGTCTTTGCCCATCTCCCACGATGGGCTTTTTTTTGC
>gb|CP006751.1|:3944196-3944305 Yersinia pestis 3770, complete genome-!(significant)
AAGGCGCTTAAATAAACCATTTAATGATAGCTTATTTAAACGTCTGTGATCTAGTACATGTATTGCTGTGTGTAGTCTTTGCCTGTCACCTAAGACAGGCTTTTTTTTTG
>gb|AP009240.1|:1903866-1903974 Escherichia coli SE11 DNA, complete genome-!(significant)|RFAM_PROOFED
CACGGTTATAAATCAACATATTGATTTATAAGCATGGAAATCCCCTGAGTGAAACAACGAATTGCTGTGTGTAGTCTTTGCCCATCTCCCACGATGGGCTTTTTTTTAA
>gb|CP007348.1|:1784243-1784351 Salmonella enterica subsp. enterica serovar Enteritidis str. EC20120356 genome-!(significant)
CACGGTTATAAATCAACACATTGATTTATAAGCATGGAAATCCCCTGAGTGAAACAACGAATTGCTGTGTGTAGTCTTTGCCCGTCTCCTACGATGGGCTTTTTTTTTA
>gb|CP007245.1|:1781471-1781579 Salmonella enterica subsp. enterica serovar Enteritidis str. EC20120008, complete genome-!(significant)
CACGGTTATAAATCAACACATTGATTTATAAGCATGGAAATCCCCTGAGTGAAACAACGAATTGCTGTGTGTAGTCTTTGCCCGTCTCCTACGATGGGCTTTTTTTTTA
>gb|CP011018.1|:c702610-702502 Escherichia coli strain CI5, complete genome-!(significant)
CACGGTTATAAATCAACATATTGATTTATAAGCATGGAAATCCCCTGAGTGAAACAACGAATTGCTGTGTGTAGTCTTTGCCCATCTCCCACGATGGGCTTTTTTTTAA
>gb|CP007361.1|:1783743-1783851 Salmonella enterica subsp. enterica serovar Enteritidis str. SA20100349 genome-!(significant)
CACGGTTATAAATCAACACATTGATTTATAAGCATGGAAATCCCCTGAGTGAAACAACGAATTGCTGTGTGTAGTCTTTGCCCGTCTCCTACGATGGGCTTTTTTTTTA
>gb|CP007744.1|:c2030774-2030658 Pectobacterium atrosepticum strain JG10-08, complete genome-!(significant)
TAATAACGGAGCTAGTATTAACCTACTGTTTGTCAATGAGGTTTCCTCCTCGTCAGAGCTAGTAACGAATTGCTGTGTGTAGTCTTTGCCCATCCCCTGAGATGGGCCTTTTTTTTC
>gb|CP000653.1|:c1897267-1897159 Enterobacter sp. 638, complete genome-!(significant)|RFAM_PROOFED
CACGGTTATAAATCAACACCTTGATTTATAAGCATGGAAATCCCCTGAGTGAAACAACGAATTGCTGTGTGTAGTCTTTGCCCATCTCCCACGATGGGCTTTTTTTTAT
>gb|CP007319.1|:1784177-1784285 Salmonella enterica subsp. enterica serovar Enteritidis str. SA20095440 genome-!(significant)
CACGGTTATAAATCAACACATTGATTTATAAGCATGGAAATCCCCTGAGTGAAACAACGAATTGCTGTGTGTAGTCTTTGCCCGTCTCCTACGATGGGCTTTTTTTTTA
>gb|CP006656.1|:c2176462-2176354 Klebsiella pneumoniae JM45, complete genome-!(significant)
CACGGTTATAAATCAACACCTTGATTTATAAGCATGGAAATCCCCTGAGTGAAACAACGAATTGCTGTGTGTAGTCTTTGCCCATCTCCCACGATGGGCTTTTTTTTGC
>gb|CP009780.1|:1899160-1899269 Yersinia pseudotuberculosis PB1/+, complete genome-!(significant)
AAGGCGCTTAAATAAACCATTTAATGATAGCTTATTTAAACGTCTGTGATCTAGTACATGTATTGCTGTGTGTAGTCTTTGCCTGTCACCTAAGACAGGCTTTTTTTTTT
>gb|AM946981.2|:1714780-1714888 Escherichia coli BL21(DE3), complete genome-!(significant)|RFAM_PROOFED
CACGGTTATAAATCAACATATTGATTTATAAGCATGGAAATCCCCTGAGTGAAACAACGAATTGCTGTGTGTAGTCTTTGCCCATCTCCCACGATGGGCTTTTTTTTAA
>gb|LM996799.1|:c299427-299319 Escherichia coli genome assembly FHI82, scaffold scaffold-27_contig-2.0_1_415497_[organismEscherichia-!(significant)
CACGGTTATAAATCAACATATTGATTTATAAGCATGGAAATCCCCTGAGTGAAACAACGAATTGCTGTGTGTAGTCTTTGCCCATCTCCCACGATGGGCTTTTTTTTAA
>gb|AP014951.1|:3459294-3459402 Klebsiella oxytoca DNA, complete genome, strain JKo3-!(significant)
CACGGTTATAAATCAACATATTGATTTATAAGCATGGAAATCCCCTGAGTGAAACAACGAATTGCTGTGTGTAGTCTTTGCCCATCTCCCACGATGGGCTTTTTTTTGT
>gb|CP011790.1|:1783761-1783869 Salmonella enterica subsp. enterica serovar Enteritidis strain SEE1, complete genome-!(significant)
CACGGTTATAAATCAACACATTGATTTATAAGCATGGAAATCCCCTGAGTGAAACAACGAATTGCTGTGTGTAGTCTTTGCCCGTCTCCTACGATGGGCTTTTTTTTTA
>gb|CP007333.1|:c497307-497199 Salmonella enterica subsp. enterica serovar Enteritidis str. EC20121177 genome-!(significant)
CACGGTTATAAATCAACACATTGATTTATAAGCATGGAAATCCCCTGAGTGAAACAACGAATTGCTGTGTGTAGTCTTTGCCCGTCTCCTACGATGGGCTTTTTTTTTA
>gb|CP007448.1|:2571598-2571702 Yersinia enterocolitica LC20, complete genome-!(significant)
CATTTAAATAAATCATTTCATAATGACTTATTTAAATATCTGTAATCGATACACGTATTGCTGTGTGTAGTCTTTGCCTGTCACCTAAGACGGGCTTTTTTTTTA
>gb|CP007381.1|:1784270-1784378 Salmonella enterica subsp. enterica serovar Enteritidis str. EC20121812 genome-!(significant)
CACGGTTATAAATCAACACATTGATTTATAAGCATGGAAATCCCCTGAGTGAAACAACGAATTGCTGTGTGTAGTCTTTGCCCGTCTCCTACGATGGGCTTTTTTTTTA
>gb|AP011957.1|:c1442626-1442518 Salmonella enterica subsp. enterica serovar Typhimurium str. T000240 DNA, complete genome-!(significant)
CACGGTTATAAATCAACACATTGATTTATAAGCATGGAAATCCCCTGAGTGAAACAACGAATTGCTGTGTGTAGTCTTTGCCCGTCTCCTACGATGGGCTTTTTTTTTA
>gb|CP007467.1|:991793-991901 Salmonella enterica subsp. enterica serovar Enteritidis str. SA20084824, complete genome-!(significant)
CACGGTTATAAATCAACACATTGATTTATAAGCATGGAAATCCCCTGAGTGAAACAACGAATTGCTGTGTGTAGTCTTTGCCCGTCTCCTACGATGGGCTTTTTTTTTA
>gb|AE017220.1|:c1482361-1482253 Salmonella enterica subsp. enterica serovar Choleraesuis str. SC-B67, complete genome-!(significant)|RFAM_PROOFED
CACGGTTATAAATCAACACATTGATTTATAAGCATGGAAATCCCCTGAGTGAAACAACGAATTGCTGTGTGTAGTCTTTGCCCGTCTCCTACGATGGGCTTTTTTTTAA
>gb|FP929040.1|:1443859-1443967 Enterobacter cloacae subsp. cloacae NCTC 9394 draft genome-!(significant)|RFAM_PROOFED
CACGGTTATAAATCAACACCTTGATTTATAAGCATGGAAATCCCCTGAGTGAAACAACGAATTGCTGTGTGTAGTCTTTGCCCATCTCCCACGATGGGCTTTTTTTTAT
>gb|FP929040.1|:2489306-2489429 Enterobacter cloacae subsp. cloacae NCTC 9394 draft genome-!(significant)|RFAM_PROOFED
CATGTCATTGCAACGCATTGGCGAGTCCGCTTCAACCTCGCAGTGCCACGTTAACCACCACCCCGTGAATCATCCATTGCTGTGTGTAGTCTTTGCCCGCCTCCCATGACGGGCTTTTTTATGC
>gb|CP007731.1|:3098205-3098313 Klebsiella pneumoniae subsp. pneumoniae KPNIH27, complete genome-!(significant)
CACGGTTATAAATCAACACCTTGATTTATAAGCATGGAAATCCCCTGAGTGAAACAACGAATTGCTGTGTGTAGTCTTTGCCCATCTCCCACGATGGGCTTTTTTTTGC
>gb|CP004056.1|:1772658-1772766 Shigella flexneri 2003036, complete genome-!(significant)
CACGGTTATAAATCAACATATTGATTTATAAGCATGGAAATCCCCTGAGTGAAACAACGAATTGCTGTGTGTAGTCTTTTCCCATCTCCCACGATGGGCTTTTTTTTAA
>gb|CP010023.1|:c1818392-1818283 Yersinia pestis str. Pestoides B, complete genome-!(significant)
AAGGCGCTTAAATAAACCATTTAATGATAGCTTATTTAAACGTCTGTGATCTAGTACATGTATTGCTGTGTGTAGTCTTTGCCTGTCACCTAAGACAGGCTTTTTTTTTG
>gb|CP009083.1|:1784050-1784158 Salmonella enterica subsp. enterica serovar Enteritidis strain OLF-SE1-1019-1, complete genome-!(significant)
CACGGTTATAAATCAACACATTGATTTATAAGCATGGAAATCCCCTGAGTGAAACAACGAATTGCTGTGTGTAGTCTTTGCCCGTCTCCTACGATGGGCTTTTTTTTTA
>gb|LM996836.1|:145679-145787 Escherichia coli genome assembly FHI71, scaffold scaffold-25_contig-2.0_1_246355_[organismEscherichia-!(significant)
CACGGTTATAAATCAACATATTGATTTATAAGCATGGAAATCCCCTGAGTGAAACAACGAATTGCTGTGTGTAGTCTTTGCCCATCTCCCACGATGGGCTTTTTTTTAA
>gb|CP009093.1|:1775692-1775800 Salmonella enterica subsp. enterica serovar Enteritidis strain OLF-SE11-10058, complete genome-!(significant)
CACGGTTATAAATCAACACATTGATTTATAAGCATGGAAATCCCCTGAGTGAAACAACGAATTGCTGTGTGTAGTCTTTGCCCGTCTCCTACGATGGGCTTTTTTTTAA
>gb|CP007431.1|:1784449-1784557 Salmonella enterica subsp. enterica serovar Enteritidis str. SA20094682 genome-!(significant)
CACGGTTATAAATCAACACATTGATTTATAAGCATGGAAATCCCCTGAGTGAAACAACGAATTGCTGTGTGTAGTCTTTGCCCGTCTCCTACGATGGGCTTTTTTTTTA
>gb|CP007405.1|:1784268-1784376 Salmonella enterica subsp. enterica serovar Enteritidis str. EC20120775 genome-!(significant)
CACGGTTATAAATCAACACATTGATTTATAAGCATGGAAATCCCCTGAGTGAAACAACGAATTGCTGTGTGTAGTCTTTGCCCGTCTCCTACGATGGGCTTTTTTTTTA
>gb|CP009866.1|:1917833-1917941 Pantoea sp. PSNIH2, complete genome-!(significant)
CATGTTTAGGATCAAACCTCTGATTTTTAAACAACCTTTTTCCCCTGAGTAAAGTGAAGAGTTGCTGTGTGTAGTCTTTGCCCATCCCATGTGATGGGCTTTTTTTTTT
>gb|CP007357.1|:1784268-1784376 Salmonella enterica subsp. enterica serovar Enteritidis str. EC20100100 genome-!(significant)
CACGGTTATAAATCAACACATTGATTTATAAGCATGGAAATCCCCTGAGTGAAACAACGAATTGCTGTGTGTAGTCTTTGCCCGTCTCCTACGATGGGCTTTTTTTTTA
>gb|CP007211.1|:c2152490-2152382 Salmonella enterica subsp. enterica serovar Anatum str. CDC 06-0532, complete genome-!(significant)
CACGGTTATAAATCAACACATTGATTTATAAGCATGGAAATCCCCTGAGTGAAACAACGAATTGCTGTGTGTAGTCTTTGCCCGTCTCCTACGATGGGCTTTTTTTTTA
>gb|CP000970.1|:c1492492-1492384 Escherichia coli SMS-3-5, complete genome-!(significant)|RFAM_PROOFED
CACGGTTATAAATCAACATATTGATTTATAAGCATGGAAATCCCCTGAGTGAAACAACGAATTGCTGTGTGTAGTCTTTGCCCATCTCCCACGATGGGCTTTTTTTTAA
>gb|CP007215.2|:979923-980031 Enterobacter sacchari SP1, complete genome-!(significant)
CACGGTTATAAATCAACACCTTGATTTATAAGCATGGAAATCCCCTGAGTGAAACAACGAATTGCTGTGTGTAGTCTTTGCCCATCTCCCACGATGGGCTTTTTTTTCG
>gb|CP007349.1|:1784269-1784377 Salmonella enterica subsp. enterica serovar Enteritidis str. EC20120469 genome-!(significant)
CACGGTTATAAATCAACACATTGATTTATAAGCATGGAAATCCCCTGAGTGAAACAACGAATTGCTGTGTGTAGTCTTTGCCCGTCTCCTACGATGGGCTTTTTTTTTA
>gb|CP012300.1|:c2069397-2069289 Klebsiella pneumoniae subsp. pneumoniae strain HKUOPLC, complete genome-!(significant)
CACGGTTATAAATCAACACCTTGATTTATAAGCATGGAAATCCCCTGAGTGAAACAACGAATTGCTGTGTGTAGTCTTTGCCCATCTCCCACGATGGGCTTTTTTTTGT
>gb|BX950851.1|:c2106273-2106157 Erwinia carotovora subsp. atroseptica SCRI1043, complete genome-!(significant)|RFAM_PROOFED
TAATAACGGAGCTAGTATTAACCTACTGTTTGTCAATGAGGTTTCCTCCTCGTCAGAGCTAGTAACGAATTGCTGTGTGTAGTCTTTGCCCATCCCCTGAGATGGGCCTTTTTTTTC
>gb|CP007423.1|:1784226-1784334 Salmonella enterica subsp. enterica serovar Enteritidis str. EC20130347 genome-!(significant)
CACGGTTATAAATCAACACATTGATTTATAAGCATGGAAATCCCCTGAGTGAAACAACGAATTGCTGTGTGTAGTCTTTGCCCGTCTCCTACGATGGGCTTTTTTTTTA
>gb|LM996873.1|:23040-23148 Escherichia coli genome assembly FHI72, scaffold scaffold-30_contig-3.0_1_68869_[organismEscherichia-!(significant)
CACGGTTATAAATCAACATATTGATTTATAAGCATGGAAATCCCCTGAGTGAAACAACGAATTGCTGTGTGTAGTCTTTGCCCATCTCCCACGATGGGCTTTTTTTTAA
>gb|CP011647.1|:4309578-4309686 Klebsiella pneumoniae strain CAV1596, complete genome-!(significant)
CACGGTTATAAATCAACACCTTGATTTATAAGCATGGAAATCCCCTAAGTGAAACAACGAATTGCTGTGTGTAGTCTTTGCCCATCTCCCACGATGGGCTTTTTTTTGC
>gb|CP012346.1|:2496376-2496484 Salmonella enterica subsp. enterica serovar Panama str. ATCC 7378, complete genome-!(significant)
CACGGTTATAAATCAACACATTGATTTATAAGCATGGAAATCCCCTGAGTGAAACAACGAATTGCTGTGTGTAGTCTTTGCCCGTCTCCTACGATGGGCTTTTTTTTTA
>gb|CP007483.1|:2574608-2574716 Salmonella enterica subsp. enterica serovar Anatum str. USDA-ARS-USMARC-1175, complete genome-!(significant)
CACGGTTATAAATCAACACATTGATTTATAAGCATGGAAATCCCCTGAGTGAAACAACGAATTGCTGTGTGTAGTCTTTGCCCGTCTCCTACGATGGGCTTTTTTTTTA
>gb|CP010585.1|:1714786-1714894 Escherichia coli strain C41(DE3), complete genome-!(significant)
CACGGTTATAAATCAACATATTGATTTATAAGCATGGAAATCCCCTGAGTGAAACAACGAATTGCTGTGTGTAGTCTTTGCCCATCTCCCACGATGGGCTTTTTTTTAA
>gb|CP007426.1|:1783566-1783674 Salmonella enterica subsp. enterica serovar Enteritidis str. SA20085285 genome-!(significant)
CACGGTTATAAATCAACACATTGATTTATAAGCATGGAAATCCCCTGAGTGAAACAACGAATTGCTGTGTGTAGTCTTTGCCCGTCTCCTACGATGGGCTTTTTTTTTA
>gb|CP007507.1|:1783955-1784063 Salmonella enterica subsp. enterica serovar Enteritidis strain Durban, complete genome-!(significant)
CACGGTTATAAATCAACACATTGATTTATAAGCATGGAAATCCCCTGAGTGAAACAACGAATTGCTGTGTGTAGTCTTTGCCCGTCTCCTACGATGGGCTTTTTTTTTA
>gb|CP007307.1|:1784269-1784377 Salmonella enterica subsp. enterica serovar Enteritidis str. SA20093788 genome-!(significant)
CACGGTTATAAATCAACACATTGATTTATAAGCATGGAAATCCCCTGAGTGAAACAACGAATTGCTGTGTGTAGTCTTTGCCCGTCTCCTACGATGGGCTTTTTTTTTA
>gb|CP002967.1|:1913309-1913417 Escherichia coli W, complete genome-!(significant)
CACGGTTATAAATCAACATATTGATTTATAAGCATGGAAATCCCCTGAGTGAAACAACGAATTGCTGTGTGTAGTCTTTGCCCATCTCCCACGATGGGCTTTTTTTTAA
>gb|CP006794.1|:3947742-3947851 Yersinia pestis 1045 sequence-!(significant)
AAGGCGCTTAAATAAACCATTTAATGATAGCTTATTTAAACGTCTGTGATCTAGTACATGTATTGCTGTGTGTAGTCTTTGCCTGTCACCTAAGACAGGCTTTTTTTTTG
>gb|CP000783.1|:2048084-2048192 Cronobacter sakazakii ATCC BAA-894, complete genome-!(significant)|RFAM_PROOFED
CACGGTTATAAATCAACGCCTTGATTTATAAACATGGAAATCCCCTGAGTGAAACAACGAATTGCTGTGTGTAGTCTTTGCCCATCTCCCACGATGGGCTTTTTTTTAT
>gb|CP009756.1|:c1951314-1951206 Enterobacter cloacae strain GGT036, complete genome-!(significant)
CACGGTTATAAATCAACACCTTGATTTATAAGCATGGAAATCCCCTGAGTGAAACAACGAATTGCTGTGTGTAGTCTTTGCCCATCTCCCACGATGGGCTTTTTTTTAT
>gb|CP011286.1|:c2115092-2114987 Yersinia enterocolitica strain KNG22703, complete genome-!(significant)
TATTTAAATAAATTATCTCATAATGACTTATTTAAATATCTGTAATCGAATATAAGTATTGCTGTGTGTAGTCTTTGCCTGTCACCTAAGACGGGCTTTTTTTTAT
>gb|AP010953.1|:2350149-2350257 Escherichia coli O26H11 str. 11368 DNA, complete genome-!(significant)|RFAM_PROOFED
TACGGTTATAAATCAACATATTGATTTATAAGCATGGAAATCCCCTGAGTGAAACAACGAATTGCTGTGTGTAGTCTTTGCCCATCTCCCACGATGGGCTTTTTTTTAA
>gb|CP007432.1|:1784268-1784376 Salmonella enterica subsp. enterica serovar Enteritidis str. EC20100131 genome-!(significant)
CACGGTTATAAATCAACACATTGATTTATAAGCATGGAAATCCCCTGAGTGAAACAACGAATTGCTGTGTGTAGTCTTTGCCCGTCTCCTACGATGGGCTTTTTTTTTA
>gb|LM996906.1|:c191782-191674 Escherichia coli genome assembly FHI83, scaffold scaffold-19_contig-8.0_1_308571_[organismEscherichia-!(significant)
CACGGTTATAAATCAACATATTGATTTATAAGCATGGAAATCCCCTGAGTGAAACAACGAATTGCTGTGTGTAGTCTTTGCCCATCTCCCACGATGGGCTTTTTTTTAA
>gb|CP007301.1|:1784269-1784377 Salmonella enterica subsp. enterica serovar Enteritidis str. SA20091739 genome-!(significant)
CACGGTTATAAATCAACACATTGATTTATAAGCATGGAAATCCCCTGAGTGAAACAACGAATTGCTGTGTGTAGTCTTTGCCCGTCTCCTACGATGGGCTTTTTTTTTA
>gb|CP002774.1|:c2274544-2274450 Serratia sp. AS12, complete genome-!(significant)
ACTGATTTTTAAGCAAGCTTTCCAAACAATGTAATGCCATACATGTGAATTGCTGTGTGTAGTCTTTGCCCGTCTCTTGATGGGCTTTTTTTTAT
>gb|CP011495.1|:3023845-3023953 Escherichia coli strain NCM3722, complete genome-!(significant)
CACGGTTATAAATCAACATATTGATTTATAAGCATGGAAATCCCCTGAGTGAAACAACGAATTGCTGTGTGTAGTCTTTGCCCATCTCCCACGATGGGCTTTTTTTTAA
>gb|CP007383.1|:1784266-1784374 Salmonella enterica subsp. enterica serovar Enteritidis str. EC20121826 genome-!(significant)
CACGGTTATAAATCAACACATTGATTTATAAGCATGGAAATCCCCTGAGTGAAACAACGAATTGCTGTGTGTAGTCTTTGCCCGTCTCCTACGATGGGCTTTTTTTTTA
>gb|CP001891.1|:c2162505-2162397 Klebsiella variicola At-22, complete genome-!(significant)|RFAM_PROOFED
CACGGTTATAAATCAACACCTTGATTTATAAGCATGGAAATCCCCTGAGTGAAACAACGAATTGCTGTGTGTAGTCTTTGCCCATCTCCCACGATGGGCTTTTTTTTGT
>gb|CP010440.1|:2527482-2527590 Escherichia coli K-12 strain ER3476, complete genome-!(significant)
CACGGTTATAAATCAACATATTGATTTATAAGCATGGAAATCCCCTGAGTGAAACAACGAATTGCTGTGTGTAGTCTTTGCCCATCTCCCACGATGGGCTTTTTTTTAA
>gb|CP003942.1|:c2139711-2139630 Serratia marcescens FGI94, complete genome-!(significant)
CAAGTTTACGAACAATGTAATGCCATACATATGAATTGCTGTGTGTAGTCTTTGCCCATCTTTAAGATGGGCTTTTTTTTAT
>gb|CP000826.1|:c2374307-2374212 Serratia proteamaculans 568, complete genome-!(significant)|RFAM_PROOFED
CCTGATTTAAAGCAAGATTTCCAAACAATGTAATGCCATACATGTGAATTGCTGTGTGTAGTCTTTGCCCGTCTCCTATGATGGGCTTTTTTTTAT
>gb|AP013063.1|:c1663506-1663410 Serratia marcescens SM39 DNA, complete genome-!(significant)
ACTGATTTTAAAGCAACCTTTCTGAACAATGTAATGCCATACATGTGAATTGCTGTGTGTAGTCTTTGCCCATCTCCTACGGTGGGCTTTTTTTTAT
>gb|FR718620.1|:5163-5268 Yersinia enterocolitica W22703 biovar 2, serovar O9, contig 7180000001566-!(significant)|RFAM_PROOFED
TATTTAAATAAATTATCTCATAATGACTTATTTAAATATCTGTAATCGAATATAAGTATTGCTGTGTGTAGTCTTTGCCTGTCACCTAAGACGGGCTTTTTTTTAT
>gb|CP004345.1|:2651418-2651525 Morganella morganii subsp. morganii KT, complete genome-!(significant)
CAAGTAACGAATTAAAAGGTATTGTTATTCATTACAATGATACCTTCCGAATACAAATATTGCTGTGTGTAGTCTTTGCCTGTCAGCCCATGATAGGCTTTTTTTTTG
>gb|CP006659.1|:3202835-3202943 Klebsiella pneumoniae ATCC BAA-2146, complete genome-!(significant)
CACGGTTATAAATCAACACCTTGATTTATAAGCATGGAAATCCCCTGAGTGAAACAACGAATTGCTGTGTGTAGTCTTTGCCCATCTCCCACGATGGGCTTTTTTTTGC
>gb|HG326223.1|:c1515240-1515144 Serratia marcescens subsp. marcescens Db11, complete genome-!(significant)
ACTGATTTTAAAGCAACCTTTCTGAACAATGTAATGCCATACATGTGAATTGCTGTGTGTAGTCTTTGCCCATCTCCTACGGTGGGCTTTTTTTTAT
>gb|CP007439.1|:c2412950-2412856 Serratia plymuthica strain V4 genome-!(significant)
ACTGATTTTAAAGCAAGCTTTCCAAACAATGTAATGCCATACATGTAAATTGCTGTGTGTAGTCTTTGCCCGTCTCTTGATGGGCTTTTTTTTAT
>gb|CP007546.1|:2036406-2036514 Enterobacter asburiae L1, complete genome-!(significant)
CACGGTTATAAATCAACACCTTGATTTATAAGCATGGAAATCCCCTGAGTGAAACAACGAATTGCTGTGTGTAGTCTTTGCCCATCTCCCACGATGGGCTTTTTTTTAT
>gb|HF937208.1|:c1426430-1426322 Salmonella enterica subsp. enterica serovar Typhimurium DT104 main chromosome, complete genome-!(significant)
CACGGTTATAAATCAACACATTGATTTATAAGCATGGAAATCCCCTGAGTGAAACAACGAATTGCTGTGTGTAGTCTTTGCCCGTCTCCTACGATGGGCTTTTTTTTTA
>gb|CP004091.1|:2079192-2079300 Cronobacter sakazakii SP291, complete genome-!(significant)
CACGGTTATAAATCAACGCCTTGATTTATAAACATGGAAATCCCCTGAGTGAAACAACGAATTGCTGTGTGTAGTCTTTGCCCATCTCCCACGATGGGCTTTTTTTTAT
>gb|CP007531.1|:918922-919030 Salmonella enterica subsp. enterica serovar Anatum str. ATCC BAA-1592, complete genome-!(significant)
CACGGTTATAAATCAACACATTGATTTATAAGCATGGAAATCCCCTGAGTGAAACAACGAATTGCTGTGTGTAGTCTTTGCCCGTCTCCTACGATGGGCTTTTTTTTTA
>gb|CP007312.1|:1784261-1784369 Salmonella enterica subsp. enterica serovar Enteritidis str. SA20094352 genome-!(significant)
CACGGTTATAAATCAACACATTGATTTATAAGCATGGAAATCCCCTGAGTGAAACAACGAATTGCTGTGTGTAGTCTTTGCCCGTCTCCTACGATGGGCTTTTTTTTTA
>gb|CP009836.1|:3927424-3927533 Yersinia pestis strain KIM5, complete genome-!(significant)
AAGGCGCTTAAATAAACCATTTAATGATAGCTTATTTAAACGTCTGTGATCTAGTACATGTATTGCTGTGTGTAGTCTTTGCCTGTCACCTAAGACAGGCTTTTTTTTTG
>gb|CP008797.1|:c2661575-2661467 Klebsiella pneumoniae subsp. pneumoniae KPNIH24, complete genome-!(significant)
CACGGTTATAAATCAACACCTTGATTTATAAGCATGGAAATCCCCTAAGTGAAACAACGAATTGCTGTGTGTAGTCTTTGCCCATCTCCCACGATGGGCTTTTTTTTGC
>gb|AE005674.2|:1753286-1753394 Shigella flexneri 2a str. 301, complete genome-!(significant)|RFAM_PROOFED
CACGGTTATAAATCAACATATTGATTTATAAGCATGGAAATCCCCTGAGTGAAACAACGAATTGCTGTGTGTAGTCTTTTCCCATCTCCCACGATGGGCTTTTTTTTAA
>gb|CP007259.1|:1780332-1780440 Salmonella enterica subsp. enterica serovar Enteritidis str. EC20110359, complete genome-!(significant)
CACGGTTATAAATCAACACATTGATTTATAAGCATGGAAATCCCCTGAGTGAAACAACGAATTGCTGTGTGTAGTCTTTGCCCGTCTCCTACGATGGGCTTTTTTTTTA
>gb|CP012631.1|:c2302143-2302035 Escherichia coli strain SF-173, complete genome-!(significant)
CACGGTTATAAATCAACATATTGATTTATAAGCATGGAAATCCCCTGAGTGAAACAACGAATTGCTGTGTGTAGTCTTTGCCCATCTCCCACGATGGGCTTTTTTTTAA
>gb|CP010281.1|:1701253-1701361 Salmonella enterica subsp. enterica serovar Newport str. CVM 22513, complete genome-!(significant)
CACGGTTATAAATCAACACATTGATTTATAAGCATGGAAATCCCCTGAGTGAAACAACGAATTGCTGTGTGTAGTCTTTGCCCGTCTCCTACGATGGGCTTTTTTTTTA
>gb|CU928163.2|:2005151-2005259 Escherichia coli UMN026 chromosome, complete genome-!(significant)|RFAM_PROOFED
CACGGTTATAAATCAACATATTGATTTATAAGCATGGAAATCCCCTGAGTGAAACAACGAATTGCTGTGTGTAGTCTTTGCCCATCTCCCACGATGGGCTTTTTTTTAA
>gb|CP007598.1|:3395027-3395135 Salmonella enterica subsp. enterica serovar Enteritidis str. 77-1427, complete genome-!(significant)
CACGGTTATAAATCAACACATTGATTTATAAGCATGGAAATCCCCTGAGTGAAACAACGAATTGCTGTGTGTAGTCTTTGCCCGTCTCCTACGATGGGCTTTTTTTTTA
>gb|CP001608.1|:2009567-2009676 Yersinia pestis biovar Medievalis str. Harbin 35, complete genome-!(significant)|RFAM_PROOFED
AAGGCGCTTAAATAAACCATTTAATGATAGCTTATTTAAACGTCTGTGATCTAGTACATGTATTGCTGTGTGTAGTCTTTGCCTGTCACCTAAGACAGGCTTTTTTTTTG
>gb|CP009768.1|:2663321-2663429 Salmonella enterica subsp. enterica serovar Enteritidis strain FORC_007, complete genome-!(significant)
CACGGTTATAAATCAACACATTGATTTATAAGCATGGAAATCCCCTGAGTGAAACAACGAATTGCTGTGTGTAGTCTTTGCCCGTCTCCTACGATGGGCTTTTTTTTTA
>gb|CP011331.1|:c1726911-1726803 Escherichia coli O104H4 str. C227-11, complete genome-!(significant)
TACGGTTATAAATCAACATATTGATTTATAAGCATGGAAATCCCCTGAGTGAAACAACGAATTGCTGTGTGTAGTCTTTGCCCATCTCCCACGATGGGCTTTTTTTTAA
>gb|LM997008.1|:c304424-304316 Escherichia coli genome assembly FHI87, scaffold scaffold-23_contig-1.0_1_445869_[organismEscherichia-!(significant)
CACGGTTATAAATCAACATATTGATTTATAAGCATGGAAATCCCCTGAGTGAAACAACGAATTGCTGTGTGTAGTCTTTGCCCATCTCCCACGATGGGCTTTTTTTTAA
>gb|CP003488.1|:c4067727-4067611 Providencia stuartii MRSN 2154, complete genome-!(significant)
TACGTTTTGATTAATACGAATCTCAATATCATGCTTATTTAATTTAATGCGTGATTATCCCAATAGAATTGCTGTGTGTAGTCTTTGCCTGTCAGCCCATGATAGGCTTTTTTTTAT
>gb|CP008700.1|:69619-69727 Klebsiella pneumoniae subsp. pneumoniae KP5-1, complete genome-!(significant)
CACAGTTATAAATCAACACCTTGATTTATAAGCATGGAAATCCCCTGAGTGAAACAACGAATTGCTGTGTGTAGTCTTTGCCCATCTCCCACGATGGGCTTTTTTTTGT
>gb|LM996580.1|:130071-130179 Escherichia coli genome assembly FHI21, scaffold scaffold-29_contig-1.3_219222_681802_[organismEscherichia-!(significant)
CACGGTTATAAATCAACATATTGATTTATAAGCATGGAAATCCCCTGAGTGAAACAACGAATTGCTGTGTGTAGTCTTTGCCCATCTCCCACGATGGGCTTTTTTTTAA
>gb|CP012257.1|:c1856727-1856619 Cronobacter universalis NCTC 9529, complete genome-!(significant)
CACGGTTATAAATCAACGCCTTGATTTATAAACATGGAAATCCCCTGAGTGAAACAACGAATTGCTGTGTGTAGTCTTTGCCCATCTCCCACGATGGGCTTTTTTTTAT
>gb|CP006692.1|:c1235933-1235825 Salmonella bongori serovar 48z41-- str. RKS3044, complete genome-!(significant)
CACGGTTATAAATCAACACATTGATTTATAAGCATGGAAATCCCCTGAGTGAAACAACGAATTGCTGTGTGTAGTCTTTGCCCGTCTCCCACGATGGGCTTTTTTTTTG
>gb|CP001138.1|:1771044-1771152 Salmonella enterica subsp. enterica serovar Agona str. SL483, complete genome-!(significant)|RFAM_PROOFED
CACGGTTATAAATCAACACATTGATTTATAAGCATGGAAATCCCCTGAGTGAAACAACGAATTGCTGTGTGTAGTCTTTGCCCGTCTCCTACGATGGGCTTTTTTTTTA
>gb|CP007533.1|:c942174-942066 Salmonella enterica subsp. enterica serovar Bredeney str. CFSAN001080, complete genome-!(significant)
CACGGTTATAAATCAACACATTGATTTATAAGCATGGAAATCCCCTGAGTGAAACAACGAATTGCTGTGTGTAGTCTTTGCCCGTCTCCTACGATGGGCTTTTTTTTTA
>gb|CP009460.1|:c4801254-4801147 Cedecea neteri strain ND14b, complete genome-!(significant)
GAGCTATTGTTAACGTAATGTTTGTCAGTGAGGTTTCTCCTCGTCAGAGCTAGTAACGAATTGCTGTGTGTAGTCTTTGCCCATCCCCTGAGGTGGGCTTTTTTTTAT
>gb|CP007406.1|:1784268-1784376 Salmonella enterica subsp. enterica serovar Enteritidis str. EC20120776 genome-!(significant)
CACGGTTATAAATCAACACATTGATTTATAAGCATGGAAATCCCCTGAGTGAAACAACGAATTGCTGTGTGTAGTCTTTGCCCGTCTCCTACGATGGGCTTTTTTTTTA
>gb|LM997039.1|:c927890-927782 Escherichia coli genome assembly FHI89, scaffold scaffold-20_contig-1.0_1_1073266_[organismEscherichia-!(significant)
CACGGTTATAAATCAACATATTGATTTATAAGCATGGAAATCCCCTGAGTGAAACAACGAATTGCTGTGTGTAGTCTTTGCCCATCTCCCACGATGGGCTTTTTTTTAA
>gb|AL513382.1|:1681509-1681617 Salmonella enterica subsp. enterica serovar Typhi str. CT18, complete chromosome-!(significant)
CACGGTTATAAATCAACACATTGATTTATAAGCATGGAAATCCCCTGAGTGAAACAACGAATTGCTGTGTGTAGTCTTTGCCCGTCTCCTACGATGGGCTTTTTTTTTT
>gb|CP003109.1|:2122028-2122136 Escherichia coli O55H7 str. RM12579, complete genome-!(significant)
CACGGTTATAAATCAACATATTGATTTATAAGCATGGAAATCCCCTGAGTGAAACAACGAATTGCTGTGTGTAGTCTTTGCCCATCTCCCACGATGGGCTTTTTTTTAA
>gb|CP009454.1|:2967727-2967835 Pantoea rwandensis strain ND04, complete genome-!(significant)
TATGTTTGAGATCAAACCACTGATTTTTAAACAACCTTTTTCCCCTGAGTAAAGTGAAGAATTGCTGTGTGTAGTCTTTGCCCATCCCCTGTGATGGGCTTTTTTTTTG
>gb|CP007414.1|:1784271-1784379 Salmonella enterica subsp. enterica serovar Enteritidis str. EC20122031 genome-!(significant)
CACGGTTATAAATCAACACATTGATTTATAAGCATGGAAATCCCCTGAGTGAAACAACGAATTGCTGTGTGTAGTCTTTGCCCGTCTCCTACGATGGGCTTTTTTTTTA
>gb|CP010876.1|:1831036-1831144 Escherichia coli strain MNCRE44, complete genome-!(significant)
CACGGTTATAAATCAACATATTGATTTATAAGCATGGAAATCCCCTGAGTGAAACAACGAATTGCTGTGTGTAGTCTTTGCCCATCTCCCACGATGGGCTTTTTTTTAA
>gb|CP011636.1|:c2913686-2913578 Klebsiella oxytoca strain CAV1374, complete genome-!(significant)
CACGGTTATAAATCAACGCATTGATTTATAAGCATGGAAATCCCCTGAGTGAAACAACGAATTGCTGTGTGTAGTCTTTGCCCATCTCCCACGATGGGCTTTTTTTTGT
>gb|CP011134.1|:1847433-1847541 Escherichia coli VR50, complete genome-!(significant)
CACGGTTATAAATCAACATATTGATTTATAAGCATGGAAATCCCCTGAGTGAAACAACGAATTGCTGTGTGTAGTCTTTGCCCATCTCCCACGATGGGCTTTTTTTTAA
>gb|AL590842.1|:2707932-2708041 Yersinia pestis CO92 complete genome-!(significant)|RFAM_PROOFED
AAGGCGCTTAAATAAACCATTTAATGATAGCTTATTTAAACGTCTGTGATCTAGTACATGTATTGCTGTGTGTAGTCTTTGCCTGTCACCTAAGACAGGCTTTTTTTTTG
>gb|CP007281.1|:1784268-1784376 Salmonella enterica subsp. enterica serovar Enteritidis str. SA19961622 genome-!(significant)
CACGGTTATAAATCAACACATTGATTTATAAGCATGGAAATCCCCTGAGTGAAACAACGAATTGCTGTGTGTAGTCTTTGCCCGTCTCCTACGATGGGCTTTTTTTTTA
>gb|CP007358.1|:1780780-1780888 Salmonella enterica subsp. enterica serovar Enteritidis str. EC20100130, complete genome-!(significant)
CACGGTTATAAATCAACACATTGATTTATAAGCATGGAAATCCCCTGAGTGAAACAACGAATTGCTGTGTGTAGTCTTTGCCCGTCTCCTACGATGGGCTTTTTTTTTA
>gb|CP001164.1|:2276378-2276486 Escherichia coli O157H7 str. EC4115, complete genome-!(significant)|RFAM_PROOFED
CACGGTTATAAATCAACATATTGATTTATAAGCATGGAAATCCCCTGAGTGAAACAACGAATTGCTGTGTGTAGTCTTTGCCCATCTCCCACGATGGGCTTTTTTTTAA
>gb|CP009450.1|:c3270892-3270784 Pluralibacter gergoviae strain FB2, complete genome-!(significant)
CACGGTTATAAATCAACGGCTTGATTTATAAGCATGGAAATCCCCTGAGTGAAACAACGAATTGCTGTGTGTAGTCTTTGCCCATCTCCCACGATGGGCTTTTTTTTCG
>gb|CP012266.1|:c1888218-1888110 Cronobacter dublinensis subsp. dublinensis LMG 23823, complete genome-!(significant)
CACGGTTATAAATCAACGCCTTGATTTATAAACATGGAAATCCCCTGAGTGAAACAACGAATTGCTGTGTGTAGTCTTTGCCCATCTCCCACGATGGGCTTTTTTTTAT
>gb|LM997086.1|:c245185-245077 Escherichia coli genome assembly FHI9, scaffold scaffold-33_contig-1.0_1_651525_[organismEscherichia-!(significant)
CACGGTTATAAATCAACATATTGATTTATAAGCATGGAAATCCCCTGAGTGAAACAACGAATTGCTGTGTGTAGTCTTTGCCCATCTCCCACGATGGGCTTTTTTTTAA
>gb|CP011791.1|:1783674-1783782 Salmonella enterica subsp. enterica serovar Enteritidis strain SEE2, complete genome-!(significant)
CACGGTTATAAATCAACACATTGATTTATAAGCATGGAAATCCCCTGAGTGAAACAACGAATTGCTGTGTGTAGTCTTTGCCCGTCTCCTACGATGGGCTTTTTTTTAA
>gb|CP007267.2|:1783942-1784050 Salmonella enterica subsp. enterica serovar Enteritidis str. EC20120005, complete genome-!(significant)
CACGGTTATAAATCAACACATTGATTTATAAGCATGGAAATCCCCTGAGTGAAACAACGAATTGCTGTGTGTAGTCTTTGCCCGTCTCCTACGATGGGCTTTTTTTTTA
>gb|CP007310.1|:1784275-1784383 Salmonella enterica subsp. enterica serovar Enteritidis str. SA20094079 genome-!(significant)
CACGGTTATAAATCAACACATTGATTTATAAGCATGGAAATCCCCTGAGTGAAACAACGAATTGCTGTGTGTAGTCTTTGCCCGTCTCCTACGATGGGCTTTTTTTTTA
>gb|CP002487.1|:c1401791-1401683 Salmonella enterica subsp. enterica serovar Typhimurium str. ST4/74, complete genome-!(significant)|RFAM_PROOFED
CACGGTTATAAATCAACACATTGATTTATAAGCATGGAAATCCCCTGAGTGAAACAACGAATTGCTGTGTGTAGTCTTTGCCCGTCTCCTACGATGGGCTTTTTTTTTA
>gb|CP009088.1|:1783823-1783931 Salmonella enterica subsp. enterica serovar Enteritidis strain OLF-SE6-00219-16, complete genome-!(significant)
CACGGTTATAAATCAACACATTGATTTATAAGCATGGAAATCCCCTGAGTGAAACAACGAATTGCTGTGTGTAGTCTTTGCCCGTCTCCTACGATGGGCTTTTTTTTAA
>gb|CP003836.1|:c660212-660104 Salmonella enterica subsp. enterica serovar Typhimurium str. U288, complete genome-!(significant)
CACGGTTATAAATCAACACATTGATTTATAAGCATGGAAATCCCCTGAGTGAAACAACGAATTGCTGTGTGTAGTCTTTGCCCGTCTCCTACGATGGGCTTTTTTTTTA
>gb|CP006762.1|:117782-117891 Yersinia pestis 1413, complete genome-!(significant)
AAGGCGCTTAAATAAACCATTTAATGATAGCTTATTTAAACGTCTGTGATCTAGTACATGTATTGCTGTGTGTAGTCTTTGCCTGTCACCTAAGACAGGCTTTTTTTTTG
>gb|CP002886.1|:c1907206-1907098 Enterobacter cloacae EcWSU1, complete genome-!(significant)
CACGGTTATAAATCAACACCTTGATTTATAAGCATGGAAATCCCCTGAGTGAAACAACGAATTGCTGTGTGTAGTCTTTGCCCATCTCCCACGATGGGCTTTTTTTTAT
>gb|CP007216.1|:c2119552-2119444 Salmonella enterica subsp. enterica serovar Newport str. USDA-ARS-USMARC-1927, complete genome-!(significant)
CACGGTTATAAATCAACACATTGATTTATAAGCATGGAAATCCCCTGAGTGAAACAACGAATTGCTGTGTGTAGTCTTTGCCCGTCTCCTACGATGGGCTTTTTTTTTA
>gb|CP006876.1|:1768030-1768138 Salmonella enterica subsp. enterica serovar Agona str. 24249, complete genome-!(significant)
CACGGTTATAAATCAACACATTGATTTATAAGCATGGAAATCCCCTGAGTGAAACAACGAATTGCTGTGTGTAGTCTTTGCCCGTCTCCTACGATGGGCTTTTTTTTTA
>gb|CP006250.1|:c2164608-2164514 Serratia plymuthica 4Rx13, complete genome-!(significant)
ACTGATTTTAAAGCAAGCTTTCCAAACAATGTAATGCCATACATGTAAATTGCTGTGTGTAGTCTTTGCCCGTCTCTTGATGGGCTTTTTTTTAT
>gb|LM997130.1|:102742-102850 Escherichia coli genome assembly FHI70, scaffold scaffold-33_contig-5.0_1_288717_[organismEscherichia-!(significant)
TACGGTTATAAATCAACATATTGATTTATAAGCATGGAAATCCCCTGAGTGAAACAACGAATTGCTGTGTGTAGTCTTTGCCCATCTCCCACGATGGGCTTTTTTTTAA
>gb|CP002185.1|:1916733-1916841 Escherichia coli W, complete genome-!(significant)|RFAM_PROOFED
CACGGTTATAAATCAACATATTGATTTATAAGCATGGAAATCCCCTGAGTGAAACAACGAATTGCTGTGTGTAGTCTTTGCCCATCTCCCACGATGGGCTTTTTTTTAA
>gb|AP012551.1|:c1005661-1005554 Plautia stali symbiont DNA, complete genome-!(significant)
TATGTTTTAAATCAAGCTACTGATTTTTAAACAACCTTTTCCCCTGAGTAAAGTGAAGAATTGCTGTGTGTAGTCTTTGCCCATCCCCTGTGATGGGCTTTTTTTTTG
>gb|CP010304.1|:2237520-2237628 Escherichia coli O157H7 str. SS52, complete genome-!(significant)
CACGGTTATAAATCAACATATTGATTTATAAGCATGGAAATCCCCTGAGTGAAACAACGAATTGCTGTGTGTAGTCTTTGCCCATCTCCCACGATGGGCTTTTTTTTAA
>gb|CP009872.1|:3151018-3151126 Klebsiella pneumoniae subsp. pneumoniae strain KPNIH30, complete genome-!(significant)
CACGGTTATAAATCAACACCTTGATTTATAAGCATGGAAATCCCCTAAGTGAAACAACGAATTGCTGTGTGTAGTCTTTGCCCATCTCCCACGATGGGCTTTTTTTTGC
>gb|CP006055.1|:c2405844-2405736 Salmonella enterica subsp. enterica Serovar Cubana str. CFSAN002050, complete genome-!(significant)
CACGGTTATAAATCAACACATTGATTTATAAGCATGGAAATCCCCTGAGTGAAACAACGAATTGCTGTGTGTAGTCTTTGCCCGTCTCCTACGATGGGCTTTTTTTTTA
>gb|CP007464.1|:1789173-1789281 Salmonella enterica subsp. enterica serovar Enteritidis str. EC20121747 genome-!(significant)
CACGGTTATAAATCAACACATTGATTTATAAGCATGGAAATCCCCTGAGTGAAACAACGAATTGCTGTGTGTAGTCTTTGCCCGTCTCCTACGATGGGCTTTTTTTTTA
>gb|CP007352.1|:1784265-1784373 Salmonella enterica subsp. enterica serovar Enteritidis str. EC20120498 genome-!(significant)
CACGGTTATAAATCAACACATTGATTTATAAGCATGGAAATCCCCTGAGTGAAACAACGAATTGCTGTGTGTAGTCTTTGCCCGTCTCCTACGATGGGCTTTTTTTTTA
>gb|CP007318.1|:1784256-1784364 Salmonella enterica subsp. enterica serovar Enteritidis str. SA20095309 genome-!(significant)
CACGGTTATAAATCAACACATTGATTTATAAGCATGGAAATCCCCTGAGTGAAACAACGAATTGCTGTGTGTAGTCTTTGCCCGTCTCCTACGATGGGCTTTTTTTTTA
>gb|CP001637.1|:c2108107-2107999 Escherichia coli DH1, complete genome-!(significant)|RFAM_PROOFED
CACGGTTATAAATCAACATATTGATTTATAAGCATGGAAATCCCCTGAGTGAAACAACGAATTGCTGTGTGTAGTCTTTGCCCATCTCCCACGATGGGCTTTTTTTTAA
>gb|CP007498.1|:1784267-1784375 Salmonella enterica subsp. enterica serovar Enteritidis str. EC20111510 genome-!(significant)
CACGGTTATAAATCAACACATTGATTTATAAGCATGGAAATCCCCTGAGTGAAACAACGAATTGCTGTGTGTAGTCTTTGCCCGTCTCCTACGATGGGCTTTTTTTTTA
>gb|CP003026.1|:c1911793-1911685 Enterobacter asburiae LF7a, complete genome-!(significant)|RFAM_PROOFED
CACGGTTATAAATCAACACCTTGATTTATAAGCATGGAAATCCCCTGAGTGAAACAACGAATTGCTGTGTGTAGTCTTTGCCCATCTCCCACGATGGGCTTTTTTTTGT
>gb|LN681227.1|:c1784545-1784446 Xenorhabdus nematophila AN6/1 genome assembly XNC2, chromosome  I-!(significant)
CATCTTAGCCTATATACGCCATAGGCTGAGAAAAACTAAGTAATACATATATTGCTGTGTGTAGTCTTTGCCTGTCAGCCCATGATAGGCTTTTTTTTTT
>gb|CP003776.1|:2901745-2901838 Pectobacterium carotovorum subsp. carotovorum PCC21, complete genome-!(significant)
TACTGTTTGTCAATGAGGTTTCCTCCTCGTCAGAGTTAGTAACGAATTGCTGTGTGTAGTCTTTGCCCATCCCCTGAGATGGGCCTTTTTTTTC
>gb|AP012306.1|:1451954-1452062 Escherichia coli str. K-12 substr. MDS42 DNA, complete genome-!(significant)
CACGGTTATAAATCAACATATTGATTTATAAGCATGGAAATCCCCTGAGTGAAACAACGAATTGCTGTGTGTAGTCTTTGCCCATCTCCCACGATGGGCTTTTTTTTAA
>gb|CP007374.1|:1784270-1784378 Salmonella enterica subsp. enterica serovar Enteritidis str. EC20121746 genome-!(significant)
CACGGTTATAAATCAACACATTGATTTATAAGCATGGAAATCCCCTGAGTGAAACAACGAATTGCTGTGTGTAGTCTTTGCCCGTCTCCTACGATGGGCTTTTTTTTTA
>gb|LM997172.1|:c326996-326888 Escherichia coli genome assembly FHI92, scaffold scaffold-22_contig-2.0_1_542344_[organismEscherichia-!(significant)
CACGGTTATAAATCAACATATTGATTTATAAGCATGGAAATCCCCTGAGTGAAACAACGAATTGCTGTGTGTAGTCTTTGCCCATCTCCCACGATGGGCTTTTTTTTAA
>gb|CP009456.1|:c2205698-2205593 Yersinia enterocolitica strain FORC-002, complete genome-!(significant)
TATTTAAATAAATTATCTCATAATGACTTATTTAAATATCTGTAATCGAATACACGTATTGCTGTGTGTAGTCTTTGCCTGTCACCTAAGACGGGCTTTTTTTTTA
>gb|CP000026.1|:1567671-1567779 Salmonella enterica subsp. enterica serovar Paratyphi A str. ATCC 9150, complete genome-!(significant)|RFAM_PROOFED
CACGGTTATAAATCAACACATTGATTTATAAGCATGGAAATCCCCTGAGTGAAACAACGAATTGCTGTGTGTAGTCTTTGCCCGTCTCCTACGATGGGCTTTTTTTTTA
>gb|AE005174.2|:2445279-2445387 Escherichia coli O157H7 EDL933, complete genome-!(significant)|RFAM_PROOFED
CACGGTTATAAATCAACATATTGATTTATAAGCATGGAAATCCCCTGAGTGAAACAACGAATTGCTGTGTGTAGTCTTTGCCCATCTCCCACGATGGGCTTTTTTTTAA
>gb|CP010441.1|:2513942-2514050 Escherichia coli K-12 strain ER3445, complete genome-!(significant)
CACGGTTATAAATCAACATATTGATTTATAAGCATGGAAATCCCCTGAGTGAAACAACGAATTGCTGTGTGTAGTCTTTGCCCATCTCCCACGATGGGCTTTTTTTTAA
>gb|CP003416.1|:c2181241-2181133 Salmonella enterica subsp. enterica serovar Heidelberg str. B182, complete genome-!(significant)
CACGGTTATAAATCAACACATTGATTTATAAGCATGGAAATCCCCTGAGTGAAACAACGAATTGCTGTGTGTAGTCTTTGCCCGTCTCCTACGATGGGCTTTTTTTTTA
>gb|CP007295.1|:1784218-1784326 Salmonella enterica subsp. enterica serovar Enteritidis str. SA20084384 genome-!(significant)
CACGGTTATAAATCAACACATTGATTTATAAGCATGGAAATCCCCTGAGTGAAACAACGAATTGCTGTGTGTAGTCTTTGCCCGTCTCCTACGATGGGCTTTTTTTTTA
>gb|CP002212.1|:1868783-1868891 Escherichia coli str. 'clone D i14', complete genome-!(significant)|RFAM_PROOFED
CACGGTTATAAATCAACATATTGATTTATAAGCATGGAAATCCCCTGAGTGAAACAACGAATTGCTGTGTGTAGTCTTTGCCCATCTCCCACGATGGGCTTTTTTTTAA
>gb|CP012091.1|:c306951-306843 Salmonella enterica subsp. enterica serovar Typhi strain PM016/13, complete genome-!(significant)
CACGGTTATAAATCAACACATTGATTTATAAGCATGGAAATCCCCTGAGTGAAACAACGAATTGCTGTGTGTAGTCTTTGCCCGTCTCCTACGATGGGCTTTTTTTTTT
>gb|FO203355.1|:1724315-1724423 Enterobacter aerogenes EA1509E complete genome-!(significant)
CACGGTTATAGATCAAGATATTGATTTATAAGCATGGAAATCCCCTGAGTGAAACAACGAATTGCTGTGTGTAGTCTTTGCCCATCTCCCACGATGGGCTTTTTTTTAC
>gb|CP000880.1|:1566398-1566506 Salmonella enterica subsp. arizonae serovar 62z4,z23--, complete genome-!(significant)|RFAM_PROOFED
CACGGTTATAAATCAACACATTGATTTATAAGCATGGAAATCCCCTGAATGAAGCAACGAATTGCTGTGTGTAGTCTTTGCCCGTCTCCCACGATGGGCTTTTTTTTTA
>gb|CP009091.1|:1770485-1770593 Salmonella enterica subsp. enterica serovar Enteritidis strain OLF-SE9-10012, complete genome-!(significant)
CACGGTTATAAATCAACACATTGATTTATAAGCATGGAAATCCCCTGAGTGAAACAACGAATTGCTGTGTGTAGTCTTTGCCCGTCTCCTACGATGGGCTTTTTTTTAA
>gb|CP005991.1|:765300-765408 Enterobacter sp. R4-368, complete genome-!(significant)
CACGGTTATAAATCAACACCTTGATTTATAAGCATGGAAATCCCCTGAGTGAAACAACGAATTGCTGTGTGTAGTCTTTGCCCATCTCCCACGATGGGCTTTTTTTTCG
>gb|CP002246.1|:c2324517-2324412 Yersinia enterocolitica subsp. palearctica 105.5R(r), complete genome-!(significant)|RFAM_PROOFED
TATTTAAATAAATTATCTCATAATGACTTATTTAAATATCTGTAATCGAATATAAGTATTGCTGTGTGTAGTCTTTGCCTGTCACCTAAGACGGGCTTTTTTTTAT
>gb|CP010455.1|:1775193-1775301 Synthetic Escherichia coli C321.deltaA substrain rEc.y.dC.46, complete sequence-!(significant)
CACGGTTATAAATCAACATATTGATTTATAAGCATGGAAATCCCCTGAGTGAAACAACGAATTGCTGTGTGTAGTCTTTGCCCATCTCCCACGATGGGCTTTTTTTTAA
>gb|CP012264.1|:c1863730-1863622 Cronobacter condimenti 1330 strain LMG 26250, complete genome-!(significant)
CACGGTTATAAATCAACGCCTTGATTTATAAACATGGAAATCCCCTGAGTGAAACAACGAATTGCTGTGTGTAGTCTTTGCCCATCTCCCACGATGGGCTTTTTTTTAT
>gb|AE014613.1|:c1299621-1299513 Salmonella enterica subsp. enterica serovar Typhi Ty2, complete genome-!(significant)|RFAM_PROOFED
CACGGTTATAAATCAACACATTGATTTATAAGCATGGAAATCCCCTGAGTGAAACAACGAATTGCTGTGTGTAGTCTTTGCCCGTCTCCTACGATGGGCTTTTTTTTTT
>gb|CP000266.1|:1750264-1750372 Shigella flexneri 5 str. 8401, complete genome-!(significant)|RFAM_PROOFED
CACGGTTATAAATCAACATATTGATTTATAAGCATGGAAATCCCCTGAGTGAAACAACGAATTGCTGTGTGTAGTCTTTGCCCATCTCCCACGATGGGCTTTTTTTTAA
>gb|AP009378.1|:1666901-1667009 Escherichia coli SE15 DNA, complete genome-!(significant)|RFAM_PROOFED
CACGGTTATAAATCAACATATTGATTTATAAGCATGGAAATCCCCTGAGTGAAACAACGAATTGCTGTGTGTAGTCTTTGCCCATCTCCCACGATGGGCTTTTTTTTAA
>gb|CP007346.1|:1784267-1784375 Salmonella enterica subsp. enterica serovar Enteritidis str. EC20120229 genome-!(significant)
CACGGTTATAAATCAACACATTGATTTATAAGCATGGAAATCCCCTGAGTGAAACAACGAATTGCTGTGTGTAGTCTTTGCCCGTCTCCTACGATGGGCTTTTTTTTTA
>gb|CP004086.1|:c3239441-3239333 Salmonella enterica subsp. enterica serovar Heidelberg str. 41578, complete genome-!(significant)
CACGGTTATAAATCAACACATTGATTTATAAGCATGGAAATCCCCTGAGTGAAACAACGAATTGCTGTGTGTAGTCTTTGCCCGTCTCCTACGATGGGCTTTTTTTTTA
>gb|CP001144.1|:1913074-1913182 Salmonella enterica subsp. enterica serovar Dublin str. CT_02021853, complete genome-!(significant)|RFAM_PROOFED
CACGGTTATAAATCAACACATTGATTTATAAGCATGGAAATCCCCTGAGTGAAACAACGAATTGCTGTGTGTAGTCTTTGCCCGTCTCCTACGATGGGCTTTTTTTTTA
>gb|HG941718.1|:1831686-1831794 Escherichia coli ST131 strain EC958 chromosome, complete genome-!(significant)
CACGGTTATAAATCAACATATTGATTTATAAGCATGGAAATCCCCTGAGTGAAACAACGAATTGCTGTGTGTAGTCTTTGCCCATCTCCCACGATGGGCTTTTTTTTAA
>gb|CP007025.1|:c4534651-4534543 Escherichia albertii KF1, complete genome-!(significant)
CACGATTATAGATCAACGTATTGATTTATAAGCATGGAAATCCCCTGAGTGAAATAACGAATTGCTGTGTGTAGTCTTTGCCCATCTCCCACGATGGGCTTTTTTTTAA
>gb|LM997239.1|:121106-121214 Escherichia coli genome assembly FHI97, scaffold scaffold-46_contig-0.4_143201_875885_[organismEscherichia-!(significant)
TACGGTTATAAATCAACATATTGATTTATAAGCATGGAAATCCCCTGAGTGAAACAACGAATTGCTGTGTGTAGTCTTTGCCCATCTCCCACGATGGGCTTTTTTTTAA
>gb|CP000038.1|:c1540824-1540716 Shigella sonnei Ss046, complete genome-!(significant)|RFAM_PROOFED
CACGGTTATAAATCAACATATTGATTTATAAGCATGGAAATCCCCTGAGTGAAACAACGAATTGCTGTGTGTAGTCTTTGCCCATCTCCCACGATGGGCTTTTTTTTAA
>gb|CP009565.1|:1314058-1314166 Salmonella enterica subsp. enterica serovar Newport str. CVM 21554, complete genome-!(significant)
CACGGTTATAAATCAACACATTGATTTATAAGCATGGAAATCCCCTGAGTGAAACAACGAATTGCTGTGTGTAGTCTTTGCCCGTCTCCTACGATGGGCTTTTTTTTAA
>gb|LM996960.1|:c151281-151173 Escherichia coli genome assembly FHI85, scaffold scaffold-28_contig-6.0_1_295299_[organismEscherichia-!(significant)
TACGGTTATAAATCAACATATTGATTTATAAGCATGGAAATCCCCTGAGTGAAACAACGAATTGCTGTGTGTAGTCTTTGCCCATCTCCCACGATGGGCTTTTTTTTAA
>gb|CP011584.1|:c1573126-1573018 Enterobacter cloacae strain CAV1668, complete genome-!(significant)
CACGGTTATAAATCAACACCTTGATTTATAAGCATGGAAATCCCCTGAGTGAAACAACGAATTGCTGTGTGTAGTCTTTGCCCATCTCCCACGATGGGCTTTTTTTTAT
>gb|CP007505.1|:c2845088-2844980 Salmonella enterica subsp. enterica serovar Tennessee str. TXSC_TXSC08-19, complete genome-!(significant)
CACGGTTATAAATCAACACATTGATTTATAAGCATGGAAATCCCCTGAGTGAAACAACGAATTGCTGTGTGTAGTCTTTGCCCGTCTCCTACGATGGGCTTTTTTTTTA
>gb|CP009644.1|:1752137-1752245 Escherichia coli ER2796, complete genome-!(significant)
CACGGTTATAAATCAACATATTGATTTATAAGCATGGAAATCCCCTGAGTGAAACAACGAATTGCTGTGTGTAGTCTTTGCCCATCTCCCACGATGGGCTTTTTTTTAA
>gb|CP007393.1|:2569211-2569319 Escherichia coli strain ST2747, complete genome-!(significant)
CACGGTTATAAATCAACATATTGATTTATAAGCATGGAAATCCCCTGAGTGAAACAACGAATTGCTGTGTGTAGTCTTTGCCCATCTCCCACGATGGGCTTTTTTTTAA
>gb|CP007260.1|:1779522-1779630 Salmonella enterica subsp. enterica serovar Enteritidis str. EC20110358, complete genome-!(significant)
CACGGTTATAAATCAACACATTGATTTATAAGCATGGAAATCCCCTGAGTGAAACAACGAATTGCTGTGTGTAGTCTTTGCCCGTCTCCTACGATGGGCTTTTTTTTTA
>gb|LM997268.1|:c156188-156080 Escherichia coli genome assembly FHI99, scaffold scaffold-26_contig-6.0_1_275542_[organismEscherichia-!(significant)
CACGGTTATAAATCAACATATTGATTTATAAGCATGGAAATCCCCTGAGTGAAACAACGAATTGCTGTGTGTAGTCTTTGCCCATCTCCCACGATGGGCTTTTTTTTAA
>gb|CP002167.1|:c1837323-1837215 Escherichia coli UM146, complete genome-!(significant)|RFAM_PROOFED
CACGGTTATAAATCAACATATTGATTTATAAGCATGGAAATCCCCTGAGTGAAACAACGAATTGCTGTGTGTAGTCTTTGCCCATCTCCCACGATGGGCTTTTTTTTAA
>gb|CP009072.1|:c3365145-3365037 Escherichia coli ATCC 25922, complete genome-!(significant)
CACGGTTATAAATCAACATATTGATTTATAAGCATGGAAATCCCCTGAGTGAAACAACGAATTGCTGTGTGTAGTCTTTGCCCATCTCCCACGATGGGCTTTTTTTTAA
>gb|CP007298.1|:1784268-1784376 Salmonella enterica subsp. enterica serovar Enteritidis str. EC20090530 genome-!(significant)
CACGGTTATAAATCAACACATTGATTTATAAGCATGGAAATCCCCTGAGTGAAACAACGAATTGCTGTGTGTAGTCTTTGCCCGTCTCCTACGATGGGCTTTTTTTTTA
>gb|CP000036.1|:c1417924-1417816 Shigella boydii Sb227, complete genome-!(significant)|RFAM_PROOFED
CACGGTTATAAATCAACATATTGATTTATAAGCATGGAAATCCCCTGAGTGAAACAACGAATTGCTGTGTGTAGTCTTTGCCCATCTCCCACGATGGGCTTTTTTTTAA
>gb|CP003244.1|:3053861-3053967 Rahnella aquatilis CIP 78.65 = ATCC 33071, complete genome-!(significant)
TTCGGATTTCAACCCACTGATTTATATACAAGCTTCCCCCTAAGCTGGTATATCCCAAATTGCTGTGTGTAGTCTTTGCCTGTCTTCTATGACGGGCTTTTTTTTTA
>gb|CP007341.1|:1784268-1784376 Salmonella enterica subsp. enterica serovar Enteritidis str. EC20120687 genome-!(significant)
CACGGTTATAAATCAACACATTGATTTATAAGCATGGAAATCCCCTGAGTGAAACAACGAATTGCTGTGTGTAGTCTTTGCCCGTCTCCTACGATGGGCTTTTTTTTTA
>gb|CP007340.1|:1784267-1784375 Salmonella enterica subsp. enterica serovar Enteritidis str. EC20120686 genome-!(significant)
CACGGTTATAAATCAACACATTGATTTATAAGCATGGAAATCCCCTGAGTGAAACAACGAATTGCTGTGTGTAGTCTTTGCCCGTCTCCTACGATGGGCTTTTTTTTTA
>gb|CP006568.1|:2518853-2518960 Candidatus Sodalis pierantonius str. SOPE, complete genome-!(significant)
TATGCGTGTTATTAGCTCTATGATTTAGTGATGATTTTAATGCTCCCCGGCATGACAGAATTGCTGTGTGTAGTCTTTGCCCATCTCTCATGATGGGCTTTTTTTAAT
>gb|CP007433.1|:1784255-1784363 Salmonella enterica subsp. enterica serovar Enteritidis str. EC20120051 genome-!(significant)
CACGGTTATAAATCAACACATTGATTTATAAGCATGGAAATCCCCTGAGTGAAACAACGAATTGCTGTGTGTAGTCTTTGCCCGTCTCCTACGATGGGCTTTTTTTTTA
>gb|CP002124.1|:c3044923-3044813 Erwinia sp. Ejp617, complete genome-!(significant)|RFAM_PROOFED
CAAGTTTTGAAATCTACCCACTGATTTTGAATTAACAGACTTACCCCTGAGTTAACTAAAGAATTGCTGTGTGTAGTCTTTGCCCATCCCCTGTGATGGGCTTTTTTTTGT
>gb|CP002099.1|:c1299621-1299513 Salmonella enterica subsp. enterica serovar Typhi str. Ty21a, complete genome-!(significant)
CACGGTTATAAATCAACACATTGATTTATAAGCATGGAAATCCCCTGAGTGAAACAACGAATTGCTGTGTGTAGTCTTTGCCCGTCTCCTACGATGGGCTTTTTTTTTT
>gb|CP004009.1|:2528312-2528420 Escherichia coli APEC O78, complete genome-!(significant)
CACGGTTATAAATCAACATATTGATTTATAAGCATGGAAATCCCCTGAGTGAAACAACGAATTGCTGTGTGTAGTCTTTGCCCATCTCCCACGATGGGCTTTTTTTTAA
>gb|CP006736.1|:1513504-1513612 Shigella dysenteriae 1617, complete genome-!(significant)
CACGGTTATAAATCAACATATTGATTTATAAGCATGGAAATCCCCTGAGTGAAACAACGAATTGCTGTGTGTAGTCTTTGCCCATCTCCCACGATGGGCTTTTCATTTG
>gb|CP006748.1|:c742544-742435 Yersinia pestis 8787, complete genome-!(significant)
AAGGCGCTTAAATAAACCATTTAATGATAGCTTATTTAAACGTCTGTGATCTAGTACATGTATTGCTGTGTGTAGTCTTTGCCTGTCACCTAAGACAGGCTTTTTTTTTG
>gb|FP236843.1|:c2147366-2147258 Erwinia billingiae strain Eb661 complete chromosome-!(significant)|RFAM_PROOFED
CATGTTTATGATCAAACCGCTGATTTCTAAACAACCTTTTTCCCCTGAGTAAACTAAAGAATTGCTGTGTGTAGTCTTTGCCCATCCCATGTGATGGGCTTTTTTTTGC
>gb|CP007133.1|:2080560-2080668 Escherichia coli O145H28 str. RM12761, complete genome-!(significant)
CACGGTTATAAATCAACATATTGATTTATAAGCATGGAAATCCCCTGAGTGAAACAACGAATTGCTGTGTGTAGTCTTTGCCCATCTCCCACGATGGGCTTTTTTTAAC
>gb|CP000819.1|:1747638-1747746 Escherichia coli B str. REL606, complete genome-!(significant)|RFAM_PROOFED
CACGGTTATAAATCAACATATTGATTTATAAGCATGGAAATCCCCTGAGTGAAACAACGAATTGCTGTGTGTAGTCTTTGCCCATCTCCCACGATGGGCTTTTTTTTAA
>gb|AP010960.1|:2166297-2166405 Escherichia coli O111H- str. 11128 DNA, complete genome-!(significant)|RFAM_PROOFED
TACGATTATAAATCAACATATTGATTTATAAGCATGGAAATCCCCTGAGTGAAACAACGAATTGCTGTGTGTAGTCTTTGCCCATCTCCCACGATGGGCTTTTTTTTAA
>gb|CP007286.1|:1784262-1784370 Salmonella enterica subsp. enterica serovar Enteritidis str. SA19981522 genome-!(significant)
CACGGTTATAAATCAACACATTGATTTATAAGCATGGAAATCCCCTGAGTGAAACAACGAATTGCTGTGTGTAGTCTTTGCCCGTCTCCTACGATGGGCTTTTTTTTTA
>gb|CP007354.1|:1784205-1784313 Salmonella enterica subsp. enterica serovar Enteritidis str. EC20120528 genome-!(significant)
CACGGTTATAAATCAACACATTGATTTATAAGCATGGAAATCCCCTGAGTGAAACAACGAATTGCTGTGTGTAGTCTTTGCCCGTCTCCTACGATGGGCTTTTTTTTTA
>gb|CP007149.1|:1787118-1787226 Escherichia coli RS218, complete genome-!(significant)
CACGGTTATAAATCAACATATTGATTTATAAGCATGGAAATCCCCTGAGTGAAACAACGAATTGCTGTGTGTAGTCTTTGCCCATCTCCCACGATGGGCTTTTTTTTAA
>gb|CP003034.1|:1986811-1986919 Escherichia coli O7K1 str. CE10, complete genome-!(significant)|RFAM_PROOFED
CACGGTTATAAATCAACATATTGATTTATAAGCATGGAAATCCCCTGAGTGAAACAACGAATTGCTGTGTGTAGTCTTTGCCCATCTCCCACGATGGGCTTTTTTTTAA
>gb|CP009092.1|:1784241-1784349 Salmonella enterica subsp. enterica serovar Enteritidis strain OLF-SE10-10052, complete genome-!(significant)
CACGGTTATAAATCAACACATTGATTTATAAGCATGGAAATCCCCTGAGTGAAACAACGAATTGCTGTGTGTAGTCTTTGCCCGTCTCCTACGATGGGCTTTTTTTTTA
>gb|CP011938.1|:1714213-1714321 Escherichia coli strain C43(DE3), complete genome-!(significant)
CACGGTTATAAATCAACATATTGATTTATAAGCATGGAAATCCCCTGAGTGAAACAACGAATTGCTGTGTGTAGTCTTTGCCCATCTCCCACGATGGGCTTTTTTTTAA
>gb|CP007266.1|:1781074-1781182 Salmonella enterica subsp. enterica serovar Enteritidis str. EC20110223, complete genome-!(significant)
CACGGTTATAAATCAACACATTGATTTATAAGCATGGAAATCCCCTGAGTGAAACAACGAATTGCTGTGTGTAGTCTTTGCCCGTCTCCTACGATGGGCTTTTTTTTTA
>gb|CP006738.1|:c2153008-2152900 Klebsiella pneumoniae HK787, complete genome-!(significant)
CACGGTTATAAATCAACACCTTGATTTATAAGCATGGAAATCCCCTGAGTGAAACAACGAATTGCTGTGTGTAGTCTTTGCCCATCTCCCACGATGGGCTTTTTTTTGC
>gb|CP009785.1|:c2958373-2958264 Yersinia pestis strain El Dorado, complete genome-!(significant)
AAGGCGCTTAAATAAACCATTTAATGATAGCTTATTTAAACGTCTGTGATCTAGTACATGTATTGCTGTGTGTAGTCTTTGCCTGTCACCTAAGACAGGCTTTTTTTTTG
>gb|CP001120.1|:c1450131-1450023 Salmonella enterica subsp. enterica serovar Heidelberg str. SL476, complete genome-!(significant)|RFAM_PROOFED
CACGGTTATAAATCAACACATTGATTTATAAGCATGGAAATCCCCTGAGTGAAACAACGAATTGCTGTGTGTAGTCTTTGCCCGTCTCCTACGATGGGCTTTTTTTTTA
>gb|CP007328.1|:1784268-1784376 Salmonella enterica subsp. enterica serovar Enteritidis str. EC20111576 genome-!(significant)
CACGGTTATAAATCAACACATTGATTTATAAGCATGGAAATCCCCTGAGTGAAACAACGAATTGCTGTGTGTAGTCTTTGCCCGTCTCCTACGATGGGCTTTTTTTTTA
>gb|CP001665.1|:c2067693-2067585 Escherichia coli 'BL21-Gold(DE3)pLysS AG', complete genome-!(significant)|RFAM_PROOFED
CACGGTTATAAATCAACATATTGATTTATAAGCATGGAAATCCCCTGAGTGAAACAACGAATTGCTGTGTGTAGTCTTTGCCCATCTCCCACGATGGGCTTTTTTTTAA
>gb|CP007395.1|:1784277-1784385 Salmonella enterica subsp. enterica serovar Enteritidis str. EC20121748 genome-!(significant)
CACGGTTATAAATCAACACATTGATTTATAAGCATGGAAATCCCCTGAGTGAAACAACGAATTGCTGTGTGTAGTCTTTGCCCGTCTCCTACGATGGGCTTTTTTTTTA
>gb|CP011132.1|:c1347576-1347468 Citrobacter amalonaticus Y19, complete genome-!(significant)
CACGGTTATAGATCAAGACATTGATTTATAAGTATGGAAATCCCCTGAGTGAAACAACGAATTGCTGTGTGTAGTCTTTGCCCATCTCCCACGATGGGCTTTTTTTTAT
>gb|CP007296.1|:1784237-1784345 Salmonella enterica subsp. enterica serovar Enteritidis str. SA20090419 genome-!(significant)
CACGGTTATAAATCAACACATTGATTTATAAGCATGGAAATCCCCTGAGTGAAACAACGAATTGCTGTGTGTAGTCTTTGCCCGTCTCCTACGATGGGCTTTTTTTTTA
>gb|HE616528.1|:c1608406-1608298 Shigella sonnei 53G main chromosome, complete genome-!(significant)
CACGGTTATAAATCAACATATTGATTTATAAGCATGGAAATCCCCTGAGTGAAACAACGAATTGCTGTGTGTAGTCTTTGCCCATCTCCCACGATGGGCTTTTTTTTAA
>gb|FR719190.1|:c487250-487137 Erwinia amylovora ATCC BAA-2158, whole genome shotgun sequence, contig 10-!(significant)|RFAM_PROOFED
CAGGATTTGAAATCTTCCCACTGATTTTGAATTAACAGACTTACCCCCCCTGAGTTAGCTAAAGAATTGCTGTGTGTAGTCTTTGCCCATCCCCTGTGATGGGCTTTTTTTTGC
>gb|CP007442.1|:1740666-1740774 Escherichia coli ACN001, complete genome-!(significant)
CACGGTTATAAATCAACATATTGATTTATAAGCATGGAAATCCCCTGAGTGAAACAACGAATTGCTGTGTGTAGTCTTTGCCCATCTCCCACGATGGGCTTTTTTTTAA
>gb|CP003312.1|:2414065-2414173 Cronobacter sakazakii ES15, complete genome-!(significant)
CACGGTTATAAATCAACGCCTTGATTTATAAACATGGAAATCCCCTGAGTGAAACAACGAATTGCTGTGTGTAGTCTTTGCCCATCTCCCACGATGGGCTTTTTTTTAT
>gb|CP000800.1|:1896191-1896299 Escherichia coli E24377A, complete genome-!(significant)|RFAM_PROOFED
CACGGTTATAAATCAACATATTGATTTATAAGCATGGAAATCCCCTGAGTGAAACAACGAATTGCTGTGTGTAGTCTTTGCCCATCTCCCACGATGGGCTTTTTTTTAA
>gb|CP007407.1|:1784269-1784377 Salmonella enterica subsp. enterica serovar Enteritidis str. EC20120917 genome-!(significant)
CACGGTTATAAATCAACACATTGATTTATAAGCATGGAAATCCCCTGAGTGAAACAACGAATTGCTGTGTGTAGTCTTTGCCCGTCTCCTACGATGGGCTTTTTTTTTA
>gb|CP007369.1|:1784220-1784328 Salmonella enterica subsp. enterica serovar Enteritidis str. EC20121671 genome-!(significant)
CACGGTTATAAATCAACACATTGATTTATAAGCATGGAAATCCCCTGAGTGAAACAACGAATTGCTGTGTGTAGTCTTTGCCCGTCTCCTACGATGGGCTTTTTTTTTA
>gb|CP002516.1|:c2189123-2189015 Escherichia coli KO11, complete genome-!(significant)|RFAM_PROOFED
CACGGTTATAAATCAACATATTGATTTATAAGCATGGAAATCCCCTGAGTGAAACAACGAATTGCTGTGTGTAGTCTTTGCCCATCTCCCACGATGGGCTTTTTTTTAA
>gb|CP009801.1|:4576208-4576312 Yersinia intermedia strain Y228, complete genome-!(significant)
CATTTAAATAACTCATTTTCAAGTGAGTTATTTAAATATCTGTAATCGAAATACGTATTGCTGTGTGTAGTCTTTGCCTGTCATCTAAGACGGGCTTTTTTTTTA
>gb|CP009125.1|:3003020-3003136 Pectobacterium atrosepticum strain 21A, complete genome-!(significant)
TAATAACGGAGCTAGTATTAACCTACTGTTTGTCAATGAGGTTTCCTCCTCGTCAGAGCTAGTAACGAATTGCTGTGTGTAGTCTTTGCCCATCCCCTGAGATGGGCCTTTTTTTTC
>gb|CP007417.1|:1784269-1784377 Salmonella enterica subsp. enterica serovar Enteritidis str. SA20123395 genome-!(significant)
CACGGTTATAAATCAACACATTGATTTATAAGCATGGAAATCCCCTGAGTGAAACAACGAATTGCTGTGTGTAGTCTTTGCCCGTCTCCTACGATGGGCTTTTTTTTTA
>gb|CP010377.1|:c1932793-1932685 Enterobacter cloacae strain 34983, complete genome-!(significant)
CACGGTTATAAATCAACACCTTGATTTATAAGCATGGAAATCCCCTGAGTGAAACAACGAATTGCTGTGTGTAGTCTTTGCCCATCTCCCACGATGGGCTTTTTTTTAT
>gb|CP007420.1|:1780166-1780274 Salmonella enterica subsp. enterica serovar Enteritidis str. EC20100103, complete genome-!(significant)
CACGGTTATAAATCAACACATTGATTTATAAGCATGGAAATCCCCTGAGTGAAACAACGAATTGCTGTGTGTAGTCTTTGCCCGTCTCCTACGATGGGCTTTTTTTTTA
>gb|CP001509.3|:1714786-1714894 Escherichia coli BL21(DE3), complete genome-!(significant)|RFAM_PROOFED
CACGGTTATAAATCAACATATTGATTTATAAGCATGGAAATCCCCTGAGTGAAACAACGAATTGCTGTGTGTAGTCTTTGCCCATCTCCCACGATGGGCTTTTTTTTAA
>gb|CP007332.1|:2791029-2791137 Salmonella enterica subsp. enterica serovar Enteritidis str. EC20120916 genome-!(significant)
CACGGTTATAAATCAACACATTGATTTATAAGCATGGAAATCCCCTGAGTGAAACAACGAATTGCTGTGTGTAGTCTTTGCCCGTCTCCTACGATGGGCTTTTTTTTTA
>gb|CP007272.1|:1657488-1657596 Salmonella enterica subsp. enterica serovar Enteritidis str. EC20121179, complete genome-!(significant)
CACGGTTATAAATCAACACATTGATTTATAAGCATGGAAATCCCCTGAGTGAAACAACGAATTGCTGTGTGTAGTCTTTGCCCGTCTCCTACGATGGGCTTTTTTTTTA
>gb|CU928158.2|:c1399481-1399373 Escherichia fergusonii ATCC 35469 chromosome, complete genome-!(significant)|RFAM_PROOFED
CACGGTTATAAATCAACGTATTGATTTATAAGCATGGAAATCCCCTGAGTGAAACAACGAATTGCTGTGTGTAGTCTTTGCCCATCTCCCACGATGGGCTTTTTTTTAA
>gb|CP007355.1|:1784265-1784373 Salmonella enterica subsp. enterica serovar Enteritidis str. EC20100088 genome-!(significant)
CACGGTTATAAATCAACACATTGATTTATAAGCATGGAAATCCCCTGAGTGAAACAACGAATTGCTGTGTGTAGTCTTTGCCCGTCTCCTACGATGGGCTTTTTTTTTA
>gb|CP007466.1|:951622-951730 Salmonella enterica subsp. enterica serovar Enteritidis str. SA20084644, complete genome-!(significant)
CACGGTTATAAATCAACACATTGATTTATAAGCATGGAAATCCCCTGAGTGAAACAACGAATTGCTGTGTGTAGTCTTTGCCCGTCTCCTACGATGGGCTTTTTTTTTA
>gb|CP007428.1|:1784214-1784322 Salmonella enterica subsp. enterica serovar Enteritidis str. EC20120677 genome-!(significant)
CACGGTTATAAATCAACACATTGATTTATAAGCATGGAAATCCCCTGAGTGAAACAACGAATTGCTGTGTGTAGTCTTTGCCCGTCTCCTACGATGGGCTTTTTTTTTA
>gb|HF571988.1|:2590781-2590886 Yersinia enterocolitica (type O5) YE53/03 complete genome-!(significant)
TATTTAAATAAATTATCTCATAATGACTTATTTAAATATCTGTAATCGAATACACGTATTGCTGTGTGTAGTCTTTGCCTGTCACCTAAGACGGGCTTTTTTTTTA
>gb|CP009787.1|:803035-803140 Yersinia rohdei strain YRA, complete genome-!(significant)
TATTTAAATAGTTCATCTCAAAATGATTTATTTAAATATTTGTAACCGAAGACACGTATTGCTGTGTGTAGTCTTTGCCTGTCACCTAAGACGGGCTTTTTTTTTA
>gb|CP006717.1|:c1408424-1408316 Salmonella enterica subsp. enterica serovar Thompson str. RM6836, complete genome-!(significant)
CACGGTTATAAATCAACACATTGATTTATAAGCATGGAAATCCCCTGAGTGAAACAACGAATTGCTGTGTGTAGTCTTTGCCCGTCTCCTACGATGGGCTTTTTTTTAA
>gb|CP011967.1|:1567671-1567779 Salmonella enterica subsp. enterica serovar Paratyphi A strain CMCC50093 genome-!(significant)
CACGGTTATAAATCAACACATTGATTTATAAGCATGGAAATCCCCTGAGTGAAACAACGAATTGCTGTGTGTAGTCTTTGCCCGTCTCCTACGATGGGCTTTTTTTTTA
>gb|CP007230.1|:4317614-4317724 Yersinia similis strain 228, complete genome-!(significant)
TAAGACGCTTAAATAATCCATTTAATGATAGCTTATTTAAGCGTCTGTGATCTAGTACACGTATTGCTGTGTGTAGTCTTTGCCTGTCACCTAAGACAGGCTTTTTTTTTG
>gb|CP007334.1|:c1936919-1936811 Salmonella enterica subsp. enterica serovar Enteritidis str. SA20092320 genome-!(significant)
CACGGTTATAAATCAACACATTGATTTATAAGCATGGAAATCCCCTGAGTGAAACAACGAATTGCTGTGTGTAGTCTTTGCCCGTCTCCTACGATGGGCTTTTTTTTTA
>gb|CP008929.1|:4860094-4860202 Klebsiella pneumoniae strain PMK1, complete genome-!(significant)
CACGGTTATAAATCAACACCTTGATTTATAAGCATGGAAATCCCCTGAGTGAAACAACGAATTGCTGTGTGTAGTCTTTGCCCATCTCCCACGATGGGCTTTTTTTTGC
>gb|CP007382.1|:1784268-1784376 Salmonella enterica subsp. enterica serovar Enteritidis str. EC20121825 genome-!(significant)
CACGGTTATAAATCAACACATTGATTTATAAGCATGGAAATCCCCTGAGTGAAACAACGAATTGCTGTGTGTAGTCTTTGCCCGTCTCCTACGATGGGCTTTTTTTTTA
>gb|CP001969.1|:1842507-1842615 Escherichia coli IHE3034, complete genome-!(significant)|RFAM_PROOFED
CACGGTTATAAATCAACATATTGATTTATAAGCATGGAAATCCCCTGAGTGAAACAACGAATTGCTGTGTGTAGTCTTTGCCCATCTCCCACGATGGGCTTTTTTTTAA
>gb|CP009089.1|:1785210-1785318 Salmonella enterica subsp. enterica serovar Enteritidis strain OLF-SE7-100819, complete genome-!(significant)
CACGGTTATAAATCAACACATTGATTTATAAGCATGGAAATCCCCTGAGTGAAACAACGAATTGCTGTGTGTAGTCTTTGCCCGTCTCCTACGATGGGCTTTTTTTTTA
>gb|CP007418.1|:1784363-1784471 Salmonella enterica subsp. enterica serovar Enteritidis str. EC20130345 genome-!(significant)
CACGGTTATAAATCAACACATTGATTTATAAGCATGGAAATCCCCTGAGTGAAACAACGAATTGCTGTGTGTAGTCTTTGCCCGTCTCCTACGATGGGCTTTTTTTTTA
>gb|CP005995.1|:c3015-2907 Salmonella enterica subsp. enterica serovar Heidelberg str. CFSAN002064, complete genome-!(significant)
CACGGTTATAAATCAACACATTGATTTATAAGCATGGAAATCCCCTGAGTGAAACAACGAATTGCTGTGTGTAGTCTTTGCCCGTCTCCTACGATGGGCTTTTTTTTTA
>gb|CP007313.1|:1784268-1784376 Salmonella enterica subsp. enterica serovar Enteritidis str. SA20094383 genome-!(significant)
CACGGTTATAAATCAACACATTGATTTATAAGCATGGAAATCCCCTGAGTGAAACAACGAATTGCTGTGTGTAGTCTTTGCCCGTCTCCTACGATGGGCTTTTTTTTTA
>gb|CP006575.1|:c1216824-1216716 Salmonella enterica subsp. enterica serovar Pullorum str. S06004, complete genome-!(significant)
CACGGTTATAAATCAACACATTGATTTATAAGCATGGAAATCCCCTGAGTGAAACAACGAATTGCTGTGTGTAGTCTTTGCCCGTCTCCTACGATGGGCTTTTTTTTTA
>gb|CP012639.1|:4936224-4936320 Serratia marcescens strain RSC-14, complete genome-!(significant)
ACTGATTTTAAAGCAACCTTTCTGAACAATGTAATGCCATACATGTGAATTGCTGTGTGTAGTCTTTGCCCATCTCCTACGATGGGCTTTTTTTTAT
>gb|CP009561.1|:c3345875-3345767 Salmonella enterica subsp. enterica serovar Newport str. CVM N18486, complete genome-!(significant)
CACGGTTATAAATCAACACATTGATTTATAAGCATGGAAATCCCCTGAGTGAAACAACGAATTGCTGTGTGTAGTCTTTGCCCGTCTCCTACGATGGGCTTTTTTTTTA
>gb|CP007324.1|:1784267-1784375 Salmonella enterica subsp. enterica serovar Enteritidis str. EC20111514 genome-!(significant)
CACGGTTATAAATCAACACATTGATTTATAAGCATGGAAATCCCCTGAGTGAAACAACGAATTGCTGTGTGTAGTCTTTGCCCGTCTCCTACGATGGGCTTTTTTTTTA
>gb|CP007387.1|:1784268-1784376 Salmonella enterica subsp. enterica serovar Enteritidis str. EC20121986 genome-!(significant)
CACGGTTATAAATCAACACATTGATTTATAAGCATGGAAATCCCCTGAGTGAAACAACGAATTGCTGTGTGTAGTCTTTGCCCGTCTCCTACGATGGGCTTTTTTTTTA
>gb|CP006262.1|:2080560-2080668 Escherichia coli O145H28 str. RM13516, complete genome-!(significant)
CACGGTTATAAATCAACATATTGATTTATAAGCATGGAAATCCCCTGAGTGAAACAACGAATTGCTGTGTGTAGTCTTTGCCCATCTCCCACGATGGGCTTTTTTTAAC
>gb|CP007384.1|:1784268-1784376 Salmonella enterica subsp. enterica serovar Enteritidis str. EC20121969 genome-!(significant)
CACGGTTATAAATCAACACATTGATTTATAAGCATGGAAATCCCCTGAGTGAAACAACGAATTGCTGTGTGTAGTCTTTGCCCGTCTCCTACGATGGGCTTTTTTTTTA
>gb|CP000720.1|:c2008898-2008789 Yersinia pseudotuberculosis IP 31758, complete genome-!(significant)|RFAM_PROOFED
AAGGCGCTTAAATAAACCATTTAATGATAGCTTATTTAAACGTCTGTGATCTAGTACATGTATTGCTGTGTGTAGTCTTTGCCTGTCACCTAAGACAGGCTTTTTTTTTG
>gb|CP007377.1|:1784267-1784375 Salmonella enterica subsp. enterica serovar Enteritidis str. EC20120963 genome-!(significant)
CACGGTTATAAATCAACACATTGATTTATAAGCATGGAAATCCCCTGAGTGAAACAACGAATTGCTGTGTGTAGTCTTTGCCCGTCTCCTACGATGGGCTTTTTTTTTA
>gb|CP007248.1|:1782918-1783026 Salmonella enterica subsp. enterica serovar Enteritidis str. EC20090698, complete genome-!(significant)
CACGGTTATAAATCAACACATTGATTTATAAGCATGGAAATCCCCTGAGTGAAACAACGAATTGCTGTGTGTAGTCTTTGCCCGTCTCCTACGATGGGCTTTTTTTTTA
>gb|CP009208.1|:c299709-299601 Klebsiella pneumoniae subsp. pneumoniae strain ATCC 43816 KPPR1, complete genome-!(significant)
CACGGTTATAAATCAACACCTTGATTTATAAGCATGGAAATCCCCTGAGTGAAACAACGAATTGCTGTGTGTAGTCTTTGCCCATCTCCCACGATGGGCTTTTTTTTGT
>gb|CP007639.1|:c1478274-1478166 Salmonella enterica subsp. enterica serovar Choleraesuis strain C500, complete genome-!(significant)
CACGGTTATAAATCAACACATTGATTTATAAGCATGGAAATCCCCTGAGTGAAACAACGAATTGCTGTGTGTAGTCTTTGCCCGTCTCCTACGATGGGCTTTTTTTTAA
>gb|LK931336.1|:c593664-593568 Citrobacter koseri genome assembly PRJEB6512_assembly_1, scaffold CONTIG000001-!(significant)
GACGCTCAGGCAGTTCTGGTCTGGCTCGGTTACTGAATCATCCCTGTAATTGCTGTGTGTAGTCTTTGCCCGCCTCCCATGACGGGCTTTTTTATGC
>gb|LK931336.1|:1687212-1687320 Citrobacter koseri genome assembly PRJEB6512_assembly_1, scaffold CONTIG000001-!(significant)
CACGGTTATAAATCAACGCCTTGATTTATAAGCATGGAAATCCCCTGAGTGAAACAACGAATTGCTGTGTGTAGTCTTTGCCCATCTCCCACGATGGGCCTTTTTTTAA
>gb|LK931336.1|:2788851-2788947 Citrobacter koseri genome assembly PRJEB6512_assembly_1, scaffold CONTIG000001-!(significant)
GACGCTCAGGCAGTTCTGGTCTGGCTCGGTTACTGAATCATCCCTGTAATTGCTGTGTGTAGTCTTTGCCCGCCTCCCATGACGGGCTTTTTTATGC
>gb|CP009786.1|:2115902-2116011 Yersinia pseudotuberculosis strain 1, complete genome-!(significant)
AAGGCGCTTAAATAAACCATTTAATGATAGCTTATTTAAACGTCTGTGATCTAGTACATGTATTGCTGTGTGTAGTCTTTGCCTGTCACCTAAGACAGGCTTTTTTTTTT
>gb|CP006648.1|:2287837-2287945 Klebsiella pneumoniae CG43, complete genome-!(significant)
CACGGTTATAAATCAACACCTTGATTTATAAGCATGGAAATCCCCTGAGTGAAACAACGAATTGCTGTGTGTAGTCTTTGCCCATCTCCCACGATGGGCTTTTTTTTGC
>gb|CP011976.1|:c2179444-2179336 Klebsiella pneumoniae DMC1097, complete genome-!(significant)
CACGGTTATAAATCAACACCTTGATTTATAAGCATGGAAATCCCCTAAGTGAAACAACGAATTGCTGTGTGTAGTCTTTGCCCATCTCCCACGATGGGCTTTTTTTTGC
>gb|CP007413.1|:1784268-1784376 Salmonella enterica subsp. enterica serovar Enteritidis str. EC20122026 genome-!(significant)
CACGGTTATAAATCAACACATTGATTTATAAGCATGGAAATCCCCTGAGTGAAACAACGAATTGCTGTGTGTAGTCTTTGCCCGTCTCCTACGATGGGCTTTTTTTTTA
>gb|CP007351.1|:1784269-1784377 Salmonella enterica subsp. enterica serovar Enteritidis str. EC20120497 genome-!(significant)
CACGGTTATAAATCAACACATTGATTTATAAGCATGGAAATCCCCTGAGTGAAACAACGAATTGCTGTGTGTAGTCTTTGCCCGTCTCCTACGATGGGCTTTTTTTTTA
>gb|CP001383.1|:1805852-1805960 Shigella flexneri 2002017, complete genome-!(significant)|RFAM_PROOFED
CACGGTTATAAATCAACATATTGATTTATAAGCATGGAAATCCCCTGAGTGAAACAACGAATTGCTGTGTGTAGTCTTTTCCCATCTCCCACGATGGGCTTTTTTTTAA
>gb|CP007396.1|:1784268-1784376 Salmonella enterica subsp. enterica serovar Enteritidis str. EC20121750 genome-!(significant)
CACGGTTATAAATCAACACATTGATTTATAAGCATGGAAATCCCCTGAGTGAAACAACGAATTGCTGTGTGTAGTCTTTGCCCGTCTCCTACGATGGGCTTTTTTTTTA
>gb|CP002433.1|:c1843923-1843815 Pantoea sp. At-9b, complete genome-!(significant)|RFAM_PROOFED
TATGTTTGAGATCAAACCACTGATTTTTAAACAACCTTTTTCCCCTGAGTAAAGTGAAGAATTGCTGTGTGTAGTCTTTGCCCATCCCCTGTGATGGGCTTTTTTTTTG
>gb|CP002797.2|:1746405-1746513 Escherichia coli NA114, complete genome-!(significant)|RFAM_PROOFED
CACGGTTATAAATCAACATATTGATTTATAAGCATGGAAATCCCCTGAGTGAAACAACGAATTGCTGTGTGTAGTCTTTGCCCATCTCCCACGATGGGCTTTTTTTTAA
>gb|AP012032.1|:c1268904-1268795 Pantoea ananatis AJ13355 DNA, complete genome-!(significant)|RFAM_PROOFED
TATGTTGGAAATCAAGTTACTGATTTCTAAACGCCCTAATTTCCCCTGAGTAGCGTAAAGAATTGCTGTGTGTAGTCTTTGCCCATCCCCTGTGATGGGCTTTTTTTTGC
>gb|CP007421.1|:1780094-1780202 Salmonella enterica subsp. enterica serovar Enteritidis str. EC20090884, complete genome-!(significant)
CACGGTTATAAATCAACACATTGATTTATAAGCATGGAAATCCCCTGAGTGAAACAACGAATTGCTGTGTGTAGTCTTTGCCCGTCTCCTACGATGGGCTTTTTTTTTA
>gb|CP009704.1|:548359-548468 Yersinia pestis strain Harbin35, complete genome-!(significant)
AAGGCGCTTAAATAAACCATTTAATGATAGCTTATTTAAACGTCTGTGATCTAGTACATGTATTGCTGTGTGTAGTCTTTGCCTGTCACCTAAGACAGGCTTTTTTTTTG
>gb|CP003999.1|:c2182988-2182880 Klebsiella pneumoniae subsp. pneumoniae Kp13, complete genome-!(significant)
CACGGTTATAAATCAACACCTTGATTTATAAGCATGGAAATCCCCTGAGTGAAACAACGAATTGCTGTGTGTAGTCTTTGCCCATCTCCCACGATGGGCTTTTTTTTGC
>gb|CP011416.1|:c4345470-4345362 Escherichia coli strain CFSAN029787, complete genome-!(significant)
TACGGTTATAAATCAACATATTGATTTATAAGCATGGAAATCCCCTGAGTGAAACAACGAATTGCTGTGTGTAGTCTTTGCCCATCTCCCACGATGGGCTTTTTTTTAA
>gb|CP010384.1|:c1931333-1931225 Enterobacter cloacae strain 34399, complete genome-!(significant)
CACGGTTATAAATCAACACCTTGATTTATAAGCATGGAAATCCCCTGAGTGAAACAACGAATTGCTGTGTGTAGTCTTTGCCCATCTCCCACGATGGGCTTTTTTTTAT
>gb|LM995481.1|:406974-407082 Escherichia coli genome assembly FHI11, scaffold scaffold-25_contig-0.0_1_704808_[organismEscherichia-!(significant)
CACGGTTATAAATCAACATATTGATTTATAAGCATGGAAATCCCCTGAGTGAAACAACGAATTGCTGTGTGTAGTCTTTGCCCATCTCCCACGATGGGCTTTTTTTTAA
>gb|CP007327.1|:1784270-1784378 Salmonella enterica subsp. enterica serovar Enteritidis str. EC20111561 genome-!(significant)
CACGGTTATAAATCAACACATTGATTTATAAGCATGGAAATCCCCTGAGTGAAACAACGAATTGCTGTGTGTAGTCTTTGCCCGTCTCCTACGATGGGCTTTTTTTTTA
>gb|HG326213.1|:c1402571-1402463 Salmonella enterica subsp. enterica serovar Typhimurium str. DT2, complete genome-!(significant)
CACGGTTATAAATCAACACATTGATTTATAAGCATGGAAATCCCCTGAGTGAAACAACGAATTGCTGTGTGTAGTCTTTGCCCGTCTCCTACGATGGGCTTTTTTTTTA
>gb|CP011303.1|:2745166-2745261 Serratia liquefaciens strain HUMV-21, complete genome-!(significant)
TCTGATTTAAAGCAAGATTTCCAAACAATGTAATGCCATACATGTGAATTGCTGTGTGTAGTCTTTGCCCGTCTCCTATGATGGGCTTTTTTTTAT
>gb|CP007336.1|:1784221-1784329 Salmonella enterica subsp. enterica serovar Enteritidis str. EC20120581 genome-!(significant)
CACGGTTATAAATCAACACATTGATTTATAAGCATGGAAATCCCCTGAGTGAAACAACGAATTGCTGTGTGTAGTCTTTGCCCGTCTCCTACGATGGGCTTTTTTTTTA
>gb|CP007253.1|:1783653-1783761 Salmonella enterica subsp. enterica serovar Enteritidis str. EC20111174, complete genome-!(significant)
CACGGTTATAAATCAACACATTGATTTATAAGCATGGAAATCCCCTGAGTGAAACAACGAATTGCTGTGTGTAGTCTTTGCCCGTCTCCTACGATGGGCTTTTTTTTTA
>gb|CP001368.1|:2275359-2275467 Escherichia coli O157H7 str. TW14359, complete genome-!(significant)|RFAM_PROOFED
CACGGTTATAAATCAACATATTGATTTATAAGCATGGAAATCCCCTGAGTGAAACAACGAATTGCTGTGTGTAGTCTTTGCCCATCTCCCACGATGGGCTTTTTTTTAA
>gb|CP007308.1|:1784268-1784376 Salmonella enterica subsp. enterica serovar Enteritidis str. SA20093950 genome-!(significant)
CACGGTTATAAATCAACACATTGATTTATAAGCATGGAAATCCCCTGAGTGAAACAACGAATTGCTGTGTGTAGTCTTTGCCCGTCTCCTACGATGGGCTTTTTTTTTA
>gb|CP010067.1|:1872021-1872130 Yersinia pseudotuberculosis str. PA3606, complete genome-!(significant)
AAGGCGCTTAAATAAACCATTTAATGATAGCTTATTTAAACGTCTGTGATCTAGTACATGTATTGCTGTGTGTAGTCTTTGCCTGTCACCTAAGACAGGCTTTTTTTTTG
>gb|CP007408.1|:1784269-1784377 Salmonella enterica subsp. enterica serovar Enteritidis str. EC20120918 genome-!(significant)
CACGGTTATAAATCAACACATTGATTTATAAGCATGGAAATCCCCTGAGTGAAACAACGAATTGCTGTGTGTAGTCTTTGCCCGTCTCCTACGATGGGCTTTTTTTTTA
>gb|CP011047.1|:3515257-3515365 Cronobacter sakazakii strain ATCC 29544, complete genome-!(significant)
CACGGTTATAAATCAACGTCTTGATTTATAAACATGGAAATCCCCTGAGTGAAACAACGAATTGCTGTGTGTAGTCTTTGCCCATCTCCCACGATGGGCTTTTTTTTAT
>gb|HE617160.1|:2606506-2606615 Pantoea ananatis LMG 5342 main chromosome complete genome-!(significant)
TATGTTGGAAATCAAGTTACTGATTTCTAAACGCCCTAATTTCCCCTGAGTAGCGTAAAGAATTGCTGTGTGTAGTCTTTGCCCATCCCCTGTGATGGGCTTTTTTTTGC
>gb|CP007390.1|:c2108254-2108146 Escherichia coli strain ST540, complete genome-!(significant)
CACGGTTATAAATCAACATATTGATTTATAAGCATGGAAATCCCCTGAGTGAAACAACGAATTGCTGTGTGTAGTCTTTGCCCATCTCCCACGATGGGCTTTTTTTTAA
>gb|CP000857.1|:2421524-2421632 Salmonella enterica subsp. enterica serovar Paratyphi C strain RKS4594, complete genome-!(significant)|RFAM_PROOFED
CACGGTTATAAATCAACACATTGATTTATAAGCATGGAAATCCCCTGAGTGAAACAACGAATTGCTGTGTGTAGTCTTTGCCCGTCTCCTACGATGGGCTTTTTTTTTA
>gb|LM995506.1|:c224514-224406 Escherichia coli genome assembly FHI102, scaffold scaffold-24_contig-5.0_1_352615_[organismEscherichia-!(significant)
TACGGTTATAAATCAACATATTGATTTATAAGCATGGAAATCCCCTGAGTGAAACAACGAATTGCTGTGTGTAGTCTTTGCCCATCTCCCACGATGGGCTTTTTTTTAA
>gb|CP007044.2|:3811948-3812038 Chania multitudinisentens RB-25, complete genome-!(significant)
CTAGCTTTCAGGTCGGCAATCAAGCGATGCCATACCTTAAAAATTGCTGTGTGTAGCCTTTGCCCATCACCTAGGATGGGCTCTTTTTATT
>gb|CP009723.1|:c1221584-1221475 Yersinia pestis strain Shasta, complete genome-!(significant)
AAGGCGCTTAAATAAACCATTTAATGATAGCTTATTTAAACGTCTGTGATCTAGTACATGTATTGCTGTGTGTAGTCTTTGCCTGTCACCTAAGACAGGCTTTTTTTTTG
>gb|CP012151.1|:2822329-2822437 Salmonella enterica subsp. enterica serovar Typhi strain B/SF/13/03/195, complete genome-!(significant)
CACGGTTATAAATCAACACATTGATTTATAAGCATGGAAATCCCCTGAGTGAAACAACGAATTGCTGTGTGTAGTCTTTGCCCGTCTCCTACGATGGGCTTTTTTTTTT
>gb|CP006632.1|:1865651-1865759 Escherichia coli PCN033, complete genome-!(significant)
CACGGTTATAAATCAACATATTGATTTATAAGCATGGAAATCCCCTGAGTGAAACAACGAATTGCTGTGTGTAGTCTTTGCCCATCTCCCACGATGGGCTTTTTTTTAT
>gb|CP006632.1|:1877305-1877400 Escherichia coli PCN033, complete genome-!(significant)
TACCCATAAATCAATCAATGACTTAAATCCCCTGAGTGAAACAACGAATTGCTGTGTGTAGTCTTTGCCCATCTCCCACGATGGGCTTTTTTTTAA
>gb|CP011574.1|:c5030024-5029939 Enterobacter aerogenes strain CAV1320, complete genome-!(significant)
AAAGCTTAACCCCATCCCCCTCTGAATCATCCATTGCATTGCTGTGTGTAGTCTTTGCCCGCCTCCCATAGCGGGCCTTTTTTCCT
>gb|CP011574.1|:1163092-1163200 Enterobacter aerogenes strain CAV1320, complete genome-!(significant)
CACGGTTATAGATCAAGATATTGATTTATAAGCATGGAAATCCCCTGAGTGAAACAACGAATTGCTGTGTGTAGTCTTTGCCCATCTCCCACGATGGGCTTTTTTTTAC
>gb|CP001396.1|:1660454-1660562 Escherichia coli BW2952, complete genome-!(significant)|RFAM_PROOFED
CACGGTTATAAATCAACATATTGATTTATAAGCATGGAAATCCCCTGAGTGAAACAACGAATTGCTGTGTGTAGTCTTTGCCCATCTCCCACGATGGGCTTTTTTTTAA
>gb|CP007727.1|:3162087-3162195 Klebsiella pneumoniae subsp. pneumoniae KPNIH10, complete genome-!(significant)
CACGGTTATAAATCAACACCTTGATTTATAAGCATGGAAATCCCCTAAGTGAAACAACGAATTGCTGTGTGTAGTCTTTGCCCATCTCCCACGATGGGCTTTTTTTTGC
>gb|CP007293.1|:1784220-1784328 Salmonella enterica subsp. enterica serovar Enteritidis str. SA20083456 genome-!(significant)
CACGGTTATAAATCAACACATTGATTTATAAGCATGGAAATCCCCTGAGTGAAACAACGAATTGCTGTGTGTAGTCTTTGCCCGTCTCCTACGATGGGCTTTTTTTTTA
>gb|CP000647.1|:2367517-2367625 Klebsiella pneumoniae subsp. pneumoniae MGH 78578, complete genome-!(significant)|RFAM_PROOFED
CACGGTTATAAATCAACACCTTGATTTATAAGCATGGAAATCCCCTGAGTGAAACAACGAATTGCTGTGTGTAGTCTTTGCCCATCTCCCACGATGGGCTTTTTTTTGC
>gb|CP007799.1|:1858649-1858757 Escherichia coli Nissle 1917, complete genome-!(significant)
CACGGTTATAAATCAACATATTGATTTATAAGCATGGAAATCCCCTGAGTGAAACAACGAATTGCTGTGTGTAGTCTTTGCCCATCTCCCACGATGGGCTTTTTTTTAA
>gb|CP007315.1|:1784268-1784376 Salmonella enterica subsp. enterica serovar Enteritidis str. SA20094521 genome-!(significant)
CACGGTTATAAATCAACACATTGATTTATAAGCATGGAAATCCCCTGAGTGAAACAACGAATTGCTGTGTGTAGTCTTTGCCCGTCTCCTACGATGGGCTTTTTTTTTA
>gb|CP003938.1|:c2042969-2042861 Enterobacteriaceae bacterium strain FGI 57, complete genome-!(significant)
CACGGTTATAAATCAACAGCTTGATTTATAAGCATGGAAATCCCCTGAGTGAAACAATGAATTGCTGTGTGTAGTCTTTGCCCATCTCCCACGATGGGCTTTTTTTTAT
>gb|CP006792.1|:c831109-831000 Yersinia pestis 2944, complete genome-!(significant)
AAGGCGCTTAAATAAACCATTTAATGATAGCTTATTTAAACGTCTGTGATCTAGTACATGTATTGCTGTGTGTAGTCTTTGCCTGTCACCTAAGACAGGCTTTTTTTTTG
>gb|CP009840.1|:484382-484491 Yersinia pestis A1122, complete genome-!(significant)
AAGGCGCTTAAATAAACCATTTAATGATAGCTTATTTAAACGTCTGTGATCTAGTACATGTATTGCTGTGTGTAGTCTTTGCCTGTCACCTAAGACAGGCTTTTTTTTTG
>gb|CP000034.1|:1539791-1539899 Shigella dysenteriae Sd197, complete genome-!(significant)|RFAM_PROOFED
CACGGTTATAAATCAACATATTGATTTATAAGCATGGAAATCCCCTGAGTGAAACAACGAATTGCTGTGTGTAGTCTTTGCCCATCTCCCACGATGGGCTTTTTTTTAA
>gb|CP007530.1|:c1013297-1013189 Salmonella enterica subsp. enterica serovar Montevideo str. 507440-20, complete genome-!(significant)
CACGGTTATAAATCAACACATTGATTTATAAGCATGGAAATCCCCTGAGTGAAACAACGAATTGCTGTGTGTAGTCTTTGCCCGTCTCCTACGATGGGCTTTTTTTTTA
>gb|CP001918.1|:2437725-2437833 Enterobacter cloacae subsp. cloacae ATCC 13047, complete genome-!(significant)|RFAM_PROOFED
CACGGTTATAAATCAACACCTTGATTTATAAGCATGGAAATCCCCTGAGTGAAACAACGAATTGCTGTGTGTAGTCTTTGCCCATCTCCCACGATGGGCTTTTTTTATC
>gb|LM995554.1|:c321416-321308 Escherichia coli genome assembly FHI12, scaffold scaffold-27_contig-0.0_1_720970_[organismEscherichia-!(significant)
CACGGTTATAAATCAACATATTGATTTATAAGCATGGAAATCCCCTGAGTGAAACAACGAATTGCTGTGTGTAGTCTTTGCCCATCTCCCACGATGGGCTTTTTTTTAA
>gb|CP007274.1|:c3104040-3103932 Salmonella enterica subsp. enterica serovar Enteritidis str. SA20093266, complete genome-!(significant)
CACGGTTATAAATCAACACATTGATTTATAAGCATGGAAATCCCCTGAGTGAAACAACGAATTGCTGTGTGTAGTCTTTGCCCGTCTCCTACGATGGGCTTTTTTTTTA
>gb|KC357252.1|:1-111 Erwinia amylovora strain GSPB1189 RprA antisense RNA, complete sequence-!(significant)
AGGATTTGAAATCTTCCCACTGATTTTGAATTAACAGACTTACCCCCCCTGAGTTAACTAAAGAATTGCTGTGTGTAGTCTTTGCCCATCCCCTGTGATGGGCTTTTTTTT
>gb|FN543093.2|:c1947287-1947179 Cronobacter turicensis z3032 complete genome-!(significant)|RFAM_PROOFED
CACGGTTATAAATCAACGCCTTGATTTATAAACATGGAAATCCCCTGAGTGAAACAACGAATTGCTGTGTGTAGTCTTTGCCCATCTCCCACGATGGGCTTTTTTTTAT
>gb|CP012165.1|:c2056328-2056220 Enterobacter cloacae strain 34978, complete genome-!(significant)
CACGGTTATAAATCAACACCTTGATTTATAAGCATGGAAATCCCCTGAGTGAAACAACGAATTGCTGTGTGTAGTCTTTGCCCATCTCCCACGATGGGCTTTTTTTTAT
>gb|HG738867.1|:1658900-1659008 Escherichia coli str. K-12 substr. MC4100 complete genome-!(significant)
CACGGTTATAAATCAACATATTGATTTATAAGCATGGAAATCCCCTGAGTGAAACAACGAATTGCTGTGTGTAGTCTTTGCCCATCTCCCACGATGGGCTTTTTTTTAA
>gb|CP008831.1|:3152413-3152521 Klebsiella pneumoniae subsp. pneumoniae KPR0928, complete sequence-!(significant)
CACGGTTATAAATCAACACCTTGATTTATAAGCATGGAAATCCCCTAAGTGAAACAACGAATTGCTGTGTGTAGTCTTTGCCCATCTCCCACGATGGGCTTTTTTTTGC
>gb|CP007385.1|:1784274-1784382 Salmonella enterica subsp. enterica serovar Enteritidis str. EC20121970 genome-!(significant)
CACGGTTATAAATCAACACATTGATTTATAAGCATGGAAATCCCCTGAGTGAAACAACGAATTGCTGTGTGTAGTCTTTGCCCGTCTCCTACGATGGGCTTTTTTTTTA
>gb|CP003297.1|:c2408252-2408144 Escherichia coli O104H4 str. 2009EL-2050, complete genome-!(significant)
TACGGTTATAAATCAACATATTGATTTATAAGCATGGAAATCCCCTGAGTGAAACAACGAATTGCTGTGTGTAGTCTTTGCCCATCTCCCACGATGGGCTTTTTTTTAA
>gb|CP011320.1|:1768396-1768504 Escherichia coli strain SQ37, complete genome-!(significant)
CACGGTTATAAATCAACATATTGATTTATAAGCATGGAAATCCCCTGAGTGAAACAACGAATTGCTGTGTGTAGTCTTTGCCCATCTCCCACGATGGGCTTTTTTTTAA
>gb|CP011798.1|:c2535467-2535359 Enterobacter cloacae strain UW5, complete genome-!(significant)
CACGGTTATAAATCAACACCTTGATTTATAAGCATGGAAATCCCCTGAGTGAAACAACGAATTGCTGTGTGTAGTCTTTGCCCATCTCCCACGATGGGCTTTTTTTTAT
>gb|CP009781.1|:c278087-277982 Yersinia aldovae 670-83, complete genome-!(significant)
TATTTAAATAGCTCATTTGACAGTGACTTATTTAAATAGCAGTAATCGAATATATGTATTGCTGTGTGTAGTCTTTGCCTGTCACTTAAGACGGGCTTTTTTTTTA
>gb|CP006580.1|:3165044-3165152 Enterobacter cloacae P101, complete genome-!(significant)
CACGGTTATAAATCAACACCTTGATTTATAAGCATGGAAATCCCCTGAGTGAAACAACGAATTGCTGTGTGTAGTCTTTGCCCATCTCCCACGATGGGCTTTTTTTTAT
>gb|CP009104.1|:2628225-2628333 Escherichia coli strain RM9387, complete genome-!(significant)
TACGGTTATAAATCAACATATTGATTTATAAGCATGGAAATCCCCTGAGTGAAACAACGAATTGCTGTGTGTAGTCTTTGCCCATCTCCCACGATGGGCTTTTTTTTAA
>gb|CP011572.1|:364817-364925 Enterobacter cloacae strain CAV1311, complete genome-!(significant)
CACGGTTATAAATCAACACCTTGATTTATAAGCATGGAAATCCCCTGAGTGAAACAACGAATTGCTGTGTGTAGTCTTTGCCCATCTCCCACGATGGGCTTTTTTTTAT
>gb|AF326576.1|:185-293 Escherichia coli RpoS regulator RNA (rprA) gene, complete sequence-!(significant)|RFAM_PROOFED
CACGGTTATAAATCAACATATTGATTTATAAGCATGGAAATCCCCTGAGTGAAACAACGAATTGCTGTGTGTAGTCTTTGCCCATCTCCCACGATGGGCTTTTTTTTAA
>gb|CP003959.1|:c2383747-2383651 Serratia marcescens WW4, complete genome-!(significant)
ACTGATTTTAAAGCAACCTTTCTGAACAATGTAATGCCATACATGTGAATTGCTGTGTGTAGTCTTTGCCCATCTCCTACGGTGGGCTTTTTTTTAT
>gb|CP007397.1|:1784259-1784367 Salmonella enterica subsp. enterica serovar Enteritidis str. EC20121751 genome-!(significant)
CACGGTTATAAATCAACACATTGATTTATAAGCATGGAAATCCCCTGAGTGAAACAACGAATTGCTGTGTGTAGTCTTTGCCCGTCTCCTACGATGGGCTTTTTTTTTA
>gb|CP007592.1|:2089943-2090051 Escherichia coli O157H16 strain Santai, complete genome-!(significant)
CACGGTTATAAATCAACATATTGATTTATAAGCATGGAAATCCCCTGAGTGAAACAACGAATTGCTGTGTGTAGTCTTTGCCCATCTCCCACGATGGGCTTTTTTTTAA
>gb|CP008788.1|:3553152-3553260 Klebsiella oxytoca KONIH1, complete genome-!(significant)
CACGGTTATAAATCAACGCATTGATTTATAAGCATGGAAATCCCCTGAGTGAAACAACGAATTGCTGTGTGTAGTCTTTGCCCATCTCCCACGATGGGCTTTTTTTTGT
>gb|CP009880.2|:c2625693-2625584 Pantoea sp. PSNIH1, complete genome-!(significant)
CATGTTGGAAATCAACCTACTGATTTTTAAACAACCTTTTTCCCCTGAGTAACGTAAAAGAATTGCTGTGTGTAGTCTTTGCCCATCCCCTGTGATGGGCTTTTTTTTGG
>gb|CP011642.1|:170558-170654 Serratia marcescens strain CAV1492, complete genome-!(significant)
ACTGATTTTAAAGCAACCTTTCTGAACTATGTAATGCCATACATGTGAATTGCTGTGTGTAGTCTTTGCCCATCTCCTACGGTGGGCTTTTTTTTAT
>gb|CP007270.1|:3628967-3629075 Salmonella enterica subsp. enterica serovar Enteritidis str. EC20121176, complete genome-!(significant)
CACGGTTATAAATCAACACATTGATTTATAAGCATGGAAATCCCCTGAGTGAAACAACGAATTGCTGTGTGTAGTCTTTGCCCGTCTCCTACGATGGGCTTTTTTTTTA
>gb|LM995611.1|:c258803-258695 Escherichia coli genome assembly FHI15, scaffold scaffold-40_contig-1.0_1_708548_[organismEscherichia-!(significant)
CACGGTTATAAATCAACATATTGATTTATAAGCATGGAAATCCCCTGAGTGAAACAACGAATTGCTGTGTGTAGTCTTTGCCCATCTCCCACGATGGGCTTTTTTTTAA
>gb|CP009367.1|:1684760-1684865 Yersinia enterocolitica strain WA, complete genome-!(significant)
TATTTAAATAAATTATCTCATAATGACTTATTTAAATATCTGTAATCGAATATAAGTATTGCTGTGTGTAGTCTTTGCCTGTCACCTAAGACGGGCTTTTTTTTTA
>gb|CP009792.1|:c2695245-2695136 Yersinia pseudotuberculosis YPIII, complete genome-!(significant)
AAGGCGCTTAAATAAACCATTTAATGATAGCTTATTTAAACGTCTGTGATCTAGTACATGTATTGCTGTGTGTAGTCTTTGCCTGTCACCTAAGACAGGCTTTTTTTTTG
>gb|CP011321.1|:1762858-1762966 Escherichia coli strain SQ88, complete genome-!(significant)
CACGGTTATAAATCAACATATTGATTTATAAGCATGGAAATCCCCTGAGTGAAACAACGAATTGCTGTGTGTAGTCTTTGCCCATCTCCCACGATGGGCTTTTTTTTAA
>gb|CP011113.1|:1734010-1734118 Escherichia coli strain RR1, complete genome-!(significant)
CACGGTTATAAATCAACATATTGATTTATAAGCATGGAAATCCCCTGAGTGAAACAACGAATTGCTGTGTGTAGTCTTTGCCCATCTCCCACGATGGGCTTTTTTTTAA
>gb|CU928160.2|:1814410-1814518 Escherichia coli IAI1 chromosome, complete genome-!(significant)|RFAM_PROOFED
TACGGTTATAAATCAACATATTGATTTATAAGCATGGAAATCCCCTGAGTGAAACAACGAATTGCTGTGTGTAGTCTTTGCCCATCTCCCACGATGGGCTTTTTTTTAA
>gb|CP004142.1|:c955222-955114 Raoultella ornithinolytica B6, complete genome-!(significant)
CACGGTTATAGATCAACACCTTGATTTATAAGCATGGAAATCCCCTGAGTGAAACAACGAATTGCTGTGTGTAGTCTTTGCCCATCTCCCACGATGGGCTTTTTTTTTA
>gb|CP009712.1|:c158654-158545 Yersinia pseudotuberculosis IP 32953, complete genome-!(significant)
AAGGCGCTTAAATAAACCATTTAATGATAGCTTATTTAAACGTCTGTGATCTAGTACATGTATTGCTGTGTGTAGTCTTTGCCTGTCACCTAAGACAGGCTTTTTTTTTT
>gb|CP007331.1|:1778639-1778747 Salmonella enterica subsp. enterica serovar Enteritidis str. EC20120007 genome-!(significant)
CACGGTTATAAATCAACACATTGATTTATAAGCATGGAAATCCCCTGAGTGAAACAACGAATTGCTGTGTGTAGTCTTTGCCCGTCTCCTACGATGGGCTTTTTTTTTA
>gb|CP010284.1|:c3919287-3919179 Salmonella enterica subsp. enterica serovar Newport str. CVM N1543, complete genome-!(significant)
CACGGTTATAAATCAACACATTGATTTATAAGCATGGAAATCCCCTGAGTGAAACAACGAATTGCTGTGTGTAGTCTTTGCCCGTCTCCTACGATGGGCTTTTTTTTTA
>gb|CP009274.1|:5045087-5045195 Klebsiella variicola strain DX120E, complete genome-!(significant)
CACGGTTATAAATCAACACCTTGATTTATAAGCATGGAAATCCCCTGAGTGAAACAACGAATTGCTGTGTGTAGTCTTTGCCCATCTCCCACGATGGGCTTTTTTTTGT
>gb|CP007037.1|:1733729-1733837 Shigella flexneri G1663, complete genome-!(significant)
CACGGTTATAAATCAACATATTGATTTATAAGCATGGAAATCCCCTGAGTGAAACAACGAATTGCTGTGTGTAGTCTTTTCCCATCTCCCACGATGGGCTTTTTTTTAA
>gb|CP011322.1|:1762857-1762965 Escherichia coli strain SQ110, complete genome-!(significant)
CACGGTTATAAATCAACATATTGATTTATAAGCATGGAAATCCCCTGAGTGAAACAACGAATTGCTGTGTGTAGTCTTTGCCCATCTCCCACGATGGGCTTTTTTTTAA
>gb|CP011428.1|:c1435109-1435001 Salmonella enterica subsp. enterica strain YU39, complete genome-!(significant)
CACGGTTATAAATCAACACATTGATTTATAAGCATGGAAATCCCCTGAGTGAAACAACGAATTGCTGTGTGTAGTCTTTGCCCGTCTCCTACGATGGGCTTTTTTTTTA
>gb|LM995659.1|:267654-267762 Escherichia coli genome assembly FHI23, scaffold scaffold-32_contig-0.0_1_1236124_[organismEscherichia-!(significant)
CACGGTTATAAATCAACATATTGATTTATAAGCATGGAAATCCCCTGAGTGAAACAACGAATTGCTGTGTGTAGTCTTTGCCCATCTCCCACGATGGGCTTTTTTTTAA
>gb|CP001671.1|:1924965-1925073 Escherichia coli ABU 83972, complete genome-!(significant)|RFAM_PROOFED
CACGGTTATAAATCAACATATTGATTTATAAGCATGGAAATCCCCTGAGTGAAACAACGAATTGCTGTGTGTAGTCTTTGCCCATCTCCCACGATGGGCTTTTTTTTAA
>gb|CP009850.1|:2805525-2805633 Enterobacter cloacae strain ECNIH4, complete genome-!(significant)
CACGGTTATAGATCAACACCTTGATTTATAAGCATGGAAATCCCCTGAGTGAAACAACGAATTGCTGTGTGTAGTCTTTGCCCATCTCCCACGATGGGCTTTTTTTTAT
>gb|CP007375.1|:1784277-1784385 Salmonella enterica subsp. enterica serovar Enteritidis str. EC20120925 genome-!(significant)
CACGGTTATAAATCAACACATTGATTTATAAGCATGGAAATCCCCTGAGTGAAACAACGAATTGCTGTGTGTAGTCTTTGCCCGTCTCCTACGATGGGCTTTTTTTTTA
>gb|CP007337.1|:1784267-1784375 Salmonella enterica subsp. enterica serovar Enteritidis str. EC20120590 genome-!(significant)
CACGGTTATAAATCAACACATTGATTTATAAGCATGGAAATCCCCTGAGTGAAACAACGAATTGCTGTGTGTAGTCTTTGCCCGTCTCCTACGATGGGCTTTTTTTTTA
>gb|CP009846.1|:1711652-1711757 Yersinia enterocolitica strain 8081, complete genome-!(significant)
TATTTAAATAAATTATCTCATAATGACTTATTTAAATATCTGTAATCGAATATAAGTATTGCTGTGTGTAGTCTTTGCCTGTCACCTAAGACGGGCTTTTTTTTTA
>gb|CP009863.1|:3150748-3150856 Klebsiella pneumoniae subsp. pneumoniae strain KPNIH29, complete genome-!(significant)
CACGGTTATAAATCAACACCTTGATTTATAAGCATGGAAATCCCCTGAGTGAAACAACGAATTGCTGTGTGTAGTCTTTGCCCATCTCCCACGATGGGCTTTTTTTTGC
>gb|CP009757.1|:1767539-1767648 Yersinia pseudotuberculosis strain MD67, complete genome-!(significant)
AAGGCGCTTAAATAAACCATTTAATGATAGCTTATTTAAACGTCTGTGATCTAGTACATGTATTGCTGTGTGTAGTCTTTGCCTGTCACCTAAGACAGGCTTTTTTTTTT
>gb|CP007254.1|:1779900-1780008 Salmonella enterica subsp. enterica serovar Enteritidis str. EC20111095, complete genome >gi|674230814|gb|CP007269.2| Salmonella enterica subsp. enterica serovar Enteritidis str. EC20121175, complete genome-!(significant)
CACGGTTATAAATCAACACATTGATTTATAAGCATGGAAATCCCCTGAGTGAAACAACGAATTGCTGTGTGTAGTCTTTGCCCGTCTCCTACGATGGGCTTTTTTTTTA
>gb|CP003289.1|:c2418818-2418710 Escherichia coli O104H4 str. 2011C-3493, complete genome-!(significant)
TACGGTTATAAATCAACATATTGATTTATAAGCATGGAAATCCCCTGAGTGAAACAACGAATTGCTGTGTGTAGTCTTTGCCCATCTCCCACGATGGGCTTTTTTTTAA
>gb|CP007394.1|:2525477-2525585 Escherichia coli strain ST2747, complete genome-!(significant)
CACGGTTATAAATCAACATATTGATTTATAAGCATGGAAATCCCCTGAGTGAAACAACGAATTGCTGTGTGTAGTCTTTGCCCATCTCCCACGATGGGCTTTTTTTTAA
>gb|CP012675.1|:1978163-1978256 Proteus vulgaris strain CYPV1, complete genome-!(significant)
TATTTTATTAATAGATTAAAAGGCGAGACCAAAGTATATAAAATATTGCTGTGTGTAGTCTTTGCCTGTCAGCCCATGATAGGCTTTTTTTTAT
>gb|LM995687.1|:c188666-188558 Escherichia coli genome assembly FHI27, scaffold scaffold-19_contig-7.1_4702_313586_[organismEscherichia-!(significant)
TACGGTTATAAATCAACATATTGATTTATAAGCATGGAAATCCCCTGAGTGAAACAACGAATTGCTGTGTGTAGTCTTTGCCCATCTCCCACGATGGGCTTTTTTTTAA
>gb|FN649414.1|:1869723-1869831 Escherichia coli ETEC H10407, complete genome-!(significant)|RFAM_PROOFED
CACGGTTATAAATCAACATATTGATTTATAAGCATGGAAATCCCCTGAGTGAAACAACGAATTGCTGTGTGTAGTCTTTGCCCATCTCCCACGATGGGCTTTTTTTTAA
>gb|GQ339472.1|:355-448 Pectobacterium carotovorum subsp. carotovorum strain SCC3193 PCC1855 gene, partial cds; RprA gene, complete sequence; and ApbE gene, partial cds-!(significant)|RFAM_PROOFED
TACTGTTTGTCAATGAGGTTTCCTCCTCGTCAGAGTTAGTAACGAATTGCTGTGTGTAGTCTTTGCCCATCCCCTGAGATGGGCCTTTTTTTTC
>gb|CP012685.1|:c1629983-1629887 Serratia marcescens strain SmUNAM836, complete genome-!(significant)
ACTGATTTTAAAGCAACCTTTCTGAACAATGTAATGCCATACATGTGAATTGCTGTGTGTAGTCTTTGCCCATCTCCTACGGTGGGCTTTTTTTTAT
>gb|LN832404.1|:1774025-1774133 Escherichia coli K-12 genome assembly EcoliK12AG100, chromosome  I-!(significant)
CACGGTTATAAATCAACATATTGATTTATAAGCATGGAAATCCCCTGAGTGAAACAACGAATTGCTGTGTGTAGTCTTTGCCCATCTCCCACGATGGGCTTTTTTTTAA
>gb|CP007262.1|:1783840-1783948 Salmonella enterica subsp. enterica serovar Enteritidis str. EC20110356, complete genome-!(significant)
CACGGTTATAAATCAACACATTGATTTATAAGCATGGAAATCCCCTGAGTGAAACAACGAATTGCTGTGTGTAGTCTTTGCCCGTCTCCTACGATGGGCTTTTTTTTTA
>gb|CP002824.1|:c3691164-3691056 Enterobacter aerogenes KCTC 2190, complete genome-!(significant)|RFAM_PROOFED
CACGGTTATAGATCAAGATATTGATTTATAAGCATGGAAATCCCCTGAGTGAAACAACGAATTGCTGTGTGTAGTCTTTGCCCATCTCCCACGATGGGCTTTTTTTTAC
>gb|CP007411.1|:1784269-1784377 Salmonella enterica subsp. enterica serovar Enteritidis str. EC20121990 genome-!(significant)
CACGGTTATAAATCAACACATTGATTTATAAGCATGGAAATCCCCTGAGTGAAACAACGAATTGCTGTGTGTAGTCTTTGCCCGTCTCCTACGATGGGCTTTTTTTTTA
>gb|CP010361.1|:c2126155-2126047 Klebsiella pneumoniae strain 32192, complete genome-!(significant)
CACGGTTATAAATCAACACCTTGATTTATAAGCATGGAAATCCCCTAAGTGAAACAACGAATTGCTGTGTGTAGTCTTTGCCCATCTCCCACGATGGGCTTTTTTTTGC
>gb|CP010557.1|:3740273-3740381 Raoultella ornithinolytica strain S12, complete genome-!(significant)
CACGGTTATAAATCAACATCTTGATTTATAAGCATGGAAATCCCCTGAGTGAAACAACGAATTGCTGTGTGTAGTCTTTGCCCATCTCCCACGATGGGCATTTTTTTGC
>gb|CP009539.1|:511188-511298 Yersinia ruckeri strain YRB, complete genome-!(significant)
CTTCGTTTCAGACAGCTAAATAAGTCTTAATATTATTTTTCCTCGTCAGTCACGAATACCTAATTGCTGTGTGTAGTCTTTGCCTATCTCCTATGATGGGCTTTTTTTTTA
>gb|CP009759.1|:c4459970-4459861 Yersinia pseudotuberculosis strain EP2/+, complete genome-!(significant)
AAGGCGCTTAAATAAACCATTTAATGATAGCTTATTTAAACGTCTGTGATCTAGTACATGTATTGCTGTGTGTAGTCTTTGCCTGTCACCTAAGACAGGCTTTTTTTTTG
>gb|CP011323.1|:1762858-1762966 Escherichia coli strain SQ171, complete genome-!(significant)
CACGGTTATAAATCAACATATTGATTTATAAGCATGGAAATCCCCTGAGTGAAACAACGAATTGCTGTGTGTAGTCTTTGCCCATCTCCCACGATGGGCTTTTTTTTAA
>gb|CP009102.1|:c1371020-1370912 Salmonella enterica subsp. enterica serovar Typhimurium strain ATCC 13311, complete genome-!(significant)
CACGGTTATAAATCAACACATTGATTTATAAGCATGGAAATCCCCTGAGTGAAACAACGAATTGCTGTGTGTAGTCTTTGCCCGTCTCCTACGATGGGCTTTTTTTTTA
>gb|CP006923.1|:c2209295-2209187 Klebsiella pneumoniae 30660/NJST258_1, complete genome-!(significant)
CACGGTTATAAATCAACACCTTGATTTATAAGCATGGAAATCCCCTAAGTGAAACAACGAATTGCTGTGTGTAGTCTTTGCCCATCTCCCACGATGGGCTTTTTTTTGC
>gb|CP007416.1|:1784334-1784442 Salmonella enterica subsp. enterica serovar Enteritidis str. EC20122045 genome-!(significant)
CACGGTTATAAATCAACACATTGATTTATAAGCATGGAAATCCCCTGAGTGAAACAACGAATTGCTGTGTGTAGTCTTTGCCCGTCTCCTACGATGGGCTTTTTTTTTA
>gb|CP011597.1|:c55992-55884 Klebsiella oxytoca strain CAV1099, complete genome-!(significant)
CACGGTTATAAATCAATGCCTTGATTTATAAGCATGGAAATCCCCTGAGTGAAACAACGAATTGCTGTGTGTAGTCTTTGCCCATCTCCCACGATGGGCTTTTTTTTGC
>gb|CP003786.1|:c1210986-1210878 Salmonella enterica subsp. enterica serovar Gallinarum/pullorum str. CDC1983-67, complete genome-!(significant)
CACGGTTATAAATCAACACATTGATTTATAAGCATGGAAATCCCCTGAGTGAAACAACGAATTGCTGTGTGTAGTCTTTGCCCGTCTCCTACGATGGGCTTTTTTTTTA
>gb|LM993812.1|:1721556-1721664 Escherichia coli genome assembly EcHMS174Chr, chromosome  1-!(significant)
CACGGTTATAAATCAACATATTGATTTATAAGCATGGAAATCCCCTGAGTGAAACAACGAATTGCTGTGTGTAGTCTTTGCCCATCTCCCACGATGGGCTTTTTTTTAA
>gb|FN543502.1|:c1461680-1461573 Citrobacter rodentium ICC168, complete genome-!(significant)|RFAM_PROOFED
AACGTTATAAATCAACACATTGATTTATAAGCATGGAAATCCCCTGAGTGAAACAACGAATTGCTGTGTGTAGTCTTTGCCCATCTCCCACGATGGGCTTTTTTTTGT
>gb|LN877770.1|:2133832-2133940 Escherichia coli genome assembly ERS742059, chromosome  I-!(significant)
CACGGTTATAAATCAACATATTGATTTATAAGCATGGAAATCCCCTGAGTGAAACAACGAATTGCTGTGTGTAGTCTTTGCCCATCTCCCACGATGGGCTTTTTTTTAA
>gb|CP006252.1|:c2257624-2257529 Serratia liquefaciens ATCC 27592, complete genome-!(significant)
TCTGATTTAAAGCAAGATTTCCAAACAATGTAATGCCATACATGTGAATTGCTGTGTGTAGTCTTTGCCCGTCTCCTATGATGGGCTTTTTTTTAT
>gb|AE017042.1|:2444461-2444570 Yersinia pestis biovar Microtus str. 91001, complete genome-!(significant)|RFAM_PROOFED
AAGGCGCTTAAATAAACCATTTAATGATAGCTTATTTAAACGTCTGTGATCTAGTACATGTATTGCTGTGTGTAGTCTTTGCCTGTCACCTAAGACAGGCTTTTTTTTTG
>gb|CP007250.1|:1783258-1783366 Salmonella enterica subsp. enterica serovar Enteritidis str. EC20110355, complete genome-!(significant)
CACGGTTATAAATCAACACATTGATTTATAAGCATGGAAATCCCCTGAGTGAAACAACGAATTGCTGTGTGTAGTCTTTGCCCGTCTCCTACGATGGGCTTTTTTTTTA
>gb|CP000247.1|:1685157-1685265 Escherichia coli 536, complete genome-!(significant)|RFAM_PROOFED
CACGGTTATAAATCAACATATTGATTTATAAGCATGGAAATCCCCTGAGTGAAACAACGAATTGCTGTGTGTAGTCTTTGCCCATCTCCCACGATGGGCTTTTTTTTAA
>gb|AP014950.1|:c2202388-2202280 Klebsiella pneumoniae DNA, complete genome, strain YH43-!(significant)
CACGGTTATAAATCAACACCTTGATTTATAAGCATGGAAATCCCCTGAGTGAAACAACGAATTGCTGTGTGTAGTCTTTGCCCATCTCCCACGATGGGCTTTTTTTTGT
>gb|LM995748.1|:c183809-183701 Escherichia coli genome assembly FHI24, scaffold scaffold-32_contig-8.0_1_245195_[organismEscherichia-!(significant)
TACGGTTATAAATCAACATATTGATTTATAAGCATGGAAATCCCCTGAGTGAAACAACGAATTGCTGTGTGTAGTCTTTGCCCATCTCCCACGATGGGCTTTTTTTTAA
>gb|LM995750.1|:c37763-37680 Escherichia coli genome assembly FHI24, scaffold scaffold-33_contig-7.0_1_333434_[organismEscherichia-!(significant)
CACGTACGCACAATACCAACTGAATCATCCATGTAATTGCTGTGTGTAGTCTTTGCCCGCCTCACGTGACGGGCTTTTTTATGT
>gb|CP001593.1|:c1918464-1918355 Yersinia pestis Z176003, complete genome-!(significant)|RFAM_PROOFED
AAGGCGCTTAAATAAACCATTTAATGATAGCTTATTTAAACGTCTGTGATCTAGTACATGTATTGCTGTGTGTAGTCTTTGCCTGTCACCTAAGACAGGCTTTTTTTTTG
>gb|CP009775.1|:3137143-3137251 Klebsiella pneumoniae subsp. pneumoniae strain KPNIH32, complete genome-!(significant)
CACGGTTATAAATCAACACCTTGATTTATAAGCATGGAAATCCCCTAAGTGAAACAACGAATTGCTGTGTGTAGTCTTTGCCCATCTCCCACGATGGGCTTTTTTTTGC
>gb|CP011324.1|:1762858-1762966 Escherichia coli strain SQ2203, complete genome-!(significant)
CACGGTTATAAATCAACATATTGATTTATAAGCATGGAAATCCCCTGAGTGAAACAACGAATTGCTGTGTGTAGTCTTTGCCCATCTCCCACGATGGGCTTTTTTTTAA
>gb|CP000668.1|:c835587-835478 Yersinia pestis Pestoides F, complete genome-!(significant)|RFAM_PROOFED
AAGGCGCTTAAATAAACCATTTAATGATAGCTTATTTAAACGTCTGTGATCTAGTACATGTATTGCTGTGTGTAGTCTTTGCCTGTCACCTAAGACAGGCTTTTTTTTTG
>gb|CP007528.1|:c2479509-2479401 Salmonella enterica subsp. enterica serovar Enteritidis str. CDC_2010K_0968, complete genome-!(significant)
CACGGTTATAAATCAACACATTGATTTATAAGCATGGAAATCCCCTGAGTGAAACAACGAATTGCTGTGTGTAGTCTTTGCCCGTCTCCTACGATGGGCTTTTTTTTTA
>gb|CP007557.1|:c3482826-3482718 Citrobacter freundii CFNIH1, complete genome-!(significant)
CAAGGCTGTAGATCAACACATTGATTTATAAGCATGGAATTCCCCTGAGTGAAACAACGAATTGCTGTGTGTAGTCTTTGCCCATCTCCCACGATGGGCTTTTTTTTGT
>gb|CP007398.1|:1784273-1784381 Salmonella enterica subsp. enterica serovar Enteritidis str. EC20121753 genome-!(significant)
CACGGTTATAAATCAACACATTGATTTATAAGCATGGAAATCCCCTGAGTGAAACAACGAATTGCTGTGTGTAGTCTTTGCCCGTCTCCTACGATGGGCTTTTTTTTTA
>gb|CP005390.2|:c1924695-1924587 Salmonella enterica subsp. enterica serovar Heidelberg str. CFSAN002069, complete genome-!(significant)
CACGGTTATAAATCAACACATTGATTTATAAGCATGGAAATCCCCTGAGTGAAACAACGAATTGCTGTGTGTAGTCTTTGCCCGTCTCCTACGATGGGCTTTTTTTTTA
>gb|CP010443.1|:2513168-2513276 Escherichia coli K-12 strain ER3446, complete genome-!(significant)
CACGGTTATAAATCAACATATTGATTTATAAGCATGGAAATCCCCTGAGTGAAACAACGAATTGCTGTGTGTAGTCTTTGCCCATCTCCCACGATGGGCTTTTTTTTAA
>gb|CP001560.1|:c1667172-1667062 Shimwellia blattae DSM 4481 = NBRC 105725, complete genome-!(significant)
GACCTTCATGAATCAACATATTGATTTATAAGTACAGATACATCCCCTGAGTAGATAACCAAATTGCTGTGTGTAGTCTTTGCCCATCTCCCACGATGGGCTTTTTTTTGG
>gb|CP004027.1|:919418-919526 Salmonella enterica subsp. enterica serovar Javiana str. CFSAN001992, complete genome-!(significant)
CACGGTTATAAATCAACACATTGATTTATAAGCATGGAAATCCCCTGAGTGAAACAACGAATTGCTGTGTGTAGTCTTTGCCCGTCTCCTACGATGGGCTTTTTTTTTA
>gb|CP007175.1|:1779947-1780055 Salmonella enterica subsp. enterica serovar Enteritidis str. EC20110354, complete genome-!(significant)
CACGGTTATAAATCAACACATTGATTTATAAGCATGGAAATCCCCTGAGTGAAACAACGAATTGCTGTGTGTAGTCTTTGCCCGTCTCCTACGATGGGCTTTTTTTTTA
>gb|CP009451.1|:771032-771139 Cedecea neteri strain SSMD04, complete genome-!(significant)
CACGGTTATGAATCAACACGTTGATTTATAAGCATCGAAATCCCCTGAGTGAAACAACGAATTGCTGTGTGTAGTCTTTGCCCATCTTGATGATGGGCTTTTTTTTAT
>gb|CP009838.1|:c4007036-4006931 Yersinia enterocolitica strain 2516-87, complete genome-!(significant)
TATTTAAATAAATTATCTCATAATGACTTATTTAAATATCTGTAATCGAATATAAGTATTGCTGTGTGTAGTCTTTGCCTGTCACCTAAGACGGGCTTTTTTTTAT
>gb|CP007559.1|:2515512-2515620 Salmonella enterica subsp. enterica serovar Newport str. CDC 2010K-2159, complete genome-!(significant)
CACGGTTATAAATCAACACATTGATTTATAAGCATGGAAATCCCCTGAGTGAAACAACGAATTGCTGTGTGTAGTCTTTGCCCGTCTCCTACGATGGGCTTTTTTTTTA
>gb|CP007359.1|:1780564-1780672 Salmonella enterica subsp. enterica serovar Enteritidis str. EC20100134, complete genome-!(significant)
CACGGTTATAAATCAACACATTGATTTATAAGCATGGAAATCCCCTGAGTGAAACAACGAATTGCTGTGTGTAGTCTTTGCCCGTCTCCTACGATGGGCTTTTTTTTTA
>gb|CP001875.2|:c1918115-1918006 Pantoea ananatis LMG 20103, complete genome-!(significant)|RFAM_PROOFED
TATGTTGGAAATCAAGTTACTGATTTCTAAACGCCCTAATTTCCCCTGAGTAGCGTAAAGAATTGCTGTGTGTAGTCTTTGCCCATCCCCTGTGATGGGCTTTTTTTTGC
>gb|CP006693.1|:1601570-1601678 Salmonella enterica subsp. arizonae serovar 62z36- str. RKS2983, complete genome-!(significant)
CACGGTTATAAATCAACACATTGATTTATAAGCATGGAAATCCCCTGAATGAAGCAACGAATTGCTGTGTGTAGTCTTTGCCCGTCTCCCACGATGGGCTTTTTTTTTA
>gb|CP002773.1|:c2274556-2274462 Serratia plymuthica AS9, complete genome-!(significant)
ACTGATTTTTAAGCAAGCTTTCCAAACAATGTAATGCCATACATGTGAATTGCTGTGTGTAGTCTTTGCCCGTCTCTTGATGGGCTTTTTTTTAT
>gb|CP009085.2|:1784042-1784150 Salmonella enterica subsp. enterica serovar Enteritidis strain OLF-SE3-98983-4, complete genome-!(significant)
CACGGTTATAAATCAACACATTGATTTATAAGCATGGAAATCCCCTGAGTGAAACAACGAATTGCTGTGTGTAGTCTTTGCCCGTCTCCTACGATGGGCTTTTTTTTTA
>gb|CP009364.1|:1489012-1489117 Yersinia frederiksenii Y225, complete genome-!(significant)
TATTTAAATAAATCATTTCATAATGACATATTTAAATATCTGTAATCGAATACGCGTATTGCTGTGTGTAGTCTTTGCCTGTCACCTAAGACAGGCTTTTTTTTTG
>gb|LM995788.1|:61427-61535 Escherichia coli genome assembly FHI28, scaffold scaffold-21_contig-0.1_87396_1078369_[organismEscherichia-!(significant)
CACGGTTATAAATCAACATATTGATTTATAAGCATGGAAATCCCCTGAGTGAAACAACGAATTGCTGTGTGTAGTCTTTGCCCATCTCCCACGATGGGCTTTTTTTTAA
>gb|CP003678.1|:c2017798-2017690 Enterobacter cloacae subsp. dissolvens SDM, complete genome-!(significant)
CACGGTTATAAATCAACACCTTGATTTATAAGCATGGAAATCCCCTGAGTGAAACAACGAATTGCTGTGTGTAGTCTTTGCCCATCTCCCACGATGGGCTTTTTTTTAT
>gb|AE014075.1|:1926337-1926445 Escherichia coli CFT073, complete genome-!(significant)|RFAM_PROOFED
CACGGTTATAAATCAACATATTGATTTATAAGCATGGAAATCCCCTGAGTGAAACAACGAATTGCTGTGTGTAGTCTTTGCCCATCTCCCACGATGGGCTTTTTTTTAA
>gb|CP012633.1|:c2347375-2347267 Escherichia coli strain SF-166, complete genome-!(significant)
CACGGTTATAAATCAACATATTGATTTATAAGCATGGAAATCCCCTGAGTGAAACAACGAATTGCTGTGTGTAGTCTTTGCCCATCTCCCACGATGGGCTTTTTTTTAA
>gb|CP011511.1|:c1445774-1445666 Shigella boydii strain ATCC 9210, complete genome-!(significant)
CACGGTTATAAATCAACATATTGATTTATAAGCATGGAAATCCCCTGAGTGAAACAACGAATTGCTGTGTGTAGTCTTTGCCCATCTCCCACGATGGGCTTTTTTTTAA
>gb|CP007412.1|:1784268-1784376 Salmonella enterica subsp. enterica serovar Enteritidis str. EC20122022 genome-!(significant)
CACGGTTATAAATCAACACATTGATTTATAAGCATGGAAATCCCCTGAGTGAAACAACGAATTGCTGTGTGTAGTCTTTGCCCGTCTCCTACGATGGGCTTTTTTTTTA
>gb|CP008957.1|:2464544-2464652 Escherichia coli O157H7 str. EDL933, complete genome-!(significant)
CACGGTTATAAATCAACATATTGATTTATAAGCATGGAAATCCCCTGAGTGAAACAACGAATTGCTGTGTGTAGTCTTTGCCCATCTCCCACGATGGGCTTTTTTTTAA
>gb|CP009844.1|:c1921489-1921380 Yersinia pestis strain Dodson, complete genome-!(significant)
AAGGCGCTTAAATAAACCATTTAATGATAGCTTATTTAAACGTCTGTGATCTAGTACATGTATTGCTGTGTGTAGTCTTTGCCTGTCACCTAAGACAGGCTTTTTTTTTG
>gb|CP008801.1|:1745653-1745761 Escherichia coli KLY, complete genome-!(significant)
CACGGTTATAAATCAACATATTGATTTATAAGCATGGAAATCCCCTGAGTGAAACAACGAATTGCTGTGTGTAGTCTTTGCCCATCTCCCACGATGGGCTTTTTTTTAA
>gb|FP236842.1|:2155521-2155631 Erwinia pyrifoliae strain Ep1/96 complete chromosome-!(significant)|RFAM_PROOFED
CAAGTTTTGAAATCTACCCACTGATTTTGAATTAACAGACTTACCCCTGAGTTAACTAAAGAATTGCTGTGTGTAGTCTTTGCCCATCCACTGTGATGGGCTTTTTTTTGC
>gb|CP007468.1|:2880023-2880131 Salmonella enterica subsp. enterica serovar Enteritidis str. SA20094177, complete genome-!(significant)
CACGGTTATAAATCAACACATTGATTTATAAGCATGGAAATCCCCTGAGTGAAACAACGAATTGCTGTGTGTAGTCTTTGCCCGTCTCCTACGATGGGCTTTTTTTTTA
>gb|LM995834.1|:177781-177889 Escherichia coli genome assembly FHI20, scaffold scaffold-24_contig-2.1_78902_405338_[organismEscherichia-!(significant)
TACGGTTATAAATCAACATATTGATTTATAAGCATGGAAATCCCCTGAGTGAAACAACGAATTGCTGTGTGTAGTCTTTGCCCATCTCCCACGATGGGCTTTTTTTTAA
>gb|CP000948.1|:1858966-1859074 Escherichia coli str. K12 substr. DH10B, complete genome-!(significant)|RFAM_PROOFED
CACGGTTATAAATCAACATATTGATTTATAAGCATGGAAATCCCCTGAGTGAAACAACGAATTGCTGTGTGTAGTCTTTGCCCATCTCCCACGATGGGCTTTTTTTTAA
>gb|CP000886.1|:1677296-1677404 Salmonella enterica subsp. enterica serovar Paratyphi B str. SPB7, complete genome-!(significant)|RFAM_PROOFED
CACGGTTATAAATCAACACATTGATTTATAAGCATGGAAATCCCCTGAGTGAAACAACGAATTGCTGTGTGTAGTCTTTGCCCGTCTCCTACGATGGGCTTTTTTTTTT
>gb|AE014073.1|:1790243-1790351 Shigella flexneri 2a str. 2457T, complete genome-!(significant)|RFAM_PROOFED
CACGGTTATAAATCAACATATTGATTTATAAGCATGGAAATCCCCTGAGTGAAACAACGAATTGCTGTGTGTAGTCTTTTCCCATCTCCCACGATGGGCTTTTTTTTAA
>gb|CP011612.1|:946318-946426 Citrobacter freundii strain CAV1321, complete genome-!(significant)
CATGGCTTTAGATCAACACATTGATTTATAAGCATGGAAATCCCCTGAGTGAAACAACGAATTGCTGTGTGTAGTCTTTGCCCATCTCCCACGATGGGCTTTTTTTTGT
>gb|CP007338.1|:1784268-1784376 Salmonella enterica subsp. enterica serovar Enteritidis str. EC20120597 genome-!(significant)
CACGGTTATAAATCAACACATTGATTTATAAGCATGGAAATCCCCTGAGTGAAACAACGAATTGCTGTGTGTAGTCTTTGCCCGTCTCCTACGATGGGCTTTTTTTTTA
>gb|CP006783.1|:c1146378-1146269 Yersinia pestis 1412, complete genome-!(significant)
AAGGCGCTTAAATAAACCATTTAATGATAGCTTATTTAAACGTCTGTGATCTAGTACATGTATTGCTGTGTGTAGTCTTTGCCTGTCACCTAAGACAGGCTTTTTTTTTG
>gb|CP007376.1|:1784209-1784317 Salmonella enterica subsp. enterica serovar Enteritidis str. EC20120927 genome-!(significant)
CACGGTTATAAATCAACACATTGATTTATAAGCATGGAAATCCCCTGAGTGAAACAACGAATTGCTGTGTGTAGTCTTTGCCCGTCTCCTACGATGGGCTTTTTTTTTA
>gb|CP010523.1|:929144-929252 Klebsiella variicola strain DSM 15968, complete genome-!(significant)
CACGGTTATAAATCAACACCTTGATTTATAAGCATGGAAATCCCCTGAGTGAAACAACGAATTGCTGTGTGTAGTCTTTGCCCATCTCCCACGATGGGCTTTTTTTTGT
>gb|CP010444.1|:2515938-2516046 Escherichia coli K-12 strain ER3475, complete genome-!(significant)
CACGGTTATAAATCAACATATTGATTTATAAGCATGGAAATCCCCTGAGTGAAACAACGAATTGCTGTGTGTAGTCTTTGCCCATCTCCCACGATGGGCTTTTTTTTAA
>gb|HG428755.1|:1808867-1808975 Escherichia coli PMV-1 main chromosome, complete genome-!(significant)
CACGGTTATAAATCAACATATTGATTTATAAGCATGGAAATCCCCTGAGTGAAACAACGAATTGCTGTGTGTAGTCTTTGCCCATCTCCCACGATGGGCTTTTTTTTAA
>gb|LM995865.1|:633679-633787 Escherichia coli genome assembly FHI29, scaffold scaffold-22_contig-0.0_1_876679_[organismEscherichia-!(significant)
CACGGTTATAAATCAACATATTGATTTATAAGCATGGAAATCCCCTGAGTGAAACAACGAATTGCTGTGTGTAGTCTTTGCCCATCTCCCACGATGGGCTTTTTTTTAA
>gb|CP005927.1|:3881728-3881824 Serratia sp. FS14, complete genome-!(significant)
ACTGATTTTAAAGCAACCTTTCTGAACAATGTAATGCCATACATGTGAATTGCTGTGTGTAGTCTTTGCCCATCTCCTACGGTGGGCTTTTTTTATT
>gb|CP004057.1|:1792711-1792819 Shigella flexneri Shi06HN006, complete genome-!(significant)
CACGGTTATAAATCAACATATTGATTTATAAGCATGGAAATCCCCTGAGTGAAACAACGAATTGCTGTGTGTAGTCTTTTCCCATCTCCCACGATGGGCTTTTTTTTAA
>gb|BA000007.2|:2370083-2370191 Escherichia coli O157H7 str. Sakai DNA, complete genome-!(significant)|RFAM_PROOFED
CACGGTTATAAATCAACATATTGATTTATAAGCATGGAAATCCCCTGAGTGAAACAACGAATTGCTGTGTGTAGTCTTTGCCCATCTCCCACGATGGGCTTTTTTTTAA
>gb|CP007342.1|:1784261-1784369 Salmonella enterica subsp. enterica serovar Enteritidis str. EC20120697 genome-!(significant)
CACGGTTATAAATCAACACATTGATTTATAAGCATGGAAATCCCCTGAGTGAAACAACGAATTGCTGTGTGTAGTCTTTGCCCGTCTCCTACGATGGGCTTTTTTTTTA
>gb|CP003415.1|:2963983-2964076 Pectobacterium sp. SCC3193, complete genome-!(significant)
TACTGTTTGTCAATGAGGTTTCCTCCTCGTCAGAGTTAGTAACGAATTGCTGTGTGTAGTCTTTGCCCATCCCCTGAGATGGGCCTTTTTTTTT
>gb|CP007321.1|:1781008-1781116 Salmonella enterica subsp. enterica serovar Enteritidis str. EC20090193, complete genome-!(significant)
CACGGTTATAAATCAACACATTGATTTATAAGCATGGAAATCCCCTGAGTGAAACAACGAATTGCTGTGTGTAGTCTTTGCCCGTCTCCTACGATGGGCTTTTTTTTTA
>gb|CP007252.1|:1779848-1779956 Salmonella enterica subsp. enterica serovar Enteritidis str. EC20111175, complete genome-!(significant)
CACGGTTATAAATCAACACATTGATTTATAAGCATGGAAATCCCCTGAGTGAAACAACGAATTGCTGTGTGTAGTCTTTGCCCGTCTCCTACGATGGGCTTTTTTTTTA
>gb|CU928161.2|:1734389-1734497 Escherichia coli S88 chromosome, complete genome-!(significant)|RFAM_PROOFED
CACGGTTATAAATCAACATATTGATTTATAAGCATGGAAATCCCCTGAGTGAAACAACGAATTGCTGTGTGTAGTCTTTGCCCATCTCCCACGATGGGCTTTTTTTTAA
>gb|CP007294.1|:1784263-1784371 Salmonella enterica subsp. enterica serovar Enteritidis str. SA20083636 genome-!(significant)
CACGGTTATAAATCAACACATTGATTTATAAGCATGGAAATCCCCTGAGTGAAACAACGAATTGCTGTGTGTAGTCTTTGCCCGTCTCCTACGATGGGCTTTTTTTTTA
>gb|CP000901.1|:2720328-2720437 Yersinia pestis Angola, complete genome-!(significant)|RFAM_PROOFED
AAGGCGCTTAAATAAACCATTTAATGATAGCTTATTTAAACGTCTGTGATCTAGTACATGTATTGCTGTGTGTAGTCTTTGCCTGTCACCTAAGACAGGCTTTTTTTGTG
>gb|CP012635.1|:c2294476-2294368 Escherichia coli strain SF-088, complete genome-!(significant)
CACGGTTATAAATCAACATATTGATTTATAAGCATGGAAATCCCCTGAGTGAAACAACGAATTGCTGTGTGTAGTCTTTGCCCATCTCCCACGATGGGCTTTTTTTTAA
>gb|LM995896.1|:9427-9517 Escherichia coli genome assembly FHI30, scaffold scaffold-23_contig-4.2_25457_476256_[organismEscherichia-!(significant)
CACAATCCGTCCGCTAACTAATTCTTCTGAATCATCCATGTAATTGCTATGTGTAGTCTTTGCCCGCCTCCCATGACGGGCTTTTTTTCAT
>gb|CP011657.1|:c81571-81463 Citrobacter freundii strain CAV1741, complete genome-!(significant)
CATGGCTTTAGATCAACACATTGATTTATAAGCATGGAAATCCCCTGAGTGAAACAACGAATTGCTGTGTGTAGTCTTTGCCCATCTCCCACGATGGGCTTTTTTTTGT
>gb|LM995905.1|:c925673-925565 Escherichia coli genome assembly FHI30, scaffold scaffold-27_contig-0.0_1_1238179_[organismEscherichia-!(significant)
CACGGTTATAAATCAACATATTGATTTATAAGCATGGAAATCCCCTGAGTGAAACAACGAATTGCTGTGTGTAGTCTTTGCCCATCTCCCACGATGGGCTTTTTTTTAA
>gb|CP008943.1|:c4785221-4785112 Yersinia pseudotuberculosis strain ATCC 6904, complete genome-!(significant)
AAGGCGCTTAAATAAACCATTTAATGATAGCTTATTTAAACGTCTGTGATCTAGTACATGTATTGCTGTGTGTAGTCTTTGCCTGTCACCTAAGACAGGCTTTTTTTTTG
>gb|CP007463.1|:1782015-1782123 Salmonella enterica subsp. enterica serovar Enteritidis str. EC20120929, complete genome-!(significant)
CACGGTTATAAATCAACACATTGATTTATAAGCATGGAAATCCCCTGAGTGAAACAACGAATTGCTGTGTGTAGTCTTTGCCCGTCTCCTACGATGGGCTTTTTTTTTA
>gb|CP007425.1|:1782294-1782402 Salmonella enterica subsp. enterica serovar Enteritidis str. SA20082034 genome-!(significant)
CACGGTTATAAATCAACACATTGATTTATAAGCATGGAAATCCCCTGAGTGAAACAACGAATTGCTGTGTGTAGTCTTTGCCCGTCTCCTACGATGGGCTTTTTTTTTA
>gb|CP007438.1|:c1006640-1006532 Salmonella enterica subsp. enterica serovar Enteritidis str. EC20120009 genome-!(significant)
CACGGTTATAAATCAACACATTGATTTATAAGCATGGAAATCCCCTGAGTGAAACAACGAATTGCTGTGTGTAGTCTTTGCCCGTCTCCTACGATGGGNNCNTTTTTTT
>gb|HF969015.2|:c1386952-1386844 Salmonella enterica subsp. enterica serovar Bovismorbificans str. 3114 complete genome-!(significant)
CACGGTTATAAATCAACACATTGATTTATAAGCATGGAAATCCCCTGAGTGAAACAACGAATTGCTGTGTGTAGTCTTTGCCCGTCTCCTACGATGGGCTTTTTTTTTA
>gb|FR729477.2|:c842670-842565 Yersinia enterocolitica subsp. palearctica Y11-!(significant)|RFAM_PROOFED
TATTTAAATAAATTATCTCATAATGACTTATTTAAATATCTGTAATCGAATATAAGTATTGCTGTGTGTAGTCTTTGCCTGTCACCTAAGACGGGCTTTTTTTTTA
>gb|LM995446.1|:1719268-1719376 Escherichia coli genome assembly EcRV308Chr, chromosome  1-!(significant)
CACGGTTATAAATCAACATATTGATTTATAAGCATGGAAATCCCCTGAGTGAAACAACGAATTGCTGTGTGTAGTCTTTGCCCATCTCCCACGATGGGCTTTTTTTTAA
>gb|CP001589.1|:1920177-1920286 Yersinia pestis D182038, complete genome-!(significant)|RFAM_PROOFED
AAGGCGCTTAAATAAACCATTTAATGATAGCTTATTTAAACGTCTGTGATCTAGTACATGTATTGCTGTGTGTAGTCTTTGCCTGTCACCTAAGACAGGCTTTTTTTTTG
>gb|CP008955.1|:c1250520-1250415 Yersinia kristensenii strain ATCC 33639 genome-!(significant)
TATTTAAATAAATCATTTCATAATGACATATTTAAATATCTGTAATCGAATACGCGTATTGCTGTGTGTAGTCTTTGCCTGTCACCTAAGACAGGCTTTTTTTTTG
>gb|CP011618.1|:c75718-75610 Klebsiella oxytoca strain CAV1335, complete genome-!(significant)
CACGGTTATAAATCAATGCCTTGATTTATAAGCATGGAAATCCCCTGAGTGAAACAACGAATTGCTGTGTGTAGTCTTTGCCCATCTCCCACGATGGGCTTTTTTTTGC
>gb|CP007400.1|:1784262-1784370 Salmonella enterica subsp. enterica serovar Enteritidis str. EC20120734 genome-!(significant)
CACGGTTATAAATCAACACATTGATTTATAAGCATGGAAATCCCCTGAGTGAAACAACGAATTGCTGTGTGTAGTCTTTGCCCGTCTCCTACGATGGGCTTTTTTTTTA
>gb|CP007429.1|:1784253-1784361 Salmonella enterica subsp. enterica serovar Enteritidis str. EC20121765 genome-!(significant)
CACGGTTATAAATCAACACATTGATTTATAAGCATGGAAATCCCCTGAGTGAAACAACGAATTGCTGTGTGTAGTCTTTGCCCGTCTCCTACGATGGGCTTTTTTTTTA
>gb|CP012125.1|:1753753-1753861 Escherichia coli strain DH1Ec095, complete genome-!(significant)
CACGGTTATAAATCAACATATTGATTTATAAGCATGGAAATCCCCTGAGTGAAACAACGAATTGCTGTGTGTAGTCTTTGCCCATCTCCCACGATGGGCTTTTTTTTAA
>gb|CP007288.1|:1784254-1784362 Salmonella enterica subsp. enterica serovar Enteritidis str. SA19981857 genome-!(significant)
CACGGTTATAAATCAACACATTGATTTATAAGCATGGAAATCCCCTGAGTGAAACAACGAATTGCTGTGTGTAGTCTTTGCCCGTCTCCTACGATGGGCTTTTTTTTTA
>gb|CP007222.1|:c2070368-2070260 Salmonella enterica subsp. enterica serovar Montevideo str. USDA-ARS-USMARC-1903, complete genome-!(significant)
CACGGTTATAAATCAACACATTGATTTATAAGCATGGAAATCCCCTGAGTGAAACAACGAATTGCTGTGTGTAGTCTTTGCCCGTCTCCTACGATGGGCTTTTTTTTTA
>gb|LM995949.1|:122560-122668 Escherichia coli genome assembly FHI4, scaffold scaffold-32_contig-1.1_33409_318586_[organismEscherichia-!(significant)
TACGGTTATAAATCAACATATTGATTTATAAGCATGGAAATCCCCTGAGTGAAACAACGAATTGCTGTGTGTAGTCTTTGCCCATCTCCCACGATGGGCTTTTTTTTAA
>gb|CP007277.1|:1784268-1784376 Salmonella enterica subsp. enterica serovar Enteritidis str. SA19930684 genome-!(significant)
CACGGTTATAAATCAACACATTGATTTATAAGCATGGAAATCCCCTGAGTGAAACAACGAATTGCTGTGTGTAGTCTTTGCCCGTCTCCTACGATGGGCTTTTTTTTTA
>gb|CP010279.1|:c1027190-1027082 Salmonella enterica subsp. enterica serovar Newport str. CVM 22425, complete genome-!(significant)
CACGGTTATAAATCAACACATTGATTTATAAGCATGGAAATCCCCTGAGTGAAACAACGAATTGCTGTGTGTAGTCTTTGCCCGTCTCCTACGATGGGCTTTTTTTTTA
>gb|LM996744.1|:c38723-38620 Escherichia coli genome assembly FHI8, scaffold scaffold-25_contig-7.0_1_297482_[organismEscherichia-!(significant)
ACCGAATGGATACCGTCGTCCTTCACCCATAGCAATCCTCTGAATCCTCCATGTAATTGCTGTGTGTAGTCTTTGCCCGCCTCAAGTGACGGGCTTTTTTATGT
>gb|FR775221.1|:259960-260068 Salmonella enterica subsp. enterica serovar Weltevreden str. 2007-60-3289-1 complete genome, contig 34-!(significant)|RFAM_PROOFED
CACGGTTATAAATCAACACATTGATTTATAAGCATGGAAATCCCCTGAGTGAAACAACGAATTGCTGTGTGTAGTCTTTGCCCGTCTCCTACGATGGGCTTTTTTTTTA
>gb|CP002775.1|:c2274542-2274448 Serratia sp. AS13, complete genome-!(significant)
ACTGATTTTTAAGCAAGCTTTCCAAACAATGTAATGCCATACATGTGAATTGCTGTGTGTAGTCTTTGCCCGTCTCTTGATGGGCTTTTTTTTAT
>gb|CP008928.1|:88652-88760 Salmonella enterica subsp. enterica serovar Enteritidis strain SEJ, complete genome-!(significant)
CACGGTTATAAATCAACACATTGATTTATAAGCATGGAAATCCCCTGAGTGAAACAACGAATTGCTGTGTGTAGTCTTTGCCCGTCTCCTACGATGGGCTTTTTTTTTA
>gb|CP007391.1|:c2208041-2207933 Escherichia coli strain ST540, complete genome-!(significant)
CACGGTTATAAATCAACATATTGATTTATAAGCATGGAAATCCCCTGAGTGAAACAACGAATTGCTGTGTGTAGTCTTTGCCCATCTCCCACGATGGGCTTTTTTTTAA
>gb|AP014565.1|:c1569839-1569731 Salmonella enterica subsp. enterica serovar Typhimurium str. L-3553 DNA, complete genome-!(significant)
CACGGTTATAAATCAACACATTGATTTATAAGCATGGAAATCCCCTGAGTGAAACAACGAATTGCTGTGTGTAGTCTTTGCCCGTCTCCTACGATGGGCTTTTTTTTTA
>gb|CP006754.1|:3807504-3807613 Yersinia pestis 3067, complete genome-!(significant)
AAGGCGCTTAAATAAACCATTTAATGATAGCTTATTTAAACGTCTGTGATCTAGTACATGTATTGCTGTGTGTAGTCTTTGCCTGTCACCTAAGACAGGCTTTTTTTTTG
>gb|CP011313.1|:c2143408-2143300 Klebsiella pneumoniae subsp. pneumoniae strain 234-12, complete genome-!(significant)
CACGGTTATAAATCAACACCTTGATTTATAAGCATGGAAATCCCCTGAGTGAAACAACGAATTGCTGTGTGTAGTCTTTGCCCATCTCCCACGATGGGCTTTTTTTTGC
>gb|CP001127.1|:c1408908-1408800 Salmonella enterica subsp. enterica serovar Schwarzengrund str. CVM19633, complete genome-!(significant)|RFAM_PROOFED
CACGGTTATAAATCAACACATTGATTTATAAGCATGGAAATCCCCTGAGTGAAACAACGAATTGCTGTGTGTAGTCTTTGCCCGTCTCCTACGATGGGCTTTTTTTTTT
>gb|CP000822.1|:1650168-1650276 Citrobacter koseri ATCC BAA-895, complete genome-!(significant)|RFAM_PROOFED
CACGGTTATAAATCAACGCCTTGATTTATAAGCATGGAAATCCCCTGAGTGAAACAACGAATTGCTGTGTGTAGTCTTTGCCCATCTCCCACGATGGGCCTTTTTTTAA
>gb|CP004083.1|:c1337939-1337854 Enterobacteriaceae bacterium bta3-1, complete genome-!(significant)
AAAGGAGCCGCTTGTTCAAGCGTCACTTCTTACCGAATTGCTGTGTGTAGTCTTTGCCCATCACCCTATGATGGGCTTTTTTTTAT
>gb|CP009559.1|:c3914106-3913998 Salmonella enterica subsp. enterica serovar Paratyphi A strain CMCC 50503, complete genome-!(significant)
CACGGTTATAAATCAACACATTGATTTATAAGCATGGAAATCCCCTGAGTGAAACAACGAATTGCTGTGTGTAGTCTTTGCCCGTCTCCTACGATGGGCTTTTTTTTTA
>gb|AE006468.1|:c1444939-1444831 Salmonella enterica subsp. enterica serovar Typhimurium str. LT2, complete genome-!(significant)|RFAM_PROOFED
CACGGTTATAAATCAACACATTGATTTATAAGCATGGAAATCCCCTGAGTGAAACAACGAATTGCTGTGTGTAGTCTTTGCCCGTCTCCTACGATGGGCTTTTTTTTTA
>gb|CP008823.1|:c2057113-2057005 Enterobacter cloacae ECNIH2, complete genome-!(significant)
CACGGTTATAAATCAACACCTTGATTTATAAGCATGGAAATCCCCTGAGTGAAACAACGAATTGCTGTGTGTAGTCTTTGCCCATCTCCCACGATGGGCTTTTTTTTAT
>gb|CP010247.1|:3371888-3371997 Yersinia pestis Pestoides G, complete genome-!(significant)
AAGGCGCTTAAATAAACCATTTAATGATAGCTTATTTAAACGTCTGTGATCTAGTACATGTATTGCTGTGTGTAGTCTTTGCCTGTCACCTAAGACAGGCTTTTTTTTTG
>gb|CP007235.1|:c2176268-2176160 Salmonella enterica subsp. enterica serovar Typhimurium str. USDA-ARS-USMARC-1899, complete genome-!(significant)
CACGGTTATAAATCAACACATTGATTTATAAGCATGGAAATCCCCTGAGTGAAACAACGAATTGCTGTGTGTAGTCTTTGCCCGTCTCCTACGATGGGCTTTTTTTTTA
>gb|LM995995.1|:c273020-272912 Escherichia coli genome assembly FHI58, scaffold scaffold-26_contig-2.0_1_592239_[organismEscherichia-!(significant)
TACGGTTATAAATCAACATATTGATTTATAAGCATGGAAATCCCCTGAGTGAAACAACGAATTGCTGTGTGTAGTCTTTGCCCATCTCCCACGATGGGCTTTTTTTTAA
>gb|FN667742.1|:c1784809-1784710 Xenorhabdus nematophila ATCC 19061 chromosome, complete genome-!(significant)
CATCTTAGCCTATATACGCCATAGGCTGAGAAAAACTAAGTAATACATATATTGCTGTGTGTAGTCTTTGCCTGTCAGCCCATGATAGGCTTTTTTTTTT
>gb|CP000802.1|:1792395-1792503 Escherichia coli HS, complete genome-!(significant)|RFAM_PROOFED
CACGGTTATAAATCAACATATTGATTTATAAGCATGGAAATCCCCTGAGTGAAACAACGAATTGCTGTGTGTAGTCTTTGCCCATCTCCCACGATGGGCTTTTTTTTAA
>gb|FO704551.1|:c1522398-1522299 Xenorhabdus poinarii str. G6 chromosome, complete genome-!(significant)
TGCCTACTCAGGCTATAACGCCATAGTCTGAGTTCAATGAAGTAATATATATTGCTGTGTGTAGTCTTTGCCTGTCAGCCCATGATAGGCTTTTTTTTTA
>gb|CP001836.1|:c1867180-1867073 Dickeya dadantii Ech586, complete genome-!(significant)|RFAM_PROOFED
GAGCTATTGTTAACGTAATGTTTGTCAGTGAGGTTTCTCCTCGTCAGAGCTAGTAACGAATTGCTGTGTGTAGTCTTTGCCCATCCCCCGAGGTGGGCATTTTTTTTA
>gb|FN545155.1|:c19160-19063 Arsenophonus nasoniae whole genome shotgun assembly, contig scaffold00150-!(significant)
TATTTTCGGTATCATTATGTAATATAAAAATGATGATACCTCTAGAATATTGCTGTGTGTAGTCTTTGCCTGTCAGCCCATGATAGGCTTTTTTTTCT
>gb|CP010816.1|:1683951-1684059 Escherichia coli strain BL21 (TaKaRa), complete genome-!(significant)
CACGGTTATAAATCAACATATTGATTTATAAGCATGGAAATCCCCTGAGTGAAACAACGAATTGCTGTGTGTAGTCTTTGCCCATCTCCCACGATGGGCTTTTTTTTAA
>gb|AM286415.1|:2382208-2382313 Yersinia enterocolitica subsp. enterocolitica 8081 complete genome-!(significant)|RFAM_PROOFED
TATTTAAATAAATTATCTCATAATGACTTATTTAAATATCTGTAATCGAATATAAGTATTGCTGTGTGTAGTCTTTGCCTGTCACCTAAGACGGGCTTTTTTTTTA
>gb|CP007373.1|:1784268-1784376 Salmonella enterica subsp. enterica serovar Enteritidis str. EC20121744 genome-!(significant)
CACGGTTATAAATCAACACATTGATTTATAAGCATGGAAATCCCCTGAGTGAAACAACGAATTGCTGTGTGTAGTCTTTGCCCGTCTCCTACGATGGGCTTTTTTTTTA
>gb|CP004022.1|:1585629-1585722 Proteus mirabilis BB2000, complete genome-!(significant)
TATTTTATTAATAGATTAAAAGGCGAGACCAAAGTATATAAAATATTGCTGTGTGTAGTCTTTGCCTGTCAGCCCATGATAGGCTTTTTTTTTA
>gb|LM996756.1|:c377351-377243 Escherichia coli genome assembly FHI8, scaffold scaffold-33_contig-0.0_1_783257_[organismEscherichia-!(significant)
TACGGTTATAAATCAACATATTGATTTATAAGCATGGAAATCCCCTGAGTGAAACAACGAATTGCTGTGTGTAGTCTTTGCCCATCTCCCACGATGGGCTTTTTTTTAA
>gb|CP007329.2|:1784059-1784167 Salmonella enterica subsp. enterica serovar Enteritidis str. EC20120002 genome-!(significant)
CACGGTTATAAATCAACACATTGATTTATAAGCATGGAAATCCCCTGAGTGAAACAACGAATTGCTGTGTGTAGTCTTTGCCCGTCTCCTACGATGGGCTTTTTTTTTA
>gb|LM996030.1|:c153338-153230 Escherichia coli genome assembly FHI48, scaffold scaffold-26_contig-8.0_1_295721_[organismEscherichia-!(significant)
CACGGTTATAAATCAACATATTGATTTATAAGCATGGAAATCCCCTGAGTGAAACAACGAATTGCTGTGTGTAGTCTTTGCCCATCTCCCACGATGGGCTTTTTTTAAC
>gb|CP007339.1|:1784212-1784320 Salmonella enterica subsp. enterica serovar Enteritidis str. EC20120685 genome-!(significant)
CACGGTTATAAATCAACACATTGATTTATAAGCATGGAAATCCCCTGAGTGAAACAACGAATTGCTGTGTGTAGTCTTTGCCCGTCTCCTACGATGGGCTTTTTTTTTA
>gb|CP011396.1|:2494997-2495105 Salmonella enterica subsp. enterica serovar Thompson str. ATCC 8391, complete genome-!(significant)
CACGGTTATAAATCAACACATTGATTTATAAGCATGGAAATCCCCTGAGTGAAACAACGAATTGCTGTGTGTAGTCTTTGCCCGTCTCCTACGATGGGCTTTTTTTTAA
>gb|LM997315.1|:c148587-148479 Escherichia coli genome assembly FHI90, scaffold scaffold-23_contig-7.0_1_284979_[organismEscherichia-!(significant)
TACGGTTATAAATCAACATATTGATTTATAAGCATGGAAATCCCCTGAGTGAAACAACGAATTGCTGTGTGTAGTCTTTGCCCATCTCCCACGATGGGCTTTTTTTTAA
>gb|CP007305.1|:1784268-1784376 Salmonella enterica subsp. enterica serovar Enteritidis str. SA20093543 genome-!(significant)
CACGGTTATAAATCAACACATTGATTTATAAGCATGGAAATCCCCTGAGTGAAACAACGAATTGCTGTGTGTAGTCTTTGCCCGTCTCCTACGATGGGCTTTTTTTTTA
>gb|CP009461.1|:c1814610-1814502 Klebsiella pneumoniae strain XH209, complete genome-!(significant)
CACGGTTATAAATCAACACCTTGATTTATAAGCATGGAAATCCCCTGAGTGAAACAACGAATTGCTGTGTGTAGTCTTTGCCCATCTCCCACGATGGGCTTTTTTTTGC
>gb|CU651637.1|:1743226-1743334 Escherichia coli LF82 chromosome, complete sequence-!(significant)|RFAM_PROOFED
CACGGTTATAAATCAACATATTGATTTATAAGCATGGAAATCCCCTGAGTGAAACAACGAATTGCTGTGTGTAGTCTTTGCCCATCTCCCACGATGGGCTTTTTTTTAA
>gb|FM200053.1|:1562852-1562960 Salmonella enterica subsp. enterica serovar Paratyphi A str. AKU_12601 complete genome, strain AKU_12601-!(significant)|RFAM_PROOFED
CACGGTTATAAATCAACACATTGATTTATAAGCATGGAAATCCCCTGAGTGAAACAACGAATTGCTGTGTGTAGTCTTTGCCCGTCTCCTACGATGGGCTTTTTTTTTA
>gb|CP001855.1|:1750291-1750399 Escherichia coli O83H1 str. NRG 857C, complete genome-!(significant)|RFAM_PROOFED
CACGGTTATAAATCAACATATTGATTTATAAGCATGGAAATCCCCTGAGTGAAACAACGAATTGCTGTGTGTAGTCTTTGCCCATCTCCCACGATGGGCTTTTTTTTAA
>gb|LK931502.1|:1618656-1618764 Salmonella enterica subsp. enterica serovar Dublin genome assembly SC50_1, chromosome  I-!(significant)
CACGGTTATAAATCAACACATTGATTTATAAGCATGGAAATCCCCTGAGTGAAACAACGAATTGCTGTGTGTAGTCTTTGCCCGTCTCCTACGATGGGCTTTTTTTTTA
>gb|FN554766.1|:1939700-1939808 Escherichia coli 042 complete genome-!(significant)|RFAM_PROOFED
CACGGTTATAAATCAACATATTGATTTATAAGCATGGAAATCCCCTGAGTGAAACAACGAATTGCTGTGTGTAGTCTTTGCCCATCTCCCACGATGGGCTTTTTTTTTA
>gb|CP009578.1|:2291184-2291292 Escherichia coli FAP1 genome-!(significant)
TACGGTTATAAATCAACATATTGATTTATAAGCATGGAAATCCCCTGAGTGAAACAACGAATTGCTGTGTGTAGTCTTTGCCCATCTCCCACGATGGGCTTTTTTTTAA
>gb|CP012268.1|:2147487-2147595 Cronobacter muytjensii ATCC 51329, complete genome-!(significant)
CACGGTTATAAATCAACGCCTTGATTTATAAACATGGAAATCCCCTGAGTGAAACAACGAATTGCTGTGTGTAGTCTTTGCCCATCTCCCACGATGGGCTTTTTTTTAT
>gb|CP002206.1|:c1220459-1220351 Pantoea vagans C9-1, complete genome-!(significant)|RFAM_PROOFED
TATGTTCGAAATCAAGCTAATGATTTTCAGACAACCTGATTCCCCTGAGTAGAGTAAAGAATTGCTGTGTGTAGTCTTTGCCCATCCCCTGTGATGGGCTTTTTTTTTT
>gb|CP006722.1|:c2310917-2310809 Klebsiella pneumoniae subsp. pneumoniae 1158, complete genome-!(significant)
CACGGTTATAAATCAACACCTTGATTTATAAGCATGGAAATCCCCTGAGTGAAACAACGAATTGCTGTGTGTAGTCTTTGCCCATCTCCCACGATGGGCTTTTTTTTTG
>gb|CP007326.1|:1784269-1784377 Salmonella enterica subsp. enterica serovar Enteritidis str. EC20111554 genome-!(significant)
CACGGTTATAAATCAACACATTGATTTATAAGCATGGAAATCCCCTGAGTGAAACAACGAATTGCTGTGTGTAGTCTTTGCCCGTCTCCTACGATGGGCTTTTTTTTTA
>gb|CP003737.1|:c1994627-1994519 Enterobacter cloacae subsp. cloacae ENHKU01, complete genome-!(significant)
CACGGTTATAGATCAACACCTTGATTTATAAGCATGGAAATCCCCTGAGTGAAACAACGAATTGCTGTGTGTAGTCTTTGCCCATCTCCCACGATGGGCTTTTTTTATC
>gb|CP001846.1|:2127389-2127497 Escherichia coli O55H7 str. CB9615, complete genome-!(significant)|RFAM_PROOFED
CACGGTTATAAATCAACATATTGATTTATAAGCATGGAAATCCCCTGAGTGAAACAACGAATTGCTGTGTGTAGTCTTTGCCCATCTCCCACGATGGGCTTTTTTTTAA
>gb|CP001846.1|:3191331-3191414 Escherichia coli O55H7 str. CB9615, complete genome-!(significant)|RFAM_PROOFED
CACGTACGCACAATACCAACTGAATCATCCATGTAATTGCTGTGTGTAGTCTTTGCCCGCCGCAAGTGACGGGCTTTTTTATGT
>gb|LM997359.1|:c115193-115085 Escherichia coli genome assembly FHI98, scaffold scaffold-22_contig-9.0_1_220343_[organismEscherichia-!(significant)
CACGGTTATAAATCAACATATTGATTTATAAGCATGGAAATCCCCTGAGTGAAACAACGAATTGCTGTGTGTAGTCTTTGCCCATCTCCCACGATGGGCTTTTTTTTAA
>gb|CP007532.1|:c3184254-3184146 Salmonella enterica subsp. enterica serovar Abaetetuba str. ATCC 35640, complete genome-!(significant)
CACGGTTATAAATCAACACATTGATTTATAAGCATGGAAATCCCCTGAGTGAAACAACGAATTGCTGTGTGTAGTCTTTGCCCGTCTCCTACGATGGGCTTTTTTTTTA
#RF00035
>Proteobacteria
GAAACGGAGCGGCACCTCTTTTAACCCTTGAAGTCACTGCCCGTTTCGAGAGTTTCTCAACTCGAATAACTAAAGCCAACGTGAACTTTTGCGGATCTCCAGGATCCGCT
>gb|FM180568.1|:c4486370-4486260 Escherichia coli 0127H6 E2348/69 complete genome, strain E2348/69-!(significant)|RFAM_PROOFED
AGAAACGGAGCGGCACCTCTTTTAACCCTTGAAGTCACTGCCCGTTTCGAGAGTTTCTCAACTCGAATAACTAAAGCCAACGTGAACTTTTGCGGATCTCCAGGATCCGCT
>gb|CP006048.1|:4084635-4084747 Salmonella enterica subsp. enterica serovar Typhimurium var. 5- str. CFSAN001921, complete genome-!(significant)
CAGAACGGAGCGGTTTCTCGTTTAACCCTTGAAGACACCGCCCGTTCAGAGGGTATCTCTCGAACCCGAAATAACTAAAGCCAACGTGAACTTTTGCGGACCTCTGGTCCGCT
>gb|CP007345.1|:c4215293-4215181 Salmonella enterica subsp. enterica serovar Enteritidis str. EC20120219 genome-!(significant)
CAGAACGGAGCGGTTTCTCGTTTAACCCTTGAAGACACCGCCCGTTCAGAGGGTATCTCTCGAACCCGAAATAACTAAAGCCAACGTGAACTTTTGCGGACCTCTGGTCCGCT
>gb|CP007401.1|:c4215301-4215189 Salmonella enterica subsp. enterica serovar Enteritidis str. EC20120738 genome-!(significant)
CAGAACGGAGCGGTTTCTCGTTTAACCCTTGAAGACACCGCCCGTTCAGAGGGTATCTCTCGAACCCGAAATAACTAAAGCCAACGTGAACTTTTGCGGACCTCTGGTCCGCT
>gb|CP010442.1|:c274666-274556 Escherichia coli K-12 strain ER3466, complete genome-!(significant)
AGAAACGGAGCGGCACCTCTTTTAACCCTTGAAGTCACTGCCCGTTTCGAGAGTTTCTCAACTCGAATAACTAAAGCCAACGTGAACTTTTGCGGATCTCCAGGATCCGCT
>gb|CP007594.1|:c4580902-4580792 Escherichia coli strain SEC470, complete genome-!(significant)
AGAAACGGAGCGGCACCTCTTTTAACCCTTGAAGTCACTGCCCGTTTCGAGAGTTTCTCAACTCGAATAACTAAAGCCAACGTGAACTTTTGCGGATCTCCAGGATCCGCT
>gb|CP012514.1|:c4190008-4189896 Salmonella enterica subsp. enterica serovar Thompson strain RM1986, complete genome-!(significant)
CAGAACGGAGCGGTTTCTCGTTTAACCCTTGAAGACACCACCCGTTCAGAGGGTATCTCTCGAACCCGAAATAACTAAAGCCAACGTGAACTTTTGCGGACCTCTGGTCCGCT
>gb|CP002886.1|:4588116-4588228 Enterobacter cloacae EcWSU1, complete genome-!(significant)
ATAGACGAGGCGGCACGTGTTTAACCCTTGACGTCCCCGCACCGTCAGCGAGTTTCTCTCAAAACTCGAACAACTAAAGCCAACGTGAACTTTTGCGGACCCCGTGGTCCGCT
>gb|LM997120.1|:9820-9930 Escherichia coli genome assembly FHI70, scaffold scaffold-26_contig-14.0_1_44081_[organismEscherichia-!(significant)
AGAAACGGAGCGGCACCTCTTTTAACCCTTGAAGTCACTGCCCGTTTCGAGAGTTTCTCAACTCGAATAACTAAAGCCAACGTGAACTTTTGCGGATCTCCAGGATCCGCT
>gb|CP009049.1|:c137109-136997 Salmonella enterica subsp. enterica serovar Paratyphi A strain CMCC 50973, complete genome-!(significant)
CAGAACGGAGCGGTTTCTCGTTTAACCCTTGAAGACACCGCCCGTTTAGAGGGTATCTCTCGAACCCGAAATAACTAAAGCCAACGTGAACTTTTGCGGACCTCTGGTCCGCT
>gb|CP006876.1|:c4227310-4227198 Salmonella enterica subsp. enterica serovar Agona str. 24249, complete genome-!(significant)
CAGAACGGAGCGGTTTCTCGTTTAACCCTTGAAGACACCGCCCGTTCAGAGGGTATCTCTCGAACCCGAAATAACTAAAGCCAACGTGAACTTTTGCGGACCTCTGGTCCGCT
>gb|CP009854.1|:4516009-4516121 Enterobacter cloacae strain ECNIH5, complete genome-!(significant)
ATAGACGAGGCGGCACGTGTTTGACCCAAAACGACCCCGCACCGTCAGCGAGTTTCTCTCAAAACTCGAAAAACTAAAGCCAACGTGAACTTTTGCGGACCCCGTGGTCCGCT
>gb|HF572917.2|:c4744533-4744423 Escherichia coli HUSEC2011 complete genome-!(significant)
AGAAACGGAGCGGCACCTCTTTTAACCCTTGAAGTCACTGCCCGTTTCGAGAGTTTCTCAACTCGAATAACTAAAGCCAACGTGAACTTTTGCGGATCTCCAGGATCCGCT
>gb|CP006602.1|:55734-55846 Salmonella enterica subsp. enterica serovar Typhimurium str. 08-1736, complete genome-!(significant)
CAGAACGGAGCGGTTTCTCGTTTAACCCTTGAAGACACCGCCCGTTCAGAGGGTATCTCTCGAACCCGAAATAACTAAAGCCAACGTGAACTTTTGCGGACCTCTGGTCCGCT
>gb|CP002185.1|:c4423043-4422933 Escherichia coli W, complete genome-!(significant)|RFAM_PROOFED
AGAAACGGAGCGGCACCTCTTTTAACCCTTGAAGTCACTGCCCGTTTCGAGAGTTTCTCAACTCGAATAACTAAAGCCAACGTGAACTTTTGCGGATCTCCAGGATCCGCT
>gb|LM997392.1|:8189-8299 Escherichia coli genome assembly FHI7, scaffold scaffold-17_contig-10.0_1_231831_[organismEscherichia-!(significant)
AGAAACGGAGCGGCACCTCTTTTAACCCTTGAAGTCACTGCCCGTTTCGAGAGTTTCTCAACTCGAATAACTAAAGCCAACGTGAACTTTTGCGGATCTCCAGGATCCGCT
>gb|CP012253.1|:3741967-3742081 Cronobacter sakazakii strain NCTC 8155, complete genome-!(significant)
AGCCGCGGAGAACATCACTCCTTACCCTCACTGAGTGATAACCCGCACACAGAGTCTCTCTGTTAGCCGTATAACTAAAGCCAACGTGAACTATTTAGCGGACAGTAAGTCCGCT
>gb|CP009872.1|:c112374-112278 Klebsiella pneumoniae subsp. pneumoniae strain KPNIH30, complete genome-!(significant)
AAAGACGGTCTACCTGTGAAAATCACTGACCCGTCACACTGTTTCTCTACCCGAACAACTAAAGCCAACGTGAACTTTTGCGGACCTTGCGTCCGCT
>gb|CP006055.1|:c402182-402070 Salmonella enterica subsp. enterica Serovar Cubana str. CFSAN002050, complete genome-!(significant)
CAGAACGGAGCGGTTTCTCGTTTAACCCTTGAAGACACCGCCCGTTCAGAGGGTATCTCTCGAACCCGAAATAACTAAAGCCAACGTGAACTTTTGCGGACCTCTGGTCCGCT
>gb|CP006262.1|:c4776792-4776682 Escherichia coli O145H28 str. RM13516, complete genome-!(significant)
AGAAACGGAGCGGCACCTCTTTTAACCCTTGAAGTCACTGCCCGTTTCGAGAGTTTCTCAACTCGAATAACTAAAGCCAACGTGAACTTTTGCGGATCTCCAGGATCCGCT
>gb|CP012554.1|:c3060756-3060646 Citrobacter freundii strain P10159, complete genome-!(significant)
AGAAACGGAACGGTACCCCTTTAACCCTTGAAGCTACTGTCCGTTTGAGAGTTTCTCTCATACTCGAAATAACTAAAGCCAACGTGAACTTTTGCGGACCTTGAGTCCGCA
>gb|CP007278.1|:c4215299-4215187 Salmonella enterica subsp. enterica serovar Enteritidis str. SA19942384 genome-!(significant)
CAGAACGGAGCGGTTTCTCGTTTAACCCTTGAAGACACCGCCCGTTCAGAGGGTATCTCTCGAACCCGAAATAACTAAAGCCAACGTGAACTTTTGCGGACCTCTGGTCCGCT
>gb|CP010445.1|:c274666-274556 Escherichia coli K-12 strain ER3435, complete genome-!(significant)
AGAAACGGAGCGGCACCTCTTTTAACCCTTGAAGTCACTGCCCGTTTCGAGAGTTTCTCAACTCGAATAACTAAAGCCAACGTGAACTTTTGCGGATCTCCAGGATCCGCT
>gb|CP008897.1|:4522534-4522646 Enterobacter cloacae ECNIH3, complete genome-!(significant)
ATAGACGAGGCGGCACGTGTTTGACCCAAAACGACCCCGCACCGTCAGCGAGTTTCTCTCAAAACTCGAAAAACTAAAGCCAACGTGAACTTTTGCGGACCCCGTGGTCCGCT
>gb|CP007352.1|:c4215288-4215176 Salmonella enterica subsp. enterica serovar Enteritidis str. EC20120498 genome-!(significant)
CAGAACGGAGCGGTTTCTCGTTTAACCCTTGAAGACACCGCCCGTTCAGAGGGTATCTCTCGAACCCGAAATAACTAAAGCCAACGTGAACTTTTGCGGACCTCTGGTCCGCT
>gb|CP011113.1|:c4116458-4116348 Escherichia coli strain RR1, complete genome-!(significant)
AGAAACGGAGCGGCACCTCTTTTAACCCTTGAAGTCACTGCCCGTTTCGAGAGTTTCTCAACTCGAATAACTAAAGCCAACGTGAACTTTTGCGGATCTCCAGGATCCGCT
>gb|CP007318.1|:c4215290-4215178 Salmonella enterica subsp. enterica serovar Enteritidis str. SA20095309 genome-!(significant)
CAGAACGGAGCGGTTTCTCGTTTAACCCTTGAAGACACCGCCCGTTCAGAGGGTATCTCTCGAACCCGAAATAACTAAAGCCAACGTGAACTTTTGCGGACCTCTGGTCCGCT
>gb|CP007247.1|:c4234439-4234327 Salmonella enterica subsp. enterica serovar Enteritidis str. EC20110221, complete genome-!(significant)
CAGAACGGAGCGGTTTCTCGTTTAACCCTTGAAGACACCGCCCGTTCAGAGGGTATCTCTCGAACCCGAAATAACTAAAGCCAACGTGAACTTTTGCGGACCTCTGGTCCGCT
>gb|CP001637.1|:4356075-4356185 Escherichia coli DH1, complete genome-!(significant)|RFAM_PROOFED
AGAAACGGAGCGGCACCTCTTTTAACCCTTGAAGTCACTGCCCGTTTCGAGAGTTTCTCAACTCGAATAACTAAAGCCAACGTGAACTTTTGCGGATCTCCAGGATCCGCT
>gb|CP007498.1|:c4215297-4215185 Salmonella enterica subsp. enterica serovar Enteritidis str. EC20111510 genome-!(significant)
CAGAACGGAGCGGTTTCTCGTTTAACCCTTGAAGACACCGCCCGTTCAGAGGGTATCTCTCGAACCCGAAATAACTAAAGCCAACGTGAACTTTTGCGGACCTCTGGTCCGCT
>gb|CP009072.1|:545945-546055 Escherichia coli ATCC 25922, complete genome-!(significant)
AGAAACGGAGCGGCACCTCTTTTAACCCTTGAAGTCACTGCCCGTTTCGAGAGTTTCTCAACTCGAATAACTAAAGCCAACGTGAACTTTTGCGGATCTCCAGGATCCGCT
>gb|CP012347.1|:4493298-4493410 Salmonella enterica subsp. enterica serovar Pullorum str. ATCC 9120, complete genome-!(significant)
CAGAACGGAGCGGTTTCTCGTTTAACCCTTGAAGACACCGCCCGTTCAGAGGGTATCTCTCGAACCCGAAATAACTAAAGCCAACGTGAACTTTTGCGGACCTCTGGTCCGCT
>gb|CP007581.1|:c4419893-4419781 Salmonella enterica subsp. enterica serovar Typhimurium strain 138736, complete genome-!(significant)
CAGAACGGAGCGGTTTCTCGTTTAACCCTTGAAGACACCGCCCGTTCAGAGGGTATCTCTCGAACCCGAAATAACTAAAGCCAACGTGAACTTTTGCGGACCTCTGGTCCGCT
>gb|CP011394.1|:4390391-4390503 Salmonella enterica subsp. enterica serovar Enteritidis str. 18569, complete genome-!(significant)
CAGAACGGAGCGGTTTCTCGTTTAACCCTTGAAGACACCGCCCGTTCAGAGGGTATCTCTCGAACCCGAAATAACTAAAGCCAACGTGAACTTTTGCGGACCTCTGGTCCGCT
>gb|CP006608.1|:c4158971-4158859 Salmonella bongori N268-08, complete genome-!(significant)
AGAAACGGCGCGGTTTCTCGTTTAACCCTTGAAGTTACCGCCCGTTCAGAGGGTATCTCTCGAACCCGAAATAACTAAAGCCAACGTGAACTTTTGCGGACCTCTGGTCCGCT
>gb|CP007378.1|:c4215298-4215186 Salmonella enterica subsp. enterica serovar Enteritidis str. EC20120968 genome-!(significant)
CAGAACGGAGCGGTTTCTCGTTTAACCCTTGAAGACACCGCCCGTTCAGAGGGTATCTCTCGAACCCGAAATAACTAAAGCCAACGTGAACTTTTGCGGACCTCTGGTCCGCT
>gb|CP007374.1|:c4215301-4215189 Salmonella enterica subsp. enterica serovar Enteritidis str. EC20121746 genome-!(significant)
CAGAACGGAGCGGTTTCTCGTTTAACCCTTGAAGACACCGCCCGTTCAGAGGGTATCTCTCGAACCCGAAATAACTAAAGCCAACGTGAACTTTTGCGGACCTCTGGTCCGCT
>gb|LK985423.1|:c368322-368212 Escherichia coli genome assembly FHI100, scaffold scaffold-25-!(significant)
AGAAACGGAGCGGCACCTCTTTTAACCCTTGAAGTCACTGCCCGTTTCGAGAGTTTCTCAACTCGAATAACTAAAGCCAACGTGAACTTTTGCGGATCTCCAGGATCCGCT
>gb|CP009458.1|:c1233478-1233356 Cedecea neteri strain M006, complete genome-!(significant)
CAACAGCAAGGCGCATCGCTCTGACTTACCCCAGAACGACGCGCGGCTGCAGAGACTCTCTGTTCTCTGAACCTGACGAATTATTAAAGCCAACGTGAACTTTTAGCGGACAGTATGTCCGCT
>gb|CP007297.1|:c4215250-4215138 Salmonella enterica subsp. enterica serovar Enteritidis str. SA20090435 genome-!(significant)
CAGAACGGAGCGGTTTCTCGTTTAACCCTTGAAGACACCGCCCGTTCAGAGGGTATCTCTCGAACCCGAAATAACTAAAGCCAACGTGAACTTTTGCGGACCTCTGGTCCGCT
>gb|CP007383.1|:c4215297-4215185 Salmonella enterica subsp. enterica serovar Enteritidis str. EC20121826 genome-!(significant)
CAGAACGGAGCGGTTTCTCGTTTAACCCTTGAAGACACCGCCCGTTCAGAGGGTATCTCTCGAACCCGAAATAACTAAAGCCAACGTGAACTTTTGCGGACCTCTGGTCCGCT
>gb|CP012252.1|:c2934141-2934045 Klebsiella variicola strain HKUOPLA, complete genome-!(significant)
AAAGACGGTGAACCTCTGAAAACCACTGGCCCGTCACACTGTTTCTCTACCCGAACAACTAAAGCCAACGTGAACTTTTGCGGACCTTGCGTCCGCT
>gb|CP007363.1|:c4215299-4215187 Salmonella enterica subsp. enterica serovar Enteritidis str. EC20120548 genome-!(significant)
CAGAACGGAGCGGTTTCTCGTTTAACCCTTGAAGACACCGCCCGTTCAGAGGGTATCTCTCGAACCCGAAATAACTAAAGCCAACGTGAACTTTTGCGGACCTCTGGTCCGCT
>gb|CP007430.1|:c4215298-4215186 Salmonella enterica subsp. enterica serovar Enteritidis str. EC20090195 genome-!(significant)
CAGAACGGAGCGGTTTCTCGTTTAACCCTTGAAGACACCGCCCGTTCAGAGGGTATCTCTCGAACCCGAAATAACTAAAGCCAACGTGAACTTTTGCGGACCTCTGGTCCGCT
>gb|CP011321.1|:c4133056-4132946 Escherichia coli strain SQ88, complete genome-!(significant)
AGAAACGGAGCGGCACCTCTTTTAACCCTTGAAGTCACTGCCCGTTTCGAGAGTTTCTCAACTCGAATAACTAAAGCCAACGTGAACTTTTGCGGATCTCCAGGATCCGCT
>gb|CP003416.1|:c245828-245716 Salmonella enterica subsp. enterica serovar Heidelberg str. B182, complete genome-!(significant)
CAGAACGGAGCGGTTTCTCGTTTAACCCTTGAAGACACCACCCGTTCAGAGGGTATCTCTCGAACCCGAAATAACTAAAGCCAACGTGAACTTTTGCGGACCTCTGGTCCGCT
>gb|CP011581.1|:c1059446-1059334 Enterobacter cloacae strain CAV1411, complete genome-!(significant)
ATAGACGAGGCGGCACGTGTTTGACCCTTGACGTCCCCGCACCGTCAGCGAGTTTCTCTCAAAACTCGAACAACTAAAGCCAACGTGAACTTTTGCGGACCCCGTGGTCCGCT
>gb|CP007273.1|:c2805631-2805519 Salmonella enterica subsp. enterica serovar Enteritidis str. EC20121180, complete genome-!(significant)
CAGAACGGAGCGGTTTCTCGTTTAACCCTTGAAGACACCGCCCGTTCAGAGGGTATCTCTCGAACCCGAAATAACTAAAGCCAACGTGAACTTTTGCGGACCTCTGGTCCGCT
>gb|CP006584.1|:c4342481-4342371 Escherichia coli LY180, complete genome-!(significant)
AGAAACGGAGCGGCACCTCTTTTAACCCTTGAAGTCACTGCCCGTTTCGAGAGTTTCTCAACTCGAATAACTAAAGCCAACGTGAACTTTTGCGGATCTCCAGGATCCGCT
>gb|CP002729.1|:c4676851-4676741 Escherichia coli UMNK88, complete genome-!(significant)|RFAM_PROOFED
AGAAACGGAGCGGCACCTCTTTTAACCCTTGAAGTCACTGCCCGTTTCGAGAGTTTCTCAACTCGAATAACTAAAGCCAACGTGAACTTTTGCGGATCTCCAGGATCCGCT
>gb|LM997163.1|:10676-10786 Escherichia coli genome assembly FHI92, scaffold scaffold-16_contig-8.0_1_141554_[organismEscherichia-!(significant)
AGAAACGGAGCGGCACCTCTTTTAACCCTTGAAGTCACTGCCCGTTTCGAGAGTTTCTCAACTCGAATAACTAAAGCCAACGTGAACTTTTGCGGATCTCCAGGATCCGCT
>gb|CP007289.1|:c4215252-4215140 Salmonella enterica subsp. enterica serovar Enteritidis str. SA19982831 genome-!(significant)
CAGAACGGAGCGGTTTCTCGTTTAACCCTTGAAGACACCGCCCGTTCAGAGGGTATCTCTCGAACCCGAAATAACTAAAGCCAACGTGAACTTTTGCGGACCTCTGGTCCGCT
>gb|M34102.1|:c108-1 E.coli morphology and auto-aggregation control protein (mor) gene, complete cds-!(significant)|RFAM_PROOFED
AGAAACGGAGCGGCACCTCTTTTAACCCTTGAAGTCACTGCCCGTTTCGAGAGTTTCTCAACTCGAATAACTAAAGCCAACGTGAACTTTTGCGGATCTCCAGGATCC
>gb|CP007302.1|:c4215287-4215175 Salmonella enterica subsp. enterica serovar Enteritidis str. SA20093421 genome-!(significant)
CAGAACGGAGCGGTTTCTCGTTTAACCCTTGAAGACACCGCCCGTTCAGAGGGTATCTCTCGAACCCGAAATAACTAAAGCCAACGTGAACTTTTGCGGACCTCTGGTCCGCT
>gb|CP012091.1|:c3056432-3056320 Salmonella enterica subsp. enterica serovar Typhi strain PM016/13, complete genome-!(significant)
CAGAACGGAGCGGTTTCTCGTTTAACCCTTGAAGACACCGCCCGTTCAGAGGGTATCTCTCGAACCCGAAATAACTAAAGCCAACGTGAACTTTTGCGGACCTCTGGTCCGCT
>gb|CP007304.1|:c4215301-4215189 Salmonella enterica subsp. enterica serovar Enteritidis str. SA20093538 genome-!(significant)
CAGAACGGAGCGGTTTCTCGTTTAACCCTTGAAGACACCGCCCGTTCAGAGGGTATCTCTCGAACCCGAAATAACTAAAGCCAACGTGAACTTTTGCGGACCTCTGGTCCGCT
>gb|FO203355.1|:3822528-3822626 Enterobacter aerogenes EA1509E complete genome-!(significant)
AGAAACGAGGAGAACATCTGAAAATCATTGAGTCGCCTCACAGTTTCCCTACCCGAACAACTAAAGCCAACGTGAACTTTTGCGGACCTCGTGTCCGCT
>gb|CU928162.2|:c4616395-4616285 Escherichia coli ED1a chromosome, complete genome-!(significant)|RFAM_PROOFED
AGAAACGGAGCGGCACCTCTTTTAACCCTTGAAGTCACTGCCCGTTTCGAGAGTTTCTCAACTCGAATAACTAAAGCCAACGTGAACTTTTGCGGATCTCCAGGATCCGCT
>gb|CP000880.1|:3469559-3469671 Salmonella enterica subsp. arizonae serovar 62z4,z23--, complete genome-!(significant)|RFAM_PROOFED
AGAAACGGAGCGGTTTCTCGTTTAACCCTTGAAGACACCGCCCGTTCAGAGGGCATCTCTCGAACCCGAAATAACTAAAGCCAACGTGAACTTTTGCGGACCTCTGGTCCGCT
>gb|CP009091.1|:c4200754-4200642 Salmonella enterica subsp. enterica serovar Enteritidis strain OLF-SE9-10012, complete genome-!(significant)
CAGAACGGAGCGGTTTCTCGTTTAACCCTTGAAGACACCGCCCGTTCAGAGGGTATCTCTCGAACCCGAAATAACTAAAGCCAACGTGAACTTTTGCGGACCTCTGGTCCGCT
>gb|FR877557.1|:c3989954-3989842 Salmonella bongori NCTC 12419, culture collection SGSC SARC11, complete genome-!(significant)|RFAM_PROOFED
AGAAACGGCGCGGTTTCTCGTTTAACCCTTGAAGTTACCGCCCGTTCAGAGGGTATCTCTCGAACCCGAAATAACTAAAGCCAACGTGAACTTTTGCGGACCTCTGGTCCGCT
>gb|CP007356.1|:c4215292-4215180 Salmonella enterica subsp. enterica serovar Enteritidis str. EC20100089 genome-!(significant)
CAGAACGGAGCGGTTTCTCGTTTAACCCTTGAAGACACCGCCCGTTCAGAGGGTATCTCTCGAACCCGAAATAACTAAAGCCAACGTGAACTTTTGCGGACCTCTGGTCCGCT
>gb|LM995742.1|:8211-8321 Escherichia coli genome assembly FHI24, scaffold scaffold-27_contig-13.0_1_137906_[organismEscherichia-!(significant)
AGAAACGGAGCGGCACCTCTTTTAACCCTTGAAGTCACTGCCCGTTTCGAGAGTTTCTCAACTCGAATAACTAAAGCCAACGTGAACTTTTGCGGATCTCCAGGATCCGCT
>gb|LM996188.1|:10656-10766 Escherichia coli genome assembly FHI40, scaffold scaffold-18_contig-35.0_1_20895_[organismEscherichia-!(significant)
AGAAACGGAGCGGCACCTCTTTTAACCCTTGAAGTCACTGCCCGTTTCGAGAGTTTCTCAACTCGAATAACTAAAGCCAACGTGAACTTTTGCGGATCTCCAGGATCCGCT
>gb|LM996953.1|:c245044-244934 Escherichia coli genome assembly FHI85, scaffold scaffold-22_contig-11.0_1_253183_[organismEscherichia-!(significant)
AGAAACGGAGCGGCACCTCTTTTAACCCTTGAAGTCACTGCCCGTTTCGAGAGTTTCTCAACTCGAATAACTAAAGCCAACGTGAACTTTTGCGGATCTCCAGGATCCGCT
>gb|CP005991.1|:c3146346-3146240 Enterobacter sp. R4-368, complete genome-!(significant)
AGAAACGAAGCGGCACCTCAGCTTGACCCGTGATGAGGCAACTATCCTCTGTTTCTCTCTGAACAACTAAAGCCAACGTGAACGTTTTGCGGACCTTAGCGTCCGCA
>gb|CP007309.1|:c4215299-4215187 Salmonella enterica subsp. enterica serovar Enteritidis str. SA20093977 genome-!(significant)
CAGAACGGAGCGGTTTCTCGTTTAACCCTTGAAGACACCGCCCGTTCAGAGGGTATCTCTCGAACCCGAAATAACTAAAGCCAACGTGAACTTTTGCGGACCTCTGGTCCGCT
>gb|CP012264.1|:c242018-241902 Cronobacter condimenti 1330 strain LMG 26250, complete genome-!(significant)
AGCCGCGGAGAACATCACTCGTTACCCTCACTGAGTGATAACCCGCACACAGAGTCTCTCTCTGTTAGCCAAATAACTAAAGCCAACGTGAACTATTTAGCGGACAGTAAGTCCGCT
>gb|CP008801.1|:c4235251-4235141 Escherichia coli KLY, complete genome-!(significant)
AGAAACGGAGCGGCACCTCTTTTAACCCTTGAAGTCACTGCCCGTTTCGAGAGTTTCTCAACTCGAATAACTAAAGCCAACGTGAACTTTTGCGGATCTCCAGGATCCGCT
>gb|CP000266.1|:c4149601-4149491 Shigella flexneri 5 str. 8401, complete genome-!(significant)|RFAM_PROOFED
AGAAACGGAGCGGCACCTCTTTTAACCCTTGAAGTCACTGCCCGTTTCGAGAGTTTCTCAACTCGAATAACTAAAGCCAACGTGAACTTTTGCGGATCTCCAGGATCCGCT
>gb|CP007415.1|:c4215391-4215279 Salmonella enterica subsp. enterica serovar Enteritidis str. EC20122033 genome-!(significant)
CAGAACGGAGCGGTTTCTCGTTTAACCCTTGAAGACACCGCCCGTTCAGAGGGTATCTCTCGAACCCGAAATAACTAAAGCCAACGTGAACTTTTGCGGACCTCTGGTCCGCT
>gb|AP011957.1|:c4448075-4447963 Salmonella enterica subsp. enterica serovar Typhimurium str. T000240 DNA, complete genome-!(significant)
CAGAACGGAGCGGTTTCTCGTTTAACCCTTGAAGACACCGCCCGTTCAGAGGGTATCTCTCGAACCCGAAATAACTAAAGCCAACGTGAACTTTTGCGGACCTCTGGTCCGCT
>gb|AE017220.1|:c4277355-4277243 Salmonella enterica subsp. enterica serovar Choleraesuis str. SC-B67, complete genome-!(significant)|RFAM_PROOFED
CAGAACGGAGCGGTTTCTCGTTTAACCCTTGAAGACACCGCCCGTTCAGAGGGTATCTCTCGAACCCGAAATAACTAAAGCCAACGTGAACTTTTGCGGACCTCTGGTCCGCT
>gb|CP007346.1|:c4215294-4215182 Salmonella enterica subsp. enterica serovar Enteritidis str. EC20120229 genome-!(significant)
CAGAACGGAGCGGTTTCTCGTTTAACCCTTGAAGACACCGCCCGTTCAGAGGGTATCTCTCGAACCCGAAATAACTAAAGCCAACGTGAACTTTTGCGGACCTCTGGTCCGCT
>gb|CP004086.1|:c1304863-1304751 Salmonella enterica subsp. enterica serovar Heidelberg str. 41578, complete genome-!(significant)
CAGAACGGAGCGGTTTCTCGTTTAACCCTTGAAGACACCACCCGTTCAGAGGGTATCTCTCGAACCCGAAATAACTAAAGCCAACGTGAACTTTTGCGGACCTCTGGTCCGCT
>gb|CP001144.1|:c4374058-4373946 Salmonella enterica subsp. enterica serovar Dublin str. CT_02021853, complete genome-!(significant)|RFAM_PROOFED
CAGAACGGAGCGGTTTCTCGTTTAACCCTTGAAGACACCGCCCGTTCAGAGGGTATCTCTCGAACCCGAAATAACTAAAGCCAACGTGAACTTTTGCGGACCTCTGGTCCGCT
>gb|CP003278.1|:3582672-3582784 Salmonella enterica subsp. enterica serovar Typhi str. P-stx-12, complete genome-!(significant)
CAGAACGGAGCGGTTTCTCGTTTAACCCTTGAAGACACCGCCCGTTCAGAGGGTATCTCTCGAACCCGAAATAACTAAAGCCAACGTGAACTTTTGCGGACCTCTGGTCCGCT
>gb|CP007025.1|:2063539-2063647 Escherichia albertii KF1, complete genome-!(significant)
AGAAACGGAGCGGCACCTTTTTAACCCTTGAAGTCACTGCCCGTTTCGAGAGTTTCTCAACTCGAATAACTAAAGCCAACGTGAACTTTTGCGGATCCCAGGATCCGCA
>gb|LM997239.1|:697035-697145 Escherichia coli genome assembly FHI97, scaffold scaffold-46_contig-0.4_143201_875885_[organismEscherichia-!(significant)
AGAAACGGAGCGGCACCTCTTTTAACCCTTGAAGTCACTGCCCGTTTCGAGAGTTTCTCAACTCGAATAACTAAAGCCAACGTGAACTTTTGCGGATCTCCAGGATCCGCT
>gb|CP007534.1|:c1430411-1430299 Salmonella enterica subsp. enterica serovar Abony str. 0014, complete genome-!(significant)
CAGAACGGAGCGGTTTCTCGTTTAACCCTTGAAGACACCGCCCGTTCAGAGGGTATCTCTCGAACCCGAAATAACTAAAGCCAACGTGAACTTTTGCGGACCTCTGGTCCGCT
>gb|CP000038.1|:c4377790-4377680 Shigella sonnei Ss046, complete genome-!(significant)|RFAM_PROOFED
AGAAACGGAGCGGCACCTCTTTTAACCCTTGAAGTCACTGCCCGTTTCGAGAGTTTCTCAACTCGAATAACTAAAGCCAACGTGAACTTTTGCGGATCTCCAGGATCCGCT
>gb|CP007274.1|:c1220830-1220718 Salmonella enterica subsp. enterica serovar Enteritidis str. SA20093266, complete genome-!(significant)
CAGAACGGAGCGGTTTCTCGTTTAACCCTTGAAGACACCGCCCGTTCAGAGGGTATCTCTCGAACCCGAAATAACTAAAGCCAACGTGAACTTTTGCGGACCTCTGGTCCGCT
>gb|LM996109.1|:c224231-224121 Escherichia coli genome assembly FHI14, scaffold scaffold-19_contig-9.0_1_232238_[organismEscherichia-!(significant)
AGAAACGGAGCGGCACCTCTTTTAACCCTTGAAGTCACTGCCCGTTTCGAGAGTTTCTCAACTCGAATAACTAAAGCCAACGTGAACTTTTGCGGATCTCCAGGATCCGCT
>gb|CP007531.1|:2832946-2833058 Salmonella enterica subsp. enterica serovar Anatum str. ATCC BAA-1592, complete genome-!(significant)
CAGAACGGAGCGGTTTCTCGTTTAACCCTTGAAGACACCGCCCGTTTAGAGGGTATCTCTCGAACCCGAAATAACTAAAGCCAACGTGAACTTTTGCGGACCTCTGGTCCGCT
>gb|CP007288.1|:c4215274-4215162 Salmonella enterica subsp. enterica serovar Enteritidis str. SA19981857 genome-!(significant)
CAGAACGGAGCGGTTTCTCGTTTAACCCTTGAAGACACCGCCCGTTCAGAGGGTATCTCTCGAACCCGAAATAACTAAAGCCAACGTGAACTTTTGCGGACCTCTGGTCCGCT
>gb|CP007330.1|:c4161818-4161706 Salmonella enterica subsp. enterica serovar Enteritidis str. EC20120003 genome-!(significant)
CAGAACGGAGCGGTTTCTCGTTTAACCCTTGAAGACACCGCCCGTTCAGAGGGTATCTCTCGAACCCGAAATAACTAAAGCCAACGTGAACTTTTGCGGACCTCTGGTCCGCT
>gb|CP010281.1|:3639707-3639819 Salmonella enterica subsp. enterica serovar Newport str. CVM 22513, complete genome-!(significant)
CAGAACGGAGCGGTTTCTCGTTTAACCCTTGAAGACACCGCCCGTTCAGAGGGTATCTCTCGAACCCGAAATAACTAAAGCCAACGTGAACTTTTGCGGACCTCTGGTCCGCT
>gb|CP007505.1|:c939222-939110 Salmonella enterica subsp. enterica serovar Tennessee str. TXSC_TXSC08-19, complete genome-!(significant)
CAGAACGGAGCGGTTTCTCGTTTAACCCTTGAAGACACCACCCGTTCAGAGGGTATCTCTCGAACCCGAAATAACTAAAGCCAACGTGAACTTTTGCGGACCTCTGGTCCGCT
>gb|LM997260.1|:c122818-122708 Escherichia coli genome assembly FHI99, scaffold scaffold-19_contig-13.0_1_130786_[organismEscherichia-!(significant)
AGAAACGGAGCGGCACCTCTTTTAACCCTTGAAGTCACTGCCCGTTTCGAGAGTTTCTCAACTCGAATAACTAAAGCCAACGTGAACTTTTGCGGATCTCCAGGATCCGCT
>gb|CP009644.1|:c4130049-4129939 Escherichia coli ER2796, complete genome-!(significant)
AGAAACGGAGCGGCACCTCTTTTAACCCTTGAAGTCACTGCCCGTTTCGAGAGTTTCTCAACTCGAATAACTAAAGCCAACGTGAACTTTTGCGGATCTCCAGGATCCGCT
>gb|LM996348.1|:c33680-33570 Escherichia coli genome assembly FHI6, scaffold scaffold-19_contig-13.1_93770_135788_[organismEscherichia-!(significant)
AGAAACGGAGCGGCACCTCTTTTAACCCTTGAAGTCACTGCCCGTTTCGAGAGTTTCTCAACTCGAATAACTAAAGCCAACGTGAACTTTTGCGGATCTCCAGGATCCGCT
>gb|CP007385.1|:c4215310-4215198 Salmonella enterica subsp. enterica serovar Enteritidis str. EC20121970 genome-!(significant)
CAGAACGGAGCGGTTTCTCGTTTAACCCTTGAAGACACCGCCCGTTCAGAGGGTATCTCTCGAACCCGAAATAACTAAAGCCAACGTGAACTTTTGCGGACCTCTGGTCCGCT
>gb|CP007343.1|:c4215294-4215182 Salmonella enterica subsp. enterica serovar Enteritidis str. EC20120722 genome-!(significant)
CAGAACGGAGCGGTTTCTCGTTTAACCCTTGAAGACACCGCCCGTTCAGAGGGTATCTCTCGAACCCGAAATAACTAAAGCCAACGTGAACTTTTGCGGACCTCTGGTCCGCT
>gb|CP007368.1|:c4215301-4215189 Salmonella enterica subsp. enterica serovar Enteritidis str. EC20121542 genome-!(significant)
CAGAACGGAGCGGTTTCTCGTTTAACCCTTGAAGACACCGCCCGTTCAGAGGGTATCTCTCGAACCCGAAATAACTAAAGCCAACGTGAACTTTTGCGGACCTCTGGTCCGCT
>gb|CP007260.1|:c4203779-4203667 Salmonella enterica subsp. enterica serovar Enteritidis str. EC20110358, complete genome-!(significant)
CAGAACGGAGCGGTTTCTCGTTTAACCCTTGAAGACACCGCCCGTTCAGAGGGTATCTCTCGAACCCGAAATAACTAAAGCCAACGTGAACTTTTGCGGACCTCTGGTCCGCT
>gb|CP010876.1|:c4480637-4480527 Escherichia coli strain MNCRE44, complete genome-!(significant)
AGAAACGGAGCGGCACCTCTTTTAACCCTTGAAGTCACAGCCCGTTTCGAGAGTTTCTCAGCTCGAATAACTAAAGCCAACGTGAACTTTTGCGGATCTCCAGGATCCGCT
>gb|CP000243.1|:c4445475-4445365 Escherichia coli UTI89, complete genome-!(significant)|RFAM_PROOFED
AGAAACGGAGCGGCACCTCTTTTAACCCTTGAAGTCACTGCCCGTTTCGAGAGTTTCTCAACTCGAATAACTAAAGCCAACGTGAACTTTTGCGGATCTCCAGGATCCGCT
>gb|CP002167.1|:c4186753-4186643 Escherichia coli UM146, complete genome-!(significant)|RFAM_PROOFED
AGAAACGGAGCGGCACCTCTTTTAACCCTTGAAGTCACTGCCCGTTTCGAGAGTTTCTCAACTCGAATAACTAAAGCCAACGTGAACTTTTGCGGATCTCCAGGATCCGCT
>gb|CP009451.1|:2510129-2510251 Cedecea neteri strain SSMD04, complete genome-!(significant)
CAACAGCAAGGCGCTTCGCTCTTACTTACCCGAGAACGAAGCGCGGCTGCAGAGACTCTCTGTTCTCTGAACCTGACGAATTATTAAAGCCAACGTGAACTTTTAGCGGACAGTATGTCCGCT
>gb|AP014565.1|:c4538148-4538036 Salmonella enterica subsp. enterica serovar Typhimurium str. L-3553 DNA, complete genome-!(significant)
CAGAACGGAGCGGTTTCTCGTTTAACCCTTGAAGACACCGCCCGTTCAGAGGGTATCTCTCGAACCCGAAATAACTAAAGCCAACGTGAACTTTTGCGGACCTCTGGTCCGCT
>gb|CP007402.1|:c4215311-4215199 Salmonella enterica subsp. enterica serovar Enteritidis str. EC20120765 genome-!(significant)
CAGAACGGAGCGGTTTCTCGTTTAACCCTTGAAGACACCGCCCGTTCAGAGGGTATCTCTCGAACCCGAAATAACTAAAGCCAACGTGAACTTTTGCGGACCTCTGGTCCGCT
>gb|CP007216.1|:c259385-259273 Salmonella enterica subsp. enterica serovar Newport str. USDA-ARS-USMARC-1927, complete genome-!(significant)
CAGAACGGAGCGGTTTCTCGTTTAACCCTTGAAGACACCGCCCGTTCAGAGGGTATCTCTCGAACCCGAAATAACTAAAGCCAACGTGAACTTTTGCGGACCTCTGGTCCGCT
>gb|CP007298.1|:c4215294-4215182 Salmonella enterica subsp. enterica serovar Enteritidis str. EC20090530 genome-!(significant)
CAGAACGGAGCGGTTTCTCGTTTAACCCTTGAAGACACCGCCCGTTCAGAGGGTATCTCTCGAACCCGAAATAACTAAAGCCAACGTGAACTTTTGCGGACCTCTGGTCCGCT
>gb|LN554909.1|:8134-8244 Escherichia coli genome assembly FHI62, scaffold scaffold-13_contig-10.0_1_122540_[organismEscherichia-!(significant)
AGAAACGGAGCGGCACCTCTTTTAACCCTTGAAGTCACTGCCCGTTTCGAGAGTTTCTCAACTCGAATAACTAAAGCCAACGTGAACTTTTGCGGATCTCCAGGATCCGCT
>gb|CP006698.1|:c4160314-4160204 Synthetic Escherichia coli C321.deltaA, complete sequence-!(significant)
AGAAACGGAGCGGCACCTCTTTTAACCCTTGAAGTCACTGCCCGTTTCGAGAGTTTCTCAACTCGAATAACTAAAGCCAACGTGAACTTTTGCGGATCTCCAGGATCCGCT
>gb|CP007341.1|:c4215294-4215182 Salmonella enterica subsp. enterica serovar Enteritidis str. EC20120687 genome-!(significant)
CAGAACGGAGCGGTTTCTCGTTTAACCCTTGAAGACACCGCCCGTTCAGAGGGTATCTCTCGAACCCGAAATAACTAAAGCCAACGTGAACTTTTGCGGACCTCTGGTCCGCT
>gb|CP007340.1|:c4215295-4215183 Salmonella enterica subsp. enterica serovar Enteritidis str. EC20120686 genome-!(significant)
CAGAACGGAGCGGTTTCTCGTTTAACCCTTGAAGACACCGCCCGTTCAGAGGGTATCTCTCGAACCCGAAATAACTAAAGCCAACGTGAACTTTTGCGGACCTCTGGTCCGCT
>gb|CP006918.1|:5146502-5146598 Klebsiella pneumoniae 30684/NJST258_2, complete genome-!(significant)
AAAGACGGTCTACCTGTGAAAATCACTGACCCGTCACACTGTTTCTCTACCCGAACAACTAAAGCCAACGTGAACTTTTGCGGACCTTGCGTCCGCT
>gb|CP007433.1|:c4215275-4215163 Salmonella enterica subsp. enterica serovar Enteritidis str. EC20120051 genome-!(significant)
CAGAACGGAGCGGTTTCTCGTTTAACCCTTGAAGACACCGCCCGTTCAGAGGGTATCTCTCGAACCCGAAATAACTAAAGCCAACGTGAACTTTTGCGGACCTCTGGTCCGCT
>gb|CP007465.1|:c4215754-4215642 Salmonella enterica subsp. enterica serovar Enteritidis str. SA19940857 genome-!(significant)
CAGAACGGAGCGGTTTCTCGTTTAACCCTTGAAGACACCGCCCGTTCAGAGGGTATCTCTCGAACCCGAAATAACTAAAGCCAACGTGAACTTTTGCGGACCTCTGGTCCGCT
>gb|CP010371.1|:c4205064-4204954 Escherichia coli strain 6409, complete genome-!(significant)
AGAAACGGAGCGGCACCTCTTTTAACCCTTGAAGTCACTGCCCGTTTCGAGAGTTTCTCAACTCGAATAACTAAAGCCAACGTGAACTTTTGCGGATCTCCAGGATCCGCT
>gb|CP007320.1|:c4191316-4191204 Salmonella enterica subsp. enterica serovar Enteritidis str. EC20090135, complete genome-!(significant)
CAGAACGGAGCGGTTTCTCGTTTAACCCTTGAAGACACCGCCCGTTCAGAGGGTATCTCTCGAACCCGAAATAACTAAAGCCAACGTGAACTTTTGCGGACCTCTGGTCCGCT
>gb|CP002099.1|:3593872-3593984 Salmonella enterica subsp. enterica serovar Typhi str. Ty21a, complete genome-!(significant)
CAGAACGGAGCGGTTTCTCGTTTAACCCTTGAAGACACCGCCCGTTCAGAGGGTATCTCTCGAACCCGAAATAACTAAAGCCAACGTGAACTTTTGCAAACCTCTGGTCCGCT
>gb|CP004009.1|:c125386-125276 Escherichia coli APEC O78, complete genome-!(significant)
AGAAACGGAGCGGCACCTCTTTTAACCCTTGAAGTCACTGCCCGTTTCGAGAGTTTCTCAACTCGAATAACTAAAGCCAACGTGAACTTTTGCGGATCTCCAGGATCCGCT
>gb|CP007366.1|:c4213494-4213382 Salmonella enterica subsp. enterica serovar Enteritidis str. EC20121004 genome-!(significant)
CAGAACGGAGCGGTTTCTCGTTTAACCCTTGAAGACACCGCCCGTTCAGAGGGTATCTCTCGAACCCGAAATAACTAAAGCCAACGTGAACTTTTGCGGACCTCTGGTCCGCT
>gb|CP009086.1|:c4208062-4207950 Salmonella enterica subsp. enterica serovar Enteritidis strain OLF-SE4-0317-8, complete genome-!(significant)
CAGAACGGAGCGGTTTCTCGTTTAACCCTTGAAGACACCGCCCGTTCAGAGGGTATCTCTCGAACCCGAAATAACTAAAGCCAACGTGAACTTTTGCGGACCTCTGGTCCGCT
>gb|CP006736.1|:c3481964-3481854 Shigella dysenteriae 1617, complete genome-!(significant)
AGAAACGGAGCGGCACCTCTTTTAACCCTTGAAGTCACTGCCCGTTTCGAGAGTTTCTCAACTCGAATAACTAAAGCCAACGTGAACTTTTGCGGATCTCCAGGATCCGCT
>gb|FO203501.1|:c216849-216753 Klebsiella pneumoniae subsp. rhinoscleromatis strain SB3432, complete genome-!(significant)
AAAGACGGTCTACCTGTGAAAATCACTGACCCGTCACACTGTTTCTCTACCCGAACAACTAAAGCCAACGTGAACTTTTGCGGACCTTGCGTCCGCT
>gb|CP001063.1|:c4158742-4158632 Shigella boydii CDC 3083-94, complete genome-!(significant)|RFAM_PROOFED
AGAAACGGAGCGGCACCTCTTTTAACCCTTGAAGTCACTGCCCGTTTCGAGAGTTTCTCAACTCGAATAACTAAAGCCAACGTGAACTTTTGCGGATCTCCAGGATCCGCT
>gb|CP012167.1|:4531259-4531371 Enterobacter cloacae strain 34998, complete genome-!(significant)
ATAGACGAGGCGGCACGTGTTTGACCCTTGACGTCCCCGCACCGTCAGCGAGTTTCTCTCAAAACTCGAAAAACTAAAGCCAACGTGAACTTTTGCGGACCCCGTGGTCCGCT
>gb|AP010958.1|:c4868948-4868838 Escherichia coli O103H2 str. 12009 DNA, complete genome-!(significant)|RFAM_PROOFED
AGAAACGGAGCGGCACCTCTTTTAACCCTTGAAGTCACTGCCCGTTTCGAGAGTTTCTCAACTCGAATAACTAAAGCCAACGTGAACTTTTGCGGATCTCCAGGATCCGCT
>gb|AP010960.1|:c4845680-4845570 Escherichia coli O111H- str. 11128 DNA, complete genome-!(significant)|RFAM_PROOFED
AGAAACGGAGCGGCACCTCTTTTAACCCTTGAAGTCACTGCCCGTTTCGAGAGTTTCTCAACTCGAATAACTAAAGCCAACGTGAACTTTTGCGGATCTCCAGGATCCGCT
>gb|CP007300.1|:c4215297-4215185 Salmonella enterica subsp. enterica serovar Enteritidis str. SA20090877 genome-!(significant)
CAGAACGGAGCGGTTTCTCGTTTAACCCTTGAAGACACCGCCCGTTCAGAGGGTATCTCTCGAACCCGAAATAACTAAAGCCAACGTGAACTTTTGCGGACCTCTGGTCCGCT
>gb|CP011132.1|:c4715900-4715791 Citrobacter amalonaticus Y19, complete genome-!(significant)
AGAAACGGAGCGGTCTCGTTTAACCCTTGAAGCCACTGCCCGTTCTGAGAGTCTCTCTCATACCCAAATAACTAAAGCCAACGTGAACTTTTGCGGACCTGAGGTCCGCA
>gb|CP007354.1|:c4215226-4215114 Salmonella enterica subsp. enterica serovar Enteritidis str. EC20120528 genome-!(significant)
CAGAACGGAGCGGTTTCTCGTTTAACCCTTGAAGACACCGCCCGTTCAGAGGGTATCTCTCGAACCCGAAATAACTAAAGCCAACGTGAACTTTTGCGGACCTCTGGTCCGCT
>gb|CP007149.1|:c4424351-4424241 Escherichia coli RS218, complete genome-!(significant)
AGAAACGGAGCGGCACCTCTTTTAACCCTTGAAGTCACTGCCCGTTTCGAGAGTTTCTCAACTCGAATAACTAAAGCCAACGTGAACTTTTGCGGATCTCCAGGATCCGCT
>gb|CP012681.1|:c4295144-4295032 Salmonella enterica subsp. enterica serovar Typhimurium strain 33676, complete genome-!(significant)
CAGAACGGAGCGGTTTCTCGTTTAACCCTTGAAGACACCGCCCGTTCAGAGGGTATCTCTCGAACCCGAAATAACTAAAGCCAACGTGAACTTTTGCGGACCTCTGGTCCGCT
>gb|CP009092.1|:c4240750-4240638 Salmonella enterica subsp. enterica serovar Enteritidis strain OLF-SE10-10052, complete genome-!(significant)
CAGAACGGAGCGGTTTCTCGTTTAACCCTTGAAGACACCGCCCGTTCAGAGGGTATCTCTCGAACCCGAAATAACTAAAGCCAACGTGAACTTTTGCGGACCTCTGGTCCGCT
>gb|CP007333.1|:c2613971-2613859 Salmonella enterica subsp. enterica serovar Enteritidis str. EC20121177 genome-!(significant)
CAGAACGGAGCGGTTTCTCGTTTAACCCTTGAAGACACCGCCCGTTCAGAGGGTATCTCTCGAACCCGAAATAACTAAAGCCAACGTGAACTTTTGCGGACCTCTGGTCCGCT
>gb|CP012259.1|:4067851-4067965 Cronobacter malonaticus LMG 23826, complete genome-!(significant)
AGCCGCGGAGAACATCACTCCTTACCCTCACTGAGTGATAACCCGCACACAGAGTCTCTCTGTTAGCCGTATAACTAAAGCCAACGTGAACTACTTAGCGGACAGTAAGTCCGCT
>gb|CP012257.1|:c171214-171100 Cronobacter universalis NCTC 9529, complete genome-!(significant)
AGCCGCGGAGAACATCACTCGTTACCCTCACCGAGTGATAACCCGCACACAGAGTCTCTCTGTTAGCCGTATAACTAAAGCCAACGTGAACTATTTAGCGGACAGTAAGTCCGCT
>gb|CP006717.1|:c4196542-4196430 Salmonella enterica subsp. enterica serovar Thompson str. RM6836, complete genome-!(significant)
CAGAACGGAGCGGTTTCTCGTTTAACCCTTGAAGACACCACCCGTTCAGAGGGTATCTCTCGAACCCGAAATAACTAAAGCCAACGTGAACTTTTGCGGACCTCTGGTCCGCT
>gb|CP001383.1|:c4218077-4217967 Shigella flexneri 2002017, complete genome-!(significant)|RFAM_PROOFED
AGAAACGGAGCGGCACCTCTTTTAACCCTTGAAGTCACTGCCCGTTTCGAGAGTTTCTCAACTCGAATAACTAAAGCCAACGTGAACTTTTGCGGATCTCCAGGATCCGCT
>gb|CP008827.1|:c112374-112278 Klebsiella pneumoniae subsp. pneumoniae KPNIH1, complete genome-!(significant)
AAAGACGGTCTACCTGTGAAAATCACTGACCCGTCACACTGTTTCTCTACCCGAACAACTAAAGCCAACGTGAACTTTTGCGGACCTTGCGTCCGCT
>gb|X16531.1|:c108-1 Escherichia coli oxyR gene for a 34kD positive regulatory protein involved in response to oxidative stress-!(significant)|RFAM_PROOFED
AGAAACGGAGCGGCACCTCTTTTAACCCTTGAAGTCACTGCCCGTTTCGAGAGTTTCTCAACTCGAATAACTAAAGCCAACGTGAACTTTTGCGGATCTCCAGGATCC
>gb|CP007266.1|:c4196214-4196102 Salmonella enterica subsp. enterica serovar Enteritidis str. EC20110223, complete genome-!(significant)
CAGAACGGAGCGGTTTCTCGTTTAACCCTTGAAGACACCGCCCGTTCAGAGGGTATCTCTCGAACCCGAAATAACTAAAGCCAACGTGAACTTTTGCGGACCTCTGGTCCGCT
>gb|X52666.1|:c108-1 E.coli oxyR gene for regulatory protein-!(significant)|RFAM_PROOFED
AGAAACGGAGCGGCACCTCTTTTAACCCTTGAAGTCACTGCCCGTTTCGAGAGTTTCTCAACTCGAATAACTAAAGCCAACGTGAACTTTTGCGGATCTCCAGGATCC
>gb|CP003200.1|:c112473-112377 Klebsiella pneumoniae subsp. pneumoniae HS11286, complete genome-!(significant)
AAAGACGGTCTACCTGTGAAAATCACTGACCCGTCACACTGTTTCTCTACCCGAACAACTAAAGCCAACGTGAACTTTTGCGGACCTTGCGTCCGCT
>gb|CP001120.1|:c4339791-4339679 Salmonella enterica subsp. enterica serovar Heidelberg str. SL476, complete genome-!(significant)|RFAM_PROOFED
CAGAACGGAGCGGTTTCTCGTTTAACCCTTGAAGACACCACCCGTTCAGAGGGTATCTCTCGAACCCGAAATAACTAAAGCCAACGTGAACTTTTGCGGACCTCTGGTCCGCT
>gb|CP007328.1|:c4215299-4215187 Salmonella enterica subsp. enterica serovar Enteritidis str. EC20111576 genome-!(significant)
CAGAACGGAGCGGTTTCTCGTTTAACCCTTGAAGACACCGCCCGTTCAGAGGGTATCTCTCGAACCCGAAATAACTAAAGCCAACGTGAACTTTTGCGGACCTCTGGTCCGCT
>gb|CP007277.1|:c4215295-4215183 Salmonella enterica subsp. enterica serovar Enteritidis str. SA19930684 genome-!(significant)
CAGAACGGAGCGGTTTCTCGTTTAACCCTTGAAGACACCGCCCGTTCAGAGGGTATCTCTCGAACCCGAAATAACTAAAGCCAACGTGAACTTTTGCGGACCTCTGGTCCGCT
>gb|CP011313.1|:5136488-5136584 Klebsiella pneumoniae subsp. pneumoniae strain 234-12, complete genome-!(significant)
AAAGACGGTCTACCTGTGAAAATCACTGACCCGTCACACTGTTTCTCTACCCGAACAACTAAAGCCAACGTGAACTTTTGCGGACCTTGCGTCCGCT
>gb|CP007395.1|:c4215308-4215196 Salmonella enterica subsp. enterica serovar Enteritidis str. EC20121748 genome-!(significant)
CAGAACGGAGCGGTTTCTCGTTTAACCCTTGAAGACACCGCCCGTTCAGAGGGTATCTCTCGAACCCGAAATAACTAAAGCCAACGTGAACTTTTGCGGACCTCTGGTCCGCT
>gb|CP007279.1|:c4215281-4215169 Salmonella enterica subsp. enterica serovar Enteritidis str. SA19943269 genome-!(significant)
CAGAACGGAGCGGTTTCTCGTTTAACCCTTGAAGACACCGCCCGTTCAGAGGGTATCTCTCGAACCCGAAATAACTAAAGCCAACGTGAACTTTTGCGGACCTCTGGTCCGCT
>gb|CP007360.1|:c4215280-4215168 Salmonella enterica subsp. enterica serovar Enteritidis str. EC20100325 genome-!(significant)
CAGAACGGAGCGGTTTCTCGTTTAACCCTTGAAGACACCGCCCGTTCAGAGGGTATCTCTCGAACCCGAAATAACTAAAGCCAACGTGAACTTTTGCGGACCTCTGGTCCGCT
>gb|CP007323.1|:c4215434-4215322 Salmonella enterica subsp. enterica serovar Enteritidis str. EC20110222 genome-!(significant)
CAGAACGGAGCGGTTTCTCGTTTAACCCTTGAAGACACCGCCCGTTCAGAGGGTATCTCTCGAACCCGAAATAACTAAAGCCAACGTGAACTTTTGCGGACCTCTGGTCCGCT
>gb|LM997032.1|:8340-8450 Escherichia coli genome assembly FHI89, scaffold scaffold-14_contig-7.0_1_132402_[organismEscherichia-!(significant)
AGAAACGGAGCGGCACCTCTTTTAACCCTTGAAGTCACTGCCCGTTTCGAGAGTTTCTCAACTCGAATAACTAAAGCCAACGTGAACTTTTGCGGATCTCCAGGATCCGCT
>gb|HE616528.1|:c4533262-4533152 Shigella sonnei 53G main chromosome, complete genome-!(significant)
AGAAACGGAGCGGCACCTCTTTTAACCCTTGAAGTCACTGCCCGTTTCGAGAGTTTCTCAACTCGAATAACTAAAGCCAACGTGAACTTTTGCGGATCTCCAGGATCCGCT
>gb|CP007422.1|:c4164586-4164474 Salmonella enterica subsp. enterica serovar Enteritidis str. EC20090531, complete genome-!(significant)
CAGAACGGAGCGGTTTCTCGTTTAACCCTTGAAGACACCGCCCGTTCAGAGGGTATCTCTCGAACCCGAAATAACTAAAGCCAACGTGAACTTTTGCGGACCTCTGGTCCGCT
>gb|CP007442.1|:c4368946-4368836 Escherichia coli ACN001, complete genome-!(significant)
AGAAACGGAGCGGCACCTCTTTTAACCCTTGAAGTCACTGCCCGTTTCGAGAGTTTCTCAACTCGAATAACTAAAGCCAACGTGAACTTTTGCGGATCTCCAGGATCCGCT
>gb|CP010344.1|:c4322985-4322875 Escherichia coli ECC-1470, complete genome-!(significant)
AGAAACGGAGCGGCACCTCTTTTAACCCTTGAAGTCACTGCCCGTTTCGAGAGTTTCTCAACTCGAATAACTAAAGCCAACGTGAACTTTTGCGGATCTCCAGGATCCGCT
>gb|CP009771.1|:c112374-112278 Klebsiella pneumoniae subsp. pneumoniae strain KPNIH33, complete genome-!(significant)
AAAGACGGTCTACCTGTGAAAATCACTGACCCGTCACACTGTTTCTCTACCCGAACAACTAAAGCCAACGTGAACTTTTGCGGACCTTGCGTCCGCT
>gb|CP007290.1|:c4215300-4215188 Salmonella enterica subsp. enterica serovar Enteritidis str. SA19983126 genome-!(significant)
CAGAACGGAGCGGTTTCTCGTTTAACCCTTGAAGACACCGCCCGTTCAGAGGGTATCTCTCGAACCCGAAATAACTAAAGCCAACGTGAACTTTTGCGGACCTCTGGTCCGCT
>gb|CP007326.1|:c4215301-4215189 Salmonella enterica subsp. enterica serovar Enteritidis str. EC20111554 genome-!(significant)
CAGAACGGAGCGGTTTCTCGTTTAACCCTTGAAGACACCGCCCGTTCAGAGGGTATCTCTCGAACCCGAAATAACTAAAGCCAACGTGAACTTTTGCGGACCTCTGGTCCGCT
>gb|CP003312.1|:4058851-4058965 Cronobacter sakazakii ES15, complete genome-!(significant)
AGCCGCGGAGAACATCACTCCTTACCCTCACTGAGTGATAACCCGCACACAGAGTCTCTCTGTTAGCCGTATAACTAAAGCCAACGTGAACTATTTAGCGGACAGTAAGTCCGCT
>gb|CP000800.1|:c4495507-4495397 Escherichia coli E24377A, complete genome-!(significant)|RFAM_PROOFED
AGAAACGGAGCGGCACCTCTTTTAACCCTTGAAGTCACTGCCCGTTTCGAGAGTTTCTCAACTCGAATAACTAAAGCCAACGTGAACTTTTGCGGATCTCCAGGATCCGCT
>gb|CP007407.1|:c4215301-4215189 Salmonella enterica subsp. enterica serovar Enteritidis str. EC20120917 genome-!(significant)
CAGAACGGAGCGGTTTCTCGTTTAACCCTTGAAGACACCGCCCGTTCAGAGGGTATCTCTCGAACCCGAAATAACTAAAGCCAACGTGAACTTTTGCGGACCTCTGGTCCGCT
>gb|CP007369.1|:c4215246-4215134 Salmonella enterica subsp. enterica serovar Enteritidis str. EC20121671 genome-!(significant)
CAGAACGGAGCGGTTTCTCGTTTAACCCTTGAAGACACCGCCCGTTCAGAGGGTATCTCTCGAACCCGAAATAACTAAAGCCAACGTGAACTTTTGCGGACCTCTGGTCCGCT
>gb|CP007392.1|:c135671-135561 Escherichia coli strain ST2747, complete genome-!(significant)
AGAAACGGAGCGGCACCTCTTTTAACCCTTGAAGTCACTGCCCGTTTCGAGAGTTTCTCAACTCGAATAACTAAAGCCAACGTGAACTTTTGCGGATCTCCAGGATCCGCT
>gb|CP009274.1|:c1835000-1834904 Klebsiella variicola strain DX120E, complete genome-!(significant)
AGAGACGGTAAACCTGTGAAAATCATTGGCCCGTCACACTGTTTCTCTACCCGAACAACTAAAGCCAACGTGAACTTTTGCGGACCTTGTGTCCGCT
>gb|CP002516.1|:4603201-4603311 Escherichia coli KO11, complete genome-!(significant)|RFAM_PROOFED
AGAAACGGAGCGGCACCTCTTTTAACCCTTGAAGTCACTGCCCGTTTCGAGAGTTTCTCAACTCGAATAACTAAAGCCAACGTGAACTTTTGCGGATCTCCAGGATCCGCT
>gb|CP007371.1|:c4215212-4215100 Salmonella enterica subsp. enterica serovar Enteritidis str. EC20121689 genome-!(significant)
CAGAACGGAGCGGTTTCTCGTTTAACCCTTGAAGACACCGCCCGTTCAGAGGGTATCTCTCGAACCCGAAATAACTAAAGCCAACGTGAACTTTTGCGGACCTCTGGTCCGCT
>gb|CP010280.1|:c3695384-3695272 Salmonella enterica subsp. enterica serovar Newport str. CVM 22462, complete genome-!(significant)
CAGAACGGAGCGGTTTCTCGTTTAACCCTTGAAGACACCGCCCGTTCAGAGGGTATCTCTCGAACCCGAAATAACTAAAGCCAACGTGAACTTTTGCGGACCTCTGGTCCGCT
>gb|CP003034.1|:c4732660-4732550 Escherichia coli O7K1 str. CE10, complete genome-!(significant)|RFAM_PROOFED
AGAAACGGAGCGGCACCTCTTTTAACCCTTGAAGTCACTGCCCGTTTCGAGAGTTTCTCAACTCGAATAACTAAAGCCAACGTGAACTTTTGCGGATCTCCAGGATCCGCT
>gb|CP007417.1|:c4215296-4215184 Salmonella enterica subsp. enterica serovar Enteritidis str. SA20123395 genome-!(significant)
CAGAACGGAGCGGTTTCTCGTTTAACCCTTGAAGACACCGCCCGTTCAGAGGGTATCTCTCGAACCCGAAATAACTAAAGCCAACGTGAACTTTTGCGGACCTCTGGTCCGCT
>gb|CP010377.1|:4473352-4473464 Enterobacter cloacae strain 34983, complete genome-!(significant)
ATAGACGAGGCGGCCCGTGTTTGACCCAAAAAGACCCCGCACCGTCATCGAGTTTCTCTCAAAACTCGAAAAACTAAAGCCAACGTGAACTTTTGCGGACCCCGTGGTCCGCT
>gb|FQ312003.1|:c4364424-4364312 Salmonella enterica subsp. enterica serovar Typhimurium SL1344 complete genome-!(significant)|RFAM_PROOFED
CAGAACGGAGCGGTTTCTCGTTTAACCCTTGAAGACACCGCCCGTTCAGAGGGTATCTCTCGAACCCGAAATAACTAAAGCCAACGTGAACTTTTGCGGACCTCTGGTCCGCT
>gb|CP007344.1|:c4214573-4214461 Salmonella enterica subsp. enterica serovar Enteritidis str. EC20120213 genome-!(significant)
CAGAACGGAGCGGTTTCTCGTTTAACCCTTGAAGACACCGCCCGTTCAGAGGGTATCTCTCGAACCCGAAATAACTAAAGCCAACGTGAACTTTTGCGGACCTCTGGTCCGCT
>gb|CP007420.1|:c4163432-4163320 Salmonella enterica subsp. enterica serovar Enteritidis str. EC20100103, complete genome-!(significant)
CAGAACGGAGCGGTTTCTCGTTTAACCCTTGAAGACACCGCCCGTTCAGAGGGTATCTCTCGAACCCGAAATAACTAAAGCCAACGTGAACTTTTGCGGACCTCTGGTCCGCT
>gb|CP007559.1|:4504659-4504771 Salmonella enterica subsp. enterica serovar Newport str. CDC 2010K-2159, complete genome-!(significant)
CAGAACGGAGCGGTTTCTCGTTTAACCCTTGAAGACACCGCCCGTTCAGAGGGTATCTCTCGAACCCGAAATAACTAAAGCCAACGTGAACTTTTGCGGACCTCTGGTCCGCT
>gb|CP012625.1|:4843420-4843530 Escherichia coli strain SF-468, complete genome-!(significant)
AGAAACGGAGCGGCACCTCTTTTAACCCTTGAAGTCACTGCCCGTTTCGAGAGTTTCTCAACTCGAATAACTAAAGCCAACGTGAACTTTTGCGGATCTCCAGGATCCGCT
>gb|CP002272.1|:4635257-4635370 Enterobacter lignolyticus SCF1, complete genome-!(significant)|RFAM_PROOFED
AGAAACAAGGCGGAATCTCATTTAACCCCTGAAGTCCAGCCGCGTTCTGAGAGTTTCTCTCATACCCGAAACAACTAAAGCCAACGTGAACTTTTGCGGACCCCGTGGTCCGCT
>gb|CP007332.1|:c3397503-3397391 Salmonella enterica subsp. enterica serovar Enteritidis str. EC20120916 genome-!(significant)
CAGAACGGAGCGGTTTCTCGTTTAACCCTTGAAGACACCGCCCGTTCAGAGGGTATCTCTCGAACCCGAAATAACTAAAGCCAACGTGAACTTTTGCGGACCTCTGGTCCGCT
>gb|CP002211.1|:c4510003-4509893 Escherichia coli str. 'clone D i2', complete genome-!(significant)|RFAM_PROOFED
AGAAACGGAGCGGCACCTCTTTTAACCCTTGAAGTCACTGCCCGTTTCGAGAGTTTCTCAACTCGAATAACTAAAGCCAACGTGAACTTTTGCGGATCTCCAGGATCCGCT
>gb|AP009048.1|:3478286-3478396 Escherichia coli str. K12 substr. W3110 DNA, complete genome-!(significant)|RFAM_PROOFED
AGAAACGGAGCGGCACCTCTTTTAACCCTTGAAGTCACTGCCCGTTTCGAGAGTTTCTCAACTCGAATAACTAAAGCCAACGTGAACTTTTGCGGATCTCCAGGATCCGCT
>gb|LM996523.1|:c35814-35704 Escherichia coli genome assembly FHI65, scaffold scaffold-18_contig-8.1_87454_133086_[organismEscherichia-!(significant)
AGAAACGGAGCGGCACCTCTTTTAACCCTTGAAGTCACTGCCCGTTTCGAGAGTTTCTCAACTCGAATAACTAAAGCCAACGTGAACTTTTGCGGATCTCCAGGATCCGCT
>gb|CU928158.2|:3892265-3892375 Escherichia fergusonii ATCC 35469 chromosome, complete genome-!(significant)|RFAM_PROOFED
AGAAACGGAGCGGCACCTCTTTTAACCCTTGAAGTCACTGCCCGTTTCGAGAGTTTCTCAACTCGAATAACTAAAGCCAACGTGAACTTTTGCGGATCTCCAGGATCCGCT
>gb|CP012038.1|:c3023937-3023825 Salmonella enterica subsp. enterica serovar Ouakam strain GNT-01 genome-!(significant)
CAGAACGGAGCGGTTTCTCGTTTAACCCTTGAAGACACCACCCGTTCAGAGGGTATCTCTCGAACCCGAAATAACTAAAGCCAACGTGAACTTTTGCGGACCTCTGGTCCGCT
>gb|CP010439.1|:c274664-274554 Escherichia coli K-12 strain ER3440, complete genome-!(significant)
AGAAACGGAGCGGCACCTCTTTTAACCCTTGAAGTCACTGCCCGTTTCGAGAGTTTCTCAACTCGAATAACTAAAGCCAACGTGAACTTTTGCGGATCTCCAGGATCCGCT
>gb|CP007355.1|:c4215292-4215180 Salmonella enterica subsp. enterica serovar Enteritidis str. EC20100088 genome-!(significant)
CAGAACGGAGCGGTTTCTCGTTTAACCCTTGAAGACACCGCCCGTTCAGAGGGTATCTCTCGAACCCGAAATAACTAAAGCCAACGTGAACTTTTGCGGACCTCTGGTCCGCT
>gb|CP007584.1|:c4345437-4345325 Salmonella enterica subsp. enterica serovar Anatum str. USDA-ARS-USMARC-1735, complete genome-!(significant)
CAGAACGGAGCGGTTTCTCGTTTAACCCTTGAAGACACCGCCCGTTTAGAGGGTATCTCTCGAACCCGAAATAACTAAAGCCAACGTGAACTTTTGCGGACCTCTGGTCCGCT
>gb|CP001855.1|:c4208136-4208026 Escherichia coli O83H1 str. NRG 857C, complete genome-!(significant)|RFAM_PROOFED
AGAAACGGAGCGGCACCTCTTTTAACCCTTGAAGTCACTGCCCGTTTCGAGAGTTTCTCAACTCGAATAACTAAAGCCAACGTGAACTTTTGCGGATCTCCAGGATCCGCT
>gb|CP011980.1|:5161411-5161507 Klebsiella pneumoniae 500_1420, complete genome-!(significant)
AAAGACGGTCTACCTGTGAAAATCACTGACCCGTCACACTGTTTCTCTACCCGAACAACTAAAGCCAACGTGAACTTTTGCGGACCTTGCGTCCGCT
>gb|CP012268.1|:3808329-3808443 Cronobacter muytjensii ATCC 51329, complete genome-!(significant)
AGCCGCGGAGAACATCACTCATTACCCTCACTGAGTGATAACCCGCACACAGAGTCTCTCTGTTAGCCGAATAACTAAAGCCAACGTGAACTATTTAGCGGACAGTAAGTCCGCT
>gb|CP007466.1|:c3851383-3851271 Salmonella enterica subsp. enterica serovar Enteritidis str. SA20084644, complete genome-!(significant)
CAGAACGGAGCGGTTTCTCGTTTAACCCTTGAAGACACCGCCCGTTCAGAGGGTATCTCTCGAACCCGAAATAACTAAAGCCAACGTGAACTTTTGCGGACCTCTGGTCCGCT
>gb|FN424405.1|:c4365741-4365629 Salmonella enterica subsp. enterica serovar Typhimurium str. D23580 complete genome-!(significant)|RFAM_PROOFED
CAGAACGGAGCGGTTTCTCGTTTAACCCTTGAAGACACCGCCCGTTCAGAGGGTATCTCTCGAACCCGAAATAACTAAAGCCAACGTGAACTTTTGCGGACCTCTGGTCCGCT
>gb|CP007388.1|:c4215301-4215189 Salmonella enterica subsp. enterica serovar Enteritidis str. EC20121989 genome-!(significant)
CAGAACGGAGCGGTTTCTCGTTTAACCCTTGAAGACACCGCCCGTTCAGAGGGTATCTCTCGAACCCGAAATAACTAAAGCCAACGTGAACTTTTGCGGACCTCTGGTCCGCT
>gb|CP007375.1|:c4215312-4215200 Salmonella enterica subsp. enterica serovar Enteritidis str. EC20120925 genome-!(significant)
CAGAACGGAGCGGTTTCTCGTTTAACCCTTGAAGACACCGCCCGTTCAGAGGGTATCTCTCGAACCCGAAATAACTAAAGCCAACGTGAACTTTTGCGGACCTCTGGTCCGCT
>gb|CP011591.1|:c3223467-3223355 Enterobacter asburiae strain CAV1043, complete genome-!(significant)
ATAGACGAGGCGGCACGTGTTTGACCCTTGACGTCCCCGCTCCGTCAGCGAGTTTCTCTCAAAACTCGAACAACTAAAGCCAACGTGAACTTTTGCGGACCCCGTGGTCCGCT
>gb|CP007284.1|:c4215294-4215182 Salmonella enterica subsp. enterica serovar Enteritidis str. SA19971331 genome-!(significant)
CAGAACGGAGCGGTTTCTCGTTTAACCCTTGAAGACACCGCCCGTTCAGAGGGTATCTCTCGAACCCGAAATAACTAAAGCCAACGTGAACTTTTGCGGACCTCTGGTCCGCT
>gb|CP011602.1|:4426560-4426655 Kluyvera intermedia strain CAV1151, complete genome-!(significant)
AGAAACGAAGCGGGACATATTACCCTTGATGCCACTGCCAGTTTTCTCTGAACAACTAAAGCCAACGTGAACATTTGCGGACCCCCGTGGTCCGCT
>gb|CP011938.1|:c4044318-4044208 Escherichia coli strain C43(DE3), complete genome-!(significant)
AGAAACGGAGCGGCACCTCTTTTAACCCTTGAAGTCACTGCCCGTTTCGAGAGTTTCTCAACTCGAATAACTAAAGCCAACGTGAACTTTTGCGGATCTCCAGGATCCGCT
>gb|CP000653.1|:4373739-4373851 Enterobacter sp. 638, complete genome-!(significant)
ATAGACGAGGCGGCACGTATTTGACCCTTGACGTCCCCGCCGAGTCAGACGAGTTTATCCCTAACTCGAACAACTAAAGCCAACGTGAACTTTTGCGGACCCCGTGGTCCGCT
>gb|CP011578.1|:c3595965-3595869 Klebsiella pneumoniae strain CAV1392, complete genome-!(significant)
AAAGACGGTCTACCTGTGAAAATCACTGACCCGTCACACTGTTTCTCTACCCGAACAACTAAAGCCAACGTGAACTTTTGCGGACCTTGCGTCCGCT
>gb|CP011967.1|:c4116736-4116624 Salmonella enterica subsp. enterica serovar Paratyphi A strain CMCC50093 genome-!(significant)
CAGAACGGAGCGGTTTCTCGTTTAACCCTTGAAGACACCGCCCGTTTAGAGGGTATCTCTCGAACCCGAAATAACTAAAGCCAACGTGAACTTTTGCGGACCTCTGGTCCGCT
>gb|AP009378.1|:c4149235-4149125 Escherichia coli SE15 DNA, complete genome-!(significant)|RFAM_PROOFED
AGAAACGGAGCGGCACCTCTTTTAACCCTTGAAGTCACAGCCCGTTTCGAGAGTTTCTCAGCTCGAATAACTAAAGCCAACGTGAACTTTTGCGGATCTCCAGGATCCGCT
>gb|CP000819.1|:c4138256-4138146 Escherichia coli B str. REL606, complete genome-!(significant)|RFAM_PROOFED
AGAAACGGAGCGGCACCTCTTTTAACCCTTGAAGTCACTGCCCGTTTCGAGAGTTTCTCAACTCGAATAACTAAAGCCAACGTGAACTTTTGCGGATCTCCAGGATCCGCT
>gb|CP006798.1|:3441488-3441584 Klebsiella pneumoniae subsp. pneumoniae PittNDM01, complete genome-!(significant)
AAAGACGGTCTACCTGTGAAAATCACTGACCCGTCACACTGTTTCTCTACCCGAACAACTAAAGCCAACGTGAACTTTTGCGGACCTTGCGTCCGCT
>gb|CP009084.2|:c4208644-4208532 Salmonella enterica subsp. enterica serovar Enteritidis strain OLF-SE2-98984-6, complete genome-!(significant)
CAGAACGGAGCGGTTTCTCGTTTAACCCTTGAAGACACCGCCCGTTCAGAGGGTATCTCTCGAACCCGAAATAACTAAAGCCAACGTGAACTTTTGCGGACCTCTGGTCCGCT
>gb|CP006580.1|:c209963-209851 Enterobacter cloacae P101, complete genome-!(significant)
ATAGACGAGGCGGCACGTGTTTGACCCTTGACGTCCCCGCACCGTCAGCGAGTTTCTCTCAAAACTCGAACAACTAAAGCCAACGTGAACTTTTGCGGACCCCGTGGTCCGCT
>gb|CP009089.1|:c4240576-4240464 Salmonella enterica subsp. enterica serovar Enteritidis strain OLF-SE7-100819, complete genome-!(significant)
CAGAACGGAGCGGTTTCTCGTTTAACCCTTGAAGACACCGCCCGTTCAGAGGGTATCTCTCGAACCCGAAATAACTAAAGCCAACGTGAACTTTTGCGGACCTCTGGTCCGCT
>gb|CP007418.1|:c4215470-4215358 Salmonella enterica subsp. enterica serovar Enteritidis str. EC20130345 genome-!(significant)
CAGAACGGAGCGGTTTCTCGTTTAACCCTTGAAGACACCGCCCGTTCAGAGGGTATCTCTCGAACCCGAAATAACTAAAGCCAACGTGAACTTTTGCGGACCTCTGGTCCGCT
>gb|CP005995.1|:c2850654-2850542 Salmonella enterica subsp. enterica serovar Heidelberg str. CFSAN002064, complete genome-!(significant)
CAGAACGGAGCGGTTTCTCGTTTAACCCTTGAAGACACCACCCGTTCAGAGGGTATCTCTCGAACCCGAAATAACTAAAGCCAACGTGAACTTTTGCGGACCTCTGGTCCGCT
>gb|CP007286.1|:c4215282-4215170 Salmonella enterica subsp. enterica serovar Enteritidis str. SA19981522 genome-!(significant)
CAGAACGGAGCGGTTTCTCGTTTAACCCTTGAAGACACCGCCCGTTCAGAGGGTATCTCTCGAACCCGAAATAACTAAAGCCAACGTGAACTTTTGCGGACCTCTGGTCCGCT
>gb|FM200053.1|:c4112422-4112310 Salmonella enterica subsp. enterica serovar Paratyphi A str. AKU_12601 complete genome, strain AKU_12601-!(significant)|RFAM_PROOFED
CAGAACGGAGCGGTTTCTCGTTTAACCCTTGAAGACACCGCCCGTTTAGAGGGTATCTCTCGAACCCGAAATAACTAAAGCCAACGTGAACTTTTGCGGACCTCTGGTCCGCT
>gb|CP006575.1|:3610692-3610804 Salmonella enterica subsp. enterica serovar Pullorum str. S06004, complete genome-!(significant)
CAGAACGGAGCGGTTTCTCGTTTAACCCTTGAAGACACCGCCCGTTCAGAGGGTATCTCTCGAACCCGAAATAACTAAAGCCAACGTGAACTTTTGCGGACCTCTGGTCCGCT
>gb|CP007386.1|:c4215303-4215191 Salmonella enterica subsp. enterica serovar Enteritidis str. EC20121976 genome-!(significant)
CAGAACGGAGCGGTTTCTCGTTTAACCCTTGAAGACACCGCCCGTTCAGAGGGTATCTCTCGAACCCGAAATAACTAAAGCCAACGTGAACTTTTGCGGACCTCTGGTCCGCT
>gb|CP007532.1|:c1386651-1386539 Salmonella enterica subsp. enterica serovar Abaetetuba str. ATCC 35640, complete genome-!(significant)
CAGAACGGAGCGGTTTCTCGTTTAACCCTTGAAGACACCGCCCGTTTAGAGGGTATCTCTCGAACCCGAAATAACTAAAGCCAACGTGAACTTTTGCGGACCTCTGGTCCGCT
>gb|CP009561.1|:c1452655-1452543 Salmonella enterica subsp. enterica serovar Newport str. CVM N18486, complete genome-!(significant)
CAGAACGGAGCGGTTTCTCGTTTAACCCTTGAAGACACCGCCCGTTCAGAGGGTATCTCTCGAACCCGAAATAACTAAAGCCAACGTGAACTTTTGCGGACCTCTGGTCCGCT
>gb|CP007324.1|:c4215298-4215186 Salmonella enterica subsp. enterica serovar Enteritidis str. EC20111514 genome-!(significant)
CAGAACGGAGCGGTTTCTCGTTTAACCCTTGAAGACACCGCCCGTTCAGAGGGTATCTCTCGAACCCGAAATAACTAAAGCCAACGTGAACTTTTGCGGACCTCTGGTCCGCT
>gb|CP007387.1|:c4215299-4215187 Salmonella enterica subsp. enterica serovar Enteritidis str. EC20121986 genome-!(significant)
CAGAACGGAGCGGTTTCTCGTTTAACCCTTGAAGACACCGCCCGTTCAGAGGGTATCTCTCGAACCCGAAATAACTAAAGCCAACGTGAACTTTTGCGGACCTCTGGTCCGCT
>gb|CP008805.1|:c5019939-5019829 Escherichia coli O157H7 str. SS17, complete genome-!(significant)
AGAAACGGAGCGGCACCTCTTTTAACCCTTGAAGTCACTGCCCGTTTCGAGAGTTTCTCAACTCGAATAACTAAAGCCAACGTGAACTTTTGCGGATCTCCAGGATCCGCT
>gb|CP007317.1|:c4215296-4215184 Salmonella enterica subsp. enterica serovar Enteritidis str. SA20094803 genome-!(significant)
CAGAACGGAGCGGTTTCTCGTTTAACCCTTGAAGACACCGCCCGTTCAGAGGGTATCTCTCGAACCCGAAATAACTAAAGCCAACGTGAACTTTTGCGGACCTCTGGTCCGCT
>gb|CP007261.1|:c4212438-4212326 Salmonella enterica subsp. enterica serovar Enteritidis str. EC20110357, complete genome-!(significant)
CAGAACGGAGCGGTTTCTCGTTTAACCCTTGAAGACACCGCCCGTTCAGAGGGTATCTCTCGAACCCGAAATAACTAAAGCCAACGTGAACTTTTGCGGACCTCTGGTCCGCT
>gb|CP003999.1|:5165392-5165488 Klebsiella pneumoniae subsp. pneumoniae Kp13, complete genome-!(significant)
AAAGACGGTCTACCTGTGAAAATCACTGACCCGTCACACTGTTTCTCTACCCGAACAACTAAAGCCAACGTGAACTTTTGCGGACCTTGCGTCCGCT
>gb|CP007384.1|:c4215303-4215191 Salmonella enterica subsp. enterica serovar Enteritidis str. EC20121969 genome-!(significant)
CAGAACGGAGCGGTTTCTCGTTTAACCCTTGAAGACACCGCCCGTTCAGAGGGTATCTCTCGAACCCGAAATAACTAAAGCCAACGTGAACTTTTGCGGACCTCTGGTCCGCT
>gb|FP929040.1|:c107231-107119 Enterobacter cloacae subsp. cloacae NCTC 9394 draft genome-!(significant)
ATAGACGAGGCGGCACGTGTTTGACCCTTGACGTCCCCGCACCGTCAGCGAGTTTCTCTCAAAACTCGAAAAACTAAAGCCAACGTGAACTTTTGCGGACCCCGTGGTCCGCT
>gb|CP010456.1|:c4166912-4166802 Synthetic Escherichia coli C321.deltaA substrain rEc.b.dC.12, complete sequence-!(significant)
AGAAACGGAGCGGCACCTCTTTTAACCCTTGAAGTCACTGCCCGTTTCGAGAGTTTCTCAACTCGAATAACTAAAGCCAACGTGAACTTTTGCGGATCTCCAGGATCCGCT
>gb|CP006784.1|:c4512964-4512854 Escherichia coli JJ1886, complete genome-!(significant)
AGAAACGGAGCGGCACCTCTTTTAACCCTTGAAGTCACAGCCCGTTTCGAGAGTTTCTCAGCTCGAATAACTAAAGCCAACGTGAACTTTTGCGGATCTCCAGGATCCGCT
>gb|CP007362.1|:c4215299-4215187 Salmonella enterica subsp. enterica serovar Enteritidis str. EC20120544 genome-!(significant)
CAGAACGGAGCGGTTTCTCGTTTAACCCTTGAAGACACCGCCCGTTCAGAGGGTATCTCTCGAACCCGAAATAACTAAAGCCAACGTGAACTTTTGCGGACCTCTGGTCCGCT
>gb|CP007248.1|:c4206561-4206449 Salmonella enterica subsp. enterica serovar Enteritidis str. EC20090698, complete genome-!(significant)
CAGAACGGAGCGGTTTCTCGTTTAACCCTTGAAGACACCGCCCGTTCAGAGGGTATCTCTCGAACCCGAAATAACTAAAGCCAACGTGAACTTTTGCGGACCTCTGGTCCGCT
>gb|CP007353.1|:c4214637-4214526 Salmonella enterica subsp. enterica serovar Enteritidis str. EC20120505 genome-!(significant)
AGAACGGAGCGGTTTNNNNNNNNNNNNNNNNNNNNNNNNNNNNNNNNNNGGGTATCTCTCGAACCCGAAATAACTAAAGCCAACGTGAACTTTTGCGGACCTCTGGTCCGCT
>gb|CP012127.1|:c4132802-4132692 Escherichia coli strain DH1Ec169, complete genome-!(significant)
AGAAACGGAGCGGCACCTCTTTTAACCCTTGAAGTCACTGCCCGTTTCGAGAGTTTCTCAACTCGAATAACTAAAGCCAACGTGAACTTTTGCGGATCTCCAGGATCCGCT
>gb|CP010455.1|:c4166922-4166812 Synthetic Escherichia coli C321.deltaA substrain rEc.y.dC.46, complete sequence-!(significant)
AGAAACGGAGCGGCACCTCTTTTAACCCTTGAAGTCACTGCCCGTTTCGAGAGTTTCTCAACTCGAATAACTAAAGCCAACGTGAACTTTTGCGGATCTCCAGGATCCGCT
>gb|LM996447.1|:8156-8266 Escherichia coli genome assembly FHI63, scaffold scaffold-31_contig-12.0_1_131241_[organismEscherichia-!(significant)
AGAAACGGAGCGGCACCTCTTTTAACCCTTGAAGTCACTGCCCGTTTCGAGAGTTTCTCAACTCGAATAACTAAAGCCAACGTGAACTTTTGCGGATCTCCAGGATCCGCT
>gb|LN868945.1|:c136231-136119 Salmonella enterica subsp. enterica serovar Senftenberg genome assembly NCTC10384, plasmid  3-!(significant)
CAGAACGGAGCGGTTTCTCGTTTAACCCTTGAAGACACCGCCCGTTCAGAGGGTATCTCTCGAACCCGAAATAACTAAAGCCAACGTGAACTTTTGCGGACCTCTGGTCCGCT
>gb|CP009208.1|:3308253-3308349 Klebsiella pneumoniae subsp. pneumoniae strain ATCC 43816 KPPR1, complete genome-!(significant)
AAAGACGGTCTACCTGTGAAAATCACTGACCCGTCACACTGTTTCTCTACCCGAACAACTAAAGCCAACGTGAACTTTTGCGGACCTTGCGTCCGCT
>gb|CP007731.1|:c114920-114824 Klebsiella pneumoniae subsp. pneumoniae KPNIH27, complete genome-!(significant)
AAAGACGGTCTACCTGTGAAAATCACTGACCCGTCACACTGTTTCTCTACCCGAACAACTAAAGCCAACGTGAACTTTTGCGGACCTTGCGTCCGCT
>gb|CP007639.1|:c4236529-4236417 Salmonella enterica subsp. enterica serovar Choleraesuis strain C500, complete genome-!(significant)
CAGAACGGAGCGGTTTCTCGTTTAACCCTTGAAGACACCGCCCGTTCAGAGGGTATCTCTCGAACCCGAAATAACTAAAGCCAACGTGAACTTTTGCGGACCTCTGGTCCGCT
>gb|LK931336.1|:2874718-2874829 Citrobacter koseri genome assembly PRJEB6512_assembly_1, scaffold CONTIG000001-!(significant)
AGAAACGGAGCGGTACCTCTTTAACCCTTGAAGTCACCGCCCGTTCGAAGAGTTTTTCTCAACTCGAAATAACTAAAGCCAACGTGAACTTTTGCGGACCCTATGGTCCGCT
>gb|CP003218.1|:c1548416-1548320 Klebsiella oxytoca KCTC 1686, complete genome-!(significant)
AAATGAGGAAAACTTCAGAAAATCATTGAGCTTCCTCATCACCTCTCTACCCGGATAACTAAAGCCAACGTGAACTTTTGCGGACCTTGTGTCCGCT
>gb|CP010315.1|:c4475186-4475076 Escherichia coli strain 789, complete genome-!(significant)
AGAAACGGAGCGGCACCTCTTTTAACCCTTGAAGTCACTGCCCGTTTCGAGAGTTTCTCAACTCGAATAACTAAAGCCAACGTGAACTTTTGCGGATCTCCAGGATCCGCT
>gb|CP006648.1|:c4510687-4510591 Klebsiella pneumoniae CG43, complete genome-!(significant)
AAAGACGGTCTACCTGTGAAAATCACTGACCCGTCACACTGTTTCTCTACCCGAACAACTAAAGCCAACGTGAACTTTTGCGGACCTTGCGTCCGCT
>gb|CP011976.1|:5247055-5247151 Klebsiella pneumoniae DMC1097, complete genome-!(significant)
AAAGACGGTCTACCTGTGAAAATCACTGACCCGTCACACTGTTTCTCTACCCGAACAACTAAAGCCAACGTGAACTTTTGCGGACCTTGCGTCCGCT
>gb|CP007413.1|:c4215297-4215185 Salmonella enterica subsp. enterica serovar Enteritidis str. EC20122026 genome-!(significant)
CAGAACGGAGCGGTTTCTCGTTTAACCCTTGAAGACACCGCCCGCTCAGAGGGTATCTCTCGAACCCGAAATAACTAAAGCCAACGTGAACTTTTGCGGACCTCTGGTCCGCT
>gb|CP007351.1|:c4215299-4215187 Salmonella enterica subsp. enterica serovar Enteritidis str. EC20120497 genome-!(significant)
CAGAACGGAGCGGTTTCTCGTTTAACCCTTGAAGACACCGCCCGTTCAGAGGGTATCTCTCGAACCCGAAATAACTAAAGCCAACGTGAACTTTTGCGGACCTCTGGTCCGCT
>gb|LM996318.1|:7970-8080 Escherichia coli genome assembly FHI25, scaffold scaffold-26_contig-1.0_1_652083_[organismEscherichia-!(significant)
AGAAACGGAGCGGCACCTCTTTTAACCCTTGAAGTCACTGCCCGTTTCGAGAGTTTCTCAACTCGAATAACTAAAGCCAACGTGAACTTTTGCGGATCTCCAGGATCCGCT
>gb|CP007282.1|:c4215282-4215170 Salmonella enterica subsp. enterica serovar Enteritidis str. SA19970510 genome-!(significant)
CAGAACGGAGCGGTTTCTCGTTTAACCCTTGAAGACACCGCCCGTTCAGAGGGTATCTCTCGAACCCGAAATAACTAAAGCCAACGTGAACTTTTGCGGACCTCTGGTCCGCT
>gb|CP007280.1|:c4215282-4215170 Salmonella enterica subsp. enterica serovar Enteritidis str. SA19960848 genome-!(significant)
CAGAACGGAGCGGTTTCTCGTTTAACCCTTGAAGACACCGCCCGTTCAGAGGGTATCTCTCGAACCCGAAATAACTAAAGCCAACGTGAACTTTTGCGGACCTCTGGTCCGCT
>gb|CP007403.1|:c4215299-4215187 Salmonella enterica subsp. enterica serovar Enteritidis str. EC20120773 genome-!(significant)
CAGAACGGAGCGGTTTCTCGTTTAACCCTTGAAGACACCGCCCGTTCAGAGGGTATCTCTCGAACCCGAAATAACTAAAGCCAACGTGAACTTTTGCGGACCTCTGGTCCGCT
>gb|CP007396.1|:c4215295-4215183 Salmonella enterica subsp. enterica serovar Enteritidis str. EC20121750 genome-!(significant)
CAGAACGGAGCGGTTTCTCGTTTAACCCTTGAAGACACCGCCCGTTCAGAGGGTATCTCTCGAACCCGAAATAACTAAAGCCAACGTGAACTTTTGCGGACCTCTGGTCCGCT
>gb|CP009859.1|:c4711476-4711366 Escherichia coli strain ECONIH1, complete genome-!(significant)
AGAAACGGAGCGGCACCTCTTTTAACCCTTGAAGTCACTGCCCGTTTCGAGAGTTTCTCAACTCGAATAACTAAAGCCAACGTGAACTTTTGCGGATCTCCAGGATCCGCT
>gb|CP009093.1|:c4232175-4232063 Salmonella enterica subsp. enterica serovar Enteritidis strain OLF-SE11-10058, complete genome-!(significant)
CAGAACGGAGCGGTTTCTCGTTTAACCCTTGAAGACACCGCCCGTTCAGAGGGTATCTCTCGAACCCGAAATAACTAAAGCCAACGTGAACTTTTGCGGACCTCTGGTCCGCT
>gb|CP002797.2|:c4223348-4223238 Escherichia coli NA114, complete genome-!(significant)|RFAM_PROOFED
AGAAACGGAGCGGCACCTCTTTTAACCCTTGAAGTCACAGCCCGTTTCGAGAGTTTCTCAGCTCGAATAACTAAAGCCAACGTGAACTTTTGCGGATCTCCAGGATCCGCT
>gb|CP011077.1|:c112872-112750 Klebsiella michiganensis strain RC10, complete genome-!(significant)
CAACAGCAAGACGCCTCGCTCCGACTTACCCCGGAACGATGCGCCGCTGCAGAGACTCTCTGTTCTCTGAACCTGACGAATTATTAAAGCCAACGTGAACTTTTAGCGGACAGTATGTCCGCT
>gb|CP012126.1|:c4135637-4135527 Escherichia coli strain DH1Ec104, complete genome-!(significant)
AGAAACGGAGCGGCACCTCTTTTAACCCTTGAAGTCACTGCCCGTTTCGAGAGTTTCTCAACTCGAATAACTAAAGCCAACGTGAACTTTTGCGGATCTCCAGGATCCGCT
>gb|CU928164.2|:3147561-3147671 Escherichia coli IAI39 chromosome, complete genome-!(significant)|RFAM_PROOFED
AGAAACGGAGCGGCACCTCTTTTAACCCTTGAAGTCACTGCCCGTTTCGAGAGTTTCTCAACTCGAATAACTAAAGCCAACGTGAACTTTTGCGGATCTCCAGGATCCGCT
>gb|CP010585.1|:c4065259-4065149 Escherichia coli strain C41(DE3), complete genome-!(significant)
AGAAACGGAGCGGCACCTCTTTTAACCCTTGAAGTCACTGCCCGTTTCGAGAGTTTCTCAACTCGAATAACTAAAGCCAACGTGAACTTTTGCGGATCTCCAGGATCCGCT
>gb|LM996490.1|:102911-103021 Escherichia coli genome assembly FHI34, scaffold scaffold-21_contig-4.0_1_467096_[organismEscherichia-!(significant)
AGAAACGGAGCGGCACCTCTTTTAACCCTTGAAGTCACTGCCCGTTTCGAGAGTTTCTCAACTCGAATAACTAAAGCCAACGTGAACTTTTGCGGATCTCCAGGATCCGCT
>gb|CP007421.1|:c4194363-4194251 Salmonella enterica subsp. enterica serovar Enteritidis str. EC20090884, complete genome-!(significant)
CAGAACGGAGCGGTTTCTCGTTTAACCCTTGAAGACACCGCCCGTTCAGAGGGTATCTCTCGAACCCGAAATAACTAAAGCCAACGTGAACTTTTGCGGACCTCTGGTCCGCT
>gb|CP000964.1|:5498231-5498327 Klebsiella pneumoniae 342, complete genome-!(significant)
AGAGACGGTAAACCTGTGAAAATCATTGGCCCGTCACACTGTTTCTCTACCCGAACAACTAAAGCCAACGTGAACTTTTGCGGACCTTGTGTCCGCT
>gb|CP008841.1|:c1232118-1232020 Klebsiella oxytoca strain M1, complete genome-!(significant)
ATAAATGAGGAAAACTTCAGAAAATCATTGAGCTTTCTCATCACCTCTCTACCCGGATAACTAAAGCCAACGTGAACTTTTGCGGACCTTGTGTCCGCT
>gb|CP001665.1|:4275776-4275886 Escherichia coli 'BL21-Gold(DE3)pLysS AG', complete genome-!(significant)|RFAM_PROOFED
AGAAACGGAGCGGCACCTCTTTTAACCCTTGAAGTCACTGCCCGTTTCGAGAGTTTCTCAACTCGAATAACTAAAGCCAACGTGAACTTTTGCGGATCTCCAGGATCCGCT
>gb|CP007271.1|:1041122-1041234 Salmonella enterica subsp. enterica serovar Enteritidis str. EC20121178, complete genome-!(significant)
CAGAACGGAGCGGTTTCTCGTTTAACCCTTGAAGACACCGCCCGTTCAGAGGGTATCTCTCGAACCCGAAATAACTAAAGCCAACGTGAACTTTTGCGGACCTCTGGTCCGCT
>gb|CP000946.1|:4473679-4473789 Escherichia coli ATCC 8739, complete genome-!(significant)|RFAM_PROOFED
AGAAACGGAGCGGCACCTCTTTTAACCCTTGAAGTCACTGCCCGTTTCGAGAGTTTCTCAACTCGAATAACTAAAGCCAACGTGAACTTTTGCGGATCTCCAGGATCCGCT
>gb|CP007246.1|:c4204158-4204046 Salmonella enterica subsp. enterica serovar Enteritidis str. EC20100101, complete genome-!(significant)
CAGAACGGAGCGGTTTCTCGTTTAACCCTTGAAGACACCGCCCGTTCAGAGGGTATCTCTCGAACCCGAAATAACTAAAGCCAACGTGAACTTTTGCGGACCTCTGGTCCGCT
>gb|CP000026.1|:c4116736-4116624 Salmonella enterica subsp. enterica serovar Paratyphi A str. ATCC 9150, complete genome-!(significant)|RFAM_PROOFED
CAGAACGGAGCGGTTTCTCGTTTAACCCTTGAAGACACCGCCCGTTTAGAGGGTATCTCTCGAACCCGAAATAACTAAAGCCAACGTGAACTTTTGCGGACCTCTGGTCCGCT
>gb|CP010304.1|:c4984685-4984575 Escherichia coli O157H7 str. SS52, complete genome-!(significant)
AGAAACGGAGCGGCACCTCTTTTAACCCTTGAAGTCACTGCCCGTTTCGAGAGTTTCTCAACTCGAATAACTAAAGCCAACGTGAACTTTTGCGGATCTCCAGGATCCGCT
>gb|CP010384.1|:4627032-4627144 Enterobacter cloacae strain 34399, complete genome-!(significant)
ATAGACGAGGCGGCACGTGTTTGACCCTTGACGTCCCCGCACCGTCAGCGAGTTTCTCTCAAAACTCGAAAAACTAAAGCCAACGTGAACTTTTGCGGACCCCGTGGTCCGCT
>gb|CP009106.2|:c289307-289197 Escherichia coli strain 94-3024, complete genome-!(significant)
AGAAACGGAGCGGCACCTCTTTTAACCCTTGAAGTCACTGCCCGTTTCGAGAGTTTCTCAACTCGAATAACTAAAGCCAACGTGAACTTTTGCGGATCTCCAGGATCCGCT
>gb|CP010392.1|:5166776-5166872 Klebsiella pneumoniae strain 34618, complete genome-!(significant)
AAAGACGGTCTACCTGTGAAAATCACTGACCCGTCACACTGTTTCTCTACCCGAACAACTAAAGCCAACGTGAACTTTTGCGGACCTTGCGTCCGCT
>gb|LM995480.1|:c119824-119714 Escherichia coli genome assembly FHI11, scaffold scaffold-24_contig-1.1_520321_649949_[organismEscherichia-!(significant)
AGAAACGGAGCGGCACCTCTTTTAACCCTTGAAGTCACTGCCCGTTTCGAGAGTTTCTCAACTCGAATAACTAAAGCCAACGTGAACTTTTGCGGATCTCCAGGATCCGCT
>gb|HG941718.1|:c4532853-4532743 Escherichia coli ST131 strain EC958 chromosome, complete genome-!(significant)
AGAAACGGAGCGGCACCTCTTTTAACCCTTGAAGTCACAGCCCGTTTCGAGAGTTTCTCAGCTCGAATAACTAAAGCCAACGTGAACTTTTGCGGATCTCCAGGATCCGCT
>gb|CP012513.1|:c4197455-4197343 Salmonella enterica subsp. enterica serovar Thompson strain RM1984, complete genome-!(significant)
CAGAACGGAGCGGTTTCTCGTTTAACCCTTGAAGACACCACCCGTTCAGAGGGTATCTCTCGAACCCGAAATAACTAAAGCCAACGTGAACTTTTGCGGACCTCTGGTCCGCT
>gb|CP005930.1|:c2308098-2307988 Escherichia coli APEC IMT5155, complete genome-!(significant)
AGAAACGGAGCGGCACCTCTTTTAACCCTTGAAGTCACTGCCCGTTTCGAGAGTTTCTCAACTCGAATAACTAAAGCCAACGTGAACTTTTGCGGATCTCCAGGATCCGCT
>gb|HG326213.1|:c4301550-4301438 Salmonella enterica subsp. enterica serovar Typhimurium str. DT2, complete genome-!(significant)
CAGAACGGAGCGGTTTCTCGTTTAACCCTTGAAGACACCGCCCGTTCAGAGGGTATCTCTCGAACCCGAAATAACTAAAGCCAACGTGAACTTTTGCGGACCTCTGGTCCGCT
>gb|CP007322.1|:c4204645-4204533 Salmonella enterica subsp. enterica serovar Enteritidis str. EC20090332, complete genome-!(significant)
CAGAACGGAGCGGTTTCTCGTTTAACCCTTGAAGACACCGCCCGTTCAGAGGGTATCTCTCGAACCCGAAATAACTAAAGCCAACGTGAACTTTTGCGGACCTCTGGTCCGCT
>gb|CP007336.1|:c4215250-4215138 Salmonella enterica subsp. enterica serovar Enteritidis str. EC20120581 genome-!(significant)
CAGAACGGAGCGGTTTCTCGTTTAACCCTTGAAGACACCGCCCGTTCAGAGGGTATCTCTCGAACCCGAAATAACTAAAGCCAACGTGAACTTTTGCGGACCTCTGGTCCGCT
>gb|CP007253.1|:c4208605-4208493 Salmonella enterica subsp. enterica serovar Enteritidis str. EC20111174, complete genome-!(significant)
CAGAACGGAGCGGTTTCTCGTTTAACCCTTGAAGACACCGCCCGTTCAGAGGGTATCTCTCGAACCCGAAATAACTAAAGCCAACGTGAACTTTTGCGGACCTCTGGTCCGCT
>gb|CP011331.1|:4291091-4291201 Escherichia coli O104H4 str. C227-11, complete genome-!(significant)
AGAAACGGAGCGGCACCTCTTTTAACCCTTGAAGTCACTGCCCGTTTCGAGAGTTTCTCAACTCGAATAACTAAAGCCAACGTGAACTTTTGCGGATCTCCAGGATCCGCT
>gb|CP007291.1|:c4215288-4215176 Salmonella enterica subsp. enterica serovar Enteritidis str. SA19992322 genome-!(significant)
CAGAACGGAGCGGTTTCTCGTTTAACCCTTGAAGACACCGCCCGTTCAGAGGGTATCTCTCGAACCCGAAATAACTAAAGCCAACGTGAACTTTTGCGGACCTCTGGTCCGCT
>gb|CP005998.1|:2816463-2816573 Escherichia coli B7A, complete genome-!(significant)
AGAAACGGAGCGGCACCTCTTTTAACCCTTGAAGTCACTGCCCGTTTCGAGAGTTTCTCAACTCGAATAACTAAAGCCAACGTGAACTTTTGCGGATCTCCAGGATCCGCT
>gb|CP007308.1|:c4215301-4215189 Salmonella enterica subsp. enterica serovar Enteritidis str. SA20093950 genome-!(significant)
CAGAACGGAGCGGTTTCTCGTTTAACCCTTGAAGACACCGCCCGTTCAGAGGGTATCTCTCGAACCCGAAATAACTAAAGCCAACGTGAACTTTTGCGGACCTCTGGTCCGCT
>gb|CP011322.1|:c4127456-4127346 Escherichia coli strain SQ110, complete genome-!(significant)
AGAAACGGAGCGGCACCTCTTTTAACCCTTGAAGTCACTGCCCGTTTCGAGAGTTTCTCAACTCGAATAACTAAAGCCAACGTGAACTTTTGCGGATCTCCAGGATCCGCT
>gb|CP009090.1|:3492529-3492641 Salmonella enterica subsp. enterica serovar Enteritidis strain OLF-SE8-1021710, complete genome-!(significant)
CAGAACGGAGCGGTTTCTCGTTTAACCCTTGAAGACACCGCCCGTTCAGAGGGTATCTCTCGAACCCGAAATAACTAAAGCCAACGTGAACTTTTGCGGACCTCTGGTCCGCT
>gb|AE005174.2|:c5033798-5033688 Escherichia coli O157H7 EDL933, complete genome-!(significant)|RFAM_PROOFED
AGAAACGGAGCGGCACCTCTTTTAACCCTTGAAGTCACTGCCCGTTTCGAGAGTTTCTCAACTCGAATAACTAAAGCCAACGTGAACTTTTGCGGATCTCCAGGATCCGCT
>gb|CP012349.1|:4531640-4531752 Salmonella enterica subsp. enterica serovar Sloterdijk str. ATCC 15791, complete genome-!(significant)
CAGAACGGAGCGGTTTCTCGTTTAACCCTTGAAGACCCCGCCCGTTCAGAGGGTATCTCTCGAACCCGAAATAACTAAAGCCAACGTGAACTTTTGCGGACCTCTGGTCCGCT
>gb|CP011989.1|:5182926-5183022 Klebsiella pneumoniae UHKPC33, complete genome-!(significant)
AAAGACGGTCTACCTGTGAAAATCACTGACCCGTCACACTGTTTCTCTACCCGAACAACTAAAGCCAACGTGAACTTTTGCGGACCTTGCGTCCGCT
>gb|CP011597.1|:3435388-3435484 Klebsiella oxytoca strain CAV1099, complete genome-!(significant)
AAATGAGGAAAACTGCAGAAAATCATTGAGCTTCCTCATCAGTTCTCTACCCGGATAACTAAAGCCAACGTGAACTTTTGCGGACCTTGTGTCCGCT
>gb|CP011416.1|:c2395032-2394922 Escherichia coli strain CFSAN029787, complete genome-!(significant)
AGGAACGGAGCGGCACCTCTTTTAACCCTTGAAGTCACTGCCCGTTTCGAGAGTTTCTCAACTCGAATAACTAAAGCCAACGTGAACTTTTGCGGATCTCCAGGATCCGCT
>gb|CP007390.1|:4490212-4490322 Escherichia coli strain ST540, complete genome-!(significant)
AGAAACGGAGCGGCACCTCTTTTAACCCTTGAAGTCACTGCCCGTTTCGAGAGTTTCTCAACTCGAATAACTAAAGCCAACGTGAACTTTTGCGGATCTCCAGGATCCGCT
>gb|CP000857.1|:c4316705-4316593 Salmonella enterica subsp. enterica serovar Paratyphi C strain RKS4594, complete genome-!(significant)|RFAM_PROOFED
CAGAACGGAGCGGTTTCTCGTTTAACCCTTGAAGACACCGCCCGTTCAGAGGGTATCTCTCGAACCCGAAATAACTAAAGCCAACGTGAACTTTTGCGGACCTCTGGTCCGCT
>gb|CP007263.1|:c4207943-4207831 Salmonella enterica subsp. enterica serovar Enteritidis str. EC20110361, complete genome-!(significant)
CAGAACGGAGCGGTTTCTCGTTTAACCCTTGAAGACACCGCCCGTTCAGAGGGTATCTCTCGAACCCGAAATAACTAAAGCCAACGTGAACTTTTGCGGACCTCTGGTCCGCT
>gb|CP003047.1|:3562468-3562580 Salmonella enterica subsp. enterica serovar Gallinarum/pullorum str. RKS5078, complete genome-!(significant)|RFAM_PROOFED
CAGAACGGAGCGGTTTCTCGTTTAACCCTTGAAGACACCGCCCGTTCAGAGGGTATCTCTCGAACCCGAAATAACTAAAGCCAACGTGAACTTTTGCGGACCTCTGGTCCGCT
>gb|CP011647.1|:c1292051-1291955 Klebsiella pneumoniae strain CAV1596, complete genome-!(significant)
AAAGACGGTCTACCTGTGAAAATCACTGACCCGTCACACTGTTTCTCTACCCGAACAACTAAAGCCAACGTGAACTTTTGCGGACCTTGCGTCCGCT
>gb|CP012151.1|:72455-72567 Salmonella enterica subsp. enterica serovar Typhi strain B/SF/13/03/195, complete genome-!(significant)
CAGAACGGAGCGGTTTCTCGTTTAACCCTTGAAGACACCGCCCGTTCAGAGGGTATCTCTCGAACCCGAAATAACTAAAGCCAACGTGAACTTTTGCGGACCTCTGGTCCGCT
>gb|CP007367.1|:c4214774-4214662 Salmonella enterica subsp. enterica serovar Enteritidis str. EC20121541 genome-!(significant)
CAGAACGGAGCGGTTTCTCGTTTAACCCTTGAAGACACCGCCCGTTCAGAGGGTATCTCTCGAACCCGAAATAACTAAAGCCAACGTGAACTTTTGCGGACCTCTGGTCCGCT
>gb|CP009789.1|:c4130047-4129937 Escherichia coli K-12 strain ER3413, complete genome-!(significant)
AGAAACGGAGCGGCACCTCTTTTAACCCTTGAAGTCACTGCCCGTTTCGAGAGTTTCTCAACTCGAATAACTAAAGCCAACGTGAACTTTTGCGGATCTCCAGGATCCGCT
>gb|LK931544.1|:13262-13372 Escherichia coli genome assembly StOlav104, scaffold scaffold-42-!(significant)
AGAAACGGAGCGGCACCTCTTTTAACCCTTGAAGTCACTGCCCGTTTCGAGAGTTTCTCAACTCGAATAACTAAAGCCAACGTGAACTTTTGCGGATCTCCAGGATCCGCT
>gb|CP001396.1|:c4046087-4045977 Escherichia coli BW2952, complete genome-!(significant)|RFAM_PROOFED
AGAAACGGAGCGGCACCTCTTTTAACCCTTGAAGTCACTGCCCGTTTCGAGAGTTTCTCAACTCGAATAACTAAAGCCAACGTGAACTTTTGCGGATCTCCAGGATCCGCT
>gb|CP002967.1|:c4419524-4419414 Escherichia coli W, complete genome-!(significant)
AGAAACGGAGCGGCACCTCTTTTAACCCTTGAAGTCACTGCCCGTTTCGAGAGTTTCTCAACTCGAATAACTAAAGCCAACGTGAACTTTTGCGGATCTCCAGGATCCGCT
>gb|CP007727.1|:c112374-112278 Klebsiella pneumoniae subsp. pneumoniae KPNIH10, complete genome-!(significant)
AAAGACGGTCTACCTGTGAAAATCACTGACCCGTCACACTGTTTCTCTACCCGAACAACTAAAGCCAACGTGAACTTTTGCGGACCTTGCGTCCGCT
>gb|CP007316.1|:c4215290-4215178 Salmonella enterica subsp. enterica serovar Enteritidis str. SA20094642 genome-!(significant)
CAGAACGGAGCGGTTTCTCGTTTAACCCTTGAAGACACCGCCCGTTCAGAGGGTATCTCTCGAACCCGAAATAACTAAAGCCAACGTGAACTTTTGCGGACCTCTGGTCCGCT
>gb|CP007293.1|:c4215248-4215136 Salmonella enterica subsp. enterica serovar Enteritidis str. SA20083456 genome-!(significant)
CAGAACGGAGCGGTTTCTCGTTTAACCCTTGAAGACACCGCCCGTTCAGAGGGTATCTCTCGAACCCGAAATAACTAAAGCCAACGTGAACTTTTGCGGACCTCTGGTCCGCT
>gb|CP007249.2|:c4241734-4241622 Salmonella enterica subsp. enterica serovar Enteritidis str. EC20090641, complete genome-!(significant)
CAGAACGGAGCGGTTTCTCGTTTAACCCTTGAAGACACCGCCCGTTCAGAGGGTATCTCTCGAACCCGAAATAACTAAAGCCAACGTGAACTTTTGCGGACCTCTGGTCCGCT
>gb|CP007325.1|:c4215304-4215192 Salmonella enterica subsp. enterica serovar Enteritidis str. EC20111515 genome-!(significant)
CAGAACGGAGCGGTTTCTCGTTTAACCCTTGAAGACACCGCCCGTTCAGAGGGTATCTCTCGAACCCGAAATAACTAAAGCCAACGTGAACTTTTGCGGACCTCTGGTCCGCT
>gb|CP007215.2|:2976093-2976199 Enterobacter sacchari SP1, complete genome-!(significant)
AGAAACGAAGCGGCACCTCAGCTTGACCCGTGATGAGGCAACTACCCTCTGTTTCTCTCTGAACAACTAAAGCCAACGTGAACGTTTTGCGGACCTGAGAGTCCGCT
>gb|CP007799.1|:c4595916-4595806 Escherichia coli Nissle 1917, complete genome-!(significant)
AGAAACGGAGCGGCACCTCTTTTAACCCTTGAAGTCACTGCCCGTTTCGAGAGTTTCTCAACTCGAATAACTAAAGCCAACGTGAACTTTTGCGGATCTCCAGGATCCGCT
>gb|CP009087.1|:c4208017-4207905 Salmonella enterica subsp. enterica serovar Enteritidis strain OLF-SE5-1104-2, complete genome-!(significant)
CAGAACGGAGCGGTTTCTCGTTTAACCCTTGAAGACACCGCCCGTTCAGAGGGTATCTCTCGAACCCGAAATAACTAAAGCCAACGTGAACTTTTGCGGACCTCTGGTCCGCT
>gb|CP007315.1|:c4215297-4215185 Salmonella enterica subsp. enterica serovar Enteritidis str. SA20094521 genome-!(significant)
CAGAACGGAGCGGTTTCTCGTTTAACCCTTGAAGACACCGCCCGTTCAGAGGGTATCTCTCGAACCCGAAATAACTAAAGCCAACGTGAACTTTTGCGGACCTCTGGTCCGCT
>gb|CP007372.1|:c4215296-4215184 Salmonella enterica subsp. enterica serovar Enteritidis str. SA20121703 genome-!(significant)
CAGAACGGAGCGGTTTCTCGTTTAACCCTTGAAGACACCGCCCGTTCAGAGGGTATCTCTCGAACCCGAAATAACTAAAGCCAACGTGAACTTTTGCGGACCTCTGGTCCGCT
>gb|CP003026.1|:4633867-4633981 Enterobacter asburiae LF7a, complete genome-!(significant)|RFAM_PROOFED
ATAGACAGGGCGGCACGTGTTTGACCCTTGACGTCCCCGCCACCGTCTGACGAGTTTCTCTCAAAACTCGAACAACTAAAGCCAACGTGAACTTTTGCGGACCCCGTGGTCCGCA
>gb|CP003938.1|:4607669-4607783 Enterobacteriaceae bacterium strain FGI 57, complete genome-!(significant)
AGAAACGGAGCGGTACCTCCTTAACCCTTGAAGTCACCGTGATGTTTCGCAGAGTTTCTCTCAAACTCGAAATAACTAAAGCCAACGTGAACTTTTGCGGACCCTCAGGTCCGCA
>gb|LM996563.1|:c121370-121260 Escherichia coli genome assembly FHI21, scaffold scaffold-19_contig-11.0_1_134515_[organismEscherichia-!(significant)
AGAAACGGAGCGGCACCTCTTTTAACCCTTGAAGTCACTGCCCGTTTCGAGAGTTTCTCAACTCGAATAACTAAAGCCAACGTGAACTTTTGCGGATCTCCAGGATCCGCT
>gb|CP007405.1|:c4215298-4215186 Salmonella enterica subsp. enterica serovar Enteritidis str. EC20120775 genome-!(significant)
CAGAACGGAGCGGTTTCTCGTTTAACCCTTGAAGACACCGCCCGTTCAGAGGGTATCTCTCGAACCCGAAATAACTAAAGCCAACGTGAACTTTTGCGGACCTCTGGTCCGCT
>gb|FO834906.1|:4906427-4906523 Klebsiella pneumoniae str. Kp52.145, chromosome, complete genome-!(significant)
AAAGACGGTCTACCTGTGAAAATCACTGACCCGTCACACTGTTTCTCTACCCGAACAACTAAAGCCAACGTGAACTTTTGCGGACCTTGCGTCCGCT
>gb|CP011047.1|:803372-803486 Cronobacter sakazakii strain ATCC 29544, complete genome-!(significant)
AGCCGCGGAGAACATCACTCCTTACCCTCACTGAGTGATAACCCGCACACAGAGTCTCTCTGTTAGCCGTATAACTAAAGCCAACGTGAACTACTTAGCGGACAGTAAGTCCGCT
>gb|LM995547.1|:53599-53709 Escherichia coli genome assembly FHI12, scaffold scaffold-24_contig-3.0_1_474406_[organismEscherichia-!(significant)
AGAAACGGAGCGGCACCTCTTTTAACCCTTGAAGTCACTGCCCGTTTCGAGAGTTTCTCAACTCGAATAACTAAAGCCAACGTGAACTTTTGCGGATCTCCAGGATCCGCT
>gb|CP000034.1|:c3532406-3532296 Shigella dysenteriae Sd197, complete genome-!(significant)|RFAM_PROOFED
AGAAACGGAGCGGCACCTCTTTTAACCCTTGAAGTCACTGCCCGTTTCGAGAGTTTCTCAACTCGAATAACTAAAGCCAACGTGAACTTTTGCGGATCTCCAGGATCCGCT
>gb|CP007530.1|:c3902794-3902682 Salmonella enterica subsp. enterica serovar Montevideo str. 507440-20, complete genome-!(significant)
CAGAACGGAGCGGTTTCTCGTTTAACCCTTGAAGACACCACCCGTTCAGAGGGTATCTCTCGAACCCGAAATAACTAAAGCCAACGTGAACTTTTGCGGACCTCTGGTCCGCT
>gb|LM651928.1|:c4094974-4094864 Shigella flexneri genome assembly NCTC1, chromosome  1-!(significant)
AGAAACGGAGCGGCACCTCTTTTAACCCTTGAAGTCACTGCCCGTTTCGAGAGTTTCTCAACTCGAATAACTAAAGCCAACGTGAACTTTTGCGGATCTCCAGGATCCGCT
>gb|CP001918.1|:5162461-5162573 Enterobacter cloacae subsp. cloacae ATCC 13047, complete genome-!(significant)
ATAGACGAGGCGGCACGTGTTTGACCCTTGACGTCCCCGCACCGTCAGCGAGTTTCTCTCAAAACTCGAACAACTAAAGCCAACGTGAACTTTTGCGGACCCCGTGGTCCGCT
>gb|CP009768.1|:4384806-4384918 Salmonella enterica subsp. enterica serovar Enteritidis strain FORC_007, complete genome-!(significant)
CAGAACGGAGCGGTTTCTCGTTTAACCCTTGAAGACACCGCCCGTTCAGAGGGTATCTCTCGAACCCGAAATAACTAAAGCCAACGTGAACTTTTGCGGACCTCTGGTCCGCT
>gb|CP007327.1|:c4215302-4215190 Salmonella enterica subsp. enterica serovar Enteritidis str. EC20111561 genome-!(significant)
CAGAACGGAGCGGTTTCTCGTTTAACCCTTGAAGACACCGCCCGTTCAGAGGGTATCTCTCGAACCCGAAATAACTAAAGCCAACGTGAACTTTTGCGGACCTCTGGTCCGCT
>gb|CP011421.1|:c4476648-4476552 Klebsiella pneumoniae strain yzusk-4 genome-!(significant)
AAAGACGGTCTACCTGTGAAAATCACTGACCCGTCACACTGTTTCTCTACCCGAACAACTAAAGCCAACGTGAACTTTTGCGGACCTTGCGTCCGCT
>gb|CP007285.1|:c4215283-4215171 Salmonella enterica subsp. enterica serovar Enteritidis str. SA19980677 genome-!(significant)
CAGAACGGAGCGGTTTCTCGTTTAACCCTTGAAGACACCGCCCGTTCAGAGGGTATCTCTCGAACCCGAAATAACTAAAGCCAACGTGAACTTTTGCGGACCTCTGGTCCGCT
>gb|CP012165.1|:4770995-4771107 Enterobacter cloacae strain 34978, complete genome-!(significant)
ATAGACGAGGCGGTACGTGTTTGACCCTTGACGTCCCCGCACCGTCAGCGAGTTTCTCTCAAAACTCGAAAAACTAAAGCCAACGTGAACTTTTGCGGACCCCGTGGTCCGCT
>gb|CP007557.1|:c1522624-1522513 Citrobacter freundii CFNIH1, complete genome-!(significant)
AGAAACGGAACGGTACCCCTTTAACCCTTGAAGCTACTGTCCGTTTAGAGAGTTTCTCTCATACTCGAAATAACTAAAGCCAACGTGAACTTTTGCGGACCTTGCGTCCGCA
>gb|CP007379.1|:c4215289-4215177 Salmonella enterica subsp. enterica serovar Enteritidis str. EC20120969 genome-!(significant)
CAGAACGGAGCGGTTTCTCGTTTAACCCTTGAAGACACCGCCCGTTCAGAGGGTATCTCTCGAACCCGAAATAACTAAAGCCAACGTGAACTTTTGCGGACCTCTGGTCCGCT
>gb|CP008831.1|:c112374-112278 Klebsiella pneumoniae subsp. pneumoniae KPR0928, complete sequence-!(significant)
AAAGACGGTCTACCTGTGAAAATCACTGACCCGTCACACTGTTTCTCTACCCGAACAACTAAAGCCAACGTGAACTTTTGCGGACCTTGCGTCCGCT
>gb|CP007136.1|:c4958800-4958690 Escherichia coli O145H28 str. RM12581, complete genome-!(significant)
AGAAACGGAGCGGCACCTCTTTTAACCCTTGAAGTCACTGCCCGTTTTGAGAGTTTCTCAACTCGAATAACTAAAGCCAACGTGAACTTTTGCGGATCTCCAGGATCCGCT
>gb|CP007419.1|:c4215381-4215269 Salmonella enterica subsp. enterica serovar Enteritidis str. EC20130346 genome-!(significant)
CAGAACGGAGCGGTTTCTCGTTTAACCCTTGAAGACACCGCCCGTTCAGAGGGTATCTCTCGAACCCGAAATAACTAAAGCCAACGTGAACTTTTGCGGACCTCTGGTCCGCT
>gb|CP007306.1|:c4215301-4215189 Salmonella enterica subsp. enterica serovar Enteritidis str. SA20093784 genome-!(significant)
CAGAACGGAGCGGTTTCTCGTTTAACCCTTGAAGACACCGCCCGTTCAGAGGGTATCTCTCGAACCCGAAATAACTAAAGCCAACGTGAACTTTTGCGGACCTCTGGTCCGCT
>gb|CP009685.1|:4178598-4178708 Escherichia coli str. K-12 substr. MG1655, complete genome-!(significant)
AGAAACGGAGCGGCACCTCTTTTAACCCTTGAAGTCACTGCCCGTTTCGAGAGTTTCTCAACTCGAATAACTAAAGCCAACGTGAACTTTTGCGGATCTCCAGGATCCGCT
>gb|CP007335.1|:c4215280-4215168 Salmonella enterica subsp. enterica serovar Enteritidis str. EC20120580 genome-!(significant)
CAGAACGGAGCGGTTTCTCGTTTAACCCTTGAAGACACCGCCCGTTCAGAGGGTATCTCTCGAACCCGAAATAACTAAAGCCAACGTGAACTTTTGCGGACCTCTGGTCCGCT
>gb|CP003297.1|:4963669-4963779 Escherichia coli O104H4 str. 2009EL-2050, complete genome-!(significant)
AGAAACGGAGCGGCACCTCTTTTAACCCTTGAAGTCACTGCCCGTTTCGAGAGTTTCTCAACTCGAATAACTAAAGCCAACGTGAACTTTTGCGGATCTCCAGGATCCGCT
>gb|CP007427.1|:c4215218-4215106 Salmonella enterica subsp. enterica serovar Enteritidis str. SA20100239 genome-!(significant)
CAGAACGGAGCGGTTTCTCGTTTAACCCTTGAAGACACCGCCCGTTCAGAGGGTATCTCTCGAACCCGAAATAACTAAAGCCAACGTGAACTTTTGCGGACCTCTGGTCCGCT
>gb|CP011320.1|:c4155636-4155526 Escherichia coli strain SQ37, complete genome-!(significant)
AGAAACGGAGCGGCACCTCTTTTAACCCTTGAAGTCACTGCCCGTTTCGAGAGTTTCTCAACTCGAATAACTAAAGCCAACGTGAACTTTTGCGGATCTCCAGGATCCGCT
>gb|CP011798.1|:309011-309123 Enterobacter cloacae strain UW5, complete genome-!(significant)
ATAGACGAGGCGGCACGTGTTTGACCCTTGACGTCCCCGCACCGTCAGCGAGTTTCTCTCAAAACTCGAACAACTAAAGCCAACGTGAACTTTTGCGGACCCCGTGGTCCGCA
>gb|CP009166.1|:c4439768-4439658 Escherichia coli 1303, complete genome-!(significant)
AGAAACGGAGCGGCACCTCTTTTAACCCTTGAAGTCACTGCCCGTTTCGAGAGTTTCTCAACTCGAATAACTAAAGCCAACGTGAACTTTTGCGGATCTCCAGGATCCGCT
>gb|AM933173.1|:3439352-3439464 Salmonella enterica subsp. enterica serovar Gallinarum str. 287/91 complete genome-!(significant)|RFAM_PROOFED
CAGAACGGAGCGGTTTCTCGTTTAACCCTTGAAGACACCGCCCGTTCAGAGGGTATCTCTCGAACCCGAAATAACTAAAGCCAACGTGAACTTTTGCGGACCTCTGGTCCGCT
>gb|CP007364.1|:c4215300-4215188 Salmonella enterica subsp. enterica serovar Enteritidis str. EC20120555 genome-!(significant)
CAGAACGGAGCGGTTTCTCGTTTAACCCTTGAAGACACCGCCCGTTCAGAGGGTATCTCTCGAACCCGAAATAACTAAAGCCAACGTGAACTTTTGCGGACCTCTGGTCCGCT
>gb|CP007804.2|:c4249863-4249751 Salmonella enterica subsp. enterica serovar Typhimurium strain VNP20009, complete genome-!(significant)
CAGAACGGAGCGGTTTCTCGTTTAACCCTTGAAGACACCGCCCGTTCAGAGGGTATCTCTCGAACCCGAAATAACTAAAGCCAACGTGAACTTTTGCGGACCTCTGGTCCGCT
>gb|CP011985.1|:5174164-5174260 Klebsiella pneumoniae UHKPC07, complete genome-!(significant)
AAAGACGGTCTACCTGTGAAAATCACTGACCCGTCACACTGTTTCTCTACCCGAACAACTAAAGCCAACGTGAACTTTTGCGGACCTTGCGTCCGCT
>gb|CP009104.1|:c281821-281711 Escherichia coli strain RM9387, complete genome-!(significant)
AGAAACGGAGCGGCACCTCTTTTAACCCTTGAAGTCACTGCCCGTTTCGAGAGTTTCTCAACTCGAATAACTAAAGCCAACGTGAACTTTTGCGGATCTCCAGGATCCGCT
>gb|CP010282.1|:4318576-4318688 Salmonella enterica subsp. enterica serovar Newport str. CVM 21538, complete genome-!(significant)
CAGAACGGAGCGGTTTCTCGTTTAACCCTTGAAGACACCGCCCGTTCAGAGGGTATCTCTCGAACCCGAAATAACTAAAGCCAACGTGAACTTTTGCGGACCTCTGGTCCGCT
>gb|LN649235.1|:c4231938-4231826 Salmonella enterica subsp. enterica serovar Infantis genome assembly SINFA, chromosome  1-!(significant)
CAGAACGGAGCGGTTTCTCGTTTAACCCTTGAAGACACCGCCCGTTTAGAGGGTATCTCTCGAACCCGAAATAACTAAAGCCAACGTGAACTTTTGCGGACCTCTGGTCCGCT
>gb|CP002212.1|:c4510003-4509893 Escherichia coli str. 'clone D i14', complete genome-!(significant)|RFAM_PROOFED
AGAAACGGAGCGGCACCTCTTTTAACCCTTGAAGTCACTGCCCGTTTCGAGAGTTTCTCAACTCGAATAACTAAAGCCAACGTGAACTTTTGCGGATCTCCAGGATCCGCT
>gb|LM995595.1|:8960-9070 Escherichia coli genome assembly FHI15, scaffold scaffold-31_contig-10.0_1_132988_[organismEscherichia-!(significant)
AGAAACGGAGCGGCACCTCTTTTAACCCTTGAAGTCACTGCCCGTTTCGAGAGTTTCTCAACTCGAATAACTAAAGCCAACGTGAACTTTTGCGGATCTCCAGGATCCGCT
>gb|AE014613.1|:3593875-3593987 Salmonella enterica subsp. enterica serovar Typhi Ty2, complete genome-!(significant)|RFAM_PROOFED
CAGAACGGAGCGGTTTCTCGTTTAACCCTTGAAGACACCGCCCGTTCAGAGGGTATCTCTCGAACCCGAAATAACTAAAGCCAACGTGAACTTTTGCGGACCTCTGGTCCGCT
>gb|U00096.3|:c4158395-4158285 Escherichia coli str. K-12 substr. MG1655, complete genome-!(significant)
AGAAACGGAGCGGCACCTCTTTTAACCCTTGAAGTCACTGCCCGTTTCGAGAGTTTCTCAACTCGAATAACTAAAGCCAACGTGAACTTTTGCGGATCTCCAGGATCCGCT
>gb|CP007523.1|:c259191-259079 Salmonella enterica subsp. enterica serovar Typhimurium str. CDC 2011K-0870, complete genome-!(significant)
CAGAACGGAGCGGTTTCTCGTTTAACCCTTGAAGACACCGCCCGTTCAGAGGGTATCTCTCGAACCCGAAATAACTAAAGCCAACGTGAACTTTTGCGGACCTCTGGTCCGCT
>gb|CP007397.1|:c4215284-4215172 Salmonella enterica subsp. enterica serovar Enteritidis str. EC20121751 genome-!(significant)
CAGAACGGAGCGGTTTCTCGTTTAACCCTTGAAGACACCGCCCGTTCAGAGGGTATCTCTCGAACCCGAAATAACTAAAGCCAACGTGAACTTTTGCGGACCTCTGGTCCGCT
>gb|CP001925.1|:c4891771-4891661 Escherichia coli Xuzhou21, complete genome-!(significant)
AGAAACGGAGCGGCACCTCTTTTAACCCTTGAAGTCACTGCCCGTTTCGAGAGTTTCTCAACTCGAATAACTAAAGCCAACGTGAACTTTTGCGGATCTCCAGGATCCGCT
>gb|CP008788.1|:c155909-155813 Klebsiella oxytoca KONIH1, complete genome-!(significant)
AAATGAGGAAAACTTCAGAAAATCATTGAGCTTCCTCATCACCTCTCTACCCGGATAACTAAAGCCAACGTGAACTTTTGCGGACCTTGTGTCCGCT
>gb|CP009114.1|:c3621052-3620956 Klebsiella pneumoniae strain blaNDM-1, complete genome-!(significant)
AAAGACGGTCTACCTGTGAAAATCACTGACCCGTCACACTGTTTCTCTACCCGAACAACTAAAGCCAACGTGAACTTTTGCGGACCTTGCGTCCGCT
>gb|CP007380.1|:c4215294-4215182 Salmonella enterica subsp. enterica serovar Enteritidis str. EC20120970 genome-!(significant)
CAGAACGGAGCGGTTTCTCGTTTAACCCTTGAAGACACCGCCCGTTCAGAGGGTATCTCTCGAACCCGAAATAACTAAAGCCAACGTGAACTTTTGCGGACCTCTGGTCCGCT
>gb|CP007434.1|:c4215284-4215172 Salmonella enterica subsp. enterica serovar Enteritidis str. EC20120200 genome-!(significant)
CAGAACGGAGCGGTTTCTCGTTTAACCCTTGAAGACACCGCCCGTTCAGAGGGTATCTCTCGAACCCGAAATAACTAAAGCCAACGTGAACTTTTGCGGACCTCTGGTCCGCT
>gb|CP007270.1|:1171087-1171199 Salmonella enterica subsp. enterica serovar Enteritidis str. EC20121176, complete genome-!(significant)
CAGAACGGAGCGGTTTCTCGTTTAACCCTTGAAGACACCGCCCGTTCAGAGGGTATCTCTCGAACCCGAAATAACTAAAGCCAACGTGAACTTTTGCGGACCTCTGGTCCGCT
>gb|LM996637.1|:c36242-36132 Escherichia coli genome assembly FHI75, scaffold scaffold-16_contig-10.1_95289_141355_[organismEscherichia-!(significant)
AGAAACGGAGCGGCACCTCTTTTAACCCTTGAAGTCACTGCCCGTTTCGAGAGTTTCTCAACTCGAATAACTAAAGCCAACGTGAACTTTTGCGGATCTCCAGGATCCGCT
>gb|CP006631.1|:4629984-4630096 Salmonella enterica subsp. enterica serovar Newport str. USMARC-S3124.1, complete genome-!(significant)
CAGAACGGAGCGGTTTCTCGTTTAACCCTTGAAGACACCGCCCGTTCAGAGGGTATCTCTCGAACCCGAAATAACTAAAGCCAACGTGAACTTTTGCGGACCTCTGGTCCGCT
>gb|CP007310.1|:c4215307-4215195 Salmonella enterica subsp. enterica serovar Enteritidis str. SA20094079 genome-!(significant)
CAGAACGGAGCGGTTTCTCGTTTAACCCTTGAAGACACCGCCCGTTCAGAGGGTATCTCTCGAACCCGAAATAACTAAAGCCAACGTGAACTTTTGCGGACCTCTGGTCCGCT
>gb|CP007365.1|:c4215235-4215123 Salmonella enterica subsp. enterica serovar Enteritidis str. EC20120994 genome-!(significant)
CAGAACGGAGCGGTTTCTCGTTTAACCCTTGAAGACACCGCCCGTTCAGAGGGTATCTCTCGAACCCGAAATAACTAAAGCCAACGTGAACTTTTGCGGACCTCTGGTCCGCT
>gb|CP007334.1|:c621820-621708 Salmonella enterica subsp. enterica serovar Enteritidis str. SA20092320 genome-!(significant)
CAGAACGGAGCGGTTTCTCGTTTAACCCTTGAAGACACCGCCCGTTCAGAGGGTATCTCTCGAACCCGAAATAACTAAAGCCAACGTGAACTTTTGCGGACCTCTGGTCCGCT
>gb|CP004056.1|:c4167084-4166974 Shigella flexneri 2003036, complete genome-!(significant)
AGAAACGGAGCGGCACCTCTTTTAACCCTTGAAGTCACTGCCCGTTTCGAGAGTTTCTCAACTCGAATAACTAAAGCCAACGTGAACTTTTGCGGATCTCCAGGATCCGCT
>gb|CU928160.2|:c4247626-4247516 Escherichia coli IAI1 chromosome, complete genome-!(significant)|RFAM_PROOFED
AGAAACGGAGCGGCACCTCTTTTAACCCTTGAAGTCACTGCCCGTTTCGAGAGTTTCTCAACTCGAATAACTAAAGCCAACGTGAACTTTTGCGGATCTCCAGGATCCGCT
>gb|CP004142.1|:3990621-3990717 Raoultella ornithinolytica B6, complete genome-!(significant)
AACGAGGCAAAAGTCAGAAAATCACGACATTGCCTCAGCATATTCCCTGACCAGATAACTAAAGCCAACGTGAACTTTTGCGGACCTTGTGTCCGCT
>gb|CP011650.1|:3844441-3844553 Enterobacter cloacae strain CAV1669, complete genome-!(significant)
ATAGACGAGGCGGCACGTGTTTGACCCTTGACGTCCCCGCACCGTCAGCGAGTTTCTCTCAAAACTCGAACAACTAAAGCCAACGTGAACTTTTGCGGACCCCGTGGTCCGCT
>gb|CP007424.1|:c4215288-4215176 Salmonella enterica subsp. enterica serovar Enteritidis str. EC20130348 genome-!(significant)
CAGAACGGAGCGGTTTCTCGTTTAACCCTTGAAGACACCGCCCGTTCAGAGGGTATCTCTCGAACCCGAAATAACTAAAGCCAACGTGAACTTTTGCGGACCTCTGGTCCGCT
>gb|CP007404.1|:c4215298-4215186 Salmonella enterica subsp. enterica serovar Enteritidis str. EC20120774 genome-!(significant)
CAGAACGGAGCGGTTTCTCGTTTAACCCTTGAAGACACCGCCCGTTCAGAGGGTATCTCTCGAACCCGAAATAACTAAAGCCAACGTGAACTTTTGCGGACCTCTGGTCCGCT
>gb|CP007592.1|:c4735739-4735629 Escherichia coli O157H16 strain Santai, complete genome-!(significant)
AGAAACGGAGCGGCACCTCTTTTAACCCTTGAAGTCACTGCCCGTTTCGAGAGTTTCTCAACTCGAATAACTAAAGCCAACGTGAACTTTTGCGGATCTCCAGGATCCGCT
>gb|LM995639.1|:10642-10752 Escherichia coli genome assembly FHI23, scaffold scaffold-20_contig-12.0_1_84530_[organismEscherichia-!(significant)
AGAAACGGAGCGGCACCTCTTTTAACCCTTGAAGTCACTGCCCGTTTCGAGAGTTTCTCAACTCGAATAACTAAAGCCAACGTGAACTTTTGCGGATCTCCAGGATCCGCT
>gb|CP007331.1|:c4217957-4217845 Salmonella enterica subsp. enterica serovar Enteritidis str. EC20120007 genome-!(significant)
CAGAACGGAGCGGTTTCTCGTTTAACCCTTGAAGACACCGCCCGTTCAGAGGGTATCTCTCGAACCCGAAATAACTAAAGCCAACGTGAACTTTTGCGGACCTCTGGTCCGCT
>gb|CP010284.1|:501522-501634 Salmonella enterica subsp. enterica serovar Newport str. CVM N1543, complete genome-!(significant)
CAGAACGGAGCGGTTTCTCGTTTAACCCTTGAAGACACCGCCCGTTCAGAGGGTATCTCTCGAACCCGAAATAACTAAAGCCAACGTGAACTTTTGCGGACCTCTGGTCCGCT
>gb|CP002614.1|:c4304177-4304065 Salmonella enterica subsp. enterica serovar Typhimurium str. UK-1, complete genome-!(significant)|RFAM_PROOFED
CAGAACGGAGCGGTTTCTCGTTTAACCCTTGAAGACACCGCCCGTTCAGAGGGTATCTCTCGAACCCGAAATAACTAAAGCCAACGTGAACTTTTGCGGACCTCTGGTCCGCT
>gb|CP001368.1|:c5024205-5024095 Escherichia coli O157H7 str. TW14359, complete genome-!(significant)|RFAM_PROOFED
AGAAACGGAGCGGCACCTCTTTTAACCCTTGAAGTCACTGCCCGTTTCGAGAGTTTCTCAACTCGAATAACTAAAGCCAACGTGAACTTTTGCGGATCTCCAGGATCCGCT
>gb|CP007037.1|:c4163327-4163217 Shigella flexneri G1663, complete genome-!(significant)
AGAAACGGAGCGGCACCTCTTTTAACCCTTGAAGTCACTGCCCGTTTCGAGAGTTTCTCAACTCGAATAACTAAAGCCAACGTGAACTTTTGCGGATCTCCAGGATCCGCT
>gb|CP004887.1|:529612-529708 Klebsiella oxytoca HKOPL1, complete genome-!(significant)
AAATGAGGAAAACTTCAGAAAATCATTGAGCTTCCTCATCACCTCTCTACCCGGATAACTAAAGCCAACGTGAACTTTTGCGGACCTTGTGTCCGCT
>gb|CP003386.1|:c4362976-4362864 Salmonella enterica subsp. enterica serovar Typhimurium str. 798, complete genome-!(significant)
CAGAACGGAGCGGTTTCTCGTTTAACCCTTGAAGACACCGCCCGTTCAGAGGGTATCTCTCGAACCCGAAATAACTAAAGCCAACGTGAACTTTTGCGGACCTCTGGTCCGCT
>gb|CP006731.1|:4162826-4162940 Cronobacter sakazakii CMCC 45402, complete genome-!(significant)
AGCCGCGGAGAACATCACTCGTTACCCTCACTGAGTGATAACCCGCACACAGAGTCTCTCTGTTAGCCGTATAACTAAAGCCAACGTGAACTATTTAGCGGACAGTAAGTCCGCT
>gb|CP007265.1|:2776989-2777099 Escherichia coli strain ST540, complete genome-!(significant)
AGAAACGGAGCGGCACCTCTTTTAACCCTTGAAGTCACTGCCCGTTTCGAGAGTTTCTCAACTCGAATAACTAAAGCCAACGTGAACTTTTGCGGATCTCCAGGATCCGCT
>gb|CP007408.1|:c4215298-4215186 Salmonella enterica subsp. enterica serovar Enteritidis str. EC20120918 genome-!(significant)
CAGAACGGAGCGGTTTCTCGTTTAACCCTTGAAGACACCGCCCGTTCAGAGGGTATCTCTCGAACCCGAAATAACTAAAGCCAACGTGAACTTTTGCGGACCTCTGGTCCGCT
>gb|CP011428.1|:c4370857-4370745 Salmonella enterica subsp. enterica strain YU39, complete genome-!(significant)
CAGAACGGAGCGGTTTCTCGTTTAACCCTTGAAGACACCGCCCGTTCAGAGGGTATCTCTCGAACCCGAAATAACTAAAGCCAACGTGAACTTTTGCGGACCTCTGGTCCGCT
>gb|CP007350.1|:c4215299-4215187 Salmonella enterica subsp. enterica serovar Enteritidis str. EC20120496 genome-!(significant)
CAGAACGGAGCGGTTTCTCGTTTAACCCTTGAAGACACCGCCCGTTCAGAGGGTATCTCTCGAACCCGAAATAACTAAAGCCAACGTGAACTTTTGCGGACCTCTGGTCCGCT
>gb|CP007349.1|:c4215299-4215187 Salmonella enterica subsp. enterica serovar Enteritidis str. EC20120469 genome-!(significant)
CAGAACGGAGCGGTTTCTCGTTTAACCCTTGAAGACACCGCCCGTTCAGAGGGTATCTCTCGAACCCGAAATAACTAAAGCCAACGTGAACTTTTGCGGACCTCTGGTCCGCT
>gb|CP009876.1|:c112550-112454 Klebsiella pneumoniae subsp. pneumoniae strain KPNIH31, complete genome-!(significant)
AAAGACGGTCTACCTGTGAAAATCACTGACCCGTCACACTGTTTCTCTACCCGAACAACTAAAGCCAACGTGAACTTTTGCGGACCTTGCGTCCGCT
>gb|CP010283.1|:4204850-4204962 Salmonella enterica subsp. enterica serovar Newport str. CVM 21550, complete genome-!(significant)
CAGAACGGAGCGGTTTCTCGTTTAACCCTTGAAGACACCGCCCGTTCAGAGGGTATCTCTCGAACCCGAAATAACTAAAGCCAACGTGAACTTTTGCGGACCTCTGGTCCGCT
>gb|CP002910.1|:c5109545-5109449 Klebsiella pneumoniae KCTC 2242, complete genome-!(significant)
AAAGACGGTCTACCTGTGAAAATCACTGACCCGTCACACTGTTTCTCTACCCGAACAACTAAAGCCAACGTGAACTTTTGCGGACCTTGCGTCCGCT
>gb|CP009850.1|:4646068-4646180 Enterobacter cloacae strain ECNIH4, complete genome-!(significant)
ATAGACGAGGCGGCACGTGTTTGACCCTTGACGTCCCCGCACCGTCATCGAGTTTCTCTCAAAACTCGAACAACTAAAGCCAACGTGAACTTTTGCGGACCCCGTGGTCCGCT
>gb|J04553.1|:c108-1 E.coli oxyR regulatory protein gene, complete cds-!(significant)|RFAM_PROOFED
AGAAACGGAGCGGCACCTCTTTTAACCCTTGAAGTCACTGCCCGTTTCGAGAGTTTCTCAACTCGAATAACTAAAGCCAACGTGAACTTTTGCGGATCTCCAGGATCC
>gb|CP001113.1|:c4334611-4334499 Salmonella enterica subsp. enterica serovar Newport str. SL254, complete genome-!(significant)|RFAM_PROOFED
CAGAACGGAGCGGTTTCTCGTTTAACCCTTGAAGACACCGCCCGTTCAGAGGGTATCTCTCGAACCCGAAATAACTAAAGCCAACGTGAACTTTTGCGGACCTCTGGTCCGCT
>gb|CP007337.1|:c4215297-4215185 Salmonella enterica subsp. enterica serovar Enteritidis str. EC20120590 genome-!(significant)
CAGAACGGAGCGGTTTCTCGTTTAACCCTTGAAGACACCGCCCGTTCAGAGGGTATCTCTCGAACCCGAAATAACTAAAGCCAACGTGAACTTTTGCGGACCTCTGGTCCGCT
>gb|CP001363.1|:c4356571-4356459 Salmonella enterica subsp. enterica serovar Typhimurium str. 14028S, complete genome-!(significant)|RFAM_PROOFED
CAGAACGGAGCGGTTTCTCGTTTAACCCTTGAAGACACCGCCCGTTCAGAGGGTATCTCTCGAACCCGAAATAACTAAAGCCAACGTGAACTTTTGCGGACCTCTGGTCCGCT
>gb|CP009863.1|:c107339-107243 Klebsiella pneumoniae subsp. pneumoniae strain KPNIH29, complete genome-!(significant)
AAAGACGGGCTACCTGTGAAAATCACTGACCCGTCACACTGTTTCTCTACCCGAACAACTAAAGCCAACGTGAACTTTTGCGGACCTTGCGTCCGCT
>gb|AP012306.1|:c3587608-3587498 Escherichia coli str. K-12 substr. MDS42 DNA, complete genome-!(significant)
AGAAACGGAGCGGCACCTCTTTTAACCCTTGAAGTCACTGCCCGTTTCGAGAGTTTCTCAACTCGAATAACTAAAGCCAACGTGAACTTTTGCGGATCTCCAGGATCCGCT
>gb|CP007254.1|:c4204874-4204762 Salmonella enterica subsp. enterica serovar Enteritidis str. EC20111095, complete genome >gi|674230814|gb|CP007269.2| Salmonella enterica subsp. enterica serovar Enteritidis str. EC20121175, complete genome-!(significant)
CAGAACGGAGCGGTTTCTCGTTTAACCCTTGAAGACACCGCCCGTTCAGAGGGTATCTCTCGAACCCGAAATAACTAAAGCCAACGTGAACTTTTGCGGACCTCTGGTCCGCT
>gb|CP006027.1|:c4958803-4958693 Escherichia coli O145H28 str. RM13514, complete genome-!(significant)
AGAAACGGAGCGGCACCTCTTTTAACCCTTGAAGTCACTGCCCGTTTTGAGAGTTTCTCAACTCGAATAACTAAAGCCAACGTGAACTTTTGCGGATCTCCAGGATCCGCT
>gb|CP011259.1|:c1295235-1295123 Salmonella enterica subsp. enterica serovar Agona str. 460004 2-1, complete genome-!(significant)
CAGAACGGAGCGGTTTCTCGTTTAACCCTTGAAGACACCGCCCGTTCAGAGGGTATCTCTCGAACCCGAAATAACTAAAGCCAACGTGAACTTTTGCGGACCTCTGGTCCGCT
>gb|CP007394.1|:c140975-140865 Escherichia coli strain ST2747, complete genome-!(significant)
AGAAACGGAGCGGCACCTCTTTTAACCCTTGAAGTCACTGCCCGTTTCGAGAGTTTCTCAACTCGAATAACTAAAGCCAACGTGAACTTTTGCGGATCTCCAGGATCCGCT
>gb|LM995683.1|:c127817-127707 Escherichia coli genome assembly FHI27, scaffold scaffold-17_contig-10.0_1_137614_[organismEscherichia-!(significant)
AGAAACGGAGCGGCACCTCTTTTAACCCTTGAAGTCACTGCCCGTTTCGAGAGTTTCTCAACTCGAATAACTAAAGCCAACGTGAACTTTTGCGGATCTCCAGGATCCGCT
>gb|AP006725.1|:c112269-112173 Klebsiella pneumoniae subsp. pneumoniae NTUH-K2044 DNA, complete genome-!(significant)
AAAGACGGTCTACCTGTGAAAATCACTGACCCGTCACACTGTTTCTCTACCCGAACAACTAAAGCCAACGTGAACTTTTGCGGACCTTGCGTCCGCT
>gb|CP007528.1|:54770-54882 Salmonella enterica subsp. enterica serovar Enteritidis str. CDC_2010K_0968, complete genome-!(significant)
CAGAACGGAGCGGTTTCTCGTTTAACCCTTGAAGACACCGCCCGTTCAGAGGGTATCTCTCGAACCCGAAATAACTAAAGCCAACGTGAACTTTTGCGGACCTCTGGTCCGCT
>gb|AM933172.1|:c4215281-4215169 Salmonella enterica subsp. enterica serovar Enteritidis str. P125109 complete genome-!(significant)|RFAM_PROOFED
CAGAACGGAGCGGTTTCTCGTTTAACCCTTGAAGACACCGCCCGTTCAGAGGGTATCTCTCGAACCCGAAATAACTAAAGCCAACGTGAACTTTTGCGGACCTCTGGTCCGCT
>gb|CP003785.1|:5239746-5239842 Klebsiella pneumoniae subsp. pneumoniae 1084, complete genome-!(significant)
AAAGACGGTCTACCTGTGAAAATCACTGACCCGTCACACTGTTTCTCTACCCGAACAACTAAAGCCAACGTGAACTTTTGCGGACCTTGCGTCCGCT
>gb|LN832404.1|:c4154868-4154758 Escherichia coli K-12 genome assembly EcoliK12AG100, chromosome  I-!(significant)
AGAAACGGAGCGGCACCTCTTTTAACCCTTGAAGTCACTGCCCGTTTCGAGAGTTTCTCAACTCGAATAACTAAAGCCAACGTGAACTTTTGCGGATCTCCAGGATCCGCT
>gb|LK999940.1|:9788-9898 Escherichia coli genome assembly FHI42, scaffold scaffold-20-!(significant)
AGAAACGGAGCGGCACCTCTTTTAACCCTTGAAGTCACTGCCCGTTTCGAGAGTTTCTCAACTCGAATAACTAAAGCCAACGTGAACTTTTGCGGATCTCCAGGATCCGCT
>gb|CP007262.1|:c4208330-4208218 Salmonella enterica subsp. enterica serovar Enteritidis str. EC20110356, complete genome-!(significant)
CAGAACGGAGCGGTTTCTCGTTTAACCCTTGAAGACACCGCCCGTTCAGAGGGTATCTCTCGAACCCGAAATAACTAAAGCCAACGTGAACTTTTGCGGACCTCTGGTCCGCT
>gb|LM996705.1|:469538-469648 Escherichia coli genome assembly FHI79, scaffold scaffold-28_contig-0.3_638237_1141688_[organismEscherichia-!(significant)
AGAAACGGAGCGGCACCTCTTTTAACCCTTGAAGTCACTGCCCGTTTCGAGAGTTTCTCAACTCGAATAACTAAAGCCAACGTGAACTTTTGCGGATCTCCAGGATCCGCT
>gb|CP007469.1|:2265945-2266057 Salmonella enterica subsp. enterica serovar Enteritidis str. SA20094301, complete genome-!(significant)
CAGAACGGAGCGGTTTCTCGTTTAACCCTTGAAGACACCGCCCGTTCAGAGGGTATCTCTCGAACCCGAAATAACTAAAGCCAACGTGAACTTTTGCGGACCTCTGGTCCGCT
>gb|CU928145.2|:c4548340-4548230 Escherichia coli 55989 chromosome, complete genome-!(significant)|RFAM_PROOFED
AGAAACGGAGCGGCACCTCTTTTAACCCTTGAAGTCACTGCCCGTTTCGAGAGTTTCTCAACTCGAATAACTAAAGCCAACGTGAACTTTTGCGGATCTCCAGGATCCGCT
>gb|CP008700.1|:c2340627-2340531 Klebsiella pneumoniae subsp. pneumoniae KP5-1, complete genome-!(significant)
AGAGACGGTATACCTGTGAAAATCATTGGCCCGTCACACTGTTTCTCTACCCGAACAACTAAAGCCAACGTGAACTTTTGCGGACCTTGTGTCCGCT
>gb|CP007347.1|:c4215297-4215185 Salmonella enterica subsp. enterica serovar Enteritidis str. EC20120240 genome-!(significant)
CAGAACGGAGCGGTTTCTCGTTTAACCCTTGAAGACACCGCCCGTTCAGAGGGTATCTCTCGAACCCGAAATAACTAAAGCCAACGTGAACTTTTGCGGACCTCTGGTCCGCT
>gb|CP010438.1|:c274664-274554 Escherichia coli K-12 strain ER3454, complete genome-!(significant)
AGAAACGGAGCGGCACCTCTTTTAACCCTTGAAGTCACTGCCCGTTTCGAGAGTTTCTCAACTCGAATAACTAAAGCCAACGTGAACTTTTGCGGATCTCCAGGATCCGCT
>gb|CP007411.1|:c4215301-4215189 Salmonella enterica subsp. enterica serovar Enteritidis str. EC20121990 genome-!(significant)
CAGAACGGAGCGGTTTCTCGTTTAACCCTTGAAGACACCGCCCGTTCAGAGGGTATCTCTCGAACCCGAAATAACTAAAGCCAACGTGAACTTTTGCGGACCTCTGGTCCGCT
>gb|CP010361.1|:5197632-5197728 Klebsiella pneumoniae strain 32192, complete genome-!(significant)
AAAGACGGTCTACCTGTGAAAATCACTGACCCGTCACACTGTTTCTCTACCCGAACAACTAAAGCCAACGTGAACTTTTGCGGACCTTGCGTCCGCT
>gb|CP003289.1|:4983534-4983644 Escherichia coli O104H4 str. 2011C-3493, complete genome-!(significant)
AGAAACGGAGCGGCACCTCTTTTAACCCTTGAAGTCACTGCCCGTTTCGAGAGTTTCTCAACTCGAATAACTAAAGCCAACGTGAACTTTTGCGGATCTCCAGGATCCGCT
>gb|CP007294.1|:c4215283-4215171 Salmonella enterica subsp. enterica serovar Enteritidis str. SA20083636 genome-!(significant)
CAGAACGGAGCGGTTTCTCGTTTAACCCTTGAAGACACCGCCCGTTCAGAGGGTATCTCTCGAACCCGAAATAACTAAAGCCAACGTGAACTTTTGCGGACCTCTGGTCCGCT
>gb|CP007301.1|:c4215296-4215184 Salmonella enterica subsp. enterica serovar Enteritidis str. SA20091739 genome-!(significant)
CAGAACGGAGCGGTTTCTCGTTTAACCCTTGAAGACACCGCCCGTTCAGAGGGTATCTCTCGAACCCGAAATAACTAAAGCCAACGTGAACTTTTGCGGACCTCTGGTCCGCT
>gb|AE005674.2|:c4178416-4178306 Shigella flexneri 2a str. 301, complete genome-!(significant)|RFAM_PROOFED
AGAAACGGAGCGGCACCTCTTTTAACCCTTGAAGTCACTGCCCGTTTCGAGAGTTTCTCAACTCGAATAACTAAAGCCAACGTGAACTTTTGCGGATCTCCAGGATCCGCT
>gb|CP007463.1|:c4155049-4154937 Salmonella enterica subsp. enterica serovar Enteritidis str. EC20120929, complete genome-!(significant)
CAGAACGGAGCGGTTTCTCGTTTAACCCTTGAAGACACCGCCCGTTCAGAGGGTATCTCTCGAACCCGAAATAACTAAAGCCAACGTGAACTTTTGCGGACCTCTGGTCCGCT
>gb|CP009102.1|:c4279565-4279453 Salmonella enterica subsp. enterica serovar Typhimurium strain ATCC 13311, complete genome-!(significant)
CAGAACGGAGCGGTTTCTCGTTTAACCCTTGAAGACACCGCCCGTTCAGAGGGTATCTCTCGAACCCGAAATAACTAAAGCCAACGTGAACTTTTGCGGACCTCTGGTCCGCT
>gb|CP007311.1|:c4215295-4215183 Salmonella enterica subsp. enterica serovar Enteritidis str. SA20094350 genome-!(significant)
CAGAACGGAGCGGTTTCTCGTTTAACCCTTGAAGACACCGCCCGTTCAGAGGGTATCTCTCGAACCCGAAATAACTAAAGCCAACGTGAACTTTTGCGGACCTCTGGTCCGCT
>gb|CP007416.1|:c4215377-4215265 Salmonella enterica subsp. enterica serovar Enteritidis str. EC20122045 genome-!(significant)
CAGAACGGAGCGGTTTCTCGTTTAACCCTTGAAGACACCGCCCGTTCAGAGGGTATCTCTCGAACCCGAAATAACTAAAGCCAACGTGAACTTTTGCGGACCTCTGGTCCGCT
>gb|CP010376.2|:4728093-4728205 Enterobacter cloacae strain 34977, complete genome-!(significant)
ATAGACGAGGCGGCACGTGTTTGACCCTTGACGTCCCCGCACCGTCAGCGAGTTTCTCTCAAAACTCGAAAAACTAAAGCCAACGTGAACTTTTGCGGACCCCGTGGTCCGCT
>gb|CP012344.1|:4499689-4499801 Salmonella enterica subsp. enterica serovar Choleraesuis str. ATCC 10708, complete genome-!(significant)
CAGAACGGAGCGGTTTCTCGTTTAACCCTTGAAGACACCGCCCGTTCAGAGGGTATCTCTCGAACCCGAAATAACTAAAGCCAACGTGAACTTTTGCGGACCTCTGGTCCGCT
>gb|CP007292.1|:c4215281-4215169 Salmonella enterica subsp. enterica serovar Enteritidis str. SA19994216 genome-!(significant)
CAGAACGGAGCGGTTTCTCGTTTAACCCTTGAAGACACCGCCCGTTCAGAGGGTATCTCTCGAACCCGAAATAACTAAAGCCAACGTGAACTTTTGCGGACCTCTGGTCCGCT
>gb|CP010443.1|:c274664-274554 Escherichia coli K-12 strain ER3446, complete genome-!(significant)
AGAAACGGAGCGGCACCTCTTTTAACCCTTGAAGTCACTGCCCGTTTCGAGAGTTTCTCAACTCGAATAACTAAAGCCAACGTGAACTTTTGCGGATCTCCAGGATCCGCT
>gb|CP003786.1|:3556098-3556210 Salmonella enterica subsp. enterica serovar Gallinarum/pullorum str. CDC1983-67, complete genome-!(significant)
CAGAACGGAGCGGTTTCTCGTTTAACCCTTGAAGACACCGCCCGTTCAGAGGGTATCTCTCGAACCCGAAATAACTAAAGCCAACGTGAACTTTTGCGGACCTCTGGTCCGCT
>gb|LK999974.1|:8449-8559 Escherichia coli genome assembly FHI59, scaffold scaffold-15-!(significant)
AGAAACGGAGCGGCACCTCTTTTAACCCTTGAAGTCACTGCCCGTTTCGAGAGTTTCTCAACTCGAATAACTAAAGCCAACGTGAACTTTTGCGGATCTCCAGGATCCGCT
>gb|LM996755.1|:8162-8272 Escherichia coli genome assembly FHI8, scaffold scaffold-32_contig-1.0_1_499604_[organismEscherichia-!(significant)
AGAAACGGAGCGGCACCTCTTTTAACCCTTGAAGTCACTGCCCGTTTCGAGAGTTTCTCAACTCGAATAACTAAAGCCAACGTGAACTTTTGCGGATCTCCAGGATCCGCT
>gb|CP007312.1|:c4215281-4215169 Salmonella enterica subsp. enterica serovar Enteritidis str. SA20094352 genome-!(significant)
CAGAACGGAGCGGTTTCTCGTTTAACCCTTGAAGACACCGCCCGTTCAGAGGGTATCTCTCGAACCCGAAATAACTAAAGCCAACGTGAACTTTTGCGGACCTCTGGTCCGCT
>gb|CP010441.1|:c274664-274554 Escherichia coli K-12 strain ER3445, complete genome-!(significant)
AGAAACGGAGCGGCACCTCTTTTAACCCTTGAAGTCACTGCCCGTTTCGAGAGTTTCTCAACTCGAATAACTAAAGCCAACGTGAACTTTTGCGGATCTCCAGGATCCGCT
>gb|CP007314.1|:c4215255-4215143 Salmonella enterica subsp. enterica serovar Enteritidis str. SA20094389 genome-!(significant)
CAGAACGGAGCGGTTTCTCGTTTAACCCTTGAAGACACCGCCCGTTCAGAGGGTATCTCTCGAACCCGAAATAACTAAAGCCAACGTGAACTTTTGCGGACCTCTGGTCCGCT
>gb|LN877770.1|:c4981377-4981267 Escherichia coli genome assembly ERS742059, chromosome  I-!(significant)
AGAAACGGAGCGGCACCTCTTTTAACCCTTGAAGTCACTGCCCGTTTCGAGAGTTTCTCAACTCGAATAACTAAAGCCAACGTGAACTTTTGCGGATCTCCAGGATCCGCT
>gb|CP007258.1|:c4203475-4203363 Salmonella enterica subsp. enterica serovar Enteritidis str. EC20110360, complete genome-!(significant)
CAGAACGGAGCGGTTTCTCGTTTAACCCTTGAAGACACCGCCCGTTCAGAGGGTATCTCTCGAACCCGAAATAACTAAAGCCAACGTGAACTTTTGCGGACCTCTGGTCCGCT
>gb|CP007250.1|:c4207002-4206890 Salmonella enterica subsp. enterica serovar Enteritidis str. EC20110355, complete genome-!(significant)
CAGAACGGAGCGGTTTCTCGTTTAACCCTTGAAGACACCGCCCGTTCAGAGGGTATCTCTCGAACCCGAAATAACTAAAGCCAACGTGAACTTTTGCGGACCTCTGGTCCGCT
>gb|CP002291.1|:c4468929-4468819 Escherichia coli P12b, complete genome-!(significant)
AGAAACGGAGCGGCACCTCTTTTAACCCTTGAAGTCACTGCCCGTTTCGAGAGTTTCTCAACTCGAATAACTAAAGCCAACGTGAACTTTTGCGGATCTCCAGGATCCGCT
>gb|CP000247.1|:c4367881-4367771 Escherichia coli 536, complete genome-!(significant)|RFAM_PROOFED
AGAAACGGAGCGGCACCTCTTTTAACCCTTGAAGTCACTGCCCGTTTCGAGAGTTTCTCAACTCGAATAACTAAAGCCAACGTGAACTTTTGCGGATCTCCAGGATCCGCT
>gb|AP014950.1|:5366496-5366592 Klebsiella pneumoniae DNA, complete genome, strain YH43-!(significant)
AGAGACGGTAAACCTGTGAAAATCATTGGCCCGTCACACTGTTTCTCTACCCGAACAACTAAAGCCAACGTGAACTTTTGCGGACCTTGTGTCCGCT
>gb|CP001509.3|:c4066696-4066586 Escherichia coli BL21(DE3), complete genome-!(significant)|RFAM_PROOFED
AGAAACGGAGCGGCACCTCTTTTAACCCTTGAAGTCACTGCCCGTTTCGAGAGTTTCTCAACTCGAATAACTAAAGCCAACGTGAACTTTTGCGGATCTCCAGGATCCGCT
>gb|CP001671.1|:c4557029-4556919 Escherichia coli ABU 83972, complete genome-!(significant)|RFAM_PROOFED
AGAAACGGAGCGGCACCTCTTTTAACCCTTGAAGTCACTGCCCGTTTCGAGAGTTTCTCAACTCGAATAACTAAAGCCAACGTGAACTTTTGCGGATCTCCAGGATCCGCT
>gb|AP009240.1|:c4427960-4427850 Escherichia coli SE11 DNA, complete genome-!(significant)|RFAM_PROOFED
AGAAACGGAGCGGCACCTCTTTTAACCCTTGAAGTCACTGCCCGTTTCGAGAGTTTCTCAACTCGAATAACTAAAGCCAACGTGAACTTTTGCGGATCTCCAGGATCCGCT
>gb|CP007348.1|:c4215271-4215159 Salmonella enterica subsp. enterica serovar Enteritidis str. EC20120356 genome-!(significant)
CAGAACGGAGCGGTTTCTCGTTTAACCCTTGAAGACACCGCCCGTTCAGAGGGTATCTCTCGAACCCGAAATAACTAAAGCCAACGTGAACTTTTGCGGACCTCTGGTCCGCT
>gb|CP007245.1|:c4237922-4237810 Salmonella enterica subsp. enterica serovar Enteritidis str. EC20120008, complete genome-!(significant)
CAGAACGGAGCGGTTTCTCGTTTAACCCTTGAAGACACCGCCCGTTCAGAGGGTATCTCTCGAACCCGAAATAACTAAAGCCAACGTGAACTTTTGCGGACCTCTGGTCCGCT
>gb|LM996779.1|:10658-10768 Escherichia coli genome assembly FHI82, scaffold scaffold-19_contig-10.0_1_196739_[organismEscherichia-!(significant)
AGAAACGGAGCGGCACCTCTTTTAACCCTTGAAGTCACTGCCCGTTTTGAGAGTTTCTCAACTCGAATAACTAAAGCCAACGTGAACTTTTGCGGATCTCCAGGATCCGCT
>gb|CP011018.1|:3078632-3078742 Escherichia coli strain CI5, complete genome-!(significant)
AGAAACGGAGCGGCACCTCTTTTAACCCTTGAAGTCACTGCCCGTTTCGAGAGTTTCTCAACTCGAATAACTAAAGCCAACGTGAACTTTTGCGGATCTCCAGGATCCGCT
>gb|CP009775.1|:c112374-112278 Klebsiella pneumoniae subsp. pneumoniae strain KPNIH32, complete genome-!(significant)
AAAGACGGTCTACCTGTGAAAATCACTGACCCGTCACACTGTTTCTCTACCCGAACAACTAAAGCCAACGTGAACTTTTGCGGACCTTGCGTCCGCT
>gb|CP011324.1|:c4133056-4132946 Escherichia coli strain SQ2203, complete genome-!(significant)
AGAAACGGAGCGGCACCTCTTTTAACCCTTGAAGTCACTGCCCGTTTCGAGAGTTTCTCAACTCGAATAACTAAAGCCAACGTGAACTTTTGCGGATCTCCAGGATCCGCT
>gb|FN649414.1|:c4580902-4580792 Escherichia coli ETEC H10407, complete genome-!(significant)|RFAM_PROOFED
AGAAACGGAGCGGCACCTCTTTTAACCCTTGAAGTCACTGCCCGTTTCGAGAGTTTCTCAACTCGAATAACTAAAGCCAACGTGAACTTTTGCGGATCTCCAGGATCCGCT
>gb|CP007319.1|:c4215196-4215084 Salmonella enterica subsp. enterica serovar Enteritidis str. SA20095440 genome-!(significant)
CAGAACGGAGCGGTTTCTCGTTTAACCCTTGAAGACACCGCCCGTTCAGAGGGTATCTCTCGAACCCGAAATAACTAAAGCCAACGTGAACTTTTGCGGACCTCTGGTCCGCT
>gb|CP007540.1|:4241527-4241639 Salmonella enterica subsp. enterica serovar Montevideo str. USDA-ARS-USMARC-1921, complete genome-!(significant)
CAGAACGGAGCGGTTTCTCGTTTAACCCTTGAAGACACCACCCGTTCAGAGGGTATCTCTCGAACCCGAAATAACTAAAGCCAACGTGAACTTTTGCGGACCTCTGGTCCGCT
>gb|CP007398.1|:c4215300-4215188 Salmonella enterica subsp. enterica serovar Enteritidis str. EC20121753 genome-!(significant)
CAGAACGGAGCGGTTTCTCGTTTAACCCTTGAAGACACCGCCCGTTCAGAGGGTATCTCTCGAACCCGAAATAACTAAAGCCAACGTGAACTTTTGCGGACCTCTGGTCCGCT
>gb|CP005390.2|:c4772344-4772232 Salmonella enterica subsp. enterica serovar Heidelberg str. CFSAN002069, complete genome-!(significant)
CAGAACGGAGCGGTTTCTCGTTTAACCCTTGAAGACACCACCCGTTCAGAGGGTATCTCTCGAACCCGAAATAACTAAAGCCAACGTGAACTTTTGCGGACCTCTGGTCCGCT
>gb|CP006656.1|:5161682-5161778 Klebsiella pneumoniae JM45, complete genome-!(significant)
AAAGACGGTCTACCTGTGAAAATCACTGACCCGTCACACTGTTTCTCTACCCGAACAACTAAAGCCAACGTGAACTTTTGCGGACCTTGCGTCCGCT
>gb|AM946981.2|:c4066690-4066580 Escherichia coli BL21(DE3), complete genome-!(significant)|RFAM_PROOFED
AGAAACGGAGCGGCACCTCTTTTAACCCTTGAAGTCACTGCCCGTTTCGAGAGTTTCTCAACTCGAATAACTAAAGCCAACGTGAACTTTTGCGGATCTCCAGGATCCGCT
>gb|CP007175.1|:c4236406-4236294 Salmonella enterica subsp. enterica serovar Enteritidis str. EC20110354, complete genome-!(significant)
CAGAACGGAGCGGTTTCTCGTTTAACCCTTGAAGACACCGCCCGTTCAGAGGGTATCTCTCGAACCCGAAATAACTAAAGCCAACGTGAACTTTTGCGGACCTCTGGTCCGCT
>gb|CP007272.1|:2341447-2341559 Salmonella enterica subsp. enterica serovar Enteritidis str. EC20121179, complete genome-!(significant)
CAGAACGGAGCGGTTTCTCGTTTAACCCTTGAAGACACCGCCCGTTCAGAGGGTATCTCTCGAACCCGAAATAACTAAAGCCAACGTGAACTTTTGCGGACCTCTGGTCCGCT
>gb|LM995778.1|:c127492-127382 Escherichia coli genome assembly FHI28, scaffold scaffold-13_contig-8.0_1_139044_[organismEscherichia-!(significant)
AGGAACGGAGCGGCACCTCTTTTAACCCTTGAAGTCACTGCCCGTTTCGAGAGTTTCTCAACTCGAATAACTAAAGCCAACGTGAACTTTTGCGGATCTCCAGGATCCGCT
>gb|CP006923.1|:5116575-5116671 Klebsiella pneumoniae 30660/NJST258_1, complete genome-!(significant)
AAAGACGGTCTACCTGTGAAAATCACTGACCCGTCACACTGTTTCTCTACCCGAACAACTAAAGCCAACGTGAACTTTTGCGGACCTTGCGTCCGCT
>gb|AP014951.1|:c115633-115538 Klebsiella oxytoca DNA, complete genome, strain JKo3-!(significant)
AATGAGGAAAACTGCAGAAAATCATCGCGCTTCCTCAACAGTTTTCTACCCGGATAACTAAAGCCAACGTGAACTTTTGCGGACCTTGTGTCCGCT
>gb|CP011790.1|:c4208104-4207992 Salmonella enterica subsp. enterica serovar Enteritidis strain SEE1, complete genome-!(significant)
CAGAACGGAGCGGTTTCTCGTTTAACCCTTGAAGACACCGCCCGTTCAGAGGGTATCTCTCGAACCCGAAATAACTAAAGCCAACGTGAACTTTTGCGGACCTCTGGTCCGCT
>gb|CP011636.1|:240047-240143 Klebsiella oxytoca strain CAV1374, complete genome-!(significant)
AAATGAGGAAAAGTTCAGAAAATCATTGAGCTTCCTCATCACCTCTCTACCCGGATAACTAAAGCCAACGTGAACTTTTGCGGACCTTGTGTCCGCT
>gb|CP007329.2|:c4208828-4208716 Salmonella enterica subsp. enterica serovar Enteritidis str. EC20120002 genome-!(significant)
CAGAACGGAGCGGTTTCTCGTTTAACCCTTGAAGACACCGCCCGTTCAGAGGGTATCTCTCGAACCCGAAATAACTAAAGCCAACGTGAACTTTTGCGGACCTCTGGTCCGCT
>gb|CP007381.1|:c4215301-4215189 Salmonella enterica subsp. enterica serovar Enteritidis str. EC20121812 genome-!(significant)
CAGAACGGAGCGGTTTCTCGTTTAACCCTTGAAGACACCGCCCGTTCAGAGGGTATCTCTCGAACCCGAAATAACTAAAGCCAACGTGAACTTTTGCGGACCTCTGGTCCGCT
>gb|CP007359.1|:c4200081-4199969 Salmonella enterica subsp. enterica serovar Enteritidis str. EC20100134, complete genome-!(significant)
CAGAACGGAGCGGTTTCTCGTTTAACCCTTGAAGACACCGCCCGTTCAGAGGGTATCTCTCGAACCCGAAATAACTAAAGCCAACGTGAACTTTTGCGGACCTCTGGTCCGCT
>gb|CP006693.1|:3436597-3436709 Salmonella enterica subsp. arizonae serovar 62z36- str. RKS2983, complete genome-!(significant)
AGAAACGGAGCGGTTTCTCGTTTAACCCTTGAAGACACCGCCCGTTCAGAGGGCATCTCTCGAACCCGAAATAACTAAAGCCAACGTGAACTTTTGCGGACCTCTGGTCCGCT
>gb|CP007483.1|:4485263-4485375 Salmonella enterica subsp. enterica serovar Anatum str. USDA-ARS-USMARC-1175, complete genome-!(significant)
CAGAACGGAGCGGTTTCTCGTTTAACCCTTGAAGACACCGCCCGTTTAGAGGGTATCTCTCGAACCCGAAATAACTAAAGCCAACGTGAACTTTTGCGGACCTCTGGTCCGCT
>gb|CP000468.1|:c4477489-4477379 Escherichia coli APEC O1, complete genome-!(significant)|RFAM_PROOFED
AGAAACGGAGCGGCACCTCTTTTAACCCTTGAAGTCACTGCCCGTTTCGAGAGTTTCTCAACTCGAATAACTAAAGCCAACGTGAACTTTTGCGGATCTCCAGGATCCGCT
>gb|LM995515.1|:c1306918-1306808 Escherichia coli genome assembly FHI102, scaffold scaffold-29_contig-0.0_1_1315130_[organismEscherichia-!(significant)
AGAAACGGAGCGGCACCTCTTTTAACCCTTGAAGTCACTGCCCGTTTCGAGAGTTTCTCAACTCGAATAACTAAAGCCAACGTGAACTTTTGCGGATCTCCAGGATCCGCT
>gb|CP009085.2|:c4208645-4208533 Salmonella enterica subsp. enterica serovar Enteritidis strain OLF-SE3-98983-4, complete genome-!(significant)
CAGAACGGAGCGGTTTCTCGTTTAACCCTTGAAGACACCGCCCGTTCAGAGGGTATCTCTCGAACCCGAAATAACTAAAGCCAACGTGAACTTTTGCGGACCTCTGGTCCGCT
>gb|LM996825.1|:51654-51764 Escherichia coli genome assembly FHI71, scaffold scaffold-19_contig-7.0_1_88090_[organismEscherichia-!(significant)
AGAAACGGAGCGGCACCTCTTTTAACCCTTGAAGTCACTGCCCGTTTCGAGAGTTTCTCAACTCGAATAACTAAAGCCAACGTGAACTTTTGCGGATCTCCAGGATCCGCT
>gb|LM995822.1|:9818-9928 Escherichia coli genome assembly FHI20, scaffold scaffold-18_contig-7.0_1_291632_[organismEscherichia-!(significant)
AGAAACGGAGCGGCACCTCTTTTAACCCTTGAAGTCACTGCCCGTTTCGAGAGTTTCTCAACTCGAATAACTAAAGCCAACGTGAACTTTTGCGGATCTCCAGGATCCGCT
>gb|CP010444.1|:c276660-276550 Escherichia coli K-12 strain ER3475, complete genome-!(significant)
AGAAACGGAGCGGCACCTCTTTTAACCCTTGAAGTCACTGCCCGTTTCGAGAGTTTCTCAACTCGAATAACTAAAGCCAACGTGAACTTTTGCGGATCTCCAGGATCCGCT
>gb|AP012030.1|:c4137500-4137390 Escherichia coli DH1 (ME8569) DNA, complete genome-!(significant)|RFAM_PROOFED
AGAAACGGAGCGGCACCTCTTTTAACCCTTGAAGTCACTGCCCGTTTCGAGAGTTTCTCAACTCGAATAACTAAAGCCAACGTGAACTTTTGCGGATCTCCAGGATCCGCT
>gb|CP007283.1|:c4215282-4215170 Salmonella enterica subsp. enterica serovar Enteritidis str. SA19970769 genome-!(significant)
CAGAACGGAGCGGTTTCTCGTTTAACCCTTGAAGACACCGCCCGTTCAGAGGGTATCTCTCGAACCCGAAATAACTAAAGCCAACGTGAACTTTTGCGGACCTCTGGTCCGCT
>gb|CP007431.1|:c4215476-4215364 Salmonella enterica subsp. enterica serovar Enteritidis str. SA20094682 genome-!(significant)
CAGAACGGAGCGGTTTCTCGTTTAACCCTTGAAGACACCGCCCGTTCAGAGGGTATCTCTCGAACCCGAAATAACTAAAGCCAACGTGAACTTTTGCGGACCTCTGGTCCGCT
>gb|CP009083.1|:c4208379-4208267 Salmonella enterica subsp. enterica serovar Enteritidis strain OLF-SE1-1019-1, complete genome-!(significant)
CAGAACGGAGCGGTTTCTCGTTTAACCCTTGAAGACACCGCCCGTTCAGAGGGTATCTCTCGAACCCGAAATAACTAAAGCCAACGTGAACTTTTGCGGACCTCTGGTCCGCT
>gb|CP003678.1|:4825653-4825765 Enterobacter cloacae subsp. dissolvens SDM, complete genome-!(significant)
ATAGACGAGGCGGCACGGGTTTGACCCTTGACGTCCCCGCACCGTCAGCGAGTTTCTCTCAAAACTCGAACAACTAAAGCCAACGTGAACTTTTGCGGACCCCGTGGTCCGCA
>gb|AE014075.1|:c4688171-4688061 Escherichia coli CFT073, complete genome-!(significant)|RFAM_PROOFED
AGAAACGGAGCGGCACCTCTTTTAACCCTTGAAGTCACTGCCCGTTTCGAGAGTTTCTCAACTCGAATAACTAAAGCCAACGTGAACTTTTGCGGATCTCCAGGATCCGCT
>gb|CP012633.1|:4611557-4611667 Escherichia coli strain SF-166, complete genome-!(significant)
AGAAACGGAGCGGCACCTCTTTTAACCCTTGAAGTCACTGCCCGTTTCGAGAGTTTCTCAACTCGAATAACTAAAGCCAACGTGAACTTTTGCGGATCTCCAGGATCCGCT
>gb|CP011511.1|:c4066668-4066558 Shigella boydii strain ATCC 9210, complete genome-!(significant)
AGAAACGGAGCGGCACCTCTTTTAACCCTTGAAGTCACTGCCCGTTTCGAGAGTTTCTCAACTCGAATAACTAAAGCCAACGTGAACTTTTGCGGATCTCCAGGATCCGCT
>gb|CP007412.1|:c4215297-4215185 Salmonella enterica subsp. enterica serovar Enteritidis str. EC20122022 genome-!(significant)
CAGAACGGAGCGGTTTCTCGTTTAACCCTTGAAGACACCGCCCGTTCAGAGGGTATCTCTCGAACCCGAAATAACTAAAGCCAACGTGAACTTTTGCGGACCTCTGGTCCGCT
>gb|CP007370.1|:c4215294-4215182 Salmonella enterica subsp. enterica serovar Enteritidis str. EC20121672 genome-!(significant)
CAGAACGGAGCGGTTTCTCGTTTAACCCTTGAAGACACCGCCCGTTCAGAGGGTATCTCTCGAACCCGAAATAACTAAAGCCAACGTGAACTTTTGCGGACCTCTGGTCCGCT
>gb|LM996381.1|:8121-8231 Escherichia coli genome assembly FHI66, scaffold scaffold-11_contig-21.0_1_46565_[organismEscherichia-!(significant)
AGAAACGGAGCGGCACCTCTTTTAACCCTTGAAGTCACTGCCCGTTTCGAGAGTTTCTCAACTCGAATAACTAAAGCCAACGTGAACTTTTGCGGATCTCCAGGATCCGCT
>gb|CP007305.1|:c4215304-4215192 Salmonella enterica subsp. enterica serovar Enteritidis str. SA20093543 genome-!(significant)
CAGAACGGAGCGGTTTCTCGTTTAACCCTTGAAGACACCGCCCGTTCAGAGGGTATCTCTCGAACCCGAAATAACTAAAGCCAACGTGAACTTTTGCGGACCTCTGGTCCGCT
>gb|CP012162.1|:4819731-4819844 Enterobacter asburiae strain 35734, complete genome-!(significant)
ATAGACGAGGCGGCACGTGTTTGACCCTTGACGTCCCCGCCACCGTCAGCGAGTTTCTCTCAAAACTCGAACAACTAAAGCCAACGTGAACTTTTGCGGACCCCGTGGTCCGCT
>gb|CP007468.1|:4594974-4595086 Salmonella enterica subsp. enterica serovar Enteritidis str. SA20094177, complete genome-!(significant)
CAGAACGGAGCGGTTTCTCGTTTAACCCTTGAAGACACCGCCCGTTCAGAGGGTATCTCTCGAACCCGAAATAACTAAAGCCAACGTGAACTTTTGCGGACCTCTGGTCCGCT
>gb|CP007357.1|:c4215296-4215184 Salmonella enterica subsp. enterica serovar Enteritidis str. EC20100100 genome-!(significant)
CAGAACGGAGCGGTTTCTCGTTTAACCCTTGAAGACACCGCCCGTTCAGAGGGTATCTCTCGAACCCGAAATAACTAAAGCCAACGTGAACTTTTGCGGACCTCTGGTCCGCT
>gb|CP011618.1|:3456402-3456498 Klebsiella oxytoca strain CAV1335, complete genome-!(significant)
AAATGAGGAAAACTGCAGAAAATCATTGAGCTTCCTCATCAGTTCTCTACCCGGATAACTAAAGCCAACGTGAACTTTTGCGGACCTTGTGTCCGCT
>gb|CP007211.1|:c246703-246591 Salmonella enterica subsp. enterica serovar Anatum str. CDC 06-0532, complete genome-!(significant)
CAGAACGGAGCGGTTTCTCGTTTAACCCTTGAAGACACCGCCCGTTTAGAGGGTATCTCTCGAACCCGAAATAACTAAAGCCAACGTGAACTTTTGCGGACCTCTGGTCCGCT
>gb|CP000970.1|:c4504218-4504108 Escherichia coli SMS-3-5, complete genome-!(significant)|RFAM_PROOFED
AGAAACGGAGCGGCACCTCTTTTAACCCTTGAAGTCACTGCCCGTTTCGAGAGTTTCTCAACTCGAATAACTAAAGCCAACGTGAACTTTTGCGGATCTCCAGGATCCGCT
>gb|CP000948.1|:c4256115-4256005 Escherichia coli str. K12 substr. DH10B, complete genome-!(significant)|RFAM_PROOFED
AGAAACGGAGCGGCACCTCTTTTAACCCTTGAAGTCACTGCCCGTTTCGAGAGTTTCTCAACTCGAATAACTAAAGCCAACGTGAACTTTTGCGGATCTCCAGGATCCGCT
>gb|CP000647.1|:c4655191-4655095 Klebsiella pneumoniae subsp. pneumoniae MGH 78578, complete genome-!(significant)
AAAGACGGTCTACCTGTGAAAATCACTGACCCGTCACACTGTTTCTCTACCCGAACAACTAAAGCCAACGTGAACTTTTGCGGACCTTGCGTCCGCT
>gb|CP000886.1|:c4284376-4284264 Salmonella enterica subsp. enterica serovar Paratyphi B str. SPB7, complete genome-!(significant)|RFAM_PROOFED
CAGAACGGAGCGGTTTCTCGTTTAACCCTTGAAGACACCGCCCGTTCAGAGGGTATCTCTCGAACCCGAAATAACTAAAGCCAACGTGAACTTTTGCGGACCTCTGGTCCGCT
>gb|AE014073.1|:3594802-3594912 Shigella flexneri 2a str. 2457T, complete genome-!(significant)|RFAM_PROOFED
AGAAACGGAGCGGCACCTCTTTTAACCCTTGAAGTCACTGCCCGTTTCGAGAGTTTCTCAACTCGAATAACTAAAGCCAACGTGAACTTTTGCGGATCTCCAGGATCCGCT
>gb|CP012300.1|:4990176-4990272 Klebsiella pneumoniae subsp. pneumoniae strain HKUOPLC, complete genome-!(significant)
AAAGACGGTGAACCTCTGAAAACCACTGGCCCGTCACACTGTTTCTCTACCCGAACAACTAAAGCCAACGTGAACTTTTGCGGACCTTGCGTCCGCT
>gb|LM997066.1|:c86322-86212 Escherichia coli genome assembly FHI9, scaffold scaffold-19_contig-15.0_1_94329_[organismEscherichia-!(significant)
AGAAACGGAGCGGCACCTCTTTTAACCCTTGAAGTCACTGCCCGTTTCGAGAGTTTCTCAACTCGAATAACTAAAGCCAACGTGAACTTTTGCGGATCTCCAGGATCCGCT
>gb|CP011612.1|:c3406774-3406663 Citrobacter freundii strain CAV1321, complete genome-!(significant)
AGAAACGGAACGGTACCCCTTTAACCCTTGAAGCTACTGTCCGTTTTGAGAGTTTCTCTCATACTCGAAATAACTAAAGCCAACGTGAACTTTTGCGGACCTTGTGTCCGCA
>gb|LM996871.1|:10637-10747 Escherichia coli genome assembly FHI72, scaffold scaffold-28_contig-5.0_1_397648_[organismEscherichia-!(significant)
AGAAACGGAGCGGCACCTCTTTTAACCCTTGAAGTCACTGCCCGTTTCGAGAGTTTCTCAACTCGAATAACTAAAGCCAACGTGAACTTTTGCGGATCTCCAGGATCCGCT
>gb|CP007338.1|:c4215297-4215185 Salmonella enterica subsp. enterica serovar Enteritidis str. EC20120597 genome-!(significant)
CAGAACGGAGCGGTTTCTCGTTTAACCCTTGAAGACACCGCCCGTTCAGAGGGTATCTCTCGAACCCGAAATAACTAAAGCCAACGTGAACTTTTGCGGACCTCTGGTCCGCT
>gb|CP006053.1|:4483216-4483328 Salmonella enterica subsp. enterica serovar Bareilly str. CFSAN000189, complete genome-!(significant)
CAGAACGGAGCGGTTTCTCGTTTAACCCTTGAAGACACCGCCCGTTCAGAGGGTATCTCTCGAACCCGAAATAACTAAAGCCAACGTGAACTTTTGCGGACCTCTGGTCCGCT
>gb|CP007133.1|:c4776796-4776686 Escherichia coli O145H28 str. RM12761, complete genome-!(significant)
AGAAACGGAGCGGCACCTCTTTTAACCCTTGAAGTCACTGCCCGTTTCGAGAGTTTCTCAACTCGAATAACTAAAGCCAACGTGAACTTTTGCGGATCTCCAGGATCCGCT
>gb|CP007376.1|:c4215236-4215124 Salmonella enterica subsp. enterica serovar Enteritidis str. EC20120927 genome-!(significant)
CAGAACGGAGCGGTTTCTCGTTTAACCCTTGAAGACACCGCCCGTTCAGAGGGTATCTCTCGAACCCGAAATAACTAAAGCCAACGTGAACTTTTGCGGACCTCTGGTCCGCT
>gb|CP010523.1|:c3284363-3284267 Klebsiella variicola strain DSM 15968, complete genome-!(significant)
AGAGACGGTATACCTGTGAAAATCATTGGCCCGTCACACTGTTTCTCTACCCGAACAACTAAAGCCAACGTGAACTTTTGCGGACCTTGTGTCCGCT
>gb|LM995854.1|:c119988-119878 Escherichia coli genome assembly FHI29, scaffold scaffold-14_contig-8.0_1_130059_[organismEscherichia-!(significant)
AGAAACGGAGCGGCACCTCTTTTAACCCTTGAAGTCACTGCCCGTTTCGAGAGTTTCTCAACTCGAATAACTAAAGCCAACGTGAACTTTTGCGGATCTCCAGGATCCGCT
>gb|LM996608.1|:10966-11076 Escherichia coli genome assembly FHI74, scaffold scaffold-16_contig-7.1_97399_226260_[organismEscherichia-!(significant)
AGAAACGGAGCGGCACCTCTTTTAACCCTTGAAGTCACTGCCCGTTTCGAGAGTTTCTCAACTCGAATAACTAAAGCCAACGTGAACTTTTGCGGATCTCCAGGATCCGCT
>gb|CU651637.1|:c4233078-4232968 Escherichia coli LF82 chromosome, complete sequence-!(significant)|RFAM_PROOFED
AGAAACGGAGCGGCACCTCTTTTAACCCTTGAAGTCACTGCCCGTTTCGAGAGTTTCTCAACTCGAATAACTAAAGCCAACGTGAACTTTTGCGGATCTCCAGGATCCGCT
>gb|CP008905.1|:4510512-4510624 Enterobacter cloacae ECR091, complete genome-!(significant)
ATAGACGAGGCGGCACGTGTTTGACCCAAAACGACCCCGCACCGTCAGCGAGTTTCTCTCAAAACTCGAAAAACTAAAGCCAACGTGAACTTTTGCGGACCCCGTGGTCCGCT
>gb|CP012346.1|:4277986-4278098 Salmonella enterica subsp. enterica serovar Panama str. ATCC 7378, complete genome-!(significant)
CAGAACGGAGCGGTTTCTCGTTTAACCCTTGAAGACACCACCCGTTCAGAGGGTATCTCTCGAACCCGAAATAACTAAAGCCAACGTGAACTTTTGCGGACCTCTGGTCCGCT
>gb|CP007467.1|:3188113-3188225 Salmonella enterica subsp. enterica serovar Enteritidis str. SA20084824, complete genome-!(significant)
CAGAACGGAGCGGTTTCTCGTTTAACCCTTGAAGACACCGCCCGTTCAGAGGGTATCTCTCGAACCCGAAATAACTAAAGCCAACGTGAACTTTTGCGGACCTCTGGTCCGCT
>gb|CP011572.1|:c2945731-2945619 Enterobacter cloacae strain CAV1311, complete genome-!(significant)
ATAGACGAGGCGGCACGTGTTTGACCCTTGACGTCCCCGCACCGTCAGCGAGTTTCTCTCAAAACTCGAACAACTAAAGCCAACGTGAACTTTTGCGGACCCCGTGGTCCGCT
>gb|CP007426.1|:c4214585-4214473 Salmonella enterica subsp. enterica serovar Enteritidis str. SA20085285 genome-!(significant)
CAGAACGGAGCGGTTTCTCGTTTAACCCTTGAAGACACCGCCCGTTCAGAGGGTATCTCTCGAACCCGAAATAACTAAAGCCAACGTGAACTTTTGCGGACCTCTGGTCCGCT
>gb|CP006738.1|:5187534-5187630 Klebsiella pneumoniae HK787, complete genome-!(significant)
AAAGACGGTCTACCTGTGAAAATCACTGACCCGTCACACTGTTTCTCTACCCGAACAACTAAAGCCAACGTGAACTTTTGCGGACCTTGCGTCCGCT
>gb|CP004057.1|:c4192164-4192054 Shigella flexneri Shi06HN006, complete genome-!(significant)
AGAAACGGAGCGGCACCTCTTTTAACCCTTGAAGTCACTGCCCGTTTCGAGAGTTTCTCAACTCGAATAACTAAAGCCAACGTGAACTTTTGCGGATCTCCAGGATCCGCT
>gb|CP007507.1|:c4208354-4208242 Salmonella enterica subsp. enterica serovar Enteritidis strain Durban, complete genome-!(significant)
CAGAACGGAGCGGTTTCTCGTTTAACCCTTGAAGACACCGCCCGTTCAGAGGGTATCTCTCGAACCCGAAATAACTAAAGCCAACGTGAACTTTTGCGGACCTCTGGTCCGCT
>gb|CP007307.1|:c4215303-4215191 Salmonella enterica subsp. enterica serovar Enteritidis str. SA20093788 genome-!(significant)
CAGAACGGAGCGGTTTCTCGTTTAACCCTTGAAGACACCGCCCGTTCAGAGGGTATCTCTCGAACCCGAAATAACTAAAGCCAACGTGAACTTTTGCGGACCTCTGGTCCGCT
>gb|CP011365.1|:c4234147-4234035 Salmonella enterica subsp. enterica serovar Typhimurium strain FORC_015, complete genome-!(significant)
CAGAACGGAGCGGTTTCTCGTTTAACCCTTGAAGACACCGCCCGTTTAGAGGGTATCTCTCGAACCCGAAATAACTAAAGCCAACGTGAACTTTTGCGGACCTCTGGTCCGCT
>gb|CP007342.1|:c4215280-4215168 Salmonella enterica subsp. enterica serovar Enteritidis str. EC20120697 genome-!(significant)
CAGAACGGAGCGGTTTCTCGTTTAACCCTTGAAGACACCGCCCGTTCAGAGGGTATCTCTCGAACCCGAAATAACTAAAGCCAACGTGAACTTTTGCGGACCTCTGGTCCGCT
>gb|LM996901.1|:7989-8099 Escherichia coli genome assembly FHI83, scaffold scaffold-15_contig-12.0_1_122391_[organismEscherichia-!(significant)
AGAAACGGAGCGGCACCTCTTTTAACCCTTGAAGTCACTGCCCGTTTCGAGAGTTTCTCAACTCGAATAACTAAAGCCAACGTGAACTTTTGCGGATCTCCAGGATCCGCT
>gb|CP009756.1|:4695406-4695518 Enterobacter cloacae strain GGT036, complete genome-!(significant)
ATAGACGAGGCGGCACGTGTTTGACCCTTGACGTCCCCGCACCGTCAGCGAGTTTCTCTCAAAACTCGAACAACTAAAGCCAACGTGAACTTTTGCGGACCCCGTGGTCCGCT
>gb|AP010953.1|:c5123993-5123883 Escherichia coli O26H11 str. 11368 DNA, complete genome-!(significant)|RFAM_PROOFED
AGAAACGGAGCGGCACCTCTTTTAACCCTTGAAGTCACTGCCCGTTTCGAGAGTTTCTCAACTCGAATAACTAAAGCCAACGTGAACTTTTGCGGATCTCCAGGATCCGCT
>gb|CP007432.1|:c4215292-4215180 Salmonella enterica subsp. enterica serovar Enteritidis str. EC20100131 genome-!(significant)
CAGAACGGAGCGGTTTCTCGTTTAACCCTTGAAGACACCGCCCGTTCAGAGGGTATCTCTCGAACCCGAAATAACTAAAGCCAACGTGAACTTTTGCGGACCTCTGGTCCGCT
>gb|CP007321.1|:c4199565-4199453 Salmonella enterica subsp. enterica serovar Enteritidis str. EC20090193, complete genome-!(significant)
CAGAACGGAGCGGTTTCTCGTTTAACCCTTGAAGACACCGCCCGTTCAGAGGGTATCTCTCGAACCCGAAATAACTAAAGCCAACGTGAACTTTTGCGGACCTCTGGTCCGCT
>gb|CP007252.1|:c4204632-4204520 Salmonella enterica subsp. enterica serovar Enteritidis str. EC20111175, complete genome-!(significant)
CAGAACGGAGCGGTTTCTCGTTTAACCCTTGAAGACACCGCCCGTTCAGAGGGTATCTCTCGAACCCGAAATAACTAAAGCCAACGTGAACTTTTGCGGACCTCTGGTCCGCT
>gb|CU928161.2|:c4392139-4392029 Escherichia coli S88 chromosome, complete genome-!(significant)|RFAM_PROOFED
AGAAACGGAGCGGCACCTCTTTTAACCCTTGAAGTCACTGCCCGTTTCGAGAGTTTCTCAACTCGAATAACTAAAGCCAACGTGAACTTTTGCGGATCTCCAGGATCCGCT
>gb|CP010557.1|:c615312-615213 Raoultella ornithinolytica strain S12, complete genome-!(significant)
AGAAACGAGGCCGGTATCAGAAAATCACCGTATAGCCTCAGCGCTTTCCCTGACCGAACAACTAAAGCCAACGTGAACTTTTGCGGACCTCGTGTCCGCT
>gb|LM995889.1|:c213093-212983 Escherichia coli genome assembly FHI30, scaffold scaffold-19_contig-8.0_1_222942_[organismEscherichia-!(significant)
AGAAACGGAGCGGCACCTCTTTTAACCCTTGAAGTCACTGCCCGTTTCGAGAGTTTCTCAACTCGAATAACTAAAGCCAACGTGAACTTTTGCGGATCTCCAGGATCCGCT
>gb|CP006632.1|:c4431055-4430945 Escherichia coli PCN033, complete genome-!(significant)
AGAAACGGAGCGGCACCTCTTTTAACCCTTGAAGTCACTGCCCGTTTCGAGAGTTTCTCAACTCGAATAACTAAAGCCAACGTGAACTTTTGCGGATCTCCAGGATCCGCT
>gb|CP010440.1|:c276660-276550 Escherichia coli K-12 strain ER3476, complete genome-!(significant)
AGAAACGGAGCGGCACCTCTTTTAACCCTTGAAGTCACTGCCCGTTTCGAGAGTTTCTCAACTCGAATAACTAAAGCCAACGTGAACTTTTGCGGATCTCCAGGATCCGCT
>gb|CP007598.1|:c1140482-1140370 Salmonella enterica subsp. enterica serovar Enteritidis str. 77-1427, complete genome-!(significant)
CAGAACGGAGCGGTTTCTCGTTTAACCCTTGAAGACACCGCCCGTTCAGAGGGTATCTCTCGAACCCGAAATAACTAAAGCCAACGTGAACTTTTGCGGACCTCTGGTCCGCT
>gb|CP011657.1|:2650781-2650892 Citrobacter freundii strain CAV1741, complete genome-!(significant)
AGAAACGGAACGGTACCCCTTTAACCCTTGAAGCTACTGTCCGTTTTGAGAGTTTCTCTCATACTCGAAATAACTAAAGCCAACGTGAACTTTTGCGGACCTTGTGTCCGCA
>gb|CP009459.1|:c1216424-1216302 Cedecea neteri strain ND14a, complete genome-!(significant)
CAACAGCAAGGCACATCGCTCTGACTTACCCCAGAACGACGCGCGGCTGCAGAGACTCTCTGTTCTCTGAACCTGACGAATTATTAAAGCCAACGTGAACTTTTAGCGGACAGTATGTCCGCT
>gb|CP009565.1|:3241592-3241704 Salmonella enterica subsp. enterica serovar Newport str. CVM 21554, complete genome-!(significant)
CAGAACGGAGCGGTTTCTCGTTTAACCCTTGAAGACACCGCCCGTTCAGAGGGTATCTCTCGAACCCGAAATAACTAAAGCCAACGTGAACTTTTGCGGACCTCTGGTCCGCT
>gb|CP003836.1|:c4337884-4337772 Salmonella enterica subsp. enterica serovar Typhimurium str. U288, complete genome-!(significant)
CAGAACGGAGCGGTTTCTCGTTTAACCCTTGAAGACACCGCCCGTTCAGAGGGTATCTCTCGAACCCGAAATAACTAAAGCCAACGTGAACTTTTGCGGACCTCTGGTCCGCT
>gb|CP007425.1|:c4213313-4213201 Salmonella enterica subsp. enterica serovar Enteritidis str. SA20082034 genome-!(significant)
CAGAACGGAGCGGTTTCTCGTTTAACCCTTGAAGACACCGCCCGTTCAGAGGGTATCTCTCGAACCCGAAATAACTAAAGCCAACGTGAACTTTTGCGGACCTCTGGTCCGCT
>gb|CP007438.1|:c4155317-4155205 Salmonella enterica subsp. enterica serovar Enteritidis str. EC20120009 genome-!(significant)
CAGAACGGAGCGGTTTCTCGTTTAACCCTTGAAGACACCGCCCGTTCAGAGGGTATCTCTCGAACCCGAAATAACTAAAGCCAACGTGAACTTTTGCGGACCTCTGGTCCGCT
>gb|HF969015.2|:c4192779-4192667 Salmonella enterica subsp. enterica serovar Bovismorbificans str. 3114 complete genome-!(significant)
CAGAACGGAGCGGTTTCTCGTTTAACCCTTGAAGACACCGCCCGTTCAGAGGGTATCTCTCGAACCCGAAATAACTAAAGCCAACGTGAACTTTTGCGGACCTCTGGTCCGCT
>gb|CP007464.1|:c4220204-4220092 Salmonella enterica subsp. enterica serovar Enteritidis str. EC20121747 genome-!(significant)
CAGAACGGAGCGGTTTCTCGTTTAACCCTTGAAGACACCGCCCGTTCAGAGGGTATCTCTCGAACCCGAAATAACTAAAGCCAACGTGAACTTTTGCGGACCTCTGGTCCGCT
>gb|LM995446.1|:c4101699-4101589 Escherichia coli genome assembly EcRV308Chr, chromosome  1-!(significant)
AGAAACGGAGCGGCACCTCTTTTAACCCTTGAAGTCACTGCCCGTTTCGAGAGTTTCTCAACTCGAATAACTAAAGCCAACGTGAACTTTTGCGGATCTCCAGGATCCGCT
>gb|CP006659.1|:c112476-112380 Klebsiella pneumoniae ATCC BAA-2146, complete genome-!(significant)
AAAGACGGTCTACCTGTGAAAATCACTGACCCGTCACACTGTTTCTCTACCCGAACAACTAAAGCCAACGTGAACTTTTGCGGACCTTGCGTCCGCT
>gb|CP007295.1|:c4215244-4215132 Salmonella enterica subsp. enterica serovar Enteritidis str. SA20084384 genome-!(significant)
CAGAACGGAGCGGTTTCTCGTTTAACCCTTGAAGACACCGCCCGTTCAGAGGGTATCTCTCGAACCCGAAATAACTAAAGCCAACGTGAACTTTTGCGGACCTCTGGTCCGCT
>gb|CP007400.1|:c4215294-4215182 Salmonella enterica subsp. enterica serovar Enteritidis str. EC20120734 genome-!(significant)
CAGAACGGAGCGGTTTCTCGTTTAACCCTTGAAGACACCGCCCGTTCAGAGGGTATCTCTCGAACCCGAAATAACTAAAGCCAACGTGAACTTTTGCGGACCTCTGGTCCGCT
>gb|CP007429.1|:c4215283-4215171 Salmonella enterica subsp. enterica serovar Enteritidis str. EC20121765 genome-!(significant)
CAGAACGGAGCGGTTTCTCGTTTAACCCTTGAAGACACCGCCCGTTCAGAGGGTATCTCTCGAACCCGAAATAACTAAAGCCAACGTGAACTTTTGCGGACCTCTGGTCCGCT
>gb|CP007546.1|:c4047350-4047238 Enterobacter asburiae L1, complete genome-!(significant)
ATAGACGAGGCGGCACGTGTTTGACCCTTGACGTCCCCGCACCGTCAGCGAGTTTCTCTCAAAACTCGAACAACTAAAGCCAACGTGAACTTTTGCGGACCCCGTGGTCCGCT
>gb|LM995930.1|:9818-9928 Escherichia coli genome assembly FHI4, scaffold scaffold-21_contig-12.0_1_44419_[organismEscherichia-!(significant)
AGAAACGGAGCGGCACCTCTTTTAACCCTTGAAGTCACTGCCCGTTTCGAGAGTTTCTCAACTCGAATAACTAAAGCCAACGTGAACTTTTGCGGATCTCCAGGATCCGCT
>gb|CP000783.1|:3752114-3752228 Cronobacter sakazakii ATCC BAA-894, complete genome-!(significant)
AGCCGCGGAGAACATCACTCCTTACCCTCACTGAGTGATAACCCGCACACAGAGTCTCTCTGTTAGCCGTATAACTAAAGCCAACGTGAACTATTTAGCGGACAGTAAGTCCGCT
>gb|CP012125.1|:c4137505-4137395 Escherichia coli strain DH1Ec095, complete genome-!(significant)
AGAAACGGAGCGGCACCTCTTTTAACCCTTGAAGTCACTGCCCGTTTCGAGAGTTTCTCAACTCGAATAACTAAAGCCAACGTGAACTTTTGCGGATCTCCAGGATCCGCT
>gb|CP011134.1|:c4501170-4501060 Escherichia coli VR50, complete genome-!(significant)
AGAAACGGAGCGGCACCTCTTTTAACCCTTGAAGTCACTGCCCGTTTCGAGAGTTTCTCAACTCGAATAACTAAAGCCAACGTGAACTTTTGCGGATCTCCAGGATCCGCT
>gb|HF937208.1|:c4419896-4419784 Salmonella enterica subsp. enterica serovar Typhimurium DT104 main chromosome, complete genome-!(significant)
CAGAACGGAGCGGTTTCTCGTTTAACCCTTGAAGACACCGCCCGTTCAGAGGGTATCTCTCGAACCCGAAATAACTAAAGCCAACGTGAACTTTTGCGGACCTCTGGTCCGCT
>gb|HG428755.1|:c4477465-4477355 Escherichia coli PMV-1 main chromosome, complete genome-!(significant)
AGAAACGGAGCGGCACCTCTTTTAACCCTTGAAGTCACTGCCCGTTTCGAGAGTTTCTCAACTCGAATAACTAAAGCCAACGTGAACTTTTGCGGATCTCCAGGATCCGCT
>gb|CP009450.1|:c1000746-1000643 Pluralibacter gergoviae strain FB2, complete genome-!(significant)
AGAAACGCAGCGGCACCTCATTTAACCCCCTGTCCTTGCCGCCGCGTTCTCAAGCCGAACAACTAAAGCCAACGTGAACTTTTGCGGACCTCCCACGGTCCGCT
>gb|CP007222.1|:c247227-247115 Salmonella enterica subsp. enterica serovar Montevideo str. USDA-ARS-USMARC-1903, complete genome-!(significant)
CAGAACGGAGCGGTTTCTCGTTTAACCCTTGAAGACACCACCCGTTCAGAGGGTATCTCTCGAACCCGAAATAACTAAAGCCAACGTGAACTTTTGCGGACCTCTGGTCCGCT
>gb|CP011495.1|:c735935-735825 Escherichia coli strain NCM3722, complete genome-!(significant)
AGAAACGGAGCGGCACCTCTTTTAACCCTTGAAGTCACTGCCCGTTTCGAGAGTTTCTCAACTCGAATAACTAAAGCCAACGTGAACTTTTGCGGATCTCCAGGATCCGCT
>gb|CU928163.2|:c4647781-4647671 Escherichia coli UMN026 chromosome, complete genome-!(significant)|RFAM_PROOFED
AGAAACGGAGCGGCACCTCTTTTAACCCTTGAAGTCACTGCCCGTTTCGAGAGTTTCTCAACTCGAATAACTAAAGCCAACGTGAACTTTTGCGGATCTCCAGGATCCGCT
>gb|CP012266.1|:c236062-235948 Cronobacter dublinensis subsp. dublinensis LMG 23823, complete genome-!(significant)
AGCCGCGGAGAACATCACTCGTTACCCTCACTGAGTGATAACCCGCACACAGAGTCTCTCTGTTAGCCGTATAACTAAAGCCAACGTGAACGATTTAGCGGACAGTAAGTCCGCT
>gb|CP004091.1|:3756748-3756862 Cronobacter sakazakii SP291, complete genome-!(significant)
AGCCGCGGAGAACATCACTCCTTACCCTCACTGAGTGATAACCCGCACACAGAGTCTCTCTGTTAGCCGTATAACTAAAGCCAACGTGAACTATTTAGCGGACAGTAAGTCCGCT
>gb|CP007251.1|:c4235737-4235625 Salmonella enterica subsp. enterica serovar Enteritidis str. EC20110353, complete genome-!(significant)
CAGAACGGAGCGGTTTCTCGTTTAACCCTTGAAGACACCGCCCGTTCAGAGGGTATCTCTCGAACCCGAAATAACTAAAGCCAACGTGAACTTTTGCGGACCTCTGGTCCGCT
>gb|CP000036.1|:c4016982-4016872 Shigella boydii Sb227, complete genome-!(significant)|RFAM_PROOFED
AGAAACGGAGCGGCACCTCTTTTAACCCTTGAAGTCACTGCCCGTTTCGAGAGTTTCTCAACTCGAATAACTAAAGCCAACGTGAACTTTTGCGGATCTCCAGGATCCGCT
>gb|CP010279.1|:c3885725-3885613 Salmonella enterica subsp. enterica serovar Newport str. CVM 22425, complete genome-!(significant)
CAGAACGGAGCGGTTTCTCGTTTAACCCTTGAAGACACCGCCCGTTCAGAGGGTATCTCTCGAACCCGAAATAACTAAAGCCAACGTGAACTTTTGCGGACCTCTGGTCCGCT
>gb|LK931482.1|:3363571-3363683 Salmonella enterica subsp. enterica serovar Pullorum genome assembly S44987_1, chromosome  I-!(significant)
CAGAACGGAGCGGTTTCTCGTTTAACCCTTGAAGACACCGCCCGTTCAGAGGGTATCTCTCGAACCCGAAATAACTAAAGCCAACGTGAACTTTTGCGGACCTCTGGTCCGCT
>gb|CP008797.1|:c112374-112278 Klebsiella pneumoniae subsp. pneumoniae KPNIH24, complete genome-!(significant)
AAAGACGGTCTACCTGTGAAAATCACTGACCCGTCACACTGTTTCTCTACCCGAACAACTAAAGCCAACGTGAACTTTTGCGGACCTTGCGTCCGCT
>gb|CP001891.1|:5314061-5314157 Klebsiella variicola At-22, complete genome-!(significant)
AGAGACGGTATACCTGTGAAAATCATTGGCCCGTCACACTGTTTCTCTACCCGAACAACTAAAGCCAACGTGAACTTTTGCGGACCTTGTGTCCGCT
>gb|CP008928.1|:c2512546-2512434 Salmonella enterica subsp. enterica serovar Enteritidis strain SEJ, complete genome-!(significant)
CAGAACGGAGCGGTTTCTCGTTTAACCCTTGAAGACACCGCCCGTTCAGAGGGTATCTCTCGAACCCGAAATAACTAAAGCCAACGTGAACTTTTGCGGACCTCTGGTCCGCT
>gb|CP009273.1|:c4148323-4148213 Escherichia coli BW25113, complete genome-!(significant)
AGAAACGGAGCGGCACCTCTTTTAACCCTTGAAGTCACTGCCCGTTTCGAGAGTTTCTCAACTCGAATAACTAAAGCCAACGTGAACTTTTGCGGATCTCCAGGATCCGCT
>gb|CP007382.1|:c4215295-4215183 Salmonella enterica subsp. enterica serovar Enteritidis str. EC20121825 genome-!(significant)
CAGAACGGAGCGGTTTCTCGTTTAACCCTTGAAGACACCGCCCGTTCAGAGGGTATCTCTCGAACCCGAAATAACTAAAGCCAACGTGAACTTTTGCGGACCTCTGGTCCGCT
>gb|CP007259.1|:c4236778-4236666 Salmonella enterica subsp. enterica serovar Enteritidis str. EC20110359, complete genome-!(significant)
CAGAACGGAGCGGTTTCTCGTTTAACCCTTGAAGACACCGCCCGTTCAGAGGGTATCTCTCGAACCCGAAATAACTAAAGCCAACGTGAACTTTTGCGGACCTCTGGTCCGCT
>gb|LM996992.1|:10658-10768 Escherichia coli genome assembly FHI87, scaffold scaffold-15_contig-9.0_1_161378_[organismEscherichia-!(significant)
AGAAACGGAGCGGCACCTCTTTTAACCCTTGAAGTCACTGCCCGTTTCGAGAGTTTCTCAACTCGAATAACTAAAGCCAACGTGAACTTTTGCGGATCTCCAGGATCCGCT
>gb|CP007391.1|:4596744-4596854 Escherichia coli strain ST540, complete genome-!(significant)
AGAAACGGAGCGGCACCTCTTTTAACCCTTGAAGTCACTGCCCGTTTCGAGAGTTTCTCAACTCGAATAACTAAAGCCAACGTGAACTTTTGCGGATCTCCAGGATCCGCT
>gb|CP012631.1|:4760299-4760409 Escherichia coli strain SF-173, complete genome-!(significant)
AGAAACGGAGCGGCACCTCTTTTAACCCTTGAAGTCACTGCCCGTTTCGAGAGTTTCTCAACTCGAATAACTAAAGCCAACGTGAACTTTTGCGGATCTCCAGGATCCGCT
>gb|CP007377.1|:c4215297-4215185 Salmonella enterica subsp. enterica serovar Enteritidis str. EC20120963 genome-!(significant)
CAGAACGGAGCGGTTTCTCGTTTAACCCTTGAAGACACCGCCCGTTCAGAGGGTATCTCTCGAACCCGAAATAACTAAAGCCAACGTGAACTTTTGCGGACCTCTGGTCCGCT
>gb|LM995976.1|:13077-13187 Escherichia coli genome assembly FHI58, scaffold scaffold-15_contig-13.0_1_133491_[organismEscherichia-!(significant)
AGAAACGGAGCGGCACCTCTTTTAACCCTTGAAGTCACTGCCCGTTTCGAGAGTTTCTCAACTCGAATAACTAAAGCCAACGTGAACTTTTGCGGATCTCCAGGATCCGCT
>gb|CP007303.1|:c4215300-4215188 Salmonella enterica subsp. enterica serovar Enteritidis str. SA20093430 genome-!(significant)
CAGAACGGAGCGGTTTCTCGTTTAACCCTTGAAGACACCGCCCGTTCAGAGGGTATCTCTCGAACCCGAAATAACTAAAGCCAACGTGAACTTTTGCGGACCTCTGGTCCGCT
>gb|CP012635.1|:4714242-4714352 Escherichia coli strain SF-088, complete genome-!(significant)
AGAAACGGAGCGGCACCTCTTTTAACCCTTGAAGTCACTGCCCGTTTCGAGAGTTTCTCAACTCGAATAACTAAAGCCAACGTGAACTTTTGCGGATCTCCAGGATCCGCT
>gb|CP001127.1|:c4210198-4210086 Salmonella enterica subsp. enterica serovar Schwarzengrund str. CVM19633, complete genome-!(significant)|RFAM_PROOFED
CAGAACGGAGCGGTTTCTCGTTTAACCCTTGAAGACACCGCCCGTTCAGAGGGTATCTCTCGAACCCGAAATAACTAAAGCCAACGTGAACTTTTGCGGACCTCTGGTCCGCT
>gb|CP000822.1|:2809326-2809437 Citrobacter koseri ATCC BAA-895, complete genome-!(significant)|RFAM_PROOFED
AGAAACGGAGCGGTACCTCTTTAACCCTTGAAGTCACCGCCCGTTCAAAGAGTTTTTCTCAACTCGAAATAACTAAAGCCAACGTGAACTTTTGCGGACCCTATGGTCCGCT
>gb|CP011323.1|:c4127457-4127347 Escherichia coli strain SQ171, complete genome-!(significant)
AGAAACGGAGCGGCACCTCTTTTAACCCTTGAAGTCACTGCCCGTTTCGAGAGTTTCTCAACTCGAATAACTAAAGCCAACGTGAACTTTTGCGGATCTCCAGGATCCGCT
>gb|CP009559.1|:1347560-1347672 Salmonella enterica subsp. enterica serovar Paratyphi A strain CMCC 50503, complete genome-!(significant)
CAGAACGGAGCGGTTTCTCGTTTAACCCTTGAAGACACCGCCCGTTTAGAGGGTATCTCTCGAACCCGAAATAACTAAAGCCAACGTGAACTTTTGCGGACCTCTGGTCCGCT
>gb|AE006468.1|:c4342986-4342874 Salmonella enterica subsp. enterica serovar Typhimurium str. LT2, complete genome-!(significant)|RFAM_PROOFED
CAGAACGGAGCGGTTTCTCGTTTAACCCTTGAAGACACCGCCCGTTCAGAGGGTATCTCTCGAACCCGAAATAACTAAAGCCAACGTGAACTTTTGCGGACCTCTGGTCCGCT
>gb|CP008823.1|:4739247-4739359 Enterobacter cloacae ECNIH2, complete genome-!(significant)
ATAGACGAGGCGGCACGTGTTTGACCCTTGACGTCCCCGCACCGTCAGCGAGTTTCTCTCAAAACTCGAACAACTAAAGCCAACGTGAACTTTTGCGGACCCCGTGGTCCGCT
>gb|CP007235.1|:c259295-259183 Salmonella enterica subsp. enterica serovar Typhimurium str. USDA-ARS-USMARC-1899, complete genome-!(significant)
CAGAACGGAGCGGTTTCTCGTTTAACCCTTGAAGACACCGCCCGTTCAGAGGGTATCTCTCGAACCCGAAATAACTAAAGCCAACGTGAACTTTTGCGGACCTCTGGTCCGCT
>gb|U87390.1|:55-165 Escherichia coli regulatory RNA OxyS gene, complete sequence-!(significant)|RFAM_PROOFED
AGAAACGGAGCGGCACCTCTTTTAACCCTTGAAGTCACTGCCCGTTTCGAGAGTTTCTCAACTCGAATAACTAAAGCCAACGTGAACTTTTGCGGATCTCCAGGATCCGCT
>gb|CP006692.1|:c3862082-3861970 Salmonella bongori serovar 48z41-- str. RKS3044, complete genome-!(significant)
AGAAACGGCGCGGTTTCTCGTTTAACCCTTGAAGTTACCGCCCGTTCAGAGGGTATCTCTCGAACCCGAAATAACTAAAGCCAACGTGAACTTTTGCGGACCTCTGGTCCGCT
>gb|CP001138.1|:c4261820-4261708 Salmonella enterica subsp. enterica serovar Agona str. SL483, complete genome-!(significant)|RFAM_PROOFED
CAGAACGGAGCGGTTTCTCGTTTAACCCTTGAAGACACCGCCCGTTCAGAGGGTATCTCTCGAACCCGAAATAACTAAAGCCAACGTGAACTTTTGCGGACCTCTGGTCCGCT
>gb|CP007533.1|:c3709220-3709108 Salmonella enterica subsp. enterica serovar Bredeney str. CFSAN001080, complete genome-!(significant)
CAGAACGGAGCGGTTTCTCGTTTAACCCTTGAAGACACCGCCCGTTCAGAGGGTATCTCTCGAACCCGAAATAACTAAAGCCAACGTGAACTTTTGCGGACCTCTGGTCCGCT
>gb|CP008929.1|:c1864541-1864445 Klebsiella pneumoniae strain PMK1, complete genome-!(significant)
AAAGACGGTCTACCTGTGAAAATCACTGACCCGTCACACTGTTTCTCTACCCGAACAACTAAAGCCAACGTGAACTTTTGCGGACCTTGCGTCCGCT
>gb|CP007406.1|:c4215300-4215188 Salmonella enterica subsp. enterica serovar Enteritidis str. EC20120776 genome-!(significant)
CAGAACGGAGCGGTTTCTCGTTTAACCCTTGAAGACACCGCCCGTTCAGAGGGTATCTCTCGAACCCGAAATAACTAAAGCCAACGTGAACTTTTGCGGACCTCTGGTCCGCT
>gb|LM993812.1|:3430814-3430924 Escherichia coli genome assembly EcHMS174Chr, chromosome  1-!(significant)
AGAAACGGAGCGGCACCTCTTTTAACCCTTGAAGTCACTGCCCGTTTCGAGAGTTTCTCAACTCGAATAACTAAAGCCAACGTGAACTTTTGCGGATCTCCAGGATCCGCT
>gb|CP007313.1|:c4215302-4215190 Salmonella enterica subsp. enterica serovar Enteritidis str. SA20094383 genome-!(significant)
CAGAACGGAGCGGTTTCTCGTTTAACCCTTGAAGACACCGCCCGTTCAGAGGGTATCTCTCGAACCCGAAATAACTAAAGCCAACGTGAACTTTTGCGGACCTCTGGTCCGCT
>gb|CP011624.1|:2067799-2067895 Klebsiella pneumoniae strain CAV1344, complete genome-!(significant)
AAAGACGGTCTACCTGTGAAAATCACTGACCCGTCACACTGTTTCTCTACCCGAACAACTAAAGCCAACGTGAACTTTTGCGGACCTTGCGTCCGCT
>gb|U00006.1|:c23636-23526 Escherichia coli str. K-12 substr. MG1655 chromosomal region from 89.2 to 92.8 minutes-!(significant)|RFAM_PROOFED
AGAAACGGAGCGGCACCTCTTTTAACCCTTGAAGTCACTGCCCGTTTCGAGAGTTTCTCAACTCGAATAACTAAAGCCAACGTGAACTTTTGCGGATCTCCAGGATCCGCT
>gb|CP000802.1|:c4188061-4187951 Escherichia coli HS, complete genome-!(significant)|RFAM_PROOFED
AGAAACGGAGCGGCACCTCTTTTAACCCTTGAAGTCACTGCCCGTTTCGAGAGTTTCTCAACTCGAATAACTAAAGCCAACGTGAACTTTTGCGGATCTCCAGGATCCGCT
>gb|CP001969.1|:c4557598-4557488 Escherichia coli IHE3034, complete genome-!(significant)|RFAM_PROOFED
AGAAACGGAGCGGCACCTCTTTTAACCCTTGAAGTCACTGCCCGTTTCGAGAGTTTCTCAACTCGAATAACTAAAGCCAACGTGAACTTTTGCGGATCTCCAGGATCCGCT
>gb|CP011574.1|:3099069-3099167 Enterobacter aerogenes strain CAV1320, complete genome-!(significant)
AGAAACGAGGAGAACATCTGAAAATCATTGAGTCGCCTCACAGTTTCCCTACCCGAACAACTAAAGCCAACGTGAACTTTTGCGGACCTCGTGTCCGCT
>gb|AL513382.1|:3608215-3608327 Salmonella enterica subsp. enterica serovar Typhi str. CT18, complete chromosome-!(significant)
CAGAACGGAGCGGTTTCTCGTTTAACCCTTGAAGACACCGCCCGTTCAGAGGGTATCTCTCGAACCCGAAATAACTAAAGCCAACGTGAACTTTTGCGGACCTCTGGTCCGCT
>gb|CP003109.1|:c4761003-4760893 Escherichia coli O55H7 str. RM12579, complete genome-!(significant)
AGAAACGGAGCGGCACCTCTTTTAACCCTTGAAGTCACTGCCCGTTTCGAGAGTTTCTCAACTCGAATAACTAAAGCCAACGTGAACTTTTGCGGATCTCCAGGATCCGCT
>gb|LN829404.1|:c145579-145467 Salmonella enterica subsp. enterica serovar Typhimurium genome assembly NCTC13348, plasmid  4-!(significant)
CAGAACGGAGCGGTTTCTCGTTTAACCCTTGAAGACACCGCCCGTTCAGAGGGTATCTCTCGAACCCGAAATAACTAAAGCCAACGTGAACTTTTGCGGACCTCTGGTCCGCT
>gb|CP010816.1|:c4035861-4035751 Escherichia coli strain BL21 (TaKaRa), complete genome-!(significant)
AGAAACGGAGCGGCACCTCTTTTAACCCTTGAAGTCACTGCCCGTTTCGAGAGTTTCTCAACTCGAATAACTAAAGCCAACGTGAACTTTTGCGGATCTCCAGGATCCGCT
>gb|CP007373.1|:c4215299-4215187 Salmonella enterica subsp. enterica serovar Enteritidis str. EC20121744 genome-!(significant)
CAGAACGGAGCGGTTTCTCGTTTAACCCTTGAAGACACCGCCCGTTCAGAGGGTATCTCTCGAACCCGAAATAACTAAAGCCAACGTGAACTTTTGCGGACCTCTGGTCCGCT
>gb|CP006636.1|:c4122508-4122398 Escherichia coli PCN061, complete genome-!(significant)
AGAAACGGAGCGGCACCTCTTTTAACCCTTGAAGTCACTGCCCGTTTCGAGAGTTTCTCAACTCGAATAACTAAAGCCAACGTGAACTTTTGCGGATCTCCAGGATCCGCT
>gb|FN543502.1|:3985191-3985299 Citrobacter rodentium ICC168, complete genome-!(significant)|RFAM_PROOFED
CGAAACGGAGCGGTACGTTTAACCCTTGAAGCCACCGCACGTTCAGAGAGTTTCTCTCAACCCGAATAACTAAAGCCAACGTGAACTTTTGCGGACCCCGTGGTCCGCA
>gb|LM996028.1|:9810-9920 Escherichia coli genome assembly FHI48, scaffold scaffold-24_contig-10.0_1_127235_[organismEscherichia-!(significant)
AGAAACGGAGCGGCACCTCTTTTAACCCTTGAAGTCACTGCCCGTTTCGAGAGTTTCTCAACTCGAATAACTAAAGCCAACGTGAACTTTTGCGGATCTCCAGGATCCGCT
>gb|LM997309.1|:c33914-33804 Escherichia coli genome assembly FHI90, scaffold scaffold-20_contig-11.1_95933_138103_[organismEscherichia-!(significant)
AGAAACGGAGCGGCACCTCTTTTAACCCTTGAAGTCACTGCCCGTTTCGAGAGTTTCTCAACTCGAATAACTAAAGCCAACGTGAACTTTTGCGGATCTCCAGGATCCGCT
>gb|CP007414.1|:c4215302-4215190 Salmonella enterica subsp. enterica serovar Enteritidis str. EC20122031 genome-!(significant)
CAGAACGGAGCGGTTTCTCGTTTAACCCTTGAAGACACCGCCCGTTCAGAGGGTATCTCTCGAACCCGAAATAACTAAAGCCAACGTGAACTTTTGCGGACCTCTGGTCCGCT
>gb|CP004027.1|:2681518-2681630 Salmonella enterica subsp. enterica serovar Javiana str. CFSAN001992, complete genome-!(significant)
CAGAACGGAGCGGTTTCTCGTTTAACCCTTGAAGACACCGCCCGTTCAGAGGGTATCTCTCGAACCCGAAATAACTAAAGCCAACGTGAACTTTTGCGGACCTCTGGTCCGCT
>gb|CP011396.1|:4365852-4365964 Salmonella enterica subsp. enterica serovar Thompson str. ATCC 8391, complete genome-!(significant)
CAGAACGGAGCGGTTTCTCGTTTAACCCTTGAAGACACCACCCGTTCAGAGGGTATCTCTCGAACCCGAAATAACTAAAGCCAACGTGAACTTTTGCGGACCTCTGGTCCGCT
>gb|CP007393.1|:c137536-137426 Escherichia coli strain ST2747, complete genome-!(significant)
AGAAACGGAGCGGCACCTCTTTTAACCCTTGAAGTCACTGCCCGTTTCGAGAGTTTCTCAACTCGAATAACTAAAGCCAACGTGAACTTTTGCGGATCTCCAGGATCCGCT
>gb|HG738867.1|:2621703-2621813 Escherichia coli str. K-12 substr. MC4100 complete genome-!(significant)
AGAAACGGAGCGGCACCTCTTTTAACCCTTGAAGTCACTGCCCGTTTCGAGAGTTTCTCAACTCGAATAACTAAAGCCAACGTGAACTTTTGCGGATCTCCAGGATCCGCT
>gb|FR775243.1|:c137995-137883 Salmonella enterica subsp. enterica serovar Weltevreden str. 2007-60-3289-1 complete genome, contig 56-!(significant)|RFAM_PROOFED
CAGAACGGAGCGGTTTCTCGTTTAACCCTTGAAGACCCCGCCCGTTCAGAGGGTATCTCTCGAACCCGAAATAACTAAAGCCAACGTGAACTTTTGCGGACCTCTGGTCCGCT
>gb|CP009461.1|:4753885-4753981 Klebsiella pneumoniae strain XH209, complete genome-!(significant)
AAAGACGGTCTACCTGTGAAAATCACTGACCCGTCACACTGTTTCTCTACCCGAACAACTAAAGCCAACGTGAACTTTTGCGGACCTTGCGTCCGCT
>gb|CP003301.1|:5023098-5023208 Escherichia coli O104H4 str. 2009EL-2071, complete genome-!(significant)
AGAAACGGAGCGGCACCTCTTTTAACCCTTGAAGTCACTGCCCGTTTCGAGAGTTTCTCAACTCGAATAACTAAAGCCAACGTGAACTTTTGCGGATCTCCAGGATCCGCT
>gb|CP003683.1|:c121838-121742 Klebsiella oxytoca E718, complete genome-!(significant)
AAATGAGGAAAACTTCAGAAAATCATTGAGCTTCCTCATCACCTCTCTACCCGGATAACTAAAGCCAACGTGAACTTTTGCGGACCTTGTGTCCGCT
>gb|CP007281.1|:c4215298-4215186 Salmonella enterica subsp. enterica serovar Enteritidis str. SA19961622 genome-!(significant)
CAGAACGGAGCGGTTTCTCGTTTAACCCTTGAAGACACCGCCCGTTCAGAGGGTATCTCTCGAACCCGAAATAACTAAAGCCAACGTGAACTTTTGCGGACCTCTGGTCCGCT
>gb|CP002970.1|:555698-555808 Escherichia coli KO11FL, complete genome-!(significant)
AGAAACGGAGCGGCACCTCTTTTAACCCTTGAAGTCACTGCCCGTTTCGAGAGTTTCTCAACTCGAATAACTAAAGCCAACGTGAACTTTTGCGGATCTCCAGGATCCGCT
>gb|CP002824.1|:c1596383-1596285 Enterobacter aerogenes KCTC 2190, complete genome-!(significant)
AGAAACGAGGAGAACATCTGAAAATCATTGAGTCGCCTCACAGTTTCCCTACCCGAACAACTAAAGCCAACGTGAACTTTTGCGGACCTCGTGTCCGCT
>gb|BA000007.2|:c4965032-4964922 Escherichia coli O157H7 str. Sakai DNA, complete genome-!(significant)|RFAM_PROOFED
AGAAACGGAGCGGCACCTCTTTTAACCCTTGAAGTCACTGCCCGTTTCGAGAGTTTCTCAACTCGAATAACTAAAGCCAACGTGAACTTTTGCGGATCTCCAGGATCCGCT
>gb|LK931502.1|:c4060583-4060471 Salmonella enterica subsp. enterica serovar Dublin genome assembly SC50_1, chromosome  I-!(significant)
CAGAACGGAGCGGTTTCTCGTTTAACCCTTGAAGACACCGCCCGTTCAGAGGGTATCTCTCGAACCCGAAATAACTAAAGCCAACGTGAACTTTTGCGGACCTCTGGTCCGCT
>gb|CP007358.1|:c4196550-4196438 Salmonella enterica subsp. enterica serovar Enteritidis str. EC20100130, complete genome-!(significant)
CAGAACGGAGCGGTTTCTCGTTTAACCCTTGAAGACACCGCCCGTTCAGAGGGTATCTCTCGAACCCGAAATAACTAAAGCCAACGTGAACTTTTGCGGACCTCTGGTCCGCT
>gb|FN554766.1|:c4633039-4632929 Escherichia coli 042 complete genome-!(significant)|RFAM_PROOFED
AGAAACGGAGCGGCACCTCTTTTAACCCTTGAAGTCACTGCCCGTTTCGAGAGTTTCTCAACTCGAATAACTAAAGCCAACGTGAACTTTTGCGGATCTCCAGGATCCGCT
>gb|CP001164.1|:c5068145-5068035 Escherichia coli O157H7 str. EC4115, complete genome-!(significant)|RFAM_PROOFED
AGAAACGGAGCGGCACCTCTTTTAACCCTTGAAGTCACTGCCCGTTTCGAGAGTTTCTCAACTCGAATAACTAAAGCCAACGTGAACTTTTGCGGATCTCCAGGATCCGCT
>gb|CP009578.1|:c4857211-4857101 Escherichia coli FAP1 genome-!(significant)
AGGAACGGAGCGGCACCTCTTTTAACCCTTGAAGTCACTGCCCGTTTCGAGAGTTTCTCAACTCGAATAACTAAAGCCAACGTGAACTTTTGCGGATCTCCAGGATCCGCT
>gb|LM996060.1|:c114403-114293 Escherichia coli genome assembly FHI43, scaffold scaffold-7_contig-10.0_1_122605_[organismEscherichia-!(significant)
AGAAACGGAGCGGCACCTCTTTTAACCCTTGAAGTCACTGCCCGTTTCGAGAGTTTCTCAACTCGAATAACTAAAGCCAACGTGAACTTTTGCGGATCTCCAGGATCCGCT
>gb|CP011791.1|:c4207585-4207473 Salmonella enterica subsp. enterica serovar Enteritidis strain SEE2, complete genome-!(significant)
CAGAACGGAGCGGTTTCTCGTTTAACCCTTGAAGACACCGCCCGTTCAGAGGGTATCTCTCGAACCCGAAATAACTAAAGCCAACGTGAACTTTTGCGGACCTCTGGTCCGCT
>gb|CP007267.2|:c4208712-4208600 Salmonella enterica subsp. enterica serovar Enteritidis str. EC20120005, complete genome-!(significant)
CAGAACGGAGCGGTTTCTCGTTTAACCCTTGAAGACACCGCCCGTTCAGAGGGTATCTCTCGAACCCGAAATAACTAAAGCCAACGTGAACTTTTGCGGACCTCTGGTCCGCT
>gb|CP006722.1|:5193989-5194085 Klebsiella pneumoniae subsp. pneumoniae 1158, complete genome-!(significant)
AAAGACGGTCTACCTGTGAAAATCACTGACCCGTCACACTGTTTCTCTACCCGAACAACTAAAGCCAACGTGAACTTTTGCGGACCTTGCGTCCGCT
>gb|LM997354.1|:c137940-137830 Escherichia coli genome assembly FHI98, scaffold scaffold-18_contig-13.0_1_145940_[organismEscherichia-!(significant)
AGAAACGGAGCGGCACCTCTTTTAACCCTTGAAGTCACTGCCCGTTTCGAGAGTTTCTCAACTCGAATAACTAAAGCCAACGTGAACTTTTGCGGATCTCCAGGATCCGCT
>gb|CP003737.1|:4606589-4606701 Enterobacter cloacae subsp. cloacae ENHKU01, complete genome-!(significant)
ATAGACGAGGCGGCACGTGTTTGACCCTTGACGTCCCCGCACCGTCATCGAGTTTCTCTCAAAACTCGAACAACTAAAGCCAACGTGAACTTTTGCGGACCCCGTGGTCCGCT
>gb|CP001846.1|:c4852674-4852564 Escherichia coli O55H7 str. CB9615, complete genome-!(significant)|RFAM_PROOFED
AGAAACGGAGCGGCACCTCTTTTAACCCTTGAAGTCACTGCCCGTTTCGAGAGTTTCTCAACTCGAATAACTAAAGCCAACGTGAACTTTTGCGGATCTCCAGGATCCGCT
>gb|CP011584.1|:3871912-3872024 Enterobacter cloacae strain CAV1668, complete genome-!(significant)
ATAGACGAGGCGGCACGTGTTTGACCCTTGACGTCCCCGCACCGTCAGCGAGTTTCTCTCAAAACTCGAACAACTAAAGCCAACGTGAACTTTTGCGGACCCCGTGGTCCGCT
>gb|CP008957.1|:c5052658-5052548 Escherichia coli O157H7 str. EDL933, complete genome-!(significant)
AGAAACGGAGCGGCACCTCTTTTAACCCTTGAAGTCACTGCCCGTTTCGAGAGTTTCTCAACTCGAATAACTAAAGCCAACGTGAACTTTTGCGGATCTCCAGGATCCGCT
>gb|CP002487.1|:c4364425-4364313 Salmonella enterica subsp. enterica serovar Typhimurium str. ST4/74, complete genome-!(significant)|RFAM_PROOFED
CAGAACGGAGCGGTTTCTCGTTTAACCCTTGAAGACACCGCCCGTTCAGAGGGTATCTCTCGAACCCGAAATAACTAAAGCCAACGTGAACTTTTGCGGACCTCTGGTCCGCT
>gb|CP009088.1|:c4207413-4207301 Salmonella enterica subsp. enterica serovar Enteritidis strain OLF-SE6-00219-16, complete genome-!(significant)
CAGAACGGAGCGGTTTCTCGTTTAACCCTTGAAGACACCGCCCGTTCAGAGGGTATCTCTCGAACCCGAAATAACTAAAGCCAACGTGAACTTTTGCGGACCTCTGGTCCGCT
>gb|FN543093.2|:c207941-207827 Cronobacter turicensis z3032 complete genome-!(significant)
AGCCGCGGAGAACATCACTCGTTACCCTCACTGGGTGATAACCCGCAAACAGAGTCTCTCTGTTAGCCGTATAACTAAAGCCAACGTGAACTATTTAGCGGACAGTAAGTCCGCT
>gb|LN831043.1|:c120633-120523 Escherichia coli genome assembly NCTC9001, plasmid  4-!(significant)
AGAAACGGAGCGGCACCTCTTTTAACCCTTGAAGTCACTGCCCGTTTCGAGAGTTTCTCAACTCGAATAACTAAAGCCAACGTGAACTTTTGCGGATCTCCAGGATCCGCT
#RF00057
>Proteobacteria
GAAAGCACGACATTGCTCACATTGCTTCCAGTATTACTTAGCCAGCCGGGTGCTGGCTTTTTTTT
>gb|LM996084.1|:509534-509599 Escherichia coli genome assembly FHI43, scaffold scaffold-16_contig-1.2_280184_971601_[organismEscherichia-!(significant)
TGAAAGCACGACATTGCTCACATTGCTTCCAGTATTACTTAGCCAGCCGGGTGCTGGCTTTTTTTT
>gb|CP007345.1|:1885760-1885828 Salmonella enterica subsp. enterica serovar Enteritidis str. EC20120219 genome-!(significant)
GTTCGGTACGACATTGCTCACATTGCTTCCAGTATTATTTGCCCGCCTCACCGAGTGCGGGCTTTTTTT
>gb|CP007345.1|:c3596290-3596225 Salmonella enterica subsp. enterica serovar Enteritidis str. EC20120219 genome-!(significant)
TGAAAGCACGACATTGCTCACATTGCTTCCAGTATTATTTTGGCCAGCTTTTGCTGGCTTTTTTTT
>gb|CP007401.1|:1885761-1885829 Salmonella enterica subsp. enterica serovar Enteritidis str. EC20120738 genome-!(significant)
GTTCGGTACGACATTGCTCACATTGCTTCCAGTATTATTTGCCCGCCTCACCGAGTGCGGGCTTTTTTT
>gb|CP007401.1|:c3596299-3596234 Salmonella enterica subsp. enterica serovar Enteritidis str. EC20120738 genome-!(significant)
TGAAAGCACGACATTGCTCACATTGCTTCCAGTATTATTTTGGCCAGCTTTTGCTGGCTTTTTTTT
>gb|CP002435.1|:172363-172424 Pantoea sp. At-9b plasmid pPAT9B02, complete sequence-!(significant)|RFAM_PROOFED
AGACCTCATGACATTGCTCACATTGCTTCCATTATTTACCCGCACTGAGCGGGTATTTTTTT
>gb|CP003403.1|:c3021212-3021147 Rahnella aquatilis HX2, complete genome-!(significant)
CGAGGTACGACATTGCTCACATTGCTTCCAGTATTACTTAGCCAGCTCGGGTGCTGGCTTTTTTTT
>gb|CP003403.1|:210120-210185 Rahnella aquatilis HX2, complete genome-!(significant)
TGAATGCACGACATTGCTCACATTGCTTCCAGTATTACTTAGCCAGCCGGGTGCTGGCTTTTTTTT
>gb|CP006602.1|:c2598843-2598775 Salmonella enterica subsp. enterica serovar Typhimurium str. 08-1736, complete genome-!(significant)
GTTCGGTACGACATTGCTCACATTGCTTCCAGTATTATTTGCCCGCCTCACCGAGTGCGGGCTTTTTTT
>gb|CP006602.1|:683141-683206 Salmonella enterica subsp. enterica serovar Typhimurium str. 08-1736, complete genome-!(significant)
TGAAAGCACGACATTGCTCACATTGCTTCCAGTATTATTTTGGCCAGCTTTTGCTGGCTTTTTTTT
>gb|LM996118.1|:c140126-140061 Escherichia coli genome assembly FHI14, scaffold scaffold-26_contig-2.0_1_513686_[organismEscherichia-!(significant)
TGAAAGCACGACATTGCTCACATTGCTTCCAGTATTACTTAGCCAGCCGGGTGCTGGCTTTTTTTT
>gb|CP012554.1|:c2453000-2452935 Citrobacter freundii strain P10159, complete genome-!(significant)
TGAAAGCACGACATTGCTCACATTGCTTCCAGTATTACTTTAGCCAGCTTTTGCTGGCTTTTTTTT
>gb|LM996128.1|:c79408-79343 Escherichia coli genome assembly FHI40, scaffold scaffold-3_contig-3.1_62542_148429_[organismEscherichia-!(significant)
TGAAAGCACGACATTGCTCACATTGCTTCCAGTATTACTTAGCCAGCCGGGTGCTGGCTTTTTTTT
>gb|CP007384.1|:1885760-1885828 Salmonella enterica subsp. enterica serovar Enteritidis str. EC20121969 genome-!(significant)
GTTCGGTACGACATTGCTCACATTGCTTCCAGTATTATTTGCCCGCCTCACCGAGTGCGGGCTTTTTTT
>gb|CP007384.1|:c3596299-3596234 Salmonella enterica subsp. enterica serovar Enteritidis str. EC20121969 genome-!(significant)
TGAAAGCACGACATTGCTCACATTGCTTCCAGTATTATTTTGGCCAGCTTTTGCTGGCTTTTTTTT
>gb|CP000851.1|:4974495-4974555 Shewanella pealeana ATCC 700345, complete genome-!(significant)
TTACAGCACGACATTGCTCACACACTCTTAAGTGGCCGGGATATTTTCCCGGCTTTTTTTT
>gb|CP000851.1|:4974971-4975028 Shewanella pealeana ATCC 700345, complete genome-!(significant)
TTTAAGCACGACATTGCTCACACACTCTTTGGCCGAGATATTATCTCGGCTATTTTTT
>gb|CP007581.1|:c3748632-3748567 Salmonella enterica subsp. enterica serovar Typhimurium strain 138736, complete genome-!(significant)
TGAAAGCACGACATTGCTCACATTGCTTCCAGTATTATTTTGGCCAGCTTTTGCTGGCTTTTTTTT
>gb|CP007581.1|:c1333710-1333642 Salmonella enterica subsp. enterica serovar Typhimurium strain 138736, complete genome-!(significant)
GTTCGGTACGACATTGCTCACATTGCTTCCAGTATTATTTGCCCGCCTCACCGAGTGCGGGCTTTTTTT
>gb|CP001790.1|:c4568089-4568023 Pectobacterium wasabiae WPP163, complete genome-!(significant)|RFAM_PROOFED
TGAAGGCACGACATTGCTCACATTGCTTCCAGTATTATTTAGCCAGCTCGGGTGCTGGCTTTTTTTT
>gb|CP001790.1|:c2854493-2854426 Pectobacterium wasabiae WPP163, complete genome-!(significant)|RFAM_PROOFED
GGAGAGCACGACATTGCTCACATTGCTTCCAGTATTATTTTAGCCAGCCTACGTGCTGGCTTTTTTTT
>gb|CP012252.1|:c2459578-2459512 Klebsiella variicola strain HKUOPLA, complete genome-!(significant)
TGAAAGCACGACATTGCTCACATTGCTTCCAGTATTACTTTAGCCAGCCGGGTGCTGGCTTTTTTTT
>gb|CP012252.1|:c4926512-4926448 Klebsiella variicola strain HKUOPLA, complete genome-!(significant)
ATTCAGTACGACATTGCTCACATTGCTTCCAGTATTTTTGCCCGCACTTGTGCGGGCTTTTTTTT
>gb|CP007363.1|:1885761-1885829 Salmonella enterica subsp. enterica serovar Enteritidis str. EC20120548 genome-!(significant)
GTTCGGTACGACATTGCTCACATTGCTTCCAGTATTATTTGCCCGCCTCACCGAGTGCGGGCTTTTTTT
>gb|CP007363.1|:c3596296-3596231 Salmonella enterica subsp. enterica serovar Enteritidis str. EC20120548 genome-!(significant)
TGAAAGCACGACATTGCTCACATTGCTTCCAGTATTATTTTGGCCAGCTTTTGCTGGCTTTTTTTT
>gb|CP007430.1|:1885761-1885829 Salmonella enterica subsp. enterica serovar Enteritidis str. EC20090195 genome-!(significant)
GTTCGGTACGACATTGCTCACATTGCTTCCAGTATTATTTGCCCGCCTCACCGAGTGCGGGCTTTTTTT
>gb|CP007430.1|:c3596296-3596231 Salmonella enterica subsp. enterica serovar Enteritidis str. EC20090195 genome-!(significant)
TGAAAGCACGACATTGCTCACATTGCTTCCAGTATTATTTTGGCCAGCTTTTGCTGGCTTTTTTTT
>gb|CP011581.1|:822371-822437 Enterobacter cloacae strain CAV1411, complete genome-!(significant)
TGAAAGCACGACATTGCTCACATTGCTTCCAGTATTACTTTAGCCAGCTTCTCGCTGGCTTTTTTTT
>gb|CP011581.1|:3495128-3495192 Enterobacter cloacae strain CAV1411, complete genome-!(significant)
ATTCAGTACGACATTGCTCACATTGCTTCCAGTATTTCTTGCCCACTCTTGAGTGGGCTTTTTTT
>gb|CP008920.1|:3085347-3085416 Providencia stuartii strain ATCC 33672, complete genome-!(significant)
GTCAGGCATGACATTGCTCACATTGCTTCCAGTGTTTTTTTATAGCCAGCATGGGTGCTGGCTTTTTTTT
>gb|CP008920.1|:c1292486-1292419 Providencia stuartii strain ATCC 33672, complete genome-!(significant)
TGGCAGTACGACATTGCTCACATTGCTTCCAGTGTTTAGTTTAGCCAGCCTTGTGCTGGCTACTTTTT
>gb|CP008920.1|:c3113352-3113286 Providencia stuartii strain ATCC 33672, complete genome-!(significant)
CGTAAACGACATTGCTCACATTGCTTCCAGTTTTAGCAGGCCAACTTCTCTGAGTTGGCCTTTTTTT
>gb|CP011421.1|:c3993580-3993514 Klebsiella pneumoniae strain yzusk-4 genome-!(significant)
TGAAAGCACGACATTGCTCACATTGCTTCCAGTATTACTTTAGCCAGCCGGGTGCTGGCTTTTTTTT
>gb|CP011421.1|:c1356238-1356174 Klebsiella pneumoniae strain yzusk-4 genome-!(significant)
ATTCAGTACGACATTGCTCACATTGCTTCCAGTATTTTTGCCCGCACTTGTGCGGGCTTTTTTTT
>gb|CP002729.1|:c4071557-4071492 Escherichia coli UMNK88, complete genome-!(significant)|RFAM_PROOFED
TGAAAGCACGACATTGCTCACATTGCTTCCAGTATTACTTAGCCAGCCGGGTGCTGGCTTTTTTTT
>gb|AM933173.1|:4102152-4102217 Salmonella enterica subsp. enterica serovar Gallinarum str. 287/91 complete genome-!(significant)|RFAM_PROOFED
TGAAAGCACGACATTGCTCACATTGCTTCCAGTATTATTTTGGCCAGCTTTTGCTGGCTTTTTTTT
>gb|AM933173.1|:1918526-1918594 Salmonella enterica subsp. enterica serovar Gallinarum str. 287/91 complete genome-!(significant)|RFAM_PROOFED
GTTCGGTACGACATTGCTCACATTGCTTCCAGTATTATTTGCCCGCCTCACCGAGTGCGGGCTTTTTTT
>gb|CP009114.1|:c3132637-3132571 Klebsiella pneumoniae strain blaNDM-1, complete genome-!(significant)
TGAAAGCACGACATTGCTCACATTGCTTCCAGTATTACTTTAGCCAGCCGGGTGCTGGCTTTTTTTT
>gb|CP009114.1|:c435873-435809 Klebsiella pneumoniae strain blaNDM-1, complete genome-!(significant)
ATTCAGTACGACATTGCTCACATTGCTTCCAGTATTTTTGCCCGCACTTGTGCGGGCTTTTTTTT
>gb|CP007309.1|:1885762-1885830 Salmonella enterica subsp. enterica serovar Enteritidis str. SA20093977 genome-!(significant)
GTTCGGTACGACATTGCTCACATTGCTTCCAGTATTATTTGCCCGCCTCACCGAGTGCGGGCTTTTTTT
>gb|CP007309.1|:c3596296-3596231 Salmonella enterica subsp. enterica serovar Enteritidis str. SA20093977 genome-!(significant)
TGAAAGCACGACATTGCTCACATTGCTTCCAGTATTATTTTGGCCAGCTTTTGCTGGCTTTTTTTT
>gb|FR719190.1|:c693111-693048 Erwinia amylovora ATCC BAA-2158, whole genome shotgun sequence, contig 10-!(significant)|RFAM_PROOFED
GAAGAGCACGACATTGCTCACATCGCTTCCAGTATTTTAGCCCGCCTGGTGCGGGCTTTTTTTA
>gb|CP000468.1|:c3875806-3875741 Escherichia coli APEC O1, complete genome-!(significant)|RFAM_PROOFED
TGAAAGCACGACATTGCTCACATTGCTTCCAGTATTACTTAGCCAGCCGGGTGCTGGCTTTTTTTT
>gb|CP009935.1|:c3651443-3651378 Yersinia pestis Angola, complete genome-!(significant)
GAAAAGCACGACATTGCTCACATTGCTTCCAGTATTTTAAGCCAGCTCGGGTGCTGGCTTTTTTGT
>gb|CP009935.1|:868698-868764 Yersinia pestis Angola, complete genome-!(significant)
TGAAAGCACGACATTGCTCACATTGCTTCCAGTGTTTACTTAGCCAGCCGGGTGCTGGCTTTTTTTT
>gb|LM996790.1|:276229-276294 Escherichia coli genome assembly FHI82, scaffold scaffold-24_contig-4.0_1_414119_[organismEscherichia-!(significant)
TGAAAGCACGACATTGCTCACATTGCTTCCAGTATTACTTAGCCAGCCGGGTGCTGGCTTTTTTTT
>gb|CP007531.1|:3477746-3477811 Salmonella enterica subsp. enterica serovar Anatum str. ATCC BAA-1592, complete genome-!(significant)
TGAAAGCACGACATTGCTCACATTGCTTCCAGTATTATTTTGGCCAGCTTTTGCTGGCTTTTTTTT
>gb|CP007531.1|:1008524-1008592 Salmonella enterica subsp. enterica serovar Anatum str. ATCC BAA-1592, complete genome-!(significant)
GTTCGGTACGACATTGCTCACATTGCTTCCAGTATTATTTGCCCGCCTCACCGAGTGCGGGCTTTTTTT
>gb|CP007368.1|:1885763-1885831 Salmonella enterica subsp. enterica serovar Enteritidis str. EC20121542 genome-!(significant)
GTTCGGTACGACATTGCTCACATTGCTTCCAGTATTATTTGCCCGCCTCACCGAGTGCGGGCTTTTTTT
>gb|CP007368.1|:c3596298-3596233 Salmonella enterica subsp. enterica serovar Enteritidis str. EC20121542 genome-!(significant)
TGAAAGCACGACATTGCTCACATTGCTTCCAGTATTATTTTGGCCAGCTTTTGCTGGCTTTTTTTT
>gb|CP000243.1|:c3843019-3842954 Escherichia coli UTI89, complete genome-!(significant)|RFAM_PROOFED
TGAAAGCACGACATTGCTCACATTGCTTCCAGTATTACTTAGCCAGCCGGGTGCTGGCTTTTTTTT
>gb|CP007402.1|:1885774-1885842 Salmonella enterica subsp. enterica serovar Enteritidis str. EC20120765 genome-!(significant)
GTTCGGTACGACATTGCTCACATTGCTTCCAGTATTATTTGCCCGCCTCACCGAGTGCGGGCTTTTTTT
>gb|CP007402.1|:c3596308-3596243 Salmonella enterica subsp. enterica serovar Enteritidis str. EC20120765 genome-!(significant)
TGAAAGCACGACATTGCTCACATTGCTTCCAGTATTATTTTGGCCAGCTTTTGCTGGCTTTTTTTT
>gb|CP006918.1|:333178-333244 Klebsiella pneumoniae 30684/NJST258_2, complete genome-!(significant)
TGAAAGCACGACATTGCTCACATTGCTTCCAGTATTACTTTAGCCAGCCGGGTGCTGGCTTTTTTTT
>gb|CP006918.1|:3130378-3130442 Klebsiella pneumoniae 30684/NJST258_2, complete genome-!(significant)
ATTCAGTACGACATTGCTCACATTGCTTCCAGTATTTTTGCCCGCACTTGTGCGGGCTTTTTTTT
>gb|CP007320.1|:1882438-1882506 Salmonella enterica subsp. enterica serovar Enteritidis str. EC20090135, complete genome-!(significant)
GTTCGGTACGACATTGCTCACATTGCTTCCAGTATTATTTGCCCGCCTCACCGAGTGCGGGCTTTTTTT
>gb|CP007320.1|:c3552991-3552926 Salmonella enterica subsp. enterica serovar Enteritidis str. EC20090135, complete genome-!(significant)
TGAAAGCACGACATTGCTCACATTGCTTCCAGTATTATTTTGGCCAGCTTTTGCTGGCTTTTTTTT
>gb|CP007366.1|:c3594493-3594428 Salmonella enterica subsp. enterica serovar Enteritidis str. EC20121004 genome-!(significant)
TGAAAGCACGACATTGCTCACATTGCTTCCAGTATTATTTTGGCCAGCTTTTGCTGGCTTTTTTTT
>gb|FO203501.1|:c2395253-2395189 Klebsiella pneumoniae subsp. rhinoscleromatis strain SB3432, complete genome-!(significant)
ATTCAGTACGACATTGCTCACATTGCTTCCAGTATTTTTGCCCGCACTTGTGCGGGCTTTTTTTA
>gb|FO203501.1|:5234621-5234687 Klebsiella pneumoniae subsp. rhinoscleromatis strain SB3432, complete genome-!(significant)
TGAAAGCACGACATTGCTCACATTGCTTCCAGTATTACTTTAGCCAGCCGGGTGCTGGCTTTTTTTT
>gb|CP000606.1|:4383886-4383948 Shewanella loihica PV-4, complete genome-!(significant)
CGCAAGCACAACATTGCTCACACACTCTTTGTGGCCGGAATATTAGTATTCCGGCTCTTTTTT
>gb|CP012167.1|:c4333866-4333800 Enterobacter cloacae strain 34998, complete genome-!(significant)
TGAAAGCACGACATTGCTCACATTGCTTCCAGTATTACTTTAGCCAGCTTCTCGCTGGCTTTTTTTT
>gb|CP012167.1|:c1851754-1851690 Enterobacter cloacae strain 34998, complete genome-!(significant)
ATTCAGTACGACATTGCTCACATTGCTTCCAGTATTTCTTGCCCACTCTTGAGTGGGCTTTTTTT
>gb|AP010958.1|:c4249220-4249155 Escherichia coli O103H2 str. 12009 DNA, complete genome-!(significant)|RFAM_PROOFED
TGAAAGCACGACATTGCTCACATTGCTTCCAGTATTACTTAGCCAGCCGGGTGCTGGCTTTTTTTT
>gb|CP007300.1|:1885761-1885829 Salmonella enterica subsp. enterica serovar Enteritidis str. SA20090877 genome-!(significant)
GTTCGGTACGACATTGCTCACATTGCTTCCAGTATTATTTGCCCGCCTCACCGAGTGCGGGCTTTTTTT
>gb|CP007300.1|:c3596295-3596230 Salmonella enterica subsp. enterica serovar Enteritidis str. SA20090877 genome-!(significant)
TGAAAGCACGACATTGCTCACATTGCTTCCAGTATTATTTTGGCCAGCTTTTGCTGGCTTTTTTTT
>gb|CP012681.1|:c3667775-3667710 Salmonella enterica subsp. enterica serovar Typhimurium strain 33676, complete genome-!(significant)
TGAAAGCACGACATTGCTCACATTGCTTCCAGTATTATTTTGGCCAGCTTTTGCTGGCTTTTTTTT
>gb|CP012681.1|:c1346432-1346364 Salmonella enterica subsp. enterica serovar Typhimurium strain 33676, complete genome-!(significant)
GTTCGGTACGACATTGCTCACATTGCTTCCAGTATTATTTGCCCGCCTCACCGAGTGCGGGCTTTTTTT
>gb|CP008827.1|:c5024151-5024085 Klebsiella pneumoniae subsp. pneumoniae KPNIH1, complete genome-!(significant)
TGAAAGCACGACATTGCTCACATTGCTTCCAGTATTACTTTAGCCAGCCGGGTGCTGGCTTTTTTTT
>gb|CP008827.1|:c2204080-2204016 Klebsiella pneumoniae subsp. pneumoniae KPNIH1, complete genome-!(significant)
ATTCAGTACGACATTGCTCACATTGCTTCCAGTATTTTTGCCCGCACTTGTGCGGGCTTTTTTTT
>gb|CP010293.1|:c41022-40956 Yersinia pestis strain Nairobi genome-!(significant)
TGAAAGCACGACATTGCTCACATTGCTTCCAGTGTTTACTTAGCCAGCCGGGTGCTGGCTTTTTTTT
>gb|CP010293.1|:c1647835-1647770 Yersinia pestis strain Nairobi genome-!(significant)
GAAAAGCACGACATTGCTCACATTGCTTCCAGTATTTTAAGCCAGCTCGGGTGCTGGCTTTTTTGT
>gb|LM996318.1|:320749-320814 Escherichia coli genome assembly FHI25, scaffold scaffold-26_contig-1.0_1_652083_[organismEscherichia-!(significant)
TGAAAGCACGACATTGCTCACATTGCTTCCAGTATTACTTAGCCAGCCGGGTGCTGGCTTTTTTTT
>gb|CP003424.1|:c4778644-4778577 Serratia sp. SCBI, complete genome-!(significant)
CGAAGGCACGACATTGCTCACATTGCTTCCAGTGTTTACTTAGCCAGCTCGGGTGCTGGCTTTTTTTT
>gb|CP003424.1|:c2658612-2658545 Serratia sp. SCBI, complete genome-!(significant)
GGAAGGCACGACATTGCTCACATTGCTTCCAGTGTTTTTTAAGCCAGCTCGGGTGCTGGCTTTTTTTT
>gb|CP003200.1|:c4964782-4964716 Klebsiella pneumoniae subsp. pneumoniae HS11286, complete genome-!(significant)
TGAAAGCACGACATTGCTCACATTGCTTCCAGTATTACTTTAGCCAGCCGGGTGCTGGCTTTTTTTT
>gb|CP003200.1|:c2200459-2200395 Klebsiella pneumoniae subsp. pneumoniae HS11286, complete genome-!(significant)
ATTCAGTACGACATTGCTCACATTGCTTCCAGTATTTTTGCCCGCACTTGTGCGGGCTTTTTTTT
>gb|CP010377.1|:c4247949-4247883 Enterobacter cloacae strain 34983, complete genome-!(significant)
TGAAAGCACGACATTGCTCACATTGCTTCCAGTATTACTTTAGCCAGCTTCTCGCTGGCTTTTTTTT
>gb|CP010377.1|:c1831627-1831563 Enterobacter cloacae strain 34983, complete genome-!(significant)
ATTCAGTACGACATTGCTCACATTGCTTCCAGTATTTCTTGCCCACTTTTGAGTGGGCTTTTTTT
>gb|CP007422.1|:1882488-1882556 Salmonella enterica subsp. enterica serovar Enteritidis str. EC20090531, complete genome-!(significant)
GTTCGGTACGACATTGCTCACATTGCTTCCAGTATTATTTGCCCGCCTCACCGAGTGCGGGCTTTTTTT
>gb|CP007422.1|:c3552577-3552512 Salmonella enterica subsp. enterica serovar Enteritidis str. EC20090531, complete genome-!(significant)
TGAAAGCACGACATTGCTCACATTGCTTCCAGTATTATTTTGGCCAGCTTTTGCTGGCTTTTTTTT
>gb|CP012162.1|:c1905685-1905621 Enterobacter asburiae strain 35734, complete genome-!(significant)
ATTCAGTACGACATTGCTCACATTGCTTCCAGTATTTCTTGCCCACTCCTGAGTGGGCTTTTTTT
>gb|CP012162.1|:323593-323659 Enterobacter asburiae strain 35734, complete genome-!(significant)
TGAAAGCACGACATTGCTCACATTGCTTCCAGTATTACTTTAGCCAGCTTTTAGCTGGCTTTTTTTT
>gb|CP010344.1|:c3729733-3729668 Escherichia coli ECC-1470, complete genome-!(significant)
TGAAAGCACGACATTGCTCACATTGCTTCCAGTATTACTTAGCCAGCCGGGTGCTGGCTTTTTTTT
>gb|CP009771.1|:c5206597-5206531 Klebsiella pneumoniae subsp. pneumoniae strain KPNIH33, complete genome-!(significant)
TGAAAGCACGACATTGCTCACATTGCTTCCAGTATTACTTTAGCCAGCCGGGTGCTGGCTTTTTTTT
>gb|CP009771.1|:c2224530-2224466 Klebsiella pneumoniae subsp. pneumoniae strain KPNIH33, complete genome-!(significant)
ATTCAGTACGACATTGCTCACATTGCTTCCAGTATTTTTGCCCGCACTTGTGCGGGCTTTTTTTT
>gb|CP006008.1|:c2802240-2802174 Vibrio parahaemolyticus O1K33 str. CDC_K4557 chromosome I, complete sequence-!(significant)
TTTTGACACGACATTGCTCACATTGCTTCCAGTGTAATTTATAGCTTCTTGGTTAAGCTGCCATGAT
>gb|CP006580.1|:421272-421338 Enterobacter cloacae P101, complete genome-!(significant)
TGAAAGCACGACATTGCTCACATTGCTTCCAGTATTACTTTAGCCAGCTTTTCGCTGGCTTTTTTTT
>gb|CP006580.1|:3262847-3262911 Enterobacter cloacae P101, complete genome-!(significant)
ATTCAGTACGACATTGCTCACATTGCTTCCAGTATTTCTTGCCCACTCTAGAGTGGGCTTTTTTT
>gb|CP006699.1|:295223-295289 Listonella anguillarum M3 chromosome 1, complete sequence-!(significant)
TTTTGACACGACATTGCTCACATTGCTTCCAGTGTAATTTATAGCTTTATCGTAAGGCTGAATGAAT
>gb|CP007351.1|:1885761-1885829 Salmonella enterica subsp. enterica serovar Enteritidis str. EC20120497 genome-!(significant)
GTTCGGTACGACATTGCTCACATTGCTTCCAGTATTATTTGCCCGCCTCACCGAGTGCGGGCTTTTTTT
>gb|CP007351.1|:c3596296-3596231 Salmonella enterica subsp. enterica serovar Enteritidis str. EC20120497 genome-!(significant)
TGAAAGCACGACATTGCTCACATTGCTTCCAGTATTATTTTGGCCAGCTTTTGCTGGCTTTTTTTT
>gb|CP007371.1|:1885677-1885745 Salmonella enterica subsp. enterica serovar Enteritidis str. EC20121689 genome-!(significant)
GTTCGGTACGACATTGCTCACATTGCTTCCAGTATTATTTGCCCGCCTCACCGAGTGCGGGCTTTTTTT
>gb|CP007371.1|:c3596208-3596143 Salmonella enterica subsp. enterica serovar Enteritidis str. EC20121689 genome-!(significant)
TGAAAGCACGACATTGCTCACATTGCTTCCAGTATTATTTTGGCCAGCTTTTGCTGGCTTTTTTTT
>gb|CP010280.1|:c3050750-3050685 Salmonella enterica subsp. enterica serovar Newport str. CVM 22462, complete genome-!(significant)
TGAAAGCACGACATTGCTCACATTGCTTCCAGTATTATTTTGGCCAGCTTTTGCTGGCTTTTTTTT
>gb|CP010280.1|:c716080-716012 Salmonella enterica subsp. enterica serovar Newport str. CVM 22462, complete genome-!(significant)
GTTCGGTACGACATTGCTCACATTGCTTCCAGTATTATTTGCCCGCCTCACCGAGTGCGGGCTTTTTTT
>gb|CP010438.1|:c4315013-4314948 Escherichia coli K-12 strain ER3454, complete genome-!(significant)
TGAAAGCACGACATTGCTCACATTGCTTCCAGTATTACTTAGCCAGCCGGGTGCTGGCTTTTTTTT
>gb|CP007448.1|:c2506216-2506149 Yersinia enterocolitica LC20, complete genome-!(significant)
GAAAAGCACGACATTGCTCACATTGCTTCCAGTTGTTTTTTAGGCCAGCCCGGGTGCGGCTTTTTTTT
>gb|CP007448.1|:221642-221708 Yersinia enterocolitica LC20, complete genome-!(significant)
AGAAGGCACGACATTGCTCACATTGCTTCCAGTGTTTACTTAGCCAGCCGGGTGCTGGCTTTTTTTT
>gb|LM996363.1|:40303-40368 Escherichia coli genome assembly FHI6, scaffold scaffold-28_contig-5.1_196988_377570_[organismEscherichia-!(significant)
TGAAAGCACGACATTGCTCACATTGCTTCCAGTATTACTTAGCCAGCCGGGTGCTGGCTTTTTTTT
>gb|CP011624.1|:2553029-2553095 Klebsiella pneumoniae strain CAV1344, complete genome-!(significant)
TGAAAGCACGACATTGCTCACATTGCTTCCAGTATTACTTTAGCCAGCCGGGTGCTGGCTTTTTTTT
>gb|CP011624.1|:27079-27143 Klebsiella pneumoniae strain CAV1344, complete genome-!(significant)
ATTCAGTACGACATTGCTCACATTGCTTCCAGTATTTTTGCCCGCACTTGTGCGGGCTTTTTTTT
>gb|CP002211.1|:c3891327-3891262 Escherichia coli str. 'clone D i2', complete genome-!(significant)|RFAM_PROOFED
TGAAAGCACGACATTGCTCACATTGCTTCCAGTATTACTTAGCCAGCCGGGTGCTGGCTTTTTTTT
>gb|CP009085.2|:1885535-1885603 Salmonella enterica subsp. enterica serovar Enteritidis strain OLF-SE3-98983-4, complete genome-!(significant)
GTTCGGTACGACATTGCTCACATTGCTTCCAGTATTATTTGCCCGCCTCACCGAGTGCGGGCTTTTTTT
>gb|CP009085.2|:c3589730-3589665 Salmonella enterica subsp. enterica serovar Enteritidis strain OLF-SE3-98983-4, complete genome-!(significant)
TGAAAGCACGACATTGCTCACATTGCTTCCAGTATTATTTTGGCCAGCTTTTGCTGGCTTTTTTTT
>gb|CP007584.1|:c3730789-3730724 Salmonella enterica subsp. enterica serovar Anatum str. USDA-ARS-USMARC-1735, complete genome-!(significant)
TGAAAGCACGACATTGCTCACATTGCTTCCAGTATTATTTTGGCCAGCTTTTGCTGGCTTTTTTTT
>gb|CP007584.1|:c1359774-1359706 Salmonella enterica subsp. enterica serovar Anatum str. USDA-ARS-USMARC-1735, complete genome-!(significant)
GTTCGGTACGACATTGCTCACATTGCTTCCAGTATTATTTGCCCGCCTCACCGAGTGCGGGCTTTTTTT
>gb|CP010423.1|:256891-256958 Pragia fontium strain 24613, complete genome-!(significant)
GGAAAGCACGACATTGCTCACATTGCTTCCAGTGTTTATTTTAGCCAGCCTTGCGCTGGCTTTTTTTT
>gb|CP011980.1|:334280-334346 Klebsiella pneumoniae 500_1420, complete genome-!(significant)
TGAAAGCACGACATTGCTCACATTGCTTCCAGTATTACTTTAGCCAGCCGGGTGCTGGCTTTTTTTT
>gb|CP011980.1|:3025987-3026051 Klebsiella pneumoniae 500_1420, complete genome-!(significant)
ATTCAGTACGACATTGCTCACATTGCTTCCAGTATTTTTGCCCGCACTTGTGCGGGCTTTTTTTT
>gb|CP005927.1|:3427448-3427515 Serratia sp. FS14, complete genome-!(significant)
GGAAGGCACGACATTGCTCACATTGCTTCCAGTGTTTTTTAAGCCAGCTCGGGTGCTGGCTTTTTTTT
>gb|CP005927.1|:3303407-3303470 Serratia sp. FS14, complete genome-!(significant)
ATCCGGCACGACATTGCTCACATTGCTTCCCGTTTTCATGCCAGCCTTGCGCCGGCACTTTTTT
>gb|CP005927.1|:c707756-707689 Serratia sp. FS14, complete genome-!(significant)
CGAAGGCACGACATTGCTCACATTGCTTCCAGTGTTTACTTAGCCAGCTCGGGTGCTGGCTTTTTTTT
>gb|CP007396.1|:1885760-1885828 Salmonella enterica subsp. enterica serovar Enteritidis str. EC20121750 genome-!(significant)
GTTCGGTACGACATTGCTCACATTGCTTCCAGTATTATTTGCCCGCCTCACCGAGTGCGGGCTTTTTTT
>gb|CP007396.1|:c3596292-3596227 Salmonella enterica subsp. enterica serovar Enteritidis str. EC20121750 genome-!(significant)
TGAAAGCACGACATTGCTCACATTGCTTCCAGTATTATTTTGGCCAGCTTTTGCTGGCTTTTTTTT
>gb|CP012347.1|:c1991675-1991607 Salmonella enterica subsp. enterica serovar Pullorum str. ATCC 9120, complete genome-!(significant)
GTTCGGTACGACATTGCTCACATTGCTTCCAGTATTATTTGCCCGCCTCACCGAGTGCGGGCTTTTTTT
>gb|CP012347.1|:319213-319278 Salmonella enterica subsp. enterica serovar Pullorum str. ATCC 9120, complete genome-!(significant)
TGAAAGCACGACATTGCTCACATTGCTTCCAGTATTATTTTGGCCAGCTTTTGCTGGCTTTTTTTT
>gb|LM996402.1|:3918-3983 Escherichia coli genome assembly FHI66, scaffold scaffold-26_contig-6.1_185333_329375_[organismEscherichia-!(significant)
TGAAAGCACGACATTGCTCACATTGCTTCCAGTATTACTTAGCCAGCCGGGTGCTGGCTTTTTTTT
>gb|CU468135.1|:1854447-1854511 Erwinia tasmaniensis strain ET1/99 complete chromosome-!(significant)|RFAM_PROOFED
AAACAGCACGACATTGCTCACATTGCTTCCAGTATTTTTAGCCCGCCTTGCGCGGGCTTTTTTTC
>gb|CU468135.1|:c3626781-3626716 Erwinia tasmaniensis strain ET1/99 complete chromosome-!(significant)|RFAM_PROOFED
AAAAAGCACGACATTGCTCACATTGCTTCCAATATTTTTAGCCAGCACGGGTGCTGGCTTTTTTTT
>gb|CP009084.2|:1885535-1885603 Salmonella enterica subsp. enterica serovar Enteritidis strain OLF-SE2-98984-6, complete genome-!(significant)
GTTCGGTACGACATTGCTCACATTGCTTCCAGTATTATTTGCCCGCCTCACCGAGTGCGGGCTTTTTTT
>gb|CP009084.2|:c3589729-3589664 Salmonella enterica subsp. enterica serovar Enteritidis strain OLF-SE2-98984-6, complete genome-!(significant)
TGAAAGCACGACATTGCTCACATTGCTTCCAGTATTATTTTGGCCAGCTTTTGCTGGCTTTTTTTT
>gb|CP002970.1|:1205540-1205605 Escherichia coli KO11FL, complete genome-!(significant)
TGAAAGCACGACATTGCTCACATTGCTTCCAGTATTACTTAGCCAGCCGGGTGCTGGCTTTTTTTT
>gb|CP007386.1|:1885761-1885829 Salmonella enterica subsp. enterica serovar Enteritidis str. EC20121976 genome-!(significant)
GTTCGGTACGACATTGCTCACATTGCTTCCAGTATTATTTGCCCGCCTCACCGAGTGCGGGCTTTTTTT
>gb|CP007386.1|:c3596299-3596234 Salmonella enterica subsp. enterica serovar Enteritidis str. EC20121976 genome-!(significant)
TGAAAGCACGACATTGCTCACATTGCTTCCAGTATTATTTTGGCCAGCTTTTGCTGGCTTTTTTTT
>gb|CP007532.1|:c788371-788306 Salmonella enterica subsp. enterica serovar Abaetetuba str. ATCC 35640, complete genome-!(significant)
TGAAAGCACGACATTGCTCACATTGCTTCCAGTATTATTTTAGCCAGCTTTTGCTGGCTTTTTTTT
>gb|CP007532.1|:c3094822-3094754 Salmonella enterica subsp. enterica serovar Abaetetuba str. ATCC 35640, complete genome-!(significant)
GTTCGGTACGACATTGCTCACATTGCTTCCAGTATTATTTGCCCGCCTCACCGAGTGCGGGCTTTTTTT
>gb|CP009997.1|:350234-350301 Yersinia kristensenii strain Y231, complete genome-!(significant)
GAAAAGCACGACATTGCTCACATTGCTTCCAGTGTTTTTTAAGCCAGCTCGGGTGCTGGCTTTTTTTT
>gb|CP009997.1|:c2549763-2549697 Yersinia kristensenii strain Y231, complete genome-!(significant)
CGAAGGCACGACATTGCTCACATTGCTTCCAGTGTTTACTTAGCCAGCCGGGTGCTGGCTTTTTTTT
>gb|CP008805.1|:c4355127-4355062 Escherichia coli O157H7 str. SS17, complete genome-!(significant)
TGAAAGCACGACATTGCTCACATTGCTTCCAGTATTACTTAGCCAGCCGGGTGCTGGCTTTTTTTT
>gb|CP007261.1|:1889943-1890011 Salmonella enterica subsp. enterica serovar Enteritidis str. EC20110357, complete genome-!(significant)
GTTCGGTACGACATTGCTCACATTGCTTCCAGTATTATTTGCCCGCCTCACCGAGTGCGGGCTTTTTTT
>gb|CP007261.1|:c3593705-3593640 Salmonella enterica subsp. enterica serovar Enteritidis str. EC20110357, complete genome-!(significant)
TGAAAGCACGACATTGCTCACATTGCTTCCAGTATTATTTTGGCCAGCTTTTGCTGGCTTTTTTTT
>gb|CP009765.1|:c3241424-3241358 Vibrio parahaemolyticus strain FORC_006 chromosome 1, complete sequence-!(significant)
TTTTGACACGACATTGCTCACATTGCTTCCAGTGTAATTTATAGCTTCTTGGTTAAGCTGCCATGAT
>gb|CP009706.1|:2244183-2244251 Hafnia alvei FB1, complete genome-!(significant)
TAAGAACACGACATTGCTCACATTGCTTCCAGATCTACTTTATAGCCAGCCGGGTGCTGGCTTTTTTTT
>gb|CP009706.1|:c4592108-4592041 Hafnia alvei FB1, complete genome-!(significant)
AGAAGGCACGACATTGCTCACATTGCTTCCAGTGTTTTTTTAGCCAGCTCGGGTGCTGGCTTTTTTTT
>gb|LN868943.1|:c1398367-1398299 Salmonella enterica subsp. enterica serovar Senftenberg genome assembly NCTC10384, chromosome  1-!(significant)
GTTCGGTACGACATTGCTCACATTGCTTCCAGTATTATTTGCCCGCCTCACCGAGTGCGGGCTTTTTTT
>gb|LN868943.1|:422517-422582 Salmonella enterica subsp. enterica serovar Senftenberg genome assembly NCTC10384, chromosome  1-!(significant)
TGAAAGCACGACATTGCTCACATTGCTTCCAGTATTATTTTGGCCAGCTTTTGCTGGCTTTTTTTT
>gb|LM996463.1|:c331695-331630 Escherichia coli genome assembly FHI63, scaffold scaffold-42_contig-1.0_1_521776_[organismEscherichia-!(significant)
TGAAAGCACGACATTGCTCACATTGCTTCCAGTATTACTTAGCCAGCCGGGTGCTGGCTTTTTTTT
>gb|CP007282.1|:1885754-1885822 Salmonella enterica subsp. enterica serovar Enteritidis str. SA19970510 genome-!(significant)
GTTCGGTACGACATTGCTCACATTGCTTCCAGTATTATTTGCCCGCCTCACCGAGTGCGGGCTTTTTTT
>gb|CP007282.1|:c3596280-3596215 Salmonella enterica subsp. enterica serovar Enteritidis str. SA19970510 genome-!(significant)
TGAAAGCACGACATTGCTCACATTGCTTCCAGTATTATTTTGGCCAGCTTTTGCTGGCTTTTTTTT
>gb|CP007403.1|:1885762-1885830 Salmonella enterica subsp. enterica serovar Enteritidis str. EC20120773 genome-!(significant)
GTTCGGTACGACATTGCTCACATTGCTTCCAGTATTATTTGCCCGCCTCACCGAGTGCGGGCTTTTTTT
>gb|CP007403.1|:c3596296-3596231 Salmonella enterica subsp. enterica serovar Enteritidis str. EC20120773 genome-!(significant)
TGAAAGCACGACATTGCTCACATTGCTTCCAGTATTATTTTGGCCAGCTTTTGCTGGCTTTTTTTT
>gb|CP007576.1|:c4891438-4891376 Aeromonas hydrophila pc104A, complete genome-!(significant)
TGAAGGCACGACATTGCTCACATTGCTTCCAGTTAAGGGGCCAGTTTTTACTGGCCCTCTTTT
>gb|CP010585.1|:c3444137-3444072 Escherichia coli strain C41(DE3), complete genome-!(significant)
TGAAAGCACGACATTGCTCACATTGCTTCCAGTATTACTTAGCCAGCCGGGTGCTGGCTTTTTTTT
>gb|LM996490.1|:325319-325384 Escherichia coli genome assembly FHI34, scaffold scaffold-21_contig-4.0_1_467096_[organismEscherichia-!(significant)
TGAAAGCACGACATTGCTCACATTGCTTCCAGTATTACTTAGCCAGCCGGGTGCTGGCTTTTTTTT
>gb|CP007271.1|:c4593154-4593089 Salmonella enterica subsp. enterica serovar Enteritidis str. EC20121178, complete genome-!(significant)
TGAAAGCACGACATTGCTCACATTGCTTCCAGTATTATTTTGGCCAGCTTTTGCTGGCTTTTTTTT
>gb|CP007271.1|:c198861-198793 Salmonella enterica subsp. enterica serovar Enteritidis str. EC20121178, complete genome-!(significant)
GTTCGGTACGACATTGCTCACATTGCTTCCAGTATTATTTGCCCGCCTCACCGAGTGCGGGCTTTTTTT
>gb|CP007246.1|:1881047-1881115 Salmonella enterica subsp. enterica serovar Enteritidis str. EC20100101, complete genome-!(significant)
GTTCGGTACGACATTGCTCACATTGCTTCCAGTATTATTTGCCCGCCTCACCGAGTGCGGGCTTTTTTT
>gb|CP007246.1|:c3585149-3585084 Salmonella enterica subsp. enterica serovar Enteritidis str. EC20100101, complete genome-!(significant)
TGAAAGCACGACATTGCTCACATTGCTTCCAGTATTATTTTGGCCAGCTTTTGCTGGCTTTTTTTT
>gb|CP006004.1|:503023-503089 Vibrio parahaemolyticus O1Kuk str. FDA_R31 chromosome I, complete sequence-!(significant)
TTTTGACACGACATTGCTCACATTGCTTCCAGTGTAATTTATAGCTTCTTGGTTAAGCTGCCATGAT
>gb|FM178379.1|:271646-271711 Aliivibrio salmonicida LFI1238 chromosome 1 complete genome-!(significant)
AGAAGGCACGACATTGCTCACATTGCTTCCAGTGTAAATCAGCTACATGAGCAGTGGTGAACGTTT
>gb|CP010392.1|:331967-332033 Klebsiella pneumoniae strain 34618, complete genome-!(significant)
TGAAAGCACGACATTGCTCACATTGCTTCCAGTATTACTTTAGCCAGCCGGGTGCTGGCTTTTTTTT
>gb|CP010392.1|:3111495-3111559 Klebsiella pneumoniae strain 34618, complete genome-!(significant)
ATTCAGTACGACATTGCTCACATTGCTTCCAGTATTTTTGCCCGCACTTGTGCGGGCTTTTTTTT
>gb|CP009973.1|:3026843-3026909 Yersinia pestis CO92, complete genome-!(significant)
TGAAAGCACGACATTGCTCACATTGCTTCCAGTGTTTACTTAGCCAGCCGGGTGCTGGCTTTTTTTT
>gb|CP009973.1|:281016-281081 Yersinia pestis CO92, complete genome-!(significant)
GAAAAGCACGACATTGCTCACATTGCTTCCAGTATTTTAAGCCAGCTCGGGTGCTGGCTTTTTTGT
>gb|CP009996.1|:645093-645159 Yersinia pestis strain Java9, complete genome-!(significant)
TGAAAGCACGACATTGCTCACATTGCTTCCAGTGTTTACTTAGCCAGCCGGGTGCTGGCTTTTTTTT
>gb|CP009996.1|:2457987-2458052 Yersinia pestis strain Java9, complete genome-!(significant)
GAAAAGCACGACATTGCTCACATTGCTTCCAGTATTTTAAGCCAGCTCGGGTGCTGGCTTTTTTGT
>gb|CP000305.1|:c4130327-4130261 Yersinia pestis Nepal516, complete genome-!(significant)|RFAM_PROOFED
TGAAAGCACGACATTGCTCACATTGCTTCCAGTGTTTACTTAGCCAGCCGGGTGCTGGCTTTTTTTT
>gb|CP000305.1|:c2049168-2049103 Yersinia pestis Nepal516, complete genome-!(significant)|RFAM_PROOFED
GAAAAGCACGACATTGCTCACATTGCTTCCAGTATTTTAAGCCAGCTCGGGTGCTGGCTTTTTTGT
>gb|CP000308.1|:c4255312-4255246 Yersinia pestis Antiqua, complete genome-!(significant)|RFAM_PROOFED
TGAAAGCACGACATTGCTCACATTGCTTCCAGTGTTTACTTAGCCAGCCGGGTGCTGGCTTTTTTTT
>gb|CP000308.1|:c1910730-1910665 Yersinia pestis Antiqua, complete genome-!(significant)|RFAM_PROOFED
GAAAAGCACGACATTGCTCACATTGCTTCCAGTATTTTAAGCCAGCTCGGGTGCTGGCTTTTTTGT
>gb|CP009982.1|:c3130403-3130337 Vibrio parahaemolyticus strain FORC_008 chromosome 1, complete sequence-!(significant)
TTTTGACACGACATTGCTCACATTGCTTCCAGTGTAATTTATAGCTTCTTGGTTAAGCTGCCATGAT
>gb|CP000821.1|:c142100-142041 Shewanella sediminis HAW-EB3, complete genome-!(significant)
GCAAAGTACGACATTGCTCACACACACTTTTTAGCCGGGATTATTTCCCGGCATTTTTTT
>gb|CP007263.1|:1884820-1884888 Salmonella enterica subsp. enterica serovar Enteritidis str. EC20110361, complete genome-!(significant)
GTTCGGTACGACATTGCTCACATTGCTTCCAGTATTATTTGCCCGCCTCACCGAGTGCGGGCTTTTTTT
>gb|CP007263.1|:c3588935-3588870 Salmonella enterica subsp. enterica serovar Enteritidis str. EC20110361, complete genome-!(significant)
TGAAAGCACGACATTGCTCACATTGCTTCCAGTATTATTTTGGCCAGCTTTTGCTGGCTTTTTTTT
>gb|CP003047.1|:c1115951-1115883 Salmonella enterica subsp. enterica serovar Gallinarum/pullorum str. RKS5078, complete genome-!(significant)|RFAM_PROOFED
GTTCGGTACGACATTGCTCACATTGCTTCCAGTATTATTTGCCCGCCTCACCGAGTGCGGGCTTTTTTT
>gb|CP003047.1|:4082652-4082717 Salmonella enterica subsp. enterica serovar Gallinarum/pullorum str. RKS5078, complete genome-!(significant)|RFAM_PROOFED
TGAAAGCACGACATTGCTCACATTGCTTCCAGTATTATTTTGGCCAGCTTTTGCTGGCTTTTTTTT
>gb|LM996539.1|:181350-181415 Escherichia coli genome assembly FHI65, scaffold scaffold-26_contig-0.1_87205_868516_[organismEscherichia-!(significant)
TGAAAGCACGACATTGCTCACATTGCTTCCAGTATTACTTAGCCAGCCGGGTGCTGGCTTTTTTTT
>gb|CP000964.1|:336218-336284 Klebsiella pneumoniae 342, complete genome-!(significant)|RFAM_PROOFED
TGAAAGCACGACATTGCTCACATTGCTTCCAGTATTACTTTAGCCAGCCGGGTGCTGGCTTTTTTTT
>gb|CP000964.1|:3245049-3245113 Klebsiella pneumoniae 342, complete genome-!(significant)|RFAM_PROOFED
ATTCAGTACGACATTGCTCACATTGCTTCCAGTATTTTTGCCCGCACTTGTGCGGGCTTTTTTTT
>gb|CP007316.1|:1885760-1885828 Salmonella enterica subsp. enterica serovar Enteritidis str. SA20094642 genome-!(significant)
GTTCGGTACGACATTGCTCACATTGCTTCCAGTATTATTTGCCCGCCTCACCGAGTGCGGGCTTTTTTT
>gb|CP007316.1|:c3596287-3596222 Salmonella enterica subsp. enterica serovar Enteritidis str. SA20094642 genome-!(significant)
TGAAAGCACGACATTGCTCACATTGCTTCCAGTATTATTTTGGCCAGCTTTTGCTGGCTTTTTTTT
>gb|CP007431.1|:1885942-1886010 Salmonella enterica subsp. enterica serovar Enteritidis str. SA20094682 genome-!(significant)
GTTCGGTACGACATTGCTCACATTGCTTCCAGTATTATTTGCCCGCCTCACCGAGTGCGGGCTTTTTTT
>gb|CP007431.1|:c3596473-3596408 Salmonella enterica subsp. enterica serovar Enteritidis str. SA20094682 genome-!(significant)
TGAAAGCACGACATTGCTCACATTGCTTCCAGTATTATTTTGGCCAGCTTTTGCTGGCTTTTTTTT
>gb|CP007325.1|:1885763-1885831 Salmonella enterica subsp. enterica serovar Enteritidis str. EC20111515 genome-!(significant)
GTTCGGTACGACATTGCTCACATTGCTTCCAGTATTATTTGCCCGCCTCACCGAGTGCGGGCTTTTTTT
>gb|CP007325.1|:c3596300-3596235 Salmonella enterica subsp. enterica serovar Enteritidis str. EC20111515 genome-!(significant)
TGAAAGCACGACATTGCTCACATTGCTTCCAGTATTATTTTGGCCAGCTTTTGCTGGCTTTTTTTT
>gb|FO834906.1|:c2483838-2483774 Klebsiella pneumoniae str. Kp52.145, chromosome, complete genome-!(significant)
ATTCAGTACGACATTGCTCACATTGCTTCCAGTATTTTTGCCCGCACTTGTGCGGGCTTTTTTTA
>gb|FO834906.1|:341105-341171 Klebsiella pneumoniae str. Kp52.145, chromosome, complete genome-!(significant)
TGAAAGCACGACATTGCTCACATTGCTTCCAGTATTACTTTAGCCAGCCGGGTGCTGGCTTTTTTTT
>gb|LM996575.1|:c142221-142156 Escherichia coli genome assembly FHI21, scaffold scaffold-27_contig-3.0_1_516600_[organismEscherichia-!(significant)
TGAAAGCACGACATTGCTCACATTGCTTCCAGTATTACTTAGCCAGCCGGGTGCTGGCTTTTTTTT
>gb|FN392235.1|:1936913-1936977 Erwinia pyrifoliae DSM 12163 complete genome, culture collection DSM12163-!(significant)|RFAM_PROOFED
GAAGAGCATGACATTGCTCACATTGCTTCCAGTATTTTTAGCCCGCTTGACGCGGGTTTTTTTTC
>gb|FN392235.1|:c3780173-3780108 Erwinia pyrifoliae DSM 12163 complete genome, culture collection DSM12163-!(significant)|RFAM_PROOFED
AAAAAGCACGACATTGCTCACATTGCTTCCAATAATTTTAGCCAGCACGGGTGCTGGCTTTTTTTT
>gb|CP007634.1|:c2452048-2451999 Vibrio cholerae strain 2012EL-2176 chromosome 1, complete sequence-!(significant)
TTTTGACACGACATTGCTCACATTGCTTCCAGTGTAATTTTTAGCTTTTT
>gb|CP011574.1|:c303248-303183 Enterobacter aerogenes strain CAV1320, complete genome-!(significant)
ATTCGGTACGACATTGCTCACATTGCTTCCAGTATTTTTGCCCGCGTTTATCGCGGGCTTTTTTTT
>gb|CP011574.1|:3649060-3649126 Enterobacter aerogenes strain CAV1320, complete genome-!(significant)
TGAAAGCACGACATTGCTCACATTGCTTCCAGTATTACTTTAGCCAGCCGGGTGCTGGCTTTTTTTT
>gb|CP009166.1|:c3778384-3778319 Escherichia coli 1303, complete genome-!(significant)
TGAAAGCACGACATTGCTCACATTGCTTCCAGTATTACTTAGCCAGCCGGGTGCTGGCTTTTTTTT
>gb|CP007804.2|:c3622457-3622392 Salmonella enterica subsp. enterica serovar Typhimurium strain VNP20009, complete genome-!(significant)
TGAAAGCACGACATTGCTCACATTGCTTCCAGTATTATTTTGGCCAGCTTTTGCTGGCTTTTTTTT
>gb|CP007804.2|:c1254043-1253975 Salmonella enterica subsp. enterica serovar Typhimurium strain VNP20009, complete genome-!(significant)
GTTCGGTACGACATTGCTCACATTGCTTCCAGTATTATTTGCCCGCCTCACCGAGTGCGGGCTTTTTTT
>gb|LM996611.1|:385912-385977 Escherichia coli genome assembly FHI74, scaffold scaffold-19_contig-4.0_1_523354_[organismEscherichia-!(significant)
TGAAAGCACGACATTGCTCACATTGCTTCCAGTATTACTTAGCCAGCCGGGTGCTGGCTTTTTTTT
>gb|CP002607.1|:167316-167377 Aeromonas veronii B565, complete genome-!(significant)|RFAM_PROOFED
TGAAGGCACGACATTGCTCACATTGCTTCCAGTTAAGGGCCAGTTTATCTGGCCCTCTTTTT
>gb|LN649235.1|:c3586360-3586295 Salmonella enterica subsp. enterica serovar Infantis genome assembly SINFA, chromosome  1-!(significant)
TGAAAGCACGACATTGCTCACATTGCTTCCAGTATTACTTTAGCCAGCTTTTGCTGGCTTTTTTTT
>gb|LN649235.1|:c1254889-1254821 Salmonella enterica subsp. enterica serovar Infantis genome assembly SINFA, chromosome  1-!(significant)
GTTCGGTACGACATTGCTCACATTGCTTCCAGTATTATTTGCCCGCCTCACCGAGTGCGGGCTTTTTTT
>gb|CP000891.1|:5263876-5263937 Shewanella baltica OS195, complete genome-!(significant)
TGCAAGCACGACATTGCTCACACACACTCTTTGTGGCCGGATTCATCATCCGGCTTTTTTTT
>gb|CP001657.1|:c4462734-4462668 Pectobacterium carotovorum subsp. carotovorum PC1, complete genome-!(significant)|RFAM_PROOFED
TGAAGGCACGACATTGCTCACATTGCTTCCAGTATTATTTAGCCAGCTCGGGTGCTGGCTTTTTTTT
>gb|CP001657.1|:c2691149-2691082 Pectobacterium carotovorum subsp. carotovorum PC1, complete genome-!(significant)|RFAM_PROOFED
GGAGAGCACGACATTGCTCACATTGCTTCCAGTATTATTTTAGCCAGCCTATGTGCTGGCTTTTTTTT
>gb|CP007523.1|:c4400438-4400373 Salmonella enterica subsp. enterica serovar Typhimurium str. CDC 2011K-0870, complete genome-!(significant)
TGAAAGCACGACATTGCTCACATTGCTTCCAGTATTATTTTGGCCAGCTTTTGCTGGCTTTTTTTT
>gb|CP007523.1|:c2085113-2085045 Salmonella enterica subsp. enterica serovar Typhimurium str. CDC 2011K-0870, complete genome-!(significant)
GTTCGGTACGACATTGCTCACATTGCTTCCAGTATTATTTGCCCGCCTCACCGAGTGCGGGCTTTTTTT
>gb|LN554912.1|:173319-173384 Escherichia coli genome assembly FHI62, scaffold scaffold-15_contig-8.0_1_316449_[organismEscherichia-!(significant)
TGAAAGCACGACATTGCTCACATTGCTTCCAGTATTACTTAGCCAGCCGGGTGCTGGCTTTTTTTT
>gb|CP001925.1|:c4227504-4227439 Escherichia coli Xuzhou21, complete genome-!(significant)
TGAAAGCACGACATTGCTCACATTGCTTCCAGTATTACTTAGCCAGCCGGGTGCTGGCTTTTTTTT
>gb|AE005674.2|:c3553635-3553570 Shigella flexneri 2a str. 301, complete genome-!(significant)|RFAM_PROOFED
TGAAAGCACGACATTGCTCACATTGCTTCCAGTATTACTTAGCCAGCCGGGTGCTGGCTTTTTTTT
>gb|CP002956.1|:1303024-1303090 Yersinia pestis A1122, complete genome-!(significant)|RFAM_PROOFED
TGAAAGCACGACATTGCTCACATTGCTTCCAGTGTTTACTTAGCCAGCCGGGTGCTGGCTTTTTTTT
>gb|CP002956.1|:3115409-3115474 Yersinia pestis A1122, complete genome-!(significant)|RFAM_PROOFED
GAAAAGCACGACATTGCTCACATTGCTTCCAGTATTTTAAGCCAGCTCGGGTGCTGGCTTTTTTGT
>gb|CP010439.1|:c4299827-4299762 Escherichia coli K-12 strain ER3440, complete genome-!(significant)
TGAAAGCACGACATTGCTCACATTGCTTCCAGTATTACTTAGCCAGCCGGGTGCTGGCTTTTTTTT
>gb|CP007308.1|:1885761-1885829 Salmonella enterica subsp. enterica serovar Enteritidis str. SA20093950 genome-!(significant)
GTTCGGTACGACATTGCTCACATTGCTTCCAGTATTATTTGCCCGCCTCACCGAGTGCGGGCTTTTTTT
>gb|CP007308.1|:c3596297-3596232 Salmonella enterica subsp. enterica serovar Enteritidis str. SA20093950 genome-!(significant)
TGAAAGCACGACATTGCTCACATTGCTTCCAGTATTATTTTGGCCAGCTTTTGCTGGCTTTTTTTT
>gb|CP007365.1|:c3596234-3596169 Salmonella enterica subsp. enterica serovar Enteritidis str. EC20120994 genome-!(significant)
TGAAAGCACGACATTGNNNNNNNNNNNNNNNNNNNNNTTTTGGCCAGCTTTTGCTGGCTTTTTTTT
>gb|CP007365.1|:1885708-1885776 Salmonella enterica subsp. enterica serovar Enteritidis str. EC20120994 genome-!(significant)
GTTCGGTACGACATTGCTCACATTGCTTCCAGTATTATTTGCCCGCCTCACCGAGTGCGGGCTTTTTTT
>gb|LM996653.1|:c143647-143582 Escherichia coli genome assembly FHI75, scaffold scaffold-26_contig-0.1_1028_1316609_[organismEscherichia-!(significant)
TGAAAGCACGACATTGCTCACATTGCTTCCAGTATTACTTAGCCAGCCGGGTGCTGGCTTTTTTTT
>gb|CP011650.1|:c4081516-4081450 Enterobacter cloacae strain CAV1669, complete genome-!(significant)
TGAAAGCACGACATTGCTCACATTGCTTCCAGTATTACTTTAGCCAGCTTCTCGCTGGCTTTTTTTT
>gb|CP011650.1|:c1413540-1413476 Enterobacter cloacae strain CAV1669, complete genome-!(significant)
ATTCAGTACGACATTGCTCACATTGCTTCCAGTATTTCTTGCCCACTCTTGAGTGGGCTTTTTTT
>gb|CP007424.1|:1885754-1885822 Salmonella enterica subsp. enterica serovar Enteritidis str. EC20130348 genome-!(significant)
GTTCGGTACGACATTGCTCACATTGCTTCCAGTATTATTTGCCCGCCTCACCGAGTGCGGGCTTTTTTT
>gb|CP007424.1|:c3596285-3596220 Salmonella enterica subsp. enterica serovar Enteritidis str. EC20130348 genome-!(significant)
TGAAAGCACGACATTGCTCACATTGCTTCCAGTATTATTTTGGCCAGCTTTTGCTGGCTTTTTTTT
>gb|CP007404.1|:1885760-1885828 Salmonella enterica subsp. enterica serovar Enteritidis str. EC20120774 genome-!(significant)
GTTCGGTACGACATTGCTCACATTGCTTCCAGTATTATTTGCCCGCCTCACCGAGTGCGGGCTTTTTTT
>gb|CP007404.1|:c3596296-3596231 Salmonella enterica subsp. enterica serovar Enteritidis str. EC20120774 genome-!(significant)
TGAAAGCACGACATTGCTCACATTGCTTCCAGTATTATTTTGGCCAGCTTTTGCTGGCTTTTTTTT
>gb|CP003386.1|:c3735619-3735554 Salmonella enterica subsp. enterica serovar Typhimurium str. 798, complete genome-!(significant)
TGAAAGCACGACATTGCTCACATTGCTTCCAGTATTATTTTGGCCAGCTTTTGCTGGCTTTTTTTT
>gb|CP003386.1|:c1309869-1309801 Salmonella enterica subsp. enterica serovar Typhimurium str. 798, complete genome-!(significant)
GTTCGGTACGACATTGCTCACATTGCTTCCAGTATTATTTGCCCGCCTCACCGAGTGCGGGCTTTTTTT
>gb|CP007265.1|:1618334-1618399 Escherichia coli strain ST540, complete genome-!(significant)
TGAAAGCACGACATTGCTCACATTGCTTCCAGTATTACTTAGCCAGCCGGGTGCTGGCTTTTTTTT
>gb|CP010812.1|:95138-95187 Vibrio cholerae strain 10432-62, complete genome-!(significant)
TTTTGACACGACATTGCTCACATTGCTTCCAGTGTAATTTTTAGCTTTTT
>gb|LM651928.1|:c3467972-3467907 Shigella flexneri genome assembly NCTC1, chromosome  1-!(significant)
TGAAAGCACGACATTGCTCACATTGCTTCCAGTATTACTTAGCCAGCCGGGTGCTGGCTTTTTTTT
>gb|CP002910.1|:c4623596-4623530 Klebsiella pneumoniae KCTC 2242, complete genome-!(significant)|RFAM_PROOFED
TGAAAGCACGACATTGCTCACATTGCTTCCAGTATTACTTTAGCCAGCCGGGTGCTGGCTTTTTTTT
>gb|CP002910.1|:c1974102-1974038 Klebsiella pneumoniae KCTC 2242, complete genome-!(significant)|RFAM_PROOFED
ATTCAGTACGACATTGCTCACATTGCTTCCAGTATTTTTGCCCGCACTTGTGCGGGCTTTTTTTA
>gb|CP006631.1|:c2379567-2379499 Salmonella enterica subsp. enterica serovar Newport str. USMARC-S3124.1, complete genome-!(significant)
GTTCGGTACGACATTGCTCACATTGCTTCCAGTATTATTTGCCCGCCTCACCGAGTGCGGGCTTTTTTT
>gb|CP006631.1|:360787-360852 Salmonella enterica subsp. enterica serovar Newport str. USMARC-S3124.1, complete genome-!(significant)
TGAAAGCACGACATTGCTCACATTGCTTCCAGTATTATTTTGGCCAGCTTTTGCTGGCTTTTTTTT
>gb|CP001113.1|:c3689980-3689915 Salmonella enterica subsp. enterica serovar Newport str. SL254, complete genome-!(significant)|RFAM_PROOFED
TGAAAGCACGACATTGCTCACATTGCTTCCAGTATTATTTTGGCCAGCTTTTGCTGGCTTTTTTTT
>gb|CP001113.1|:c1354735-1354667 Salmonella enterica subsp. enterica serovar Newport str. SL254, complete genome-!(significant)|RFAM_PROOFED
GTTCGGTACGACATTGCTCACATTGCTTCCAGTATTATTTGCCCGCCTCACCGAGTGCGGGCTTTTTTT
>gb|CP007350.1|:1885761-1885829 Salmonella enterica subsp. enterica serovar Enteritidis str. EC20120496 genome-!(significant)
GTTCGGTACGACATTGCTCACATTGCTTCCAGTATTATTTGCCCGCCTCACCGAGTGCGGGCTTTTTTT
>gb|CP007350.1|:c3596296-3596231 Salmonella enterica subsp. enterica serovar Enteritidis str. EC20120496 genome-!(significant)
TGAAAGCACGACATTGCTCACATTGCTTCCAGTATTATTTTGGCCAGCTTTTGCTGGCTTTTTTTT
>gb|LM996699.1|:37608-37673 Escherichia coli genome assembly FHI79, scaffold scaffold-26_contig-2.0_1_505627_[organismEscherichia-!(significant)
TGAAAGCACGACATTGCTCACATTGCTTCCAGTATTACTTAGCCAGCCGGGTGCTGGCTTTTTTTT
>gb|CP010371.1|:c3621390-3621325 Escherichia coli strain 6409, complete genome-!(significant)
TGAAAGCACGACATTGCTCACATTGCTTCCAGTATTACTTAGCCAGCCGGGTGCTGGCTTTTTTTT
>gb|CP007356.1|:1885757-1885825 Salmonella enterica subsp. enterica serovar Enteritidis str. EC20100089 genome-!(significant)
GTTCGGTACGACATTGCTCACATTGCTTCCAGTATTATTTGCCCGCCTCACCGAGTGCGGGCTTTTTTT
>gb|CP007356.1|:c3596290-3596225 Salmonella enterica subsp. enterica serovar Enteritidis str. EC20100089 genome-!(significant)
TGAAAGCACGACATTGCTCACATTGCTTCCAGTATTATTTTGGCCAGCTTTTGCTGGCTTTTTTTT
>gb|CP011259.1|:3692438-3692506 Salmonella enterica subsp. enterica serovar Agona str. 460004 2-1, complete genome-!(significant)
GTTCGGTACGACATTGCTCACATTGCTTCCAGTATTATTTGCCCGCCTCACCGAGTGCGGGCTTTTTTT
>gb|CP011259.1|:c666498-666433 Salmonella enterica subsp. enterica serovar Agona str. 460004 2-1, complete genome-!(significant)
TGAAAGCACGACATTGCTCACATTGCTTCCAGTATTACTTTAGCCAGCTTTCGCTGGCTTTTTTTT
>gb|CP000857.1|:2521403-2521471 Salmonella enterica subsp. enterica serovar Paratyphi C strain RKS4594, complete genome-!(significant)|RFAM_PROOFED
GTTCGGTACGACATTGCTCACATTGCTTCCAGTATTATTTGCCCGCCTCACCGAGTGCGGGCTTTTTTT
>gb|CP000857.1|:c3647252-3647187 Salmonella enterica subsp. enterica serovar Paratyphi C strain RKS4594, complete genome-!(significant)|RFAM_PROOFED
TGAAAGCACGACATTGCTCACATTGCTTCCAGTATTATTTTGGCCAGCTTTTGCTGGCTTTTTTTT
>gb|CP003785.1|:336365-336431 Klebsiella pneumoniae subsp. pneumoniae 1084, complete genome-!(significant)
TGAAAGCACGACATTGCTCACATTGCTTCCAGTATTACTTTAGCCAGCCGGGTGCTGGCTTTTTTTT
>gb|CP003785.1|:3104013-3104077 Klebsiella pneumoniae subsp. pneumoniae 1084, complete genome-!(significant)
ATTTAGTACGACATTGCTCACATTGCTTCCAGTATTTTTGCCCGCACTTGTGCGGGCTTTTTTTA
>gb|CP009991.1|:2403673-2403739 Yersinia pestis strain Nicholisk 41, complete genome-!(significant)
TGAAAGCACGACATTGCTCACATTGCTTCCAGTGTTTACTTAGCCAGCCGGGTGCTGGCTTTTTTTT
>gb|CP009991.1|:252742-252807 Yersinia pestis strain Nicholisk 41, complete genome-!(significant)
GAAAAGCACGACATTGCTCACATTGCTTCCAGTATTTTAAGCCAGCTCGGGTGCTGGCTTTTTTGT
>gb|LM996872.1|:c155444-155379 Escherichia coli genome assembly FHI72, scaffold scaffold-29_contig-4.0_1_436380_[organismEscherichia-!(significant)
TGAAAGCACGACATTGCTCACATTGCTTCCAGTATTACTTAGCCAGCCGGGTGCTGGCTTTTTTTT
>gb|CU928145.2|:c3919406-3919341 Escherichia coli 55989 chromosome, complete genome-!(significant)|RFAM_PROOFED
TGAAAGCACGACATTGCTCACATTGCTTCCAGTATTACTTAGCCAGCCGGGTGCTGGCTTTTTTTT
>gb|FN666575.1|:c3573541-3573476 Erwinia amylovora ATCC 49946 chromosomal sequence-!(significant)|RFAM_PROOFED
AAAGAGCACGACATTGCTCACATTGCTTCCAAAATTTTTAGCCAGCACGGGTGCTGGCTTTTTTTT
>gb|FN666575.1|:c1981717-1981654 Erwinia amylovora ATCC 49946 chromosomal sequence-!(significant)|RFAM_PROOFED
GAAGAGCACGACATTGCTCACATCGCTTCCAGTATTTTAGCCCGCCTGGTGCGGGCTTTTTTTA
>gb|CP010376.2|:c4498234-4498168 Enterobacter cloacae strain 34977, complete genome-!(significant)
TGAAAGCACGACATTGCTCACATTGCTTCCAGTATTACTTTAGCCAGCTTCTCGCTGGCTTTTTTTT
>gb|CP010376.2|:c1877276-1877212 Enterobacter cloacae strain 34977, complete genome-!(significant)
ATTCAGTACGACATTGCTCACATTGCTTCCAGTATTTCTTGCCCACTCTTGAGTGGGCTTTTTTT
>gb|CP012344.1|:340009-340074 Salmonella enterica subsp. enterica serovar Choleraesuis str. ATCC 10708, complete genome-!(significant)
TGAAAGCACGACATTGCTCACATTGCTTCCAGTATTATTTTGGCCAGCTTTTGCTGGCTTTTTTTT
>gb|CP012344.1|:2644902-2644970 Salmonella enterica subsp. enterica serovar Choleraesuis str. ATCC 10708, complete genome-!(significant)
GTTCGGTACGACATTGCTCACATTGCTTCCAGTATTATTTGCCCGCCTCACCGAGTGCGGGCTTTTTTT
>gb|LM996750.1|:c142747-142682 Escherichia coli genome assembly FHI8, scaffold scaffold-28_contig-5.0_1_330178_[organismEscherichia-!(significant)
TGAAAGCACGACATTGCTCACATTGCTTCCAGTATTACTTAGCCAGCCGGGTGCTGGCTTTTTTTT
>gb|CP003683.1|:c5645938-5645872 Klebsiella oxytoca E718, complete genome-!(significant)
TGAAAGCACGACATTGCTCACATTGCTTCCAGTATTACTTTAGCCAGCCGGGTGCTGGCTTTTTTTT
>gb|CP003683.1|:c2660543-2660479 Klebsiella oxytoca E718, complete genome-!(significant)
ATTCGGTACGACATTGCTCACATTGCTTCCAGTATTTTTGCCCGCACCTGTGCGGGCTTTTTTTA
>gb|CP007288.1|:1885747-1885815 Salmonella enterica subsp. enterica serovar Enteritidis str. SA19981857 genome-!(significant)
GTTCGGTACGACATTGCTCACATTGCTTCCAGTATTATTTGCCCGCCTCACCGAGTGCGGGCTTTTTTT
>gb|CP007288.1|:c3596273-3596208 Salmonella enterica subsp. enterica serovar Enteritidis str. SA19981857 genome-!(significant)
TGAAAGCACGACATTGCTCACATTGCTTCCAGTATTATTTTGGCCAGCTTTTGCTGGCTTTTTTTT
>gb|CP007258.1|:1880927-1880995 Salmonella enterica subsp. enterica serovar Enteritidis str. EC20110360, complete genome-!(significant)
GTTCGGTACGACATTGCTCACATTGCTTCCAGTATTATTTGCCCGCCTCACCGAGTGCGGGCTTTTTTT
>gb|CP007258.1|:c3584581-3584516 Salmonella enterica subsp. enterica serovar Enteritidis str. EC20110360, complete genome-!(significant)
TGAAAGCACGACATTGCTCACATTGCTTCCAGTATTATTTTGGCCAGCTTTTGCTGGCTTTTTTTT
>gb|CP001048.1|:c4459773-4459707 Yersinia pseudotuberculosis PB1/+, complete genome-!(significant)|RFAM_PROOFED
TGAAAGCACGACATTGCTCACATTGCTTCCAGTGTTTACTTAGCCAGCCGGGTGCTGGCTTTTTTTT
>gb|CP001048.1|:c2601809-2601744 Yersinia pseudotuberculosis PB1/+, complete genome-!(significant)|RFAM_PROOFED
GAAAAGCACGACATTGCTCACATTGCTTCCAGTATTTTAAGCCAGCTCGGGTGCTGGCTTTTTTTT
>gb|CP004887.1|:1092752-1092818 Klebsiella oxytoca HKOPL1, complete genome-!(significant)
TGAAAGCACGACATTGCTCACATTGCTTCCAGTATTACTTTAGCCAGCCGGGTGCTGGCTTTTTTTT
>gb|CP004887.1|:4050887-4050951 Klebsiella oxytoca HKOPL1, complete genome-!(significant)
ATTCGGTACGACATTGCTCACATTGCTTCCAGTATTTTTGCCCGCACCTGTGCGGGCGTTTTTTT
>gb|CP011018.1|:3673062-3673127 Escherichia coli strain CI5, complete genome-!(significant)
TGAAAGCACGACATTGCTCACATTGCTTCCAGTATTACTTAGCCAGCCGGGTGCTGGCTTTTTTTT
>gb|CP007361.1|:1885235-1885303 Salmonella enterica subsp. enterica serovar Enteritidis str. SA20100349 genome-!(significant)
GTTCGGTACGACATTGCTCACATTGCTTCCAGTATTATTTGCCCGCCTCACCGAGTGCGGGCTTTTTTT
>gb|CP007361.1|:c3595762-3595697 Salmonella enterica subsp. enterica serovar Enteritidis str. SA20100349 genome-!(significant)
TGAAAGCACGACATTGCTCACATTGCTTCCAGTATTATTTTGGCCAGCTTTTGCTGGCTTTTTTTT
>gb|CP009042.1|:102555-102604 Vibrio cholerae O1 biovar El Tor strain FJ147 chromosome I, complete sequence-!(significant)
TTTTGACACGACATTGCTCACATTGCTTCCAGTGTAATTTTTAGCTTTTT
>gb|CP006656.1|:370266-370332 Klebsiella pneumoniae JM45, complete genome-!(significant)
TGAAAGCACGACATTGCTCACATTGCTTCCAGTATTACTTTAGCCAGCCGGGTGCTGGCTTTTTTTT
>gb|CP006656.1|:3078911-3078975 Klebsiella pneumoniae JM45, complete genome-!(significant)
ATTCAGTACGACATTGCTCACATTGCTTCCAGTATTTTTGCCCGCACTTGTGCGGGCTTTTTTTT
>gb|AM946981.2|:c3444131-3444066 Escherichia coli BL21(DE3), complete genome-!(significant)|RFAM_PROOFED
TGAAAGCACGACATTGCTCACATTGCTTCCAGTATTACTTAGCCAGCCGGGTGCTGGCTTTTTTTT
>gb|AP014951.1|:c5476834-5476768 Klebsiella oxytoca DNA, complete genome, strain JKo3-!(significant)
TGAAAGCACGACATTGCTCACATTGCTTCCAGTATTACTTTAGCCAGCCGGGTGCTGGCTTTTTTTT
>gb|AP014951.1|:c2446896-2446832 Klebsiella oxytoca DNA, complete genome, strain JKo3-!(significant)
ATTCGGTACGACATTGCTCACATTGCTTCCAGTATTTTTGCCCGCACTTGTGCGGGCTTTTTTTA
>gb|CP007352.1|:1885757-1885825 Salmonella enterica subsp. enterica serovar Enteritidis str. EC20120498 genome-!(significant)
GTTCGGTACGACATTGCTCACATTGCTTCCAGTATTATTTGCCCGCCTCACCGAGTGCGGGCTTTTTTT
>gb|CP007352.1|:c3596285-3596220 Salmonella enterica subsp. enterica serovar Enteritidis str. EC20120498 genome-!(significant)
TGAAAGCACGACATTGCTCACATTGCTTCCAGTATTATTTTGGCCAGCTTTTGCTGGCTTTTTTTT
>gb|AY183120.1|:23-90 Yersinia enterocolitica putative enterotoxin gene locus, complete sequence-!(significant)|RFAM_PROOFED
GAAAAGCACGACATTGCTCACATTGCTTCCAGTGTTTTTTAAGCCAGCTCGGGTGCTGGCTTTTTTTT
>gb|CP003786.1|:c1116588-1116520 Salmonella enterica subsp. enterica serovar Gallinarum/pullorum str. CDC1983-67, complete genome-!(significant)
GTTCGGTACGACATTGCTCACATTGCTTCCAGTATTATTTGCCCGCCTCACCGAGTGCGGGCTTTTTTT
>gb|CP003786.1|:4076546-4076611 Salmonella enterica subsp. enterica serovar Gallinarum/pullorum str. CDC1983-67, complete genome-!(significant)
TGAAAGCACGACATTGCTCACATTGCTTCCAGTATTATTTTGGCCAGCTTTTGCTGGCTTTTTTTT
>gb|CP007467.1|:c3057326-3057261 Salmonella enterica subsp. enterica serovar Enteritidis str. SA20084824, complete genome-!(significant)
TGAAAGCACGACATTGCTCACATTGCTTCCAGTATTATTTTGGCCAGCTTTTGCTGGCTTTTTTTT
>gb|AY183121.1|:20-87 Yersinia intermedia putative enterotoxin gene locus, complete sequence-!(significant)|RFAM_PROOFED
GGAAAGCACGACATTGCTCACATTGCTTCCAGTGTTTTTTAAGCCAGCTCGGGTGCTGGCTTTTTTTT
>gb|AP012030.1|:c3558894-3558829 Escherichia coli DH1 (ME8569) DNA, complete genome-!(significant)|RFAM_PROOFED
TGAAAGCACGACATTGCTCACATTGCTTCCAGTATTACTTAGCCAGCCGGGTGCTGGCTTTTTTTT
>gb|CP007426.1|:1885058-1885126 Salmonella enterica subsp. enterica serovar Enteritidis str. SA20085285 genome-!(significant)
GTTCGGTACGACATTGCTCACATTGCTTCCAGTATTATTTGCCCGCCTCACCGAGTGCGGGCTTTTTTT
>gb|CP007426.1|:c3595584-3595519 Salmonella enterica subsp. enterica serovar Enteritidis str. SA20085285 genome-!(significant)
TGAAAGCACGACATTGCTCACATTGCTTCCAGTATTATTTTGGCCAGCTTTTGCTGGCTTTTTTTT
>gb|CP010023.1|:1877376-1877441 Yersinia pestis str. Pestoides B, complete genome-!(significant)
GAAAAGCACGACATTGCTCACATTGCTTCCAGTATTTTAAGCCAGCTCGGGTGCTGGCTTTTTTGT
>gb|CP010023.1|:c963-897 Yersinia pestis str. Pestoides B, complete genome-!(significant)
TGAAAGCACGACATTGCTCACATTGCTTCCAGTGTTTACTTAGCCAGCCGGGTGCTGGCTTTTTTTT
>gb|CP007293.1|:1885713-1885781 Salmonella enterica subsp. enterica serovar Enteritidis str. SA20083456 genome-!(significant)
GTTCGGTACGACATTGCTCACATTGCTTCCAGTATTATTTGCCCGCCTCACCGAGTGCGGGCTTTTTTT
>gb|CP007293.1|:c3596245-3596180 Salmonella enterica subsp. enterica serovar Enteritidis str. SA20083456 genome-!(significant)
TGAAAGCACGACATTGCTCACATTGCTTCCAGTATTATTTTGGCCAGCTTTTGCTGGCTTTTTTTT
>gb|LM996833.1|:407130-407195 Escherichia coli genome assembly FHI71, scaffold scaffold-23_contig-4.0_1_551449_[organismEscherichia-!(significant)
TGAAAGCACGACATTGCTCACATTGCTTCCAGTATTACTTAGCCAGCCGGGTGCTGGCTTTTTTTT
>gb|CP007364.1|:1885761-1885829 Salmonella enterica subsp. enterica serovar Enteritidis str. EC20120555 genome-!(significant)
GTTCGGTACGACATTGCTCACATTGCTTCCAGTATTATTTGCCCGCCTCACCGAGTGCGGGCTTTTTTT
>gb|CP007364.1|:c3596297-3596232 Salmonella enterica subsp. enterica serovar Enteritidis str. EC20120555 genome-!(significant)
TGAAAGCACGACATTGCTCACATTGCTTCCAGTATTATTTTGGCCAGCTTTTGCTGGCTTTTTTTT
>gb|CP011989.1|:334278-334344 Klebsiella pneumoniae UHKPC33, complete genome-!(significant)
TGAAAGCACGACATTGCTCACATTGCTTCCAGTATTACTTTAGCCAGCCGGGTGCTGGCTTTTTTTT
>gb|CP011989.1|:3047521-3047585 Klebsiella pneumoniae UHKPC33, complete genome-!(significant)
ATTCAGTACGACATTGCTCACATTGCTTCCAGTATTTTTGCCCGCACTTGTGCGGGCTTTTTTTT
>gb|CP007405.1|:1885761-1885829 Salmonella enterica subsp. enterica serovar Enteritidis str. EC20120775 genome-!(significant)
GTTCGGTACGACATTGCTCACATTGCTTCCAGTATTATTTGCCCGCCTCACCGAGTGCGGGCTTTTTTT
>gb|CP007405.1|:c3596295-3596230 Salmonella enterica subsp. enterica serovar Enteritidis str. EC20120775 genome-!(significant)
TGAAAGCACGACATTGCTCACATTGCTTCCAGTATTATTTTGGCCAGCTTTTGCTGGCTTTTTTTT
>gb|X76000.1|:257-323 E.carotovora celV gene for endoglucanase-!(significant)|RFAM_PROOFED
GGAGAGCACGACATTGCTCACATTGCTTCCAGTATTATTTTAGCCAGCCGACGTGCTGCTTTTTTTT
>gb|CP009866.1|:4058729-4058794 Pantoea sp. PSNIH2, complete genome-!(significant)
CGAAGGCACGACATTGCTCACATTGCTTCCAGTATTTCTTAGCCAGCCGGGTGCTGGCTTTTTTTT
>gb|CP009866.1|:1679431-1679494 Pantoea sp. PSNIH2, complete genome-!(significant)
AGAGGGCACGACATTGCTCACATTGCTTCCAGTATGACTTGCCCGCCGATGCGGGCTTTTTTTT
>gb|CP007357.1|:1885761-1885829 Salmonella enterica subsp. enterica serovar Enteritidis str. EC20100100 genome-!(significant)
GTTCGGTACGACATTGCTCACATTGCTTCCAGTATTATTTGCCCGCCTCACCGAGTGCGGGCTTTTTTT
>gb|CP007357.1|:c3596293-3596228 Salmonella enterica subsp. enterica serovar Enteritidis str. EC20100100 genome-!(significant)
TGAAAGCACGACATTGCTCACATTGCTTCCAGTATTATTTTGGCCAGCTTTTGCTGGCTTTTTTTT
>gb|CP007211.1|:c4299789-4299724 Salmonella enterica subsp. enterica serovar Anatum str. CDC 06-0532, complete genome-!(significant)
TGAAAGCACGACATTGCTCACATTGCTTCCAGTATTATTTTGGCCAGCTTTTGCTGGCTTTTTTTT
>gb|CP007211.1|:c2062888-2062820 Salmonella enterica subsp. enterica serovar Anatum str. CDC 06-0532, complete genome-!(significant)
GTTCGGTACGACATTGCTCACATTGCTTCCAGTATTATTTGCCCGCCTCACCGAGTGCGGGCTTTTTTT
>gb|CP000647.1|:c4161858-4161792 Klebsiella pneumoniae subsp. pneumoniae MGH 78578, complete genome-!(significant)|RFAM_PROOFED
TGAAAGCACGACATTGCTCACATTGCTTCCAGTATTACTTTAGCCAGCCGGGTGCTGGCTTTTTTTT
>gb|CP000647.1|:c1404567-1404503 Klebsiella pneumoniae subsp. pneumoniae MGH 78578, complete genome-!(significant)|RFAM_PROOFED
ATTCAGTACGACATTGCTCACATTGCTTCCAGTATTTTTGCCCGCACTTGTGCGGGCTTTTTTTA
>gb|CP007423.1|:c3596245-3596180 Salmonella enterica subsp. enterica serovar Enteritidis str. EC20130347 genome-!(significant)
TGAAAGCACGACATTGCTCACATTGCTTCCAGTATTATTTTGGCCAGCTTTTGCTGGCTTTTTTTT
>gb|CP002284.1|:295228-295294 Vibrio anguillarum 775 chromosome I, complete sequence-!(significant)|RFAM_PROOFED
TTTTGACACGACATTGCTCACATTGCTTCCAGTGTAATTTATAGCTTTATCGTAAGGCTGAATGAAT
>gb|CP007799.1|:c3953602-3953537 Escherichia coli Nissle 1917, complete genome-!(significant)
TGAAAGCACGACATTGCTCACATTGCTTCCAGTATTACTTAGCCAGCCGGGTGCTGGCTTTTTTTT
>gb|CP011572.1|:2708656-2708722 Enterobacter cloacae strain CAV1311, complete genome-!(significant)
TGAAAGCACGACATTGCTCACATTGCTTCCAGTATTACTTTAGCCAGCTTCTCGCTGGCTTTTTTTT
>gb|CP011572.1|:497832-497896 Enterobacter cloacae strain CAV1311, complete genome-!(significant)
ATTCAGTACGACATTGCTCACATTGCTTCCAGTATTTCTTGCCCACTCTTGAGTGGGCTTTTTTT
>gb|CP000970.1|:c3794801-3794736 Escherichia coli SMS-3-5, complete genome-!(significant)|RFAM_PROOFED
TGAAAGCACGACATTGCTCACATTGCTTCCAGTATTACTTAGCCAGCCGGGTGCTGGCTTTTTTTT
>gb|CP011365.1|:c3637947-3637882 Salmonella enterica subsp. enterica serovar Typhimurium strain FORC_015, complete genome-!(significant)
TGAAAGCACGACATTGCTCACATTGCTTCCAGTATTACTTTAGCCAGCTTTTGCTGGCTTTTTTTT
>gb|CP011365.1|:c1301203-1301135 Salmonella enterica subsp. enterica serovar Typhimurium strain FORC_015, complete genome-!(significant)
GTTCGGTACGACATTGCTCACATTGCTTCCAGTATTATTTGCCCGCCTCACCGAGTGCGGGCTTTTTTT
>gb|LM996909.1|:173747-173812 Escherichia coli genome assembly FHI83, scaffold scaffold-21_contig-5.0_1_316183_[organismEscherichia-!(significant)
TGAAAGCACGACATTGCTCACATTGCTTCCAGTATTACTTAGCCAGCCGGGTGCTGGCTTTTTTTT
>gb|CP011495.1|:c157328-157263 Escherichia coli strain NCM3722, complete genome-!(significant)
TGAAAGCACGACATTGCTCACATTGCTTCCAGTATTACTTAGCCAGCCGGGTGCTGGCTTTTTTTT
>gb|CP011286.1|:205436-205502 Yersinia enterocolitica strain KNG22703, complete genome-!(significant)
CGAAGGCACGACATTGCTCACATTGCTTCCAGTGTTTACTTAGCCAGCCGGGTGCTGGCTTTTTTTT
>gb|CP011286.1|:2172360-2172427 Yersinia enterocolitica strain KNG22703, complete genome-!(significant)
GAAAAGCACGACATTGCTCACATTGCTTCCAGTGTTTTTTAAGCCAGCTCGGGCGCTGGCTTTTTTTT
>gb|CP002767.1|:4984870-4984931 Shewanella baltica BA175, complete genome-!(significant)
TGCAAGCACGACATTGCTCACACACACTCTTTGTGGCCGGATTCATCATCCGGCTTTTTTTT
>gb|CP001891.1|:324176-324242 Klebsiella variicola At-22, complete genome-!(significant)|RFAM_PROOFED
TGAAAGCACGACATTGCTCACATTGCTTCCAGTATTACTTTAGCCAGCCGGGTGCTGGCTTTTTTTT
>gb|CP001891.1|:3196132-3196196 Klebsiella variicola At-22, complete genome-!(significant)|RFAM_PROOFED
ATTCAGTACGACATTGCTCACATTGCTTCCAGTATTTTTGCCCGCACTTGTGCGGGCTTTTTTTT
>gb|CP010440.1|:c4316448-4316383 Escherichia coli K-12 strain ER3476, complete genome-!(significant)
TGAAAGCACGACATTGCTCACATTGCTTCCAGTATTACTTAGCCAGCCGGGTGCTGGCTTTTTTTT
>gb|CP003942.1|:2238767-2238837 Serratia marcescens FGI94, complete genome-!(significant)
GAAAGGCACGACATTGCTCACATTGCTTCCAGTATTATTTTTCAAGCCAGCTCGGGTGCTGGCTTTTTTTT
>gb|CP003942.1|:c4595292-4595225 Serratia marcescens FGI94, complete genome-!(significant)
TGAAGGCACGACATTGCTCACATTGCTTCCAGTGTTTACTTAGCCAGCTCGGGTGCTGGCTTTTTTTT
>gb|CP000826.1|:c2889639-2889572 Serratia proteamaculans 568, complete genome-!(significant)|RFAM_PROOFED
GAAAGGCACGACATTGCTCACATTGCTTCCAGTGTTTTTTAAGCCAGCTCGGGTGCTGGCTTTTTTTT
>gb|CP000826.1|:c5141719-5141652 Serratia proteamaculans 568, complete genome-!(significant)|RFAM_PROOFED
CGAAGGCACGACATTGCTCACATTGCTTCCAAGTATTACTTAGCCAGCTCGGGTGCTGGCTTTTTTTT
>gb|CP006792.1|:884763-884828 Yersinia pestis 2944, complete genome-!(significant)
GAAAAGCACGACATTGCTCACATTGCTTCCAGTATTTTAAGCCAGCTCGGGTGCTGGCTTTTTTGT
>gb|CP006792.1|:c3704014-3703948 Yersinia pestis 2944, complete genome-!(significant)
TGAAAGCACGACATTGCTCACATTGCTTCCAGTGTTTACTTAGCCAGCCGGGTGCTGGCTTTTTTTT
>gb|CP004345.1|:2695665-2695741 Morganella morganii subsp. morganii KT, complete genome-!(significant)
TATTGGCAAACGACATTGCTCACATTGCTTCCAGTATTTCGAAGTTTCTCAGCCAGCCATCGCGCTGGCTTTTTTTT
>gb|CP004345.1|:1481314-1481381 Morganella morganii subsp. morganii KT, complete genome-!(significant)
TGAACGCAAAATAATGCGCAAGCATCCGATATGATAATAAAAGGCCAGCCTCGTGCTGGCCTTTTTTA
>gb|CP004345.1|:c473013-472947 Morganella morganii subsp. morganii KT, complete genome-!(significant)
TGAAAGAACGACATTGCTCACATTGCTTCCAGTGTTTATTTAGCCAGCCCAGTGCTGGCTTTTTTTT
>gb|CP007439.1|:c5257685-5257619 Serratia plymuthica strain V4 genome-!(significant)
CGAAGGCACGACATTGCTCACATTGCTTCCAGTGTTACTTAGCCAGCTCGGGTGCTGGCTTTTTTTT
>gb|CP007439.1|:c2961189-2961122 Serratia plymuthica strain V4 genome-!(significant)
GAAAGGCACGACATTGCTCACATTGCTTCCAGTGTTTTTTAAGCCAGCTCGGGTGCTGGCTTTTTTTT
>gb|CP007439.1|:c3072433-3072369 Serratia plymuthica strain V4 genome-!(significant)
AGCCGGCACGACATTGCTCACATTGCTTCCAATCTTTGTTGCCAGCCTCGCGCTGGCATTTTTTT
>gb|CP002774.1|:c5124431-5124365 Serratia sp. AS12, complete genome-!(significant)|RFAM_PROOFED
CGAAGGCACGACATTGCTCACATTGCTTCCAGTGTTACTTAGCCAGCTCGGGTGCTGGCTTTTTTTT
>gb|CP002774.1|:c2821070-2821003 Serratia sp. AS12, complete genome-!(significant)|RFAM_PROOFED
GAAAGGCACGACATTGCTCACATTGCTTCCAGTGTTTTTTAAGCCAGCTTGGGTGCTGGCTTTTTTTT
>gb|CP002774.1|:c2971313-2971249 Serratia sp. AS12, complete genome-!(significant)|RFAM_PROOFED
AGCCGGCACGACATTGCTCACATTGCTTCCAATATTTGTTGCCAGCCTCGCGCTGGCATTTTTTT
>gb|LM996952.1|:37869-37934 Escherichia coli genome assembly FHI85, scaffold scaffold-21_contig-12.1_2086_180088_[organismEscherichia-!(significant)
TGAAAGCACGACATTGCTCACATTGCTTCCAGTATTACTTAGCCAGCCGGGTGCTGGCTTTTTTTT
>gb|HF937208.1|:c3748628-3748563 Salmonella enterica subsp. enterica serovar Typhimurium DT104 main chromosome, complete genome-!(significant)
TGAAAGCACGACATTGCTCACATTGCTTCCAGTATTATTTTGGCCAGCTTTTGCTGGCTTTTTTTT
>gb|HF937208.1|:c1333723-1333655 Salmonella enterica subsp. enterica serovar Typhimurium DT104 main chromosome, complete genome-!(significant)
GTTCGGTACGACATTGCTCACATTGCTTCCAGTATTATTTGCCCGCCTCACCGAGTGCGGGCTTTTTTT
>gb|LM995548.1|:c140098-140033 Escherichia coli genome assembly FHI12, scaffold scaffold-25_contig-2.0_1_514613_[organismEscherichia-!(significant)
TGAAAGCACGACATTGCTCACATTGCTTCCAGTATTACTTAGCCAGCCGGGTGCTGGCTTTTTTTT
>gb|CP007251.1|:1881360-1881428 Salmonella enterica subsp. enterica serovar Enteritidis str. EC20110353, complete genome-!(significant)
GTTCGGTACGACATTGCTCACATTGCTTCCAGTATTATTTGCCCGCCTCACCGAGTGCGGGCTTTTTTT
>gb|CP007251.1|:c3616643-3616578 Salmonella enterica subsp. enterica serovar Enteritidis str. EC20110353, complete genome-!(significant)
TGAAAGCACGACATTGCTCACATTGCTTCCAGTATTATTTTGGCCAGCTTTTGCTGGTCTTTTTTT
>gb|CP000034.1|:c3330809-3330744 Shigella dysenteriae Sd197, complete genome-!(significant)|RFAM_PROOFED
TGAAAGCACGACATTGCTCACATTGCTTCCAGTATTACTTAGCCAGCCGGGTGCTGGCTTTTTTTT
>gb|CP000447.1|:4673909-4673968 Shewanella frigidimarina NCIMB 400, complete genome-!(significant)
CGCAAGCACGACATTGCTCACACACTTTTTGTGGCCGGGTTAATCACCCGGCTTTTTTTT
>gb|CP007313.1|:1885761-1885829 Salmonella enterica subsp. enterica serovar Enteritidis str. SA20094383 genome-!(significant)
GTTCGGTACGACATTGCTCACATTGCTTCCAGTATTATTTGCCCGCCTCACCGAGTGCGGGCTTTTTTT
>gb|CP007313.1|:c3596298-3596233 Salmonella enterica subsp. enterica serovar Enteritidis str. SA20094383 genome-!(significant)
TGAAAGCACGACATTGCTCACATTGCTTCCAGTATTATTTTGGCCAGCTTTTGCTGGCTTTTTTTT
>gb|HF572917.2|:c4069060-4068995 Escherichia coli HUSEC2011 complete genome-!(significant)
TGAAAGCACGACATTGCTCACATTGCTTCCAGTATTACTTAGCCAGCCGGGTGCTGGCTTTTTTTT
>gb|LM997000.1|:277207-277272 Escherichia coli genome assembly FHI87, scaffold scaffold-19_contig-5.0_1_413717_[organismEscherichia-!(significant)
TGAAAGCACGACATTGCTCACATTGCTTCCAGTATTACTTAGCCAGCCGGGTGCTGGCTTTTTTTT
>gb|CP001608.1|:c4334441-4334375 Yersinia pestis biovar Medievalis str. Harbin 35, complete genome-!(significant)|RFAM_PROOFED
TGAAAGCACGACATTGCTCACATTGCTTCCAGTGTTTACTTAGCCAGCCGGGTGCTGGCTTTTTTTT
>gb|CP001608.1|:c1953325-1953260 Yersinia pestis biovar Medievalis str. Harbin 35, complete genome-!(significant)|RFAM_PROOFED
GAAAAGCACGACATTGCTCACATTGCTTCCAGTATTTTAAGCCAGCTCGGGTGCTGGCTTTTTTGT
>gb|CP012257.1|:c3996950-3996885 Cronobacter universalis NCTC 9529, complete genome-!(significant)
TGAAAGCACGACATTGCTCACATTGCTTCCAGTATTTCTTAGCCAGCCGGGTGCTGGCTTTTTTTT
>gb|CP012125.1|:c3558898-3558833 Escherichia coli strain DH1Ec095, complete genome-!(significant)
TGAAAGCACGACATTGCTCACATTGCTTCCAGTATTACTTAGCCAGCCGGGTGCTGGCTTTTTTTT
>gb|CP006692.1|:c3303622-3303556 Salmonella bongori serovar 48z41-- str. RKS3044, complete genome-!(significant)
TGAAAGCACGACATTGCTCACATTGCTTCCAGTATTACTTTAGCCAGCCGGGTGCTGGCTTTTTTTT
>gb|CP006692.1|:c1150801-1150732 Salmonella bongori serovar 48z41-- str. RKS3044, complete genome-!(significant)
CTTCGGTACGACATTGCTCACATTGCTTCCCGTATTGTTTGCCCGCCTCGTCGAGTGCGGGCTTTTTTTA
>gb|CP001138.1|:1860515-1860583 Salmonella enterica subsp. enterica serovar Agona str. SL483, complete genome-!(significant)|RFAM_PROOFED
GTTCGGTACGACATTGCTCACATTGCTTCCAGTATTATTTGCCCGCCTCACCGAGTGCGGGCTTTTTTT
>gb|CP001138.1|:c3633083-3633018 Salmonella enterica subsp. enterica serovar Agona str. SL483, complete genome-!(significant)|RFAM_PROOFED
TGAAAGCACGACATTGCTCACATTGCTTCCAGTATTACTTTAGCCAGCTTTCGCTGGCTTTTTTTT
>gb|CP007533.1|:c3097018-3096953 Salmonella enterica subsp. enterica serovar Bredeney str. CFSAN001080, complete genome-!(significant)
TGAAAGCACGACATTGCTCACATTGCTTCCAGTATTATTTTAGCCAGCTTTTGCTGGCTTTTTTTT
>gb|CP007533.1|:c852878-852810 Salmonella enterica subsp. enterica serovar Bredeney str. CFSAN001080, complete genome-!(significant)
GTTCGGTACGACATTGCTCACATTGCTTCCAGTATTATTTGCCCGCCTCACCGAGCGCGGGCTTTTTTT
>gb|CP007406.1|:1885761-1885829 Salmonella enterica subsp. enterica serovar Enteritidis str. EC20120776 genome-!(significant)
GTTCGGTACGACATTGCTCACATTGCTTCCAGTATTATTTGCCCGCCTCACCGAGTGCGGGCTTTTTTT
>gb|CP007406.1|:c3596297-3596232 Salmonella enterica subsp. enterica serovar Enteritidis str. EC20120776 genome-!(significant)
TGAAAGCACGACATTGCTCACATTGCTTCCAGTATTATTTTGGCCAGCTTTTGCTGGCTTTTTTTT
>gb|LM997035.1|:c135662-135597 Escherichia coli genome assembly FHI89, scaffold scaffold-17_contig-4.0_1_324463_[organismEscherichia-!(significant)
TGAAAGCACGACATTGCTCACATTGCTTCCAGTATTACTTAGCCAGCCGGGTGCTGGCTTTTTTTT
>gb|CP009454.1|:2562952-2563019 Pantoea rwandensis strain ND04, complete genome-!(significant)
GAAGAGCACGACATTGCTCACATTGCTTCCAGTATTAAGTTGCCCGCATCTAATGCGGGCTTTTTTTT
>gb|CP009454.1|:c180986-180920 Pantoea rwandensis strain ND04, complete genome-!(significant)
GGTAAGCACGACATTGCTCACATTGCTTCCAGTGTTTCTTAGCCAGCTCGGGTGCTGGCTTTTTTTT
>gb|CP001485.1|:612884-612933 Vibrio cholerae MJ-1236 chromosome 1, complete sequence-!(significant)|RFAM_PROOFED
TTTTGACACGACATTGCTCACATTGCTTCCAGTGTAATTTTTAGCTTTTT
>gb|CP004027.1|:3299909-3299974 Salmonella enterica subsp. enterica serovar Javiana str. CFSAN001992, complete genome-!(significant)
TGAAAGCACGACATTGCTCACATTGCTTCCAGTATTACTTTAGCCAGCTTTTGCTGGCTTTTTTTT
>gb|CP004027.1|:1011259-1011327 Salmonella enterica subsp. enterica serovar Javiana str. CFSAN001992, complete genome-!(significant)
GTTCGGTACGACATTGCTCACATTGCTTCCAGTATTATTTGCCCGCCTCACCGAGTGCGGGCTTTTTTT
>gb|HG738867.1|:3200285-3200350 Escherichia coli str. K-12 substr. MC4100 complete genome-!(significant)
TGAAAGCACGACATTGCTCACATTGCTTCCAGTATTACTTAGCCAGCCGGGTGCTGGCTTTTTTTT
>gb|CP007358.1|:1882273-1882341 Salmonella enterica subsp. enterica serovar Enteritidis str. EC20100130, complete genome-!(significant)
GTTCGGTACGACATTGCTCACATTGCTTCCAGTATTATTTGCCCGCCTCACCGAGTGCGGGCTTTTTTT
>gb|CP007358.1|:c3581211-3581146 Salmonella enterica subsp. enterica serovar Enteritidis str. EC20100130, complete genome-!(significant)
TGAAAGCACGACATTGCTCACATTGCTTCCAGTATTATTTTGGCCAGCTTTTGCTGGCTTTTTTTT
>gb|FO818637.1|:c2783510-2783442 Xenorhabdus bovienii str. CS03 chromosome, complete genome-!(significant)
AAAAAGCACGACATTGCTCACATTGCTTCCAGTGTTTTTATTAGCCAGCTCGGGTGCTGGCTATTTTTT
>gb|FO818637.1|:c81014-80944 Xenorhabdus bovienii str. CS03 chromosome, complete genome-!(significant)
TGAAAGTACGACATTGCTCACATTGCTTCCAGTGTTTATTTTATAGCCAACTTGAATGTTGGCTTTTTTTA
>gb|CP012266.1|:c4163570-4163505 Cronobacter dublinensis subsp. dublinensis LMG 23823, complete genome-!(significant)
TGAAAGCACGACATTGCTCACATTGCTTCCAGTATTTCTTAGCCAGCCGGGTGCTGGCTTTTTTTT
>gb|LM997085.1|:114009-114074 Escherichia coli genome assembly FHI9, scaffold scaffold-32_contig-2.1_269645_523778_[organismEscherichia-!(significant)
TGAAAGCACGACATTGCTCACATTGCTTCCAGTATTACTTAGCCAGCCGGGTGCTGGCTTTTTTTT
>gb|CP011791.1|:1885158-1885226 Salmonella enterica subsp. enterica serovar Enteritidis strain SEE2, complete genome-!(significant)
GTTCGGTACGACATTGCTCACATTGCTTCCAGTATTATTTGCCCGCCTCACCGAGTGCGGGCTTTTTTT
>gb|CP011791.1|:c3588999-3588934 Salmonella enterica subsp. enterica serovar Enteritidis strain SEE2, complete genome-!(significant)
TGAAAGCACGACATTGCTCACATTGCTTCCAGTATTATTTTGGCCAGCTTTTGCTGGCTTTTTTTT
>gb|CP012268.1|:4333379-4333444 Cronobacter muytjensii ATCC 51329, complete genome-!(significant)
TGAAAGCACGACATTGCTCACATTGCTTCCAGTATTTCTTAGCCAGCCGGGTGCTGGCTTTTTTTT
>gb|CP009264.2|:3339270-3339336 Vibrio coralliilyticus strain OCN014 chromosome 1, complete sequence-!(significant)
TTTTGACACGACATTGCTCACATTGCTTCCAGTGTAATTTATAGCTTTATGGCAAAGCTAACGATTC
>gb|LN831041.1|:c160751-160686 Escherichia coli genome assembly NCTC9001, plasmid  2-!(significant)
TGAAAGCACGACATTGCTCACATTGCTTCCAGTATTACTTAGCCAGCCGGGTGCTGGCTTTTTTTT
>gb|LM997127.1|:121291-121356 Escherichia coli genome assembly FHI70, scaffold scaffold-31_contig-9.0_1_261799_[organismEscherichia-!(significant)
TGAAAGCACGACATTGCTCACATTGCTTCCAGTATTACTTAGCCAGCCGGGTGCTGGCTTTTTTTT
>gb|CP002811.1|:c98246-98185 Shewanella baltica OS117, complete genome-!(significant)
TGCAAGCACGACATTGCTCACACACACTCTTTGTGGCCGGATTCATCATCCGGCTTTTTTTT
>gb|CP003297.1|:388404-388469 Escherichia coli O104H4 str. 2009EL-2050, complete genome-!(significant)
TGAAAGCACGACATTGCTCACATTGCTTCCAGTATTACTTAGCCAGCCGGGTGCTGGCTTTTTTTT
>gb|LN681227.1|:c4392772-4392701 Xenorhabdus nematophila AN6/1 genome assembly XNC2, chromosome  I-!(significant)
TGAAAGTACGACATTGCTCACATTGCTTCCAGTGTTTACTTTTATAAGCCAACTTGATGTTGGCTTTTTTTT
>gb|LN681227.1|:c2589197-2589127 Xenorhabdus nematophila AN6/1 genome assembly XNC2, chromosome  I-!(significant)
GTAAGGCGCGACATTGCTCACATTGCTTCCAGTATTTTTTTATTAGCCGGCTCGGGTGCCGGCTACTTTTT
>gb|AP012306.1|:c3032914-3032849 Escherichia coli str. K-12 substr. MDS42 DNA, complete genome-!(significant)
TGAAAGCACGACATTGCTCACATTGCTTCCAGTATTACTTAGCCAGCCGGGTGCTGGCTTTTTTTT
>gb|LM997170.1|:c134961-134896 Escherichia coli genome assembly FHI92, scaffold scaffold-20_contig-4.0_1_455057_[organismEscherichia-!(significant)
TGAAAGCACGACATTGCTCACATTGCTTCCAGTATTACTTAGCCAGCCGGGTGCTGGCTTTTTTTT
>gb|CP009456.1|:2261194-2261261 Yersinia enterocolitica strain FORC-002, complete genome-!(significant)
GAAAAGCACGACATTGCTCACATTGCTTCCAGTGTTTTTTAAGCCAGCTCGGGTGCTGGCTTTTTTTT
>gb|CP009456.1|:c4474764-4474698 Yersinia enterocolitica strain FORC-002, complete genome-!(significant)
CGAAGGCACGACATTGCTCACATTGCTTCCAGTGTTTACTTAGCCAGCCGGGTGCTGGCTTTTTTTT
>gb|CP010441.1|:c4302918-4302853 Escherichia coli K-12 strain ER3445, complete genome-!(significant)
TGAAAGCACGACATTGCTCACATTGCTTCCAGTATTACTTAGCCAGCCGGGTGCTGGCTTTTTTTT
>gb|CP003416.1|:c4386851-4386786 Salmonella enterica subsp. enterica serovar Heidelberg str. B182, complete genome-!(significant)
TGAAAGCACGACATTGCTCACATTGCTTCCAGTATTATTTTGGCCAGCTTTTGCTGGCTTTTTTTT
>gb|CP003416.1|:c2089097-2089029 Salmonella enterica subsp. enterica serovar Heidelberg str. B182, complete genome-!(significant)
GTTCGGTACGACATTGCTCACATTGCTTCCAGTATTATTTGCCCGCCTCACCGAGTGCGGGCTTTTTTT
>gb|FR718689.1|:47158-47224 Yersinia enterocolitica W22703 biovar 2, serovar O9, contig 7180000001800-!(significant)|RFAM_PROOFED
CGAAGGCACGACATTGCTCACATTGCTTCCAGTGTTTACTTAGCCAGCCGGGTGCTGGCTTTTTTTT
>gb|CP002212.1|:c3891327-3891262 Escherichia coli str. 'clone D i14', complete genome-!(significant)|RFAM_PROOFED
TGAAAGCACGACATTGCTCACATTGCTTCCAGTATTACTTAGCCAGCCGGGTGCTGGCTTTTTTTT
>gb|CP012091.1|:c2535993-2535928 Salmonella enterica subsp. enterica serovar Typhi strain PM016/13, complete genome-!(significant)
TGAAAGCACGACATTGCTCACATTGCTTCCAGTTTTATTTTGGCCAGCTTTTGCTGGCTTTTTTTT
>gb|CP012091.1|:c227442-227374 Salmonella enterica subsp. enterica serovar Typhi strain PM016/13, complete genome-!(significant)
GTTCGGTACGACATTGCTCACATTGCTTCCAGTATTATTTGCCCGCCTCACCGAGTGCGGGCTTTTTTT
>gb|FO203355.1|:c886385-886320 Enterobacter aerogenes EA1509E complete genome-!(significant)
ATTCGGTACGACATTGCTCACATTGCTTCCAGTATTTTTGCCCGCGTTTATCGCGGGCTTTTTTTT
>gb|FO203355.1|:4283206-4283272 Enterobacter aerogenes EA1509E complete genome-!(significant)
TGAAAGCACGACATTGCTCACATTGCTTCCAGTATTACTTTAGCCAGCCGGGTGCTGGCTTTTTTTT
>gb|CP000880.1|:4024692-4024758 Salmonella enterica subsp. arizonae serovar 62z4,z23--, complete genome-!(significant)|RFAM_PROOFED
TGAAAGCACGACATTGCTCACATTGCTTCCAGTATTACTTTAGCCAGCCGGGTGCTGGCTTTTTTTT
>gb|CP000880.1|:1645488-1645557 Salmonella enterica subsp. arizonae serovar 62z4,z23--, complete genome-!(significant)|RFAM_PROOFED
ATTCGGTACGACATTGCTTACATTGCTTCCAGTATTGTTTGCCCGCCTCACCGAGAGCGGGCTTTTTTTG
>gb|CP009091.1|:1871978-1872046 Salmonella enterica subsp. enterica serovar Enteritidis strain OLF-SE9-10012, complete genome-!(significant)
GTTCGGTACGACATTGCTCACATTGCTTCCAGTATTATTTGCCCGCCTCACCGAGTGCGGGCTTTTTTT
>gb|CP009091.1|:c3581975-3581910 Salmonella enterica subsp. enterica serovar Enteritidis strain OLF-SE9-10012, complete genome-!(significant)
TGAAAGCACGACATTGCTCACATTGCTTCCAGTATTATTTTGGCCAGCTTTTGCTGGCTTTTTTTT
>gb|CP011078.1|:c482600-482531 Yersinia ruckeri strain Big Creek 74, complete genome-!(significant)
GAAAGGCACGACATTGCTCACATTGCTTCCAGTGTTTTTTTTAAGCCAGCTCGGGTGCTGGCTTTTTTTT
>gb|CP011078.1|:2408894-2408960 Yersinia ruckeri strain Big Creek 74, complete genome-!(significant)
TGAAAGCACGACATTGCTCACATTGCTTCCAGTGTTTACTTAGCCAGCCGGGTGCTGGCTTTTTTTT
>gb|CP012264.1|:c4080014-4079949 Cronobacter condimenti 1330 strain LMG 26250, complete genome-!(significant)
TGAAAGCACGACATTGCTCACATTGCTTCCAGTATTTCTTAGCCAGCCGGGTGCTGGCTTTTTTTT
>gb|CP000266.1|:c3515455-3515390 Shigella flexneri 5 str. 8401, complete genome-!(significant)|RFAM_PROOFED
TGAAAGCACGACATTGCTCACATTGCTTCCAGTATTACTTAGCCAGCCGGGTGCTGGCTTTTTTTT
>gb|LM997227.1|:169635-169700 Escherichia coli genome assembly FHI97, scaffold scaffold-40_contig-4.0_1_313191_[organismEscherichia-!(significant)
TGAAAGCACGACATTGCTCACATTGCTTCCAGTATTACTTAGCCAGCCGGGTGCTGGCTTTTTTTT
>gb|AP011957.1|:c3738736-3738671 Salmonella enterica subsp. enterica serovar Typhimurium str. T000240 DNA, complete genome-!(significant)
TGAAAGCACGACATTGCTCACATTGCTTCCAGTATTATTTTGGCCAGCTTTTGCTGGCTTTTTTTT
>gb|AP011957.1|:c1350629-1350561 Salmonella enterica subsp. enterica serovar Typhimurium str. T000240 DNA, complete genome-!(significant)
GTTCGGTACGACATTGCTCACATTGCTTCCAGTATTATTTGCCCGCCTCACCGAGTGCGGGCTTTTTTT
>gb|CP007346.1|:1885759-1885827 Salmonella enterica subsp. enterica serovar Enteritidis str. EC20120229 genome-!(significant)
GTTCGGTACGACATTGCTCACATTGCTTCCAGTATTATTTGCCCGCCTCACCGAGTGCGGGCTTTTTTT
>gb|CP007346.1|:c3596290-3596225 Salmonella enterica subsp. enterica serovar Enteritidis str. EC20120229 genome-!(significant)
TGAAAGCACGACATTGCTCACATTGCTTCCAGTATTATTTTGGCCAGCTTTTGCTGGCTTTTTTTT
>gb|CP001144.1|:2014044-2014112 Salmonella enterica subsp. enterica serovar Dublin str. CT_02021853, complete genome-!(significant)|RFAM_PROOFED
GTTCGGTACGACATTGCTCACATTGCTTCCAGTATTATTTGCCCGCCTCACCGAGTGCGGGCTTTTTTT
>gb|CP001144.1|:c3755221-3755156 Salmonella enterica subsp. enterica serovar Dublin str. CT_02021853, complete genome-!(significant)|RFAM_PROOFED
TGAAAGCACGACATTGCTCACATTGCTTCCAGTATTATTTTGGCCAGCTTTTGCTGGCTTTTTTTT
>gb|CP009888.1|:c3035826-3035754 Pseudoalteromonas sp. OCN003 chromosome 1, complete sequence-!(significant)
TGAAGTTAGGAAAGTAATCACACTCTTTCAATAAGAGCTTTTTAAGGCCAGCTTTAATTGCTGGCCTTTTTGT
>gb|CP011790.1|:1885249-1885317 Salmonella enterica subsp. enterica serovar Enteritidis strain SEE1, complete genome-!(significant)
GTTCGGTACGACATTGCTCACATTGCTTCCAGTATTATTTGCCCGCCTCACCGAGTGCGGGCTTTTTTT
>gb|CP011790.1|:c3589153-3589088 Salmonella enterica subsp. enterica serovar Enteritidis strain SEE1, complete genome-!(significant)
TGAAAGCACGACATTGCTCACATTGCTTCCAGTATTATTTTGGCCAGCTTTTGCTGGCTTTTTTTT
>gb|CP011584.1|:c4108987-4108921 Enterobacter cloacae strain CAV1668, complete genome-!(significant)
TGAAAGCACGACATTGCTCACATTGCTTCCAGTATTACTTTAGCCAGCTTCTCGCTGGCTTTTTTTT
>gb|CP011584.1|:c1440111-1440047 Enterobacter cloacae strain CAV1668, complete genome-!(significant)
ATTCAGTACGACATTGCTCACATTGCTTCCAGTATTTCTTGCCCACTCTTGAGTGGGCTTTTTTT
>gb|CP007505.1|:c265195-265130 Salmonella enterica subsp. enterica serovar Tennessee str. TXSC_TXSC08-19, complete genome-!(significant)
TGAAAGCACGACATTGCTCACATTGCTTCCAGTATTACTTTAGCCAGCTTTTGCTGGCTTTTTTTT
>gb|CP007505.1|:c2755771-2755703 Salmonella enterica subsp. enterica serovar Tennessee str. TXSC_TXSC08-19, complete genome-!(significant)
GTTCGGTACGACATTGCTCACATTGCTTCCAGTATTATTTGCCCGCCTCACCGAGTGCGGGCTTTTTTT
>gb|CP007385.1|:1885767-1885835 Salmonella enterica subsp. enterica serovar Enteritidis str. EC20121970 genome-!(significant)
GTTCGGTACGACATTGCTCACATTGCTTCCAGTATTATTTGCCCGCCTCACCGAGTGCGGGCTTTTTTT
>gb|CP007385.1|:c3596308-3596243 Salmonella enterica subsp. enterica serovar Enteritidis str. EC20121970 genome-!(significant)
TGAAAGCACGACATTGCTCACATTGCTTCCAGTATTATTTTGGCCAGCTTTTGCTGGCTTTTTTTT
>gb|LM997264.1|:c153918-153853 Escherichia coli genome assembly FHI99, scaffold scaffold-22_contig-10.0_1_191562_[organismEscherichia-!(significant)
TGAAAGCACGACATTGCTCACATTGCTTCCAGTATTACTTAGCCAGCCGGGTGCTGGCTTTTTTTT
>gb|CP007260.1|:1881015-1881083 Salmonella enterica subsp. enterica serovar Enteritidis str. EC20110358, complete genome-!(significant)
GTTCGGTACGACATTGCTCACATTGCTTCCAGTATTATTTGCCCGCCTCACCGAGTGCGGGCTTTTTTT
>gb|CP007260.1|:c3584822-3584757 Salmonella enterica subsp. enterica serovar Enteritidis str. EC20110358, complete genome-!(significant)
TGAAAGCACGACATTGCTCACATTGCTTCCAGTATTATTTTGGCCAGCTTTTGCTGGCTTTTTTTT
>gb|CP006579.1|:c4317929-4317866 Aeromonas hydrophila 4AK4, complete genome-!(significant)
TGAAGGCACGACATTGCTCACATTGCTTCCAGTTAAGGGGCCAGTTGTTTACTGGCCCTCTTTT
>gb|CP007216.1|:c4336755-4336690 Salmonella enterica subsp. enterica serovar Newport str. USDA-ARS-USMARC-1927, complete genome-!(significant)
TGAAAGCACGACATTGCTCACATTGCTTCCAGTATTATTTTGGCCAGCTTTTGCTGGCTTTTTTTT
>gb|CP007216.1|:c2029955-2029887 Salmonella enterica subsp. enterica serovar Newport str. USDA-ARS-USMARC-1927, complete genome-!(significant)
GTTCGGTACGACATTGCTCACATTGCTTCCAGTATTATTTGCCCGCCTCACCGAGTGCGGGCTTTTTTT
>gb|CP007298.1|:1885761-1885829 Salmonella enterica subsp. enterica serovar Enteritidis str. EC20090530 genome-!(significant)
GTTCGGTACGACATTGCTCACATTGCTTCCAGTATTATTTGCCCGCCTCACCGAGTGCGGGCTTTTTTT
>gb|CP007298.1|:c3596290-3596225 Salmonella enterica subsp. enterica serovar Enteritidis str. EC20090530 genome-!(significant)
TGAAAGCACGACATTGCTCACATTGCTTCCAGTATTATTTTGGCCAGCTTTTGCTGGCTTTTTTTT
>gb|CP007341.1|:1885760-1885828 Salmonella enterica subsp. enterica serovar Enteritidis str. EC20120687 genome-!(significant)
GTTCGGTACGACATTGCTCACATTGCTTCCAGTATTATTTGCCCGCCTCACCGAGTGCGGGCTTTTTTT
>gb|CP007341.1|:c3596292-3596227 Salmonella enterica subsp. enterica serovar Enteritidis str. EC20120687 genome-!(significant)
TGAAAGCACGACATTGCTCACATTGCTTCCAGTATTATTTTGGCCAGCTTTTGCTGGCTTTTTTTT
>gb|CP007340.1|:1885760-1885828 Salmonella enterica subsp. enterica serovar Enteritidis str. EC20120686 genome-!(significant)
GTTCGGTACGACATTGCTCACATTGCTTCCAGTATTATTTGCCCGCCTCACCGAGTGCGGGCTTTTTTT
>gb|CP007340.1|:c3596293-3596228 Salmonella enterica subsp. enterica serovar Enteritidis str. EC20120686 genome-!(significant)
TGAAAGCACGACATTGCTCACATTGCTTCCAGTATTATTTTGGCCAGCTTTTGCTGGCTTTTTTTT
>gb|CP007433.1|:1885747-1885815 Salmonella enterica subsp. enterica serovar Enteritidis str. EC20120051 genome-!(significant)
GTTCGGTACGACATTGCTCACATTGCTTCCAGTATTATTTGCCCGCCTCACCGAGTGCGGGCTTTTTTT
>gb|CP007433.1|:c3596273-3596208 Salmonella enterica subsp. enterica serovar Enteritidis str. EC20120051 genome-!(significant)
TGAAAGCACGACATTGCTCACATTGCTTCCAGTATTATTTTGGCCAGCTTTTGCTGGCTTTTTTTT
>gb|CP002124.1|:c3240899-3240835 Erwinia sp. Ejp617, complete genome-!(significant)|RFAM_PROOFED
GAAGAGCATGACATTGCTCACATTGCTTCCAGTATTTTTAGCCCGCTTGACGCGGGCTTTTTTTT
>gb|CP002124.1|:c1029493-1029419 Erwinia sp. Ejp617, complete genome-!(significant)|RFAM_PROOFED
AAAAAGCACGACATTGCTCACATTGCTCACATTGCTTCCAATAATTTTAGCCAGCACGGGTGCTGGCTTTTTTTT
>gb|CP007334.1|:c2658974-2658909 Salmonella enterica subsp. enterica serovar Enteritidis str. SA20092320 genome-!(significant)
TGAAAGCACGACATTGCTCACATTGCTTCCAGTATTATTTTGGCCAGCTTTTGCTGGCTTTTTTTT
>gb|CP007334.1|:c3335052-3334984 Salmonella enterica subsp. enterica serovar Enteritidis str. SA20092320 genome-!(significant)
GTTCGGTACGACATTGCTCACATTGCTTCCAGTATTATTTGCCCGCCTCACCGAGTGCGGGCTTTTTTT
>gb|AP010960.1|:c4239871-4239806 Escherichia coli O111H- str. 11128 DNA, complete genome-!(significant)|RFAM_PROOFED
TGAAAGCACGACATTGCTCACATTGCTTCCAGTATTACTTAGCCAGCCGGGTGCTGGCTTTTTTTT
>gb|CP009092.1|:1885734-1885802 Salmonella enterica subsp. enterica serovar Enteritidis strain OLF-SE10-10052, complete genome-!(significant)
GTTCGGTACGACATTGCTCACATTGCTTCCAGTATTATTTGCCCGCCTCACCGAGTGCGGGCTTTTTTT
>gb|CP009092.1|:c3621756-3621691 Salmonella enterica subsp. enterica serovar Enteritidis strain OLF-SE10-10052, complete genome-!(significant)
TGAAAGCACGACATTGCTCACATTGCTTCCAGTATTATTTTGGCCAGCTTTTGCTGGCTTTTTTTT
>gb|AP014635.1|:c3347389-3347324 Vibrio tritonius DNA, chromosome 1, complete genome, strain JCM 16456-!(significant)
TTTTGACACGACATTGCTCACATTGCTTCCAGTGTAATTTAGGCTTTATGGTGGGGCTGGTTCTAA
>gb|CP006717.1|:c3575147-3575082 Salmonella enterica subsp. enterica serovar Thompson str. RM6836, complete genome-!(significant)
TGAAAGCACGACATTGCTCACATTGCTTCCAGTATTATTTTGGCCAGCTTTTGCTGGCTTTTTTTT
>gb|CP006717.1|:c1318987-1318919 Salmonella enterica subsp. enterica serovar Thompson str. RM6836, complete genome-!(significant)
GTTCGGTACGACATTGCTCACATTGCTTCCAGTATTATTTGCCCGCCTCACCGAGTGCGGGCTTTTTTT
>gb|CP006738.1|:331604-331670 Klebsiella pneumoniae HK787, complete genome-!(significant)
TGAAAGCACGACATTGCTCACATTGCTTCCAGTATTACTTTAGCCAGCCGGGTGCTGGCTTTTTTTT
[truncated: 2,110,357 more chars]
