# Supplementary material for: GLASSgo – Automated and Reliable Detection of sRNA Homologs From a Single Input Sequence
Source: Front Genet. 2018 Apr 17;9:124. doi: 10.3389/fgene.2018.00124 (PMC5913331; doi:10.3389/fgene.2018.00124)
Supplement: DATASHEET S1 — This zip folder contains four subfolders ‘main_test_cases-0_raw_data’, ‘main_test_cases-1_cm_evaluated_raw_data’, ‘additional_test_cases-0_raw_data’ and ‘additional_test_cases-1_cm_evaluated_raw_data’. In each folder with the prefix ‘main_test_cases’, there are three files, one represents the BLAST analysis, one the GLASSgo analysis and one the RNAlien analysis. Instead, the folders with the prefix ‘additional_test_cases’ contain only one file. All files have the same underlying data format. Each sub result starts with its relating RFAM ID, e.g., ‘#RF00111’ followed by the data in FASTA format. The first entry after the given RFAM ID represents the query sequence. This sequence was used to perform the search/prediction and at the end of an FASTA header, the taxonomic ID was introduced for the BLAST, GLASSgo as well as the additional test cases. For the GLASSgo, RNAlien/CMscan as well as the additional test cases, the pairwise sequence identity related to the query sequence is available, e.g., ‘p.c.VAL:98.02%’. All files in the ‘∗-0_raw_data’ folder are unfiltered and represents the search/prediction results, containing false as well as true positives. The files in folder ‘∗-1_cm_evaluated_raw_data’ were evaluated with cmscan and each sequence was either classified as TP (CM-MODEL_TRUE) or as FP (CM-MODEL_FALSE). [file Data_Sheet_1.ZIP › Supplementary_Dataset_1/main_test_cases-1_cm_evaluated_raw_data/GLASSgo-cmscan.txt]

#RF00111
>AL627272.1/127789-127690-CM-MODEL_TRUE
AGGCGATTTAGCCTGCATTAATGCCAACTTTTAGCGCACGGCTCTCTCCCAAGAGCCATTTCCCTGGACCGAATACAGGAATCGTATTCGGTCTTTTTTT
>gi|545006446|emb|HF937208.1|:c1995632-1995533 Salmonella enterica subsp. enterica serovar Typhimurium DT104 main chromosome, complete genome-p.c.VAL:98.02%-taxID:85569-CM-MODEL_TRUE
AGGCGATTTAGCCTGCATTAATGCCAACTTTTAGCGCACGGCTCTCTCCCAAGAGCCATTTCCCTGGACCGAATACAGGAATCGTATTCGGTCTCTTTTT
>gi|731153922|emb|LN681231.1|:c2111968-2111869 Yersinia ruckeri genome assembly RuckeriPB-H2, chromosome : chromosome-p.c.VAL:85.19%-taxID:29486-CM-MODEL_TRUE
GCTTAATAAGCCTGCATGAAATGCCAACTTTTAGCGCACGGCTCTATCCCAAGAGCCATTTCCCTGGACCGAATATAGGATTCGTATTCGGTCTTTTTTT
>gi|828959694|gb|CP011636.1|:2691216-2691315 Klebsiella oxytoca strain CAV1374, complete genome-p.c.VAL:94.17%-taxID:571-CM-MODEL_TRUE
AGGCGACTTAGCCTGCATTAATGCCAACTTTTAGCGCACGGCTCTCTCCCAAGAGCCATTTCCCTGGACCGAATACAGGAATCGTGTTCGGTCTCTTTTT
>gi|676254251|emb|LN554923.1|:c428713-428614 Escherichia coli genome assembly FHI62, scaffold scaffold-22_contig-1.0_1_572899_[organism:Escherichia-p.c.VAL:90.48%-taxID:562-CM-MODEL_TRUE
AGGCAACTAAGCCTGCATTAATGCCAACTTTTAGCGCACGGCTCTCTCCCAAGAGCCATTTCCCTGGACCGAATACAGGAATCGTGTTCGGTCTCTTTTT
>gi|122087364|emb|AM286415.1|:1991573-1991671 Yersinia enterocolitica subsp. enterocolitica 8081 complete genome-p.c.VAL:82.57%-taxID:393305-CM-MODEL_TRUE
GCTGAACAAGCCTACGTTAATGCCAACTTTTAGCGCACGGCTCTCTCCCAAGAGCCATTTCCCTAGACCGAATATAGGAATCGTATTCGGTCTCTTTTT
>gi|604421168|gb|CP007498.1|:1226236-1226335 Salmonella enterica subsp. enterica serovar Enteritidis str. EC20111510 genome-p.c.VAL:98.02%-taxID:1412549-CM-MODEL_TRUE
AGGCGATTTAGCCTGCATTAATGCCAACTTTTAGCGCACGGCTCTCTCCCAAGAGCCATTTCCCTGGACCGAATACAGGAATCGTATTCGGTCTCTTTTT
>gi|604421168|gb|CP007498.1|:1245861-1245958 Salmonella enterica subsp. enterica serovar Enteritidis str. EC20111510 genome-p.c.VAL:54.69%-taxID:1412549-CM-MODEL_FALSE
TAATCGTTAAAATCACTTAATTAATATGTAACATTGTGAATTTAAAGAGAAAGATCAATTGTTGCCGTAAACAGGAATCGTATTCGGTCTCTTTTTAT
>gi|808715606|gb|CP010442.1|:c2719571-2719472 Escherichia coli K-12 strain ER3466, complete genome-p.c.VAL:90.48%-taxID:83333-CM-MODEL_TRUE
AGGCAACTAAGCCTGCATTAATGCCAACTTTTAGCGCACGGCTCTCTCCCAAGAGCCATTTCCCTGGACCGAATACAGGAATCGTGTTCGGTCTCTTTTT
>gi|902619892|gb|CP011989.1|:1910959-1911058 Klebsiella pneumoniae UHKPC33, complete genome-p.c.VAL:96.08%-taxID:1284802-CM-MODEL_TRUE
AGGCGACTTAGCCTGCATTAATGCCAACTTTTAGCGCACGGCTCTCTCCCAAGAGCCATTTCCCTGGACCGAATACAGGAATCGTATTCGGTCTCTTTTT
>gi|604181178|gb|CP007361.1|:1225713-1225812 Salmonella enterica subsp. enterica serovar Enteritidis str. SA20100349 genome-p.c.VAL:98.02%-taxID:1412482-CM-MODEL_TRUE
AGGCGATTTAGCCTGCATTAATGCCAACTTTTAGCGCACGGCTCTCTCCCAAGAGCCATTTCCCTGGACCGAATACAGGAATCGTATTCGGTCTCTTTTT
>gi|604181178|gb|CP007361.1|:1245338-1245435 Salmonella enterica subsp. enterica serovar Enteritidis str. SA20100349 genome-p.c.VAL:54.69%-taxID:1412482-CM-MODEL_FALSE
TAATCGTTAAAATCACTTAATTAATATGTAACATTGTGAATTTAAAGAGAAAGATCAATTGTTGCCGTAAACAGGAATCGTATTCGGTCTCTTTTTAT
>gi|571260215|emb|HF571988.1|:2132999-2133097 Yersinia enterocolitica (type O:5) YE53/03 complete genome-p.c.VAL:82.57%-taxID:1262462-CM-MODEL_TRUE
GCTGAACAAGCCTACGTTAATGCCAACTTTTAGCGCACGGCTCTCTCCCAAGAGCCATTTCCCTAGACCGAATATAGGAATCGTATTCGGTCTATTTTT
>gi|899729770|gb|CP012127.1|:c1905171-1905072 Escherichia coli strain DH1Ec169, complete genome-p.c.VAL:90.48%-taxID:562-CM-MODEL_TRUE
AGGCAACTAAGCCTGCATTAATGCCAACTTTTAGCGCACGGCTCTCTCCCAAGAGCCATTTCCCTGGACCGAATACAGGAATCGTGTTCGGTCTCTTTTT
>gi|764039757|gb|CP004083.1|:1501385-1501483 Enterobacteriaceae bacterium bta3-1, complete genome-p.c.VAL:85.98%-taxID:1265478-CM-MODEL_TRUE
GCATTCCAAGCCTGCATTAATGCCAACTTTTAGCGCACGGCTCTCTCCCAAGAGCCATTTCCCTAGACCTGATACAGGAGTCGTATCAGGTCTTTTTTT
>gi|777177758|emb|LN829401.1|:957637-957736 Salmonella enterica subsp. enterica serovar Typhimurium genome assembly NCTC13348, chromosome : 1-p.c.VAL:98.02%-taxID:90371-CM-MODEL_TRUE
AGGCGATTTAGCCTGCATTAATGCCAACTTTTAGCGCACGGCTCTCTCCCAAGAGCCATTTCCCTGGACCGAATACAGGAATCGTATTCGGTCTCTTTTT
>gi|908262105|gb|CP006794.1|:3391244-3391343 Yersinia pestis 1045 sequence-p.c.VAL:86.92%-taxID:1345710-CM-MODEL_TRUE
GCTGAATAAGCCTACATTAATACCAACTTTTAGCGCACGGCTCTCTCCCAAGAGCCATTTCCCTAGACCGAATATCAGGAATCGTATTCGGTCTTTTTTT
>gi|380751881|gb|CP003403.1|:806687-806784 Rahnella aquatilis HX2, complete genome-p.c.VAL:52.31%-taxID:1151116-CM-MODEL_TRUE
AAATCGCTGACGGGAAACCTGAAGTTATTGCGCTAATGTGTTGAAGATACAGGTATAAAAAAGACCGAATACAGGAATGGTATTCGGTCTGAGTTTTG
>gi|602847897|gb|CP007292.1|:1226232-1226331 Salmonella enterica subsp. enterica serovar Enteritidis str. SA19994216 genome-p.c.VAL:98.02%-taxID:1412499-CM-MODEL_TRUE
AGGCGATTTAGCCTGCATTAATGCCAACTTTTAGCGCACGGCTCTCTCCCAAGAGCCATTTCCCTGGACCGAATACAGGAATCGTATTCGGTCTCTTTTT
>gi|602847897|gb|CP007292.1|:1245857-1245954 Salmonella enterica subsp. enterica serovar Enteritidis str. SA19994216 genome-p.c.VAL:54.69%-taxID:1412499-CM-MODEL_FALSE
TAATCGTTAAAATCACTTAATTAATATGTAACATTGTGAATTTAAAGAGAAAGATCAATTGTTGCCGTAAACAGGAATCGTATTCGGTCTCTTTTTAT
>gi|603138266|gb|CP007333.1|:3963915-3964012 Salmonella enterica subsp. enterica serovar Enteritidis str. EC20121177 genome-p.c.VAL:54.69%-taxID:1412594-CM-MODEL_FALSE
TAATCGTTAAAATCACTTAATTAATATGTAACATTGTGAATTTAAAGAGAAAGATCAATTGTTGCCGTAAACAGGAATCGTATTCGGTCTCTTTTTAT
>gi|359330873|dbj|AP012306.1|:c1603349-1603250 Escherichia coli str. K-12 substr. MDS42 DNA, complete genome-p.c.VAL:90.48%-taxID:1110693-CM-MODEL_TRUE
AGGCAACTAAGCCTGCATTAATGCCAACTTTTAGCGCACGGCTCTCTCCCAAGAGCCATTTCCCTGGACCGAATACAGGAATCGTGTTCGGTCTCTTTTT
>gi|573008719|dbj|AP013063.1|:1443068-1443166 Serratia marcescens SM39 DNA, complete genome-p.c.VAL:85.98%-taxID:1334564-CM-MODEL_TRUE
TGAACAAGCCCTGCATTAAATGCCAACTTTTAGCGCACGGCTCTCTCCCAAGAGCCATTTCCCTAGACCGAATATAGGAATCGTATTCGGTCTTTTTTT
>gi|602843569|gb|CP007291.1|:1226233-1226332 Salmonella enterica subsp. enterica serovar Enteritidis str. SA19992322 genome-p.c.VAL:98.02%-taxID:1412452-CM-MODEL_TRUE
AGGCGATTTAGCCTGCATTAATGCCAACTTTTAGCGCACGGCTCTCTCCCAAGAGCCATTTCCCTGGACCGAATACAGGAATCGTATTCGGTCTCTTTTT
>gi|602843569|gb|CP007291.1|:1245858-1245955 Salmonella enterica subsp. enterica serovar Enteritidis str. SA19992322 genome-p.c.VAL:54.69%-taxID:1412452-CM-MODEL_FALSE
TAATCGTTAAAATCACTTAATTAATATGTAACATTGTGAATTTAAAGAGAAAGATCAATTGTTGCCGTAAACAGGAATCGTATTCGGTCTCTTTTTAT
>gi|603839482|gb|CP007310.1|:1226244-1226343 Salmonella enterica subsp. enterica serovar Enteritidis str. SA20094079 genome-p.c.VAL:98.02%-taxID:1412524-CM-MODEL_TRUE
AGGCGATTTAGCCTGCATTAATGCCAACTTTTAGCGCACGGCTCTCTCCCAAGAGCCATTTCCCTGGACCGAATACAGGAATCGTATTCGGTCTCTTTTT
>gi|603839482|gb|CP007310.1|:1245869-1245966 Salmonella enterica subsp. enterica serovar Enteritidis str. SA20094079 genome-p.c.VAL:54.69%-taxID:1412524-CM-MODEL_FALSE
TAATCGTTAAAATCACTTAATTAATATGTAACATTGTGAATTTAAAGAGAAAGATCAATTGTTGCCGTAAACAGGAATCGTATTCGGTCTCTTTTTAT
>gi|261245233|emb|FN424405.1|:c1951663-1951564 Salmonella enterica subsp. enterica serovar Typhimurium str. D23580 complete genome-p.c.VAL:98.02%-taxID:568708-CM-MODEL_TRUE
AGGCGATTTAGCCTGCATTAATGCCAACTTTTAGCGCACGGCTCTCTCCCAAGAGCCATTTCCCTGGACCGAATACAGGAATCGTATTCGGTCTCTTTTT
>gi|661555169|emb|LK931502.1|:1056764-1056863 Salmonella enterica subsp. enterica serovar Dublin genome assembly SC50_1, chromosome : I-p.c.VAL:98.02%-taxID:98360-CM-MODEL_TRUE
AGGCGATTTAGCCTGCATTAATGCCAACTTTTAGCGCACGGCTCTCTCCCAAGAGCCATTTCCCTGGACCGAATACAGGAATCGTATTCGGTCTCTTTTT
>gi|661555169|emb|LK931502.1|:1104542-1104639 Salmonella enterica subsp. enterica serovar Dublin genome assembly SC50_1, chromosome : I-p.c.VAL:54.69%-taxID:98360-CM-MODEL_FALSE
TAATCGTTAAAATCACTTAATTAATATGTAACATTGTGAATTTAAAGAGAAAGATCAATTGTTGCCGTAAACAGGAATCGTATTCGGTCTCTTTTTAT
>gi|610429172|gb|CP007360.1|:1226224-1226323 Salmonella enterica subsp. enterica serovar Enteritidis str. EC20100325 genome-p.c.VAL:98.02%-taxID:1412600-CM-MODEL_TRUE
AGGCGATTTAGCCTGCATTAATGCCAACTTTTAGCGCACGGCTCTCTCCCAAGAGCCATTTCCCTGGACCGAATACAGGAATCGTATTCGGTCTCTTTTT
>gi|610429172|gb|CP007360.1|:1245849-1245946 Salmonella enterica subsp. enterica serovar Enteritidis str. EC20100325 genome-p.c.VAL:54.69%-taxID:1412600-CM-MODEL_FALSE
TAATCGTTAAAATCACTTAATTAATATGTAACATTGTGAATTTAAAGAGAAAGATCAATTGTTGCCGTAAACAGGAATCGTATTCGGTCTCTTTTTAT
>gi|755391802|gb|CP009787.1|:c909273-909175 Yersinia rohdei strain YRA, complete genome-p.c.VAL:84.26%-taxID:29485-CM-MODEL_TRUE
GCTGAATAAGCCTACGTTAATGCCAACTTTTAGCGCACGGCTCTCTCCCAAGAGCCATTTCCCTAGACCGAATATAGGAATCGTATTCGGTCTCTTTTT
>gi|748231934|gb|CP006883.1|:c2494459-2494361 Aeromonas hydrophila J-1, complete genome-p.c.VAL:60.48%-taxID:1419584-CM-MODEL_TRUE
CTAAGCTTAAGGCTATCCGAACACCAGTTAGCGCACGGCTCTGCAAGGAGCCAATTCCCCTATGCCAGGTACAAGGAATTCGTACCTGGCTTTTTTTAT
>gi|157076741|gb|CP000800.1|:c2050800-2050701 Escherichia coli E24377A, complete genome-p.c.VAL:90.48%-taxID:331111-CM-MODEL_TRUE
AGGCAACTAAGCCTGCATTAATGCCAACTTTTAGCGCACGGCTCTCTCCCAAGAGCCATTTCCCTGGACCGAATACAGGAATCGTGTTCGGTCTCTTTTT
>gi|281177210|dbj|AP009378.1|:c1811626-1811527 Escherichia coli SE15 DNA, complete genome-p.c.VAL:90.48%-taxID:431946-CM-MODEL_TRUE
AGGCAACTAAGCCTGCATTAATGCCAACTTTTAGCGCACGGCTCTCTCCCAAGAGCCATTTCCCTGGACCGAATACAGGAATCGTGTTCGGTCTCTTTTT
>gi|554510692|gb|CP006784.1|:c1979825-1979726 Escherichia coli JJ1886, complete genome-p.c.VAL:90.48%-taxID:1355100-CM-MODEL_TRUE
AGGCAACTAAGCCTGCATTAATGCCAACTTTTAGCGCACGGCTCTCTCCCAAGAGCCATTTCCCTGGACCGAATACAGGAATCGTGTTCGGTCTCTTTTT
>gi|602796105|gb|CP007363.1|:1226237-1226336 Salmonella enterica subsp. enterica serovar Enteritidis str. EC20120548 genome-p.c.VAL:98.02%-taxID:1412543-CM-MODEL_TRUE
AGGCGATTTAGCCTGCATTAATGCCAACTTTTAGCGCACGGCTCTCTCCCAAGAGCCATTTCCCTGGACCGAATACAGGAATCGTATTCGGTCTCTTTTT
>gi|602796105|gb|CP007363.1|:1245862-1245959 Salmonella enterica subsp. enterica serovar Enteritidis str. EC20120548 genome-p.c.VAL:54.69%-taxID:1412543-CM-MODEL_FALSE
TAATCGTTAAAATCACTTAATTAATATGTAACATTGTGAATTTAAAGAGAAAGATCAATTGTTGCCGTAAACAGGAATCGTATTCGGTCTCTTTTTAT
>gi|731561508|gb|CP009880.2|:c3084021-3083926 Pantoea sp. PSNIH1, complete genome-p.c.VAL:78.18%-taxID:1484158-CM-MODEL_TRUE
AGGCACCTCGCCTTCAAAAATGCCAACTTTTAGCGCACGGCTCACTACGAGCCATTTCCCTGGACCCGATACAGGAATCGTATTGGGTCTTTTTTT
>gi|604408447|gb|CP007469.1|:c2157356-2157257 Salmonella enterica subsp. enterica serovar Enteritidis str. SA20094301, complete genome-p.c.VAL:98.02%-taxID:1412505-CM-MODEL_TRUE
AGGCGATTTAGCCTGCATTAATGCCAACTTTTAGCGCACGGCTCTCTCCCAAGAGCCATTTCCCTGGACCGAATACAGGAATCGTATTCGGTCTCTTTTT
>gi|604408447|gb|CP007469.1|:c2137731-2137634 Salmonella enterica subsp. enterica serovar Enteritidis str. SA20094301, complete genome-p.c.VAL:54.69%-taxID:1412505-CM-MODEL_FALSE
TAATCGTTAAAATCACTTAATTAATATGTAACATTGTGAATTTAAAGAGAAAGATCAATTGTTGCCGTAAACAGGAATCGTATTCGGTCTCTTTTTAT
>gi|283476464|emb|FN392235.1|:1802199-1802295 Erwinia pyrifoliae DSM 12163 complete genome, culture collection DSM:12163-p.c.VAL:65.55%-taxID:644651-CM-MODEL_TRUE
GGCCACAACGGCTGCAAGAACACCCACTTTTAGCGCACGGCTCTGTCAAGAGCCATTACCTTGGACTGAAGACAGGATTTGTCTTCAGTCTTTTTTT
>gi|659666946|emb|FR904232.1|:125301-125397 Serratia symbiotica SCt-VLC genomic scaffold 03-p.c.VAL:74.34%-taxID:1347341-CM-MODEL_TRUE
TGGATAAATTATGCACTAAACGCCAACTTTTAGCGCATGGCTCTCCTAGGAGCCATTTCCCTAGACCGAATATAGGAATCGTATTCGGTATTTTTTT
>gi|817585806|gb|CP011323.1|:c1915690-1915591 Escherichia coli strain SQ171, complete genome-p.c.VAL:90.48%-taxID:562-CM-MODEL_TRUE
AGGCAACTAAGCCTGCATTAATGCCAACTTTTAGCGCACGGCTCTCTCCCAAGAGCCATTTCCCTGGACCGAATACAGGAATCGTGTTCGGTCTCTTTTT
>gi|157315515|gb|CP000821.1|:3200790-3200891 Shewanella sediminis HAW-EB3, complete genome-p.c.VAL:60.32%-taxID:425104-CM-MODEL_TRUE
GAGAGTTAATTCCCGCGAGGATCTCACCAGTAGCGCACGGCTCTTTAAACAGAGCCATTCCCCTGGACCCAGAACAATTGGAATAGTTTTGGGTCTTTTTTT
>gi|873253083|gb|CP011975.1|:c24072-23974 Yersinia aleksiciae strain 159, complete genome-p.c.VAL:84.26%-taxID:263819-CM-MODEL_TRUE
GCTGAATAAGCCTACGTTAATGCCAACTTTTAGCGCACGGCTCTCTCCCAAGAGCCATTTCCCTAGACCGAATATAGGAATCGTATTCGGTCTCTTTTT
>gi|325663854|gb|CP002246.1|:c2731638-2731540 Yersinia enterocolitica subsp. palearctica 105.5R(r), complete genome-p.c.VAL:84.26%-taxID:994476-CM-MODEL_TRUE
GCTGAACAAGCCTACGTTAATGCCAACTTTTAGCGCACGGCTCTCTCCCAAGAGCCATTTCCCTAGACCGAATATAGGAATCGTATTCGGTCTTTTTTT
>gi|926480196|gb|CP012635.1|:2150540-2150639 Escherichia coli strain SF-088, complete genome-p.c.VAL:90.48%-taxID:562-CM-MODEL_TRUE
AGGCAACTAAGCCTGCATTAATGCCAACTTTTAGCGCACGGCTCTCTCCCAAGAGCCATTTCCCTGGACCGAATACAGGAATCGTGTTCGGTCTCTTTTT
>gi|807109228|gb|CP011259.1|:3065827-3065926 Salmonella enterica subsp. enterica serovar Agona str. 460004 2-1, complete genome-p.c.VAL:98.02%-taxID:1124917-CM-MODEL_TRUE
AGGCGATTTAGCCTGCATTAATGCCAACTTTTAGCGCACGGCTCTCTCCCAAGAGCCATTTCCCTGGACCGAATACAGGAATCGTATTCGGTCTCTTTTT
>gi|30043918|gb|AE014073.1|:c1856269-1856170 Shigella flexneri 2a str. 2457T, complete genome-p.c.VAL:94.17%-taxID:198215-CM-MODEL_TRUE
AGGCAACTAAGCCTGCATTAATGCCAACTTTTAGCGCACGGCTCTCTCCCAAGAGCCATTTCCCTGGACCGAATACAGGAATCGTATTCGGTCTTTTTTT
>gi|238859724|gb|CP001396.1|:c1813286-1813187 Escherichia coli BW2952, complete genome-p.c.VAL:90.48%-taxID:595496-CM-MODEL_TRUE
AGGCAACTAAGCCTGCATTAATGCCAACTTTTAGCGCACGGCTCTCTCCCAAGAGCCATTTCCCTGGACCGAATACAGGAATCGTGTTCGGTCTCTTTTT
>gi|675820311|emb|LM996874.1|:c97548-97449 Escherichia coli genome assembly FHI72, scaffold scaffold-30_contig-3.1_68886_197122_[organism:Escherichia-p.c.VAL:90.48%-taxID:562-CM-MODEL_TRUE
AGGCAACTAAGCCTGCATTAATGCCAACTTTTAGCGCACGGCTCTCTCCCAAGAGCCATTTCCCTGGACCGAATACAGGAATCGTGTTCGGTCTCTTTTT
>gi|603599008|gb|CP007368.1|:1226239-1226338 Salmonella enterica subsp. enterica serovar Enteritidis str. EC20121542 genome-p.c.VAL:98.02%-taxID:1412557-CM-MODEL_TRUE
AGGCGATTTAGCCTGCATTAATGCCAACTTTTAGCGCACGGCTCTCTCCCAAGAGCCATTTCCCTGGACCGAATACAGGAATCGTATTCGGTCTCTTTTT
>gi|603599008|gb|CP007368.1|:1245864-1245961 Salmonella enterica subsp. enterica serovar Enteritidis str. EC20121542 genome-p.c.VAL:54.69%-taxID:1412557-CM-MODEL_FALSE
TAATCGTTAAAATCACTTAATTAATATGTAACATTGTGAATTTAAAGAGAAAGATCAATTGTTGCCGTAAACAGGAATCGTATTCGGTCTCTTTTTAT
>gi|49609491|emb|BX950851.1|:c2786785-2786689 Erwinia carotovora subsp. atroseptica SCRI1043, complete genome-p.c.VAL:79.09%-taxID:218491-CM-MODEL_TRUE
GCTAGTACAGCTTGTATAAATGCCAACTTTTAGCGCACGGCTCTCCCAAGAGCCATTTCCCTAGACTGAATACAGGAATCGTATTCAGTCTTTTTTT
>gi|930813018|gb|CP012091.1|:100021-100120 Salmonella enterica subsp. enterica serovar Typhi strain PM016/13, complete genome-p.c.VAL:98.02%-taxID:90370-CM-MODEL_TRUE
AGGCGATTTAGCCTGCATTAATGCCAACTTTTAGCGCACGGCTCTCTCCCAAGAGCCATTTCCCTGGACCGAATACAGGAATCGTATTCGGTCTCTTTTT
>gi|930813018|gb|CP012091.1|:108531-108628 Salmonella enterica subsp. enterica serovar Typhi strain PM016/13, complete genome-p.c.VAL:55.91%-taxID:90370-CM-MODEL_FALSE
TAATCGTTAAAATCACCTAATTAATATGTAACATTATGAATTTAAAGGGAAAGATCAATTGTTGCCGTAAACAGGAATCGTATTCGGTCTCTTTTTGT
>gi|334732565|gb|CP002824.1|:c4841013-4840914 Enterobacter aerogenes KCTC 2190, complete genome-p.c.VAL:94.17%-taxID:1028307-CM-MODEL_TRUE
AGGCGACTTAGCCTGCATTAATGCCAACTTTTAGCGCACGGCTCTCTCCCAAGAGCCATTTCCCTGGACCGAATACAGGAATCGTGTTCGGTCTCTTTTT
>gi|327392658|dbj|AP012032.1|:c1806079-1805984 Pantoea ananatis AJ13355 DNA, complete genome-p.c.VAL:84.91%-taxID:932677-CM-MODEL_TRUE
AAGGCGAAAGCCTCTATTAATGCCAACTTTTAGCGCACGGCTCCTTGAGAGCCATTTCCCTGGACCGAATACAGGAATCGTGTTCGGTCTTTTTTT
>gi|57158257|dbj|AP006725.1|:c3304498-3304399 Klebsiella pneumoniae subsp. pneumoniae NTUH-K2044 DNA, complete genome-p.c.VAL:96.08%-taxID:484021-CM-MODEL_TRUE
AGGCGACTTAGCCTGCATTAATGCCAACTTTTAGCGCACGGCTCTCTCCCAAGAGCCATTTCCCTGGACCGAATACAGGAATCGTATTCGGTCTCTTTTT
>gi|251752987|gb|CP001657.1|:2127312-2127408 Pectobacterium carotovorum subsp. carotovorum PC1, complete genome-p.c.VAL:79.09%-taxID:561230-CM-MODEL_TRUE
GCTAGTACAGCTTGTATAAATGCCAACTTTTAGCGCACGGCTCTCCCAAGAGCCATTTCCCTAGACTGAATACAGGAATCGTATTCAGTCTTTTTTT
>gi|603171882|gb|CP007318.1|:1226225-1226324 Salmonella enterica subsp. enterica serovar Enteritidis str. SA20095309 genome-p.c.VAL:98.02%-taxID:1412507-CM-MODEL_TRUE
AGGCGATTTAGCCTGCATTAATGCCAACTTTTAGCGCACGGCTCTCTCCCAAGAGCCATTTCCCTGGACCGAATACAGGAATCGTATTCGGTCTCTTTTT
>gi|603171882|gb|CP007318.1|:1245850-1245947 Salmonella enterica subsp. enterica serovar Enteritidis str. SA20095309 genome-p.c.VAL:54.69%-taxID:1412507-CM-MODEL_FALSE
TAATCGTTAAAATCACTTAATTAATATGTAACATTGTGAATTTAAAGAGAAAGATCAATTGTTGCCGTAAACAGGAATCGTATTCGGTCTCTTTTTAT
>gi|926677775|gb|CP012300.1|:1868974-1869073 Klebsiella pneumoniae subsp. pneumoniae strain HKUOPLC, complete genome-p.c.VAL:96.08%-taxID:72407-CM-MODEL_TRUE
AGGCGACTTAGCCTGCATTAATGCCAACTTTTAGCGCACGGCTCTCTCCCAAGAGCCATTTCCCTGGACCGAATACAGGAATCGTATTCGGTCTCTTTTT
>gi|687675228|emb|LM995446.1|:c1872034-1871935 Escherichia coli genome assembly EcRV308Chr, chromosome : 1-p.c.VAL:90.48%-taxID:562-CM-MODEL_TRUE
AGGCAACTAAGCCTGCATTAATGCCAACTTTTAGCGCACGGCTCTCTCCCAAGAGCCATTTCCCTGGACCGAATACAGGAATCGTGTTCGGTCTCTTTTT
>gi|603526409|gb|CP007369.1|:1226189-1226288 Salmonella enterica subsp. enterica serovar Enteritidis str. EC20121671 genome-p.c.VAL:98.02%-taxID:1412565-CM-MODEL_TRUE
AGGCGATTTAGCCTGCATTAATGCCAACTTTTAGCGCACGGCTCTCTCCCAAGAGCCATTTCCCTGGACCGAATACAGGAATCGTATTCGGTCTCTTTTT
>gi|603526409|gb|CP007369.1|:1245814-1245911 Salmonella enterica subsp. enterica serovar Enteritidis str. EC20121671 genome-p.c.VAL:54.69%-taxID:1412565-CM-MODEL_FALSE
TAATCGTTAAAATCACTTAATTAATATGTAACATTGTGAATTTAAAGAGAAAGATCAATTGTTGCCGTAAACAGGAATCGTATTCGGTCTCTTTTTAT
>gi|603574836|gb|CP007365.1|:1226186-1226285 Salmonella enterica subsp. enterica serovar Enteritidis str. EC20120994 genome-p.c.VAL:98.02%-taxID:1412569-CM-MODEL_TRUE
AGGCGATTTAGCCTGCATTAATGCCAACTTTTAGCGCACGGCTCTCTCCCAAGAGCCATTTCCCTGGACCGAATACAGGAATCGTATTCGGTCTCTTTTT
>gi|603574836|gb|CP007365.1|:1245811-1245908 Salmonella enterica subsp. enterica serovar Enteritidis str. EC20120994 genome-p.c.VAL:54.69%-taxID:1412569-CM-MODEL_FALSE
TAATCGTTAAAATCACTTAATTAATATGTAACATTGTGAATTTAAAGAGAAAGATCAATTGTTGCCGTAAACAGGAATCGTATTCGGTCTCTTTTTAT
>gi|290760697|gb|CP001846.1|:c2315992-2315893 Escherichia coli O55:H7 str. CB9615, complete genome-p.c.VAL:90.48%-taxID:701177-CM-MODEL_TRUE
AGGCAACTAAGCCTGCATTAATGCCAACTTTTAGCGCACGGCTCTCTCCCAAGAGCCATTTCCCTGGACCGAATACAGGAATCGTGTTCGGTCTCTTTTT
>gi|695172424|gb|CP008929.1|:c5068601-5068502 Klebsiella pneumoniae strain PMK1, complete genome-p.c.VAL:96.08%-taxID:573-CM-MODEL_TRUE
AGGCGACTTAGCCTGCATTAATGCCAACTTTTAGCGCACGGCTCTCTCCCAAGAGCCATTTCCCTGGACCGAATACAGGAATCGTATTCGGTCTCTTTTT
>gi|521339165|gb|CP004852.1|:c2297983-2297885 Alteromonas macleodii str. 'Ionian Sea U8', complete genome-p.c.VAL:54.26%-taxID:1300257-CM-MODEL_TRUE
GATTTTGTTATAACTCTCCCAGTAAAAGTTAGCGCACGGCTCAGCAATGAGCCATTCCCCTAGGCCCGGAACGTTTGTTCTGGGCATTTTTTATGGGGT
>gi|588285252|gb|CP007230.1|:3677519-3677617 Yersinia similis strain 228, complete genome-p.c.VAL:80.91%-taxID:367190-CM-MODEL_TRUE
GCTGAATAAGCTTACATTAATACCAACTTTTAGCGCACGGCTCTTTCCCAAGAGCCATTTCCCTAGACCGAATATCAGGAATCGTGTTCGGTCTTTTTT
>gi|640856369|gb|CP005927.1|:c4130865-4130767 Serratia sp. FS14, complete genome-p.c.VAL:85.98%-taxID:1327989-CM-MODEL_TRUE
TGAACAAGCCCTGCATTAAATGCCAACTTTTAGCGCACGGCTCTCTCCCAAGAGCCATTTCCCTAGACCGAATATAGGAATCGTATTCGGTCTTTTTTT
>gi|521009425|gb|CP006566.1|:2046374-2046472 Serratia plymuthica S13, complete genome-p.c.VAL:82.57%-taxID:1348660-CM-MODEL_TRUE
TGAACAAGCCCTGCACAAAATGCCAACTTTTAGCGCACGGCTCTCTCCCAAGAGCCATTTCCCTAGACCGAATATAGGAATCGTATTCGGTCTTTTTTT
>gi|661245796|dbj|AP014565.1|:c2093769-2093670 Salmonella enterica subsp. enterica serovar Typhimurium str. L-3553 DNA, complete genome-p.c.VAL:98.02%-taxID:996633-CM-MODEL_TRUE
AGGCGATTTAGCCTGCATTAATGCCAACTTTTAGCGCACGGCTCTCTCCCAAGAGCCATTTCCCTGGACCGAATACAGGAATCGTATTCGGTCTCTTTTT
>gi|808698133|gb|CP010438.1|:c2678868-2678769 Escherichia coli K-12 strain ER3454, complete genome-p.c.VAL:90.48%-taxID:83333-CM-MODEL_TRUE
AGGCAACTAAGCCTGCATTAATGCCAACTTTTAGCGCACGGCTCTCTCCCAAGAGCCATTTCCCTGGACCGAATACAGGAATCGTGTTCGGTCTCTTTTT
>gi|604103232|gb|CP007404.1|:1226236-1226335 Salmonella enterica subsp. enterica serovar Enteritidis str. EC20120774 genome-p.c.VAL:98.02%-taxID:1412612-CM-MODEL_TRUE
AGGCGATTTAGCCTGCATTAATGCCAACTTTTAGCGCACGGCTCTCTCCCAAGAGCCATTTCCCTGGACCGAATACAGGAATCGTATTCGGTCTCTTTTT
>gi|604103232|gb|CP007404.1|:1245861-1245958 Salmonella enterica subsp. enterica serovar Enteritidis str. EC20120774 genome-p.c.VAL:54.69%-taxID:1412612-CM-MODEL_FALSE
TAATCGTTAAAATCACTTAATTAATATGTAACATTGTGAATTTAAAGAGAAAGATCAATTGTTGCCGTAAACAGGAATCGTATTCGGTCTCTTTTTAT
>gi|602880986|gb|CP007281.1|:1226237-1226336 Salmonella enterica subsp. enterica serovar Enteritidis str. SA19961622 genome-p.c.VAL:98.02%-taxID:1412497-CM-MODEL_TRUE
AGGCGATTTAGCCTGCATTAATGCCAACTTTTAGCGCACGGCTCTCTCCCAAGAGCCATTTCCCTGGACCGAATACAGGAATCGTATTCGGTCTCTTTTT
>gi|602880986|gb|CP007281.1|:1245862-1245959 Salmonella enterica subsp. enterica serovar Enteritidis str. SA19961622 genome-p.c.VAL:54.69%-taxID:1412497-CM-MODEL_FALSE
TAATCGTTAAAATCACTTAATTAATATGTAACATTGTGAATTTAAAGAGAAAGATCAATTGTTGCCGTAAACAGGAATCGTATTCGGTCTCTTTTTAT
>gi|604090372|gb|CP007401.1|:1226237-1226336 Salmonella enterica subsp. enterica serovar Enteritidis str. EC20120738 genome-p.c.VAL:98.02%-taxID:1412610-CM-MODEL_TRUE
AGGCGATTTAGCCTGCATTAATGCCAACTTTTAGCGCACGGCTCTCTCCCAAGAGCCATTTCCCTGGACCGAATACAGGAATCGTATTCGGTCTCTTTTT
>gi|604090372|gb|CP007401.1|:1245863-1245960 Salmonella enterica subsp. enterica serovar Enteritidis str. EC20120738 genome-p.c.VAL:54.69%-taxID:1412610-CM-MODEL_FALSE
TAATCGTTAAAATCACTTAATTAATATGTAACATTGTGAATTTAAAGAGAAAGATCAATTGTTGCCGTAAACAGGAATCGTATTCGGTCTCTTTTTAT
>gi|386794017|gb|CP001925.1|:c2475863-2475764 Escherichia coli Xuzhou21, complete genome-p.c.VAL:90.48%-taxID:741093-CM-MODEL_TRUE
AGGCAACTAAGCCTGCATTAATGCCAACTTTTAGCGCACGGCTCTCTCCCAAGAGCCATTTCCCTGGACCGAATACAGGAATCGTGTTCGGTCTCTTTTT
>gi|751378954|gb|CP009166.1|:c2124683-2124584 Escherichia coli 1303, complete genome-p.c.VAL:90.48%-taxID:745156-CM-MODEL_TRUE
AGGCAACTAAGCCTGCATTAATGCCAACTTTTAGCGCACGGCTCTCTCCCAAGAGCCATTTCCCTGGACCGAATACAGGAATCGTGTTCGGTCTCTTTTT
>gi|682067343|gb|CP009093.1|:1217654-1217753 Salmonella enterica subsp. enterica serovar Enteritidis strain OLF-SE11-10058, complete genome-p.c.VAL:98.02%-taxID:149539-CM-MODEL_TRUE
AGGCGATTTAGCCTGCATTAATGCCAACTTTTAGCGCACGGCTCTCTCCCAAGAGCCATTTCCCTGGACCGAATACAGGAATCGTATTCGGTCTCTTTTT
>gi|682067343|gb|CP009093.1|:1237278-1237375 Salmonella enterica subsp. enterica serovar Enteritidis strain OLF-SE11-10058, complete genome-p.c.VAL:54.69%-taxID:149539-CM-MODEL_FALSE
TAATCGTTAAAATCACTTAATTAATATGTAACATTGTGAATTTAAAGAGAAAGATCAATTGTTGCCGTAAACAGGAATCGTATTCGGTCTCTTTTTAT
>gi|160858648|gb|CP000891.1|:3043756-3043854 Shewanella baltica OS195, complete genome-p.c.VAL:60.48%-taxID:399599-CM-MODEL_TRUE
GTAAAGCGCACTGCATGGCGCTTTCACCTGTAGCGCACGGCTCTTCAACGAGCCATTCCCCTAGGCCCAAACAGCTTTCATCGTTTTGGGCCTTTTTTT
>gi|755451319|gb|CP010067.1|:1241911-1242010 Yersinia pseudotuberculosis str. PA3606, complete genome-p.c.VAL:86.92%-taxID:748672-CM-MODEL_TRUE
GCTGAATAAGCCTACATTAATACCAACTTTTAGCGCACGGCTCTCTCCCAAGAGCCATTTCCCTAGACCGAATATCAGGAATCGTATTCGGTCTTTTTTT
>gi|601101465|gb|CP007505.1|:c3375332-3375233 Salmonella enterica subsp. enterica serovar Tennessee str. TXSC_TXSC08-19, complete genome-p.c.VAL:98.02%-taxID:1003191-CM-MODEL_TRUE
AGGCGATTTAGCCTGCATTAATGCCAACTTTTAGCGCACGGCTCTCTCCCAAGAGCCATTTCCCTGGACCGAATACAGGAATCGTATTCGGTCTCTTTTT
>gi|908221924|gb|CP006792.1|:c1387655-1387556 Yersinia pestis 2944, complete genome-p.c.VAL:86.92%-taxID:1345702-CM-MODEL_TRUE
GCTGAATAAGCCTACATTAATACCAACTTTTAGCGCACGGCTCTCTCCCAAGAGCCATTTCCCTAGACCGAATATCAGGAATCGTATTCGGTCTTTTTTT
>gi|672361289|gb|CP006664.1|:c3666242-3666146 Edwardsiella tarda 080813, complete genome-p.c.VAL:75.89%-taxID:667120-CM-MODEL_TRUE
GCATTCAATGCCTGCATAATGCCAACTTTTAGCGCACGGCTCTCCATAAGAGCCATTCCCCTAGACCTGACACAGGAATCGTGCCAGGTCTTTTTTT
>gi|603039835|gb|CP007304.1|:1226237-1226336 Salmonella enterica subsp. enterica serovar Enteritidis str. SA20093538 genome-p.c.VAL:98.02%-taxID:1412522-CM-MODEL_TRUE
AGGCGATTTAGCCTGCATTAATGCCAACTTTTAGCGCACGGCTCTCTCCCAAGAGCCATTTCCCTGGACCGAATACAGGAATCGTATTCGGTCTCTTTTT
>gi|603039835|gb|CP007304.1|:1245862-1245959 Salmonella enterica subsp. enterica serovar Enteritidis str. SA20093538 genome-p.c.VAL:54.69%-taxID:1412522-CM-MODEL_FALSE
TAATCGTTAAAATCACTTAATTAATATGTAACATTGTGAATTTAAAGAGAAAGATCAATTGTTGCCGTAAACAGGAATCGTATTCGGTCTCTTTTTAT
>gi|602763676|gb|CP007271.1|:1217213-1217310 Salmonella enterica subsp. enterica serovar Enteritidis str. EC20121178, complete genome-p.c.VAL:54.69%-taxID:1412595-CM-MODEL_FALSE
TAATCGTTAAAATCACTTAATTAATATGTAACATTGTGAATTTAAAGAGAAAGATCAATTGTTGCCGTAAACAGGAATCGTATTCGGTCTCTTTTTAT
>gi|294489418|gb|CP001969.1|:c1986137-1986038 Escherichia coli IHE3034, complete genome-p.c.VAL:90.48%-taxID:714962-CM-MODEL_TRUE
AGGCAACTAAGCCTGCATTAATGCCAACTTTTAGCGCACGGCTCTCTCCCAAGAGCCATTTCCCTGGACCGAATACAGGAATCGTGTTCGGTCTCTTTTT
>gi|604030926|gb|CP007339.1|:1226182-1226281 Salmonella enterica subsp. enterica serovar Enteritidis str. EC20120685 genome-p.c.VAL:98.02%-taxID:1412534-CM-MODEL_TRUE
AGGCGATTTAGCCTGCATTAATGCCAACTTTTAGCGCACGGCTCTCTCCCAAGAGCCATTTCCCTGGACCGAATACAGGAATCGTATTCGGTCTCTTTTT
>gi|604030926|gb|CP007339.1|:1245807-1245904 Salmonella enterica subsp. enterica serovar Enteritidis str. EC20120685 genome-p.c.VAL:54.69%-taxID:1412534-CM-MODEL_FALSE
TAATCGTTAAAATCACTTAATTAATATGTAACATTGTGAATTTAAAGAGAAAGATCAATTGTTGCCGTAAACAGGAATCGTATTCGGTCTCTTTTTAT
>gi|549067804|dbj|AP012551.1|:1188447-1188542 Plautia stali symbiont DNA, complete genome-p.c.VAL:79.82%-taxID:891974-CM-MODEL_TRUE
GGCGTCCTCGCCTGCAAAAATGCCAACTTTTAGCGCACGGCTCTCAACGAGCCATTTCCCTAGACCCGATACAGGAATCGTATTGGGTCTTTTTTT
>gi|544200787|gb|CP006584.1|:c2009722-2009623 Escherichia coli LY180, complete genome-p.c.VAL:90.48%-taxID:1335916-CM-MODEL_TRUE
AGGCAACTAAGCCTGCATTAATGCCAACTTTTAGCGCACGGCTCTCTCCCAAGAGCCATTTCCCTGGACCGAATACAGGAATCGTGTTCGGTCTCTTTTT
>gi|604059751|gb|CP007356.1|:1226234-1226333 Salmonella enterica subsp. enterica serovar Enteritidis str. EC20100089 genome-p.c.VAL:98.02%-taxID:1412599-CM-MODEL_TRUE
AGGCGATTTAGCCTGCATTAATGCCAACTTTTAGCGCACGGCTCTCTCCCAAGAGCCATTTCCCTGGACCGAATACAGGAATCGTATTCGGTCTCTTTTT
>gi|604059751|gb|CP007356.1|:1245859-1245956 Salmonella enterica subsp. enterica serovar Enteritidis str. EC20100089 genome-p.c.VAL:54.69%-taxID:1412599-CM-MODEL_FALSE
TAATCGTTAAAATCACTTAATTAATATGTAACATTGTGAATTTAAAGAGAAAGATCAATTGTTGCCGTAAACAGGAATCGTATTCGGTCTCTTTTTAT
>gi|410816915|gb|CP003917.1|:c2386860-2386762 Alteromonas macleodii AltDE1, complete genome-p.c.VAL:54.26%-taxID:1004786-CM-MODEL_TRUE
GATTTTGTTATAACTCTCCCAGTAAAAGTTAGCGCACGGCTCAGCAATGAGCCATTCCCCTAGGCCCGGAACGTTTGTTCTGGGCATTTTTTATGGGGT
>gi|218354981|emb|CU928158.2|:1275143-1275242 Escherichia fergusonii ATCC 35469 chromosome, complete genome-p.c.VAL:90.48%-taxID:585054-CM-MODEL_TRUE
AGGCAACTAAGCCTGCATTAATGCCAACTTTTAGCGCACGGCTCTCTCCCAAGAGCCATTTCCCTGGACCGAATACAGGAATCGTGTTCGGTCTCTTTTT
>gi|615567765|gb|CP007576.1|:2585744-2585842 Aeromonas hydrophila pc104A, complete genome-p.c.VAL:60.48%-taxID:1418107-CM-MODEL_TRUE
CTAAGCTTAAGGCTATCCGAACACCAGTTAGCGCACGGCTCTGCAAGGAGCCAATTCCCCTATGCCAGGTACAAGGAATTCGTACCTGGCTTTTTTTAT
>gi|62126203|gb|AE017220.1|:c1989411-1989312 Salmonella enterica subsp. enterica serovar Choleraesuis str. SC-B67, complete genome-p.c.VAL:98.02%-taxID:321314-CM-MODEL_TRUE
AGGCGATTTAGCCTGCATTAATGCCAACTTTTAGCGCACGGCTCTCTCCCAAGAGCCATTTCCCTGGACCGAATACAGGAATCGTATTCGGTCTCTTTTT
>gi|62126203|gb|AE017220.1|:c1983485-1983388 Salmonella enterica subsp. enterica serovar Choleraesuis str. SC-B67, complete genome-p.c.VAL:52.31%-taxID:321314-CM-MODEL_TRUE
TCTAATCGTTAAAATCACTTAATTAATATGTAACATTATGAATTTAAAGAGAAAGATCAATTGTTGCCGTAAACAGGAATTGTATTCGGTCTCTTTTT
>gi|675820274|emb|LM996837.1|:c44297-44198 Escherichia coli genome assembly FHI71, scaffold scaffold-25_contig-2.1_247176_685371_[organism:Escherichia-p.c.VAL:90.48%-taxID:562-CM-MODEL_TRUE
AGGCAACTAAGCCTGCATTAATGCCAACTTTTAGCGCACGGCTCTCTCCCAAGAGCCATTTCCCTGGACCGAATACAGGAATCGTGTTCGGTCTCTTTTT
>gi|732682658|gb|CP009685.1|:1771301-1771400 Escherichia coli str. K-12 substr. MG1655, complete genome-p.c.VAL:90.48%-taxID:511145-CM-MODEL_TRUE
AGGCAACTAAGCCTGCATTAATGCCAACTTTTAGCGCACGGCTCTCTCCCAAGAGCCATTTCCCTGGACCGAATACAGGAATCGTGTTCGGTCTCTTTTT
>gi|723244065|gb|CP009872.1|:c3366299-3366200 Klebsiella pneumoniae subsp. pneumoniae strain KPNIH30, complete genome-p.c.VAL:96.08%-taxID:72407-CM-MODEL_TRUE
AGGCGACTTAGCCTGCATTAATGCCAACTTTTAGCGCACGGCTCTCTCCCAAGAGCCATTTCCCTGGACCGAATACAGGAATCGTATTCGGTCTCTTTTT
>gi|675818918|emb|LM995481.1|:c561296-561197 Escherichia coli genome assembly FHI11, scaffold scaffold-25_contig-0.0_1_704808_[organism:Escherichia-p.c.VAL:90.48%-taxID:562-CM-MODEL_TRUE
AGGCAACTAAGCCTGCATTAATGCCAACTTTTAGCGCACGGCTCTCTCCCAAGAGCCATTTCCCTGGACCGAATACAGGAATCGTGTTCGGTCTCTTTTT
>gi|602800386|gb|CP007364.1|:1226237-1226336 Salmonella enterica subsp. enterica serovar Enteritidis str. EC20120555 genome-p.c.VAL:98.02%-taxID:1412566-CM-MODEL_TRUE
AGGCGATTTAGCCTGCATTAATGCCAACTTTTAGCGCACGGCTCTCTCCCAAGAGCCATTTCCCTGGACCGAATACAGGAATCGTATTCGGTCTCTTTTT
>gi|602800386|gb|CP007364.1|:1245862-1245959 Salmonella enterica subsp. enterica serovar Enteritidis str. EC20120555 genome-p.c.VAL:54.69%-taxID:1412566-CM-MODEL_FALSE
TAATCGTTAAAATCACTTAATTAATATGTAACATTGTGAATTTAAAGAGAAAGATCAATTGTTGCCGTAAACAGGAATCGTATTCGGTCTCTTTTTAT
>gi|602773583|gb|CP007273.1|:c4295712-4295615 Salmonella enterica subsp. enterica serovar Enteritidis str. EC20121180, complete genome-p.c.VAL:54.69%-taxID:1412597-CM-MODEL_FALSE
TAATCGTTAAAATCACTTAATTAATATGTAACATTGTGAATTTAAAGAGAAAGATCAATTGTTGCCGTAAACAGGAATCGTATTCGGTCTCTTTTTAT
>gi|523811606|gb|CP006053.1|:2056805-2056904 Salmonella enterica subsp. enterica serovar Bareilly str. CFSAN000189, complete genome-p.c.VAL:98.02%-taxID:1173427-CM-MODEL_TRUE
AGGCGATTTAGCCTGCATTAATGCCAACTTTTAGCGCACGGCTCTCTCCCAAGAGCCATTTCCCTGGACCGAATACAGGAATCGTATTCGGTCTCTTTTT
>gi|523811606|gb|CP006053.1|:2068320-2068417 Salmonella enterica subsp. enterica serovar Bareilly str. CFSAN000189, complete genome-p.c.VAL:53.49%-taxID:1173427-CM-MODEL_TRUE
TAATCGTTAAAATCACTTAATTAATATATAACATTATGAATTTAAAGAGAAAGAACAATTGTTGCCGTAAACAGGAATCGTATTCGGTCTCTTTTTTT
>gi|754295078|gb|CP009085.2|:1226001-1226100 Salmonella enterica subsp. enterica serovar Enteritidis strain OLF-SE3-98983-4, complete genome-p.c.VAL:98.02%-taxID:149539-CM-MODEL_TRUE
AGGCGATTTAGCCTGCATTAATGCCAACTTTTAGCGCACGGCTCTCTCCCAAGAGCCATTTCCCTGGACCGAATACAGGAATCGTATTCGGTCTCTTTTT
>gi|754295078|gb|CP009085.2|:1245626-1245723 Salmonella enterica subsp. enterica serovar Enteritidis strain OLF-SE3-98983-4, complete genome-p.c.VAL:54.69%-taxID:149539-CM-MODEL_FALSE
TAATCGTTAAAATCACTTAATTAATATGTAACATTGTGAATTTAAAGAGAAAGATCAATTGTTGCCGTAAACAGGAATCGTATTCGGTCTCTTTTTAT
>gi|742125128|gb|CP009274.1|:c5252598-5252499 Klebsiella variicola strain DX120E, complete genome-p.c.VAL:96.08%-taxID:244366-CM-MODEL_TRUE
AGGCGACTTAGCCTGCATTAATGCCAACTTTTAGCGCACGGCTCTCTCCCAAGAGCCATTTCCCTGGACCGAATACAGGAATCGTATTCGGTCTCTTTTT
>gi|169809717|gb|CP000961.1|:c2442849-2442748 Shewanella woodyi ATCC 51908, complete genome-p.c.VAL:62.9%-taxID:392500-CM-MODEL_TRUE
CACTATTAGCCAGAGAGTAATTCTCACCAGTAGCGCACGGCTCTTTAAACAGAGCCATTCCCCTGGACCCAAAACAATCGGAATAGTTTTGGGTCTTTTTTT
>gi|924317915|gb|CP012259.1|:1635838-1635937 Cronobacter malonaticus LMG 23826, complete genome-p.c.VAL:96.08%-taxID:1159491-CM-MODEL_TRUE
AGGCGACTGAGCCTGCATTAATGCCAACTTTTAGCGCACGGCTCTCTCCCAAGAGCCATTTCCCTGGACCGAATACAGGAATCGTATTCGGTCTTTTTTT
>gi|603019108|gb|CP007302.1|:1226229-1226328 Salmonella enterica subsp. enterica serovar Enteritidis str. SA20093421 genome-p.c.VAL:98.02%-taxID:1412514-CM-MODEL_TRUE
AGGCGATTTAGCCTGCATTAATGCCAACTTTTAGCGCACGGCTCTCTCCCAAGAGCCATTTCCCTGGACCGAATACAGGAATCGTATTCGGTCTCTTTTT
>gi|603019108|gb|CP007302.1|:1245854-1245951 Salmonella enterica subsp. enterica serovar Enteritidis str. SA20093421 genome-p.c.VAL:54.69%-taxID:1412514-CM-MODEL_FALSE
TAATCGTTAAAATCACTTAATTAATATGTAACATTGTGAATTTAAAGAGAAAGATCAATTGTTGCCGTAAACAGGAATCGTATTCGGTCTCTTTTTAT
>gi|529190224|gb|CP006575.1|:c1727386-1727287 Salmonella enterica subsp. enterica serovar Pullorum str. S06004, complete genome-p.c.VAL:98.02%-taxID:1298917-CM-MODEL_TRUE
AGGCGATTTAGCCTGCATTAATGCCAACTTTTAGCGCACGGCTCTCTCCCAAGAGCCATTTCCCTGGACCGAATACAGGAATCGTATTCGGTCTCTTTTT
>gi|529190224|gb|CP006575.1|:c1679869-1679772 Salmonella enterica subsp. enterica serovar Pullorum str. S06004, complete genome-p.c.VAL:54.69%-taxID:1298917-CM-MODEL_FALSE
TAATCGTTAAAATCACTTAATTAATATGTAACATTGTGAATTTAAAGAGAAAGATCAATTGTTGCCGTAAACAGGAATCGTATTCGGTCTCTTTTTAT
>gi|802133627|emb|LN832404.1|:c1927039-1926940 Escherichia coli K-12 genome assembly EcoliK12AG100, chromosome : I-p.c.VAL:90.48%-taxID:83333-CM-MODEL_TRUE
AGGCAACTAAGCCTGCATTAATGCCAACTTTTAGCGCACGGCTCTCTCCCAAGAGCCATTTCCCTGGACCGAATACAGGAATCGTGTTCGGTCTCTTTTT
>gi|603346252|gb|CP007418.1|:1226323-1226422 Salmonella enterica subsp. enterica serovar Enteritidis str. EC20130345 genome-p.c.VAL:98.02%-taxID:1412588-CM-MODEL_TRUE
AGGCGATTTAGCCTGCATTAATGCCAACTTTTAGCGCACGGCTCTCTCCCAAGAGCCATTTCCCTGGACCGAATACAGGAATCGTATTCGGTCTCTTTTT
>gi|603346252|gb|CP007418.1|:1245947-1246044 Salmonella enterica subsp. enterica serovar Enteritidis str. EC20130345 genome-p.c.VAL:54.69%-taxID:1412588-CM-MODEL_FALSE
TAATCGTTAAAATCACTTAATTAATATGTAACATTGTGAATTTAAAGAGAAAGATCAATTGTTGCCGTAAACAGGAATCGTATTCGGTCTCTTTTTAT
>gi|908253871|gb|CP006751.1|:3279638-3279737 Yersinia pestis 3770, complete genome-p.c.VAL:86.92%-taxID:1345707-CM-MODEL_TRUE
GCTGAATAAGCCTACATTAATACCAACTTTTAGCGCACGGCTCTCTCCCAAGAGCCATTTCCCTAGACCGAATATCAGGAATCGTATTCGGTCTTTTTTT
>gi|755404263|gb|CP009840.1|:4468943-4469042 Yersinia pestis A1122, complete genome-p.c.VAL:86.92%-taxID:1035377-CM-MODEL_TRUE
GCTGAATAAGCCTACATTAATACCAACTTTTAGCGCACGGCTCTCTCCCAAGAGCCATTTCCCTAGACCGAATATCAGGAATCGTATTCGGTCTTTTTTT
>gi|443419838|gb|CP004009.1|:c2672124-2672025 Escherichia coli APEC O78, complete genome-p.c.VAL:90.48%-taxID:1274814-CM-MODEL_TRUE
AGGCAACTAAGCCTGCATTAATGCCAACTTTTAGCGCACGGCTCTCTCCCAAGAGCCATTTCCCTGGACCGAATACAGGAATCGTGTTCGGTCTCTTTTT
>gi|603771350|gb|CP007325.1|:1226238-1226337 Salmonella enterica subsp. enterica serovar Enteritidis str. EC20111515 genome-p.c.VAL:98.02%-taxID:1412538-CM-MODEL_TRUE
AGGCGATTTAGCCTGCATTAATGCCAACTTTTAGCGCACGGCTCTCTCCCAAGAGCCATTTCCCTGGACCGAATACAGGAATCGTATTCGGTCTCTTTTT
>gi|603771350|gb|CP007325.1|:1245863-1245960 Salmonella enterica subsp. enterica serovar Enteritidis str. EC20111515 genome-p.c.VAL:54.69%-taxID:1412538-CM-MODEL_FALSE
TAATCGTTAAAATCACTTAATTAATATGTAACATTGTGAATTTAAAGAGAAAGATCAATTGTTGCCGTAAACAGGAATCGTATTCGGTCTCTTTTTAT
>gi|602867749|gb|CP007278.1|:1226236-1226335 Salmonella enterica subsp. enterica serovar Enteritidis str. SA19942384 genome-p.c.VAL:98.02%-taxID:1412493-CM-MODEL_TRUE
AGGCGATTTAGCCTGCATTAATGCCAACTTTTAGCGCACGGCTCTCTCCCAAGAGCCATTTCCCTGGACCGAATACAGGAATCGTATTCGGTCTCTTTTT
>gi|602867749|gb|CP007278.1|:1245861-1245958 Salmonella enterica subsp. enterica serovar Enteritidis str. SA19942384 genome-p.c.VAL:54.69%-taxID:1412493-CM-MODEL_FALSE
TAATCGTTAAAATCACTTAATTAATATGTAACATTGTGAATTTAAAGAGAAAGATCAATTGTTGCCGTAAACAGGAATCGTATTCGGTCTCTTTTTAT
>gi|926539508|gb|CP012633.1|:2203438-2203537 Escherichia coli strain SF-166, complete genome-p.c.VAL:90.48%-taxID:562-CM-MODEL_TRUE
AGGCAACTAAGCCTGCATTAATGCCAACTTTTAGCGCACGGCTCTCTCCCAAGAGCCATTTCCCTGGACCGAATACAGGAATCGTGTTCGGTCTCTTTTT
>gi|755292271|gb|CP009492.1|:c3739267-3739168 Yersinia pestis strain PBM19, complete genome-p.c.VAL:86.92%-taxID:632-CM-MODEL_TRUE
GCTGAATAAGCCTACATTAATACCAACTTTTAGCGCACGGCTCTCTCCCAAGAGCCATTTCCCTAGACCGAATATCAGGAATCGTATTCGGTCTTTTTTT
>gi|669110799|gb|CP007804.2|:c1870681-1870582 Salmonella enterica subsp. enterica serovar Typhimurium strain VNP20009, complete genome-p.c.VAL:98.02%-taxID:90371-CM-MODEL_TRUE
AGGCGATTTAGCCTGCATTAATGCCAACTTTTAGCGCACGGCTCTCTCCCAAGAGCCATTTCCCTGGACCGAATACAGGAATCGTATTCGGTCTCTTTTT
>gi|703565164|gb|CP009617.1|:c1507762-1507668 Vibrio coralliilyticus strain RE98 chromosome 1, complete sequence-p.c.VAL:58.54%-taxID:190893-CM-MODEL_TRUE
AATGATAAATCATCGAATATCAACCAGTTAGCGCAGGCTCTGTAAGAGCCATTCCCCTAGGCCCAAAGCAATATCCGCTTCGGGCCTTTTTTTGA
>gi|675818943|emb|LM995506.1|:30888-30987 Escherichia coli genome assembly FHI102, scaffold scaffold-24_contig-5.0_1_352615_[organism:Escherichia-p.c.VAL:90.48%-taxID:562-CM-MODEL_TRUE
AGGCAACTAAGCCTGCATTAATGCCAACTTTTAGCGCACGGCTCTCTCCCAAGAGCCATTTCCCTGGACCGAATACAGGAATCGTGTTCGGTCTCTTTTT
>gi|374269796|emb|HE616528.1|:1367944-1368043 Shigella sonnei 53G main chromosome, complete genome-p.c.VAL:94.17%-taxID:216599-CM-MODEL_TRUE
AGGCAACTAAGCCTGCATTAATGCCAACTTTTAGCGCACGGCTCTCTCCCAAGAGCCATTTCCCTGGACCGAATACAGGAATCGTATTCGGTCTTTTTTT
>gi|374269796|emb|HE616528.1|:1378598-1378695 Shigella sonnei 53G main chromosome, complete genome-p.c.VAL:52.31%-taxID:216599-CM-MODEL_TRUE
GGGATTAAAAGATGAACGTAAATTTATTTAACGCATTAATTTTAAAGGGTTTTATTGTTTGTTGACGAAAACAGGAATCGTGTTCGGTCTCTTTTTAT
>gi|604120504|gb|CP007408.1|:1226237-1226336 Salmonella enterica subsp. enterica serovar Enteritidis str. EC20120918 genome-p.c.VAL:98.02%-taxID:1412614-CM-MODEL_TRUE
AGGCGATTTAGCCTGCATTAATGCCAACTTTTAGCGCACGGCTCTCTCCCAAGAGCCATTTCCCTGGACCGAATACAGGAATCGTATTCGGTCTCTTTTT
>gi|604120504|gb|CP007408.1|:1245863-1245960 Salmonella enterica subsp. enterica serovar Enteritidis str. EC20120918 genome-p.c.VAL:54.69%-taxID:1412614-CM-MODEL_FALSE
TAATCGTTAAAATCACTTAATTAATATGTAACATTGTGAATTTAAAGAGAAAGATCAATTGTTGCCGTAAACAGGAATCGTATTCGGTCTCTTTTTAT
>gi|603724467|gb|CP007348.1|:1226212-1226311 Salmonella enterica subsp. enterica serovar Enteritidis str. EC20120356 genome-p.c.VAL:98.02%-taxID:1412602-CM-MODEL_TRUE
AGGCGATTTAGCCTGCATTAATGCCAACTTTTAGCGCACGGCTCTCTCCCAAGAGCCATTTCCCTGGACCGAATACAGGAATCGTATTCGGTCTCTTTTT
>gi|603724467|gb|CP007348.1|:1245837-1245934 Salmonella enterica subsp. enterica serovar Enteritidis str. EC20120356 genome-p.c.VAL:54.69%-taxID:1412602-CM-MODEL_FALSE
TAATCGTTAAAATCACTTAATTAATATGTAACATTGTGAATTTAAAGAGAAAGATCAATTGTTGCCGTAAACAGGAATCGTATTCGGTCTCTTTTTAT
>gi|672600155|gb|CP009114.1|:c1588447-1588348 Klebsiella pneumoniae strain blaNDM-1, complete genome-p.c.VAL:96.08%-taxID:573-CM-MODEL_TRUE
AGGCGACTTAGCCTGCATTAATGCCAACTTTTAGCGCACGGCTCTCTCCCAAGAGCCATTTCCCTGGACCGAATACAGGAATCGTATTCGGTCTCTTTTT
>gi|605528405|gb|CP007532.1|:c3726345-3726246 Salmonella enterica subsp. enterica serovar Abaetetuba str. ATCC 35640, complete genome-p.c.VAL:98.02%-taxID:1208611-CM-MODEL_TRUE
AGGCGATTTAGCCTGCATTAATGCCAACTTTTAGCGCACGGCTCTCTCCCAAGAGCCATTTCCCTGGACCGAATACAGGAATCGTATTCGGTCTCTTTTT
>gi|612150118|gb|CP007546.1|:1181079-1181178 Enterobacter asburiae L1, complete genome-p.c.VAL:96.08%-taxID:1421338-CM-MODEL_TRUE
AGGCGACTTAGCCTGCATTAATGCCAACTTTTAGCGCACGGCTCTCTCCCAAGAGCCATTTCCCTGGACCGAATACAGGAATCGTATTCGGTCTCTTTTT
>gi|46913430|emb|CR378669.1|:128135-128228 Photobacterium profundum SS9; segment 7/12-p.c.VAL:60.33%-taxID:298386-CM-MODEL_TRUE
TGTAATCGATAATCATATATTAACCAGTTAGCGCAAGGCTCTCACGAGCCATTCCCCTAAGCCCGAGACAGGAGTCGTTTCGGGCTATTTTTTG
>gi|499527875|emb|FO203501.1|:c3355292-3355193 Klebsiella pneumoniae subsp. rhinoscleromatis strain SB3432, complete genome-p.c.VAL:96.08%-taxID:861365-CM-MODEL_TRUE
AGGCGACTTAGCCTGCATTAATGCCAACTTTTAGCGCACGGCTCTCTCCCAAGAGCCATTTCCCTGGACCGAATACAGGAATCGTATTCGGTCTCTTTTT
>gi|827428600|gb|CP011511.1|:1246737-1246836 Shigella boydii strain ATCC 9210, complete genome-p.c.VAL:94.17%-taxID:621-CM-MODEL_TRUE
AGGCAACTAAGCCTGCATTAATGCCAACTTTTAGCGCACGGCTCTCTCCCAAGAGCCATTTCCCTGGACCGAATACAGGAATCGTATTCGGTCTTTTTTT
>gi|827428600|gb|CP011511.1|:1259316-1259413 Shigella boydii strain ATCC 9210, complete genome-p.c.VAL:53.49%-taxID:621-CM-MODEL_TRUE
GGGATTAAAAGATGAACGTAAATTTATTCAACGCATTAATTTTAAAGGGTTTTATTGTTTGTTGACGAAAACAGGAATCGTGTTCGGTCTCTTTTTAT
>gi|206707319|emb|AM933172.1|:1226232-1226331 Salmonella enterica subsp. enterica serovar Enteritidis str. P125109 complete genome-p.c.VAL:98.02%-taxID:550537-CM-MODEL_TRUE
AGGCGATTTAGCCTGCATTAATGCCAACTTTTAGCGCACGGCTCTCTCCCAAGAGCCATTTCCCTGGACCGAATACAGGAATCGTATTCGGTCTCTTTTT
>gi|206707319|emb|AM933172.1|:1245857-1245954 Salmonella enterica subsp. enterica serovar Enteritidis str. P125109 complete genome-p.c.VAL:54.69%-taxID:550537-CM-MODEL_FALSE
TAATCGTTAAAATCACTTAATTAATATGTAACATTGTGAATTTAAAGAGAAAGATCAATTGTTGCCGTAAACAGGAATCGTATTCGGTCTCTTTTTAT
>gi|675819360|emb|LM995923.1|:58536-58634 Escherichia coli genome assembly FHI4, scaffold scaffold-16_contig-17.0_1_76406_[organism:Escherichia-p.c.VAL:93.2%-taxID:562-CM-MODEL_TRUE
AGGCAACTAAGCCTGCATTAATGCCAACTTTTAGCGCACGGCTCTCTCCCAAGAGCCATTTCCCTGGACCGAATACAGGAATCGTATTCGGTCTTTTTT
>gi|675819360|emb|LM995923.1|:8223-8320 Escherichia coli genome assembly FHI4, scaffold scaffold-16_contig-17.0_1_76406_[organism:Escherichia-p.c.VAL:52.31%-taxID:562-CM-MODEL_TRUE
GAGATTAAAAGATGAGCATAAATTTATTTAACACATTAATTCTAAAAGATTTTGTTGTTTGTTGACGAAAACAGGAATCGTGTTCGGTCTCTTTTTAT
>gi|313848522|emb|AM946981.2|:c1868922-1868823 Escherichia coli BL21(DE3), complete genome-p.c.VAL:90.48%-taxID:469008-CM-MODEL_TRUE
AGGCAACTAAGCCTGCATTAATGCCAACTTTTAGCGCACGGCTCTCTCCCAAGAGCCATTTCCCTGGACCGAATACAGGAATCGTGTTCGGTCTCTTTTT
>gi|603694204|gb|CP007346.1|:1226237-1226336 Salmonella enterica subsp. enterica serovar Enteritidis str. EC20120229 genome-p.c.VAL:98.02%-taxID:1412547-CM-MODEL_TRUE
AGGCGATTTAGCCTGCATTAATGCCAACTTTTAGCGCACGGCTCTCTCCCAAGAGCCATTTCCCTGGACCGAATACAGGAATCGTATTCGGTCTCTTTTT
>gi|603694204|gb|CP007346.1|:1245862-1245959 Salmonella enterica subsp. enterica serovar Enteritidis str. EC20120229 genome-p.c.VAL:54.69%-taxID:1412547-CM-MODEL_FALSE
TAATCGTTAAAATCACTTAATTAATATGTAACATTGTGAATTTAAAGAGAAAGATCAATTGTTGCCGTAAACAGGAATCGTATTCGGTCTCTTTTTAT
>gi|657146798|gb|CP006692.1|:c1781312-1781214 Salmonella bongori serovar 48:z41:-- str. RKS3044, complete genome-p.c.VAL:93.2%-taxID:1382510-CM-MODEL_TRUE
GGCGACTTAACCTGCATTAATGCCAACTTTTAGCGCACGGCTCTCTCCCAAGAGCCATTTCCCTGGACCGAATACAGGAATCGTATTCGGTCTCTTTTT
>gi|927662801|dbj|AP014951.1|:c3670942-3670843 Klebsiella oxytoca DNA, complete genome, strain: JKo3-p.c.VAL:94.17%-taxID:571-CM-MODEL_TRUE
AGGCGACTTAGCCTGCATTAATGCCAACTTTTAGCGCACGGCTCTCTCCCAAGAGCCATTTCCCTGGACCGAATACAGGAATCGTGTTCGGTCTCTTTTT
>gi|319998996|gb|AE016795.3|:2695144-2695240 Vibrio vulnificus CMCP6 chromosome I, complete sequence-p.c.VAL:62.81%-taxID:216895-CM-MODEL_TRUE
ATTCTTACCATTCACATAGCAACACCGTTTAGCGCAGGCTCTTAAGAGCCATTTCCCCTAGGCCCACCGACGGAACCGATGGGCCTCTTTTTTTCTG
>gi|660510169|gb|CP007799.1|:c2007193-2007094 Escherichia coli Nissle 1917, complete genome-p.c.VAL:90.48%-taxID:316435-CM-MODEL_TRUE
AGGCAACTAAGCCTGCATTAATGCCAACTTTTAGCGCACGGCTCTCTCCCAAGAGCCATTTCCCTGGACCGAATACAGGAATCGTGTTCGGTCTCTTTTT
>gi|604044354|gb|CP007297.1|:1226189-1226288 Salmonella enterica subsp. enterica serovar Enteritidis str. SA20090435 genome-p.c.VAL:98.02%-taxID:1412513-CM-MODEL_TRUE
AGGCGATTTAGCCTGCATTAATGCCAACTTTTAGCGCACGGCTCTCTCCCAAGAGCCATTTCCCTGGACCGAATACAGGAATCGTATTCGGTCTCTTTTT
>gi|604044354|gb|CP007297.1|:1245814-1245911 Salmonella enterica subsp. enterica serovar Enteritidis str. SA20090435 genome-p.c.VAL:54.69%-taxID:1412513-CM-MODEL_FALSE
TAATCGTTAAAATCACTTAATTAATATGTAACATTGTGAATTTAAAGAGAAAGATCAATTGTTGCCGTAAACAGGAATCGTATTCGGTCTCTTTTTAT
>gi|742984403|gb|CP010377.1|:c2709433-2709334 Enterobacter cloacae strain 34983, complete genome-p.c.VAL:96.08%-taxID:550-CM-MODEL_TRUE
AGGCGATTGAGCCTGCATTAATGCCAACTTTTAGCGCACGGCTCTCTCCCAAGAGCCATTTCCCTGGACCGAATACAGGAATCGTATTCGGTCTCTTTTT
>gi|927241438|dbj|AP014635.1|:1732292-1732386 Vibrio tritonius DNA, chromosome 1, complete genome, strain: JCM 16456-p.c.VAL:56.0%-taxID:1435069-CM-MODEL_TRUE
TGAGTTTAAGAAACAACGCTTCTTCGTATTAGCGCAGGCTCTTAGGAGCCATTCCCCTAGGCCCTTAACCGGCAAGGTTACGGGCCTCTTTTTTT
>gi|751394442|gb|CP010557.1|:c3966647-3966548 Raoultella ornithinolytica strain S12, complete genome-p.c.VAL:94.17%-taxID:54291-CM-MODEL_TRUE
AGGCGACTTAGCCTGCATTAATGCCAACTTTTAGCGCACGGCTCTCTCCCAAGAGCCATTTCCCTGGACCGAATACAGGAATCGTGTTCGGTCTCTTTTT
>gi|564116047|gb|CP006731.1|:1731804-1731903 Cronobacter sakazakii CMCC 45402, complete genome-p.c.VAL:96.08%-taxID:1401659-CM-MODEL_TRUE
AGGCGACTGAGCCTGCATTAATGCCAACTTTTAGCGCACGGCTCTCTCCCAAGAGCCATTTCCCTGGACCGAATACAGGAATCGTATTCGGTCTTTTTTT
>gi|605511148|gb|CP007530.1|:c1593970-1593871 Salmonella enterica subsp. enterica serovar Montevideo str. 507440-20, complete genome-p.c.VAL:98.02%-taxID:859199-CM-MODEL_TRUE
AGGCGATTTAGCCTGCATTAATGCCAACTTTTAGCGCACGGCTCTCTCCCAAGAGCCATTTCCCTGGACCGAATACAGGAATCGTATTCGGTCTCTTTTT
>gi|605511148|gb|CP007530.1|:c1587711-1587614 Salmonella enterica subsp. enterica serovar Montevideo str. 507440-20, complete genome-p.c.VAL:53.49%-taxID:859199-CM-MODEL_FALSE
TAATCGTTAAAATCACTTAGTTAATATGTAATGTTATGAATTTAAAGAGAAAAATCAATTGTTGCCGTAAACAGGAATCGTATTCGATCTATTTTTAT
>gi|84875487|dbj|AB246758.1|:1-100 Salmonella enterica subsp. enterica serovar Paratyphi A str. ATCC 9150 small RNA having structural similarity with ryeB small RNA-p.c.VAL:98.02%-taxID:295319-CM-MODEL_TRUE
AGGCGATTTAGCCTGCATTAATGCCAACTTTTAGCGCACGGCTCTCTCCCAAGAGCCATTTCCCTGGACCGAATACAGGAATCGTATTCGGTCTCTTTTT
>gi|675819225|emb|LM995788.1|:c207020-206921 Escherichia coli genome assembly FHI28, scaffold scaffold-21_contig-0.1_87396_1078369_[organism:Escherichia-p.c.VAL:90.48%-taxID:562-CM-MODEL_TRUE
AGGCAACTAAGCCTGCATTAATGCCAACTTTTAGCGCACGGCTCTCTCCCAAGAGCCATTTCCCTGGACCGAATACAGGAATCGTGTTCGGTCTCTTTTT
>gi|605546632|gb|CP007534.1|:c3874306-3874207 Salmonella enterica subsp. enterica serovar Abony str. 0014, complete genome-p.c.VAL:98.02%-taxID:1029983-CM-MODEL_TRUE
AGGCGATTTAGCCTGCATTAATGCCAACTTTTAGCGCACGGCTCTCTCCCAAGAGCCATTTCCCTGGACCGAATACAGGAATCGTATTCGGTCTCTTTTT
>gi|605546632|gb|CP007534.1|:c3862014-3861917 Salmonella enterica subsp. enterica serovar Abony str. 0014, complete genome-p.c.VAL:54.69%-taxID:1029983-CM-MODEL_FALSE
TAATCGTTAAAATCACTTAATTAATATGTAACATTGTGAATTTAAAGAGAAAGATCAATTGTTGCCGTAAACAGGAATCGTATTCGGTCTCTTTTTAT
>gi|682084826|gb|CP009087.1|:1225768-1225867 Salmonella enterica subsp. enterica serovar Enteritidis strain OLF-SE5-1104-2, complete genome-p.c.VAL:98.02%-taxID:149539-CM-MODEL_TRUE
AGGCGATTTAGCCTGCATTAATGCCAACTTTTAGCGCACGGCTCTCTCCCAAGAGCCATTTCCCTGGACCGAATACAGGAATCGTATTCGGTCTCTTTTT
>gi|682084826|gb|CP009087.1|:1245393-1245490 Salmonella enterica subsp. enterica serovar Enteritidis strain OLF-SE5-1104-2, complete genome-p.c.VAL:54.69%-taxID:149539-CM-MODEL_FALSE
TAATCGTTAAAATCACTTAATTAATATGTAACATTGTGAATTTAAAGAGAAAGATCAATTGTTGCCGTAAACAGGAATCGTATTCGGTCTCTTTTTAT
>gi|73854091|gb|CP000038.1|:1385095-1385194 Shigella sonnei Ss046, complete genome-p.c.VAL:94.17%-taxID:300269-CM-MODEL_TRUE
AGGCAACTAAGCCTGCATTAATGCCAACTTTTAGCGCACGGCTCTCTCCCAAGAGCCATTTCCCTGGACCGAATACAGGAATCGTATTCGGTCTTTTTTT
>gi|73854091|gb|CP000038.1|:1393627-1393724 Shigella sonnei Ss046, complete genome-p.c.VAL:52.31%-taxID:300269-CM-MODEL_TRUE
GGGATTAAAAGATGAACGTAAATTTATTTAACGCATTAATTTTAAAGGGTTTTATTGTTTGTTGACGAAAACAGGAATCGTGTTCGGTCTCTTTTTAT
>gi|751399318|gb|CP010585.1|:c1868928-1868829 Escherichia coli strain C41(DE3), complete genome-p.c.VAL:90.48%-taxID:562-CM-MODEL_TRUE
AGGCAACTAAGCCTGCATTAATGCCAACTTTTAGCGCACGGCTCTCTCCCAAGAGCCATTTCCCTGGACCGAATACAGGAATCGTGTTCGGTCTCTTTTT
>gi|30407161|emb|AL590842.1|:2032743-2032842 Yersinia pestis CO92 complete genome-p.c.VAL:86.92%-taxID:214092-CM-MODEL_TRUE
GCTGAATAAGCCTACATTAATACCAACTTTTAGCGCACGGCTCTCTCCCAAGAGCCATTTCCCTAGACCGAATATCAGGAATCGTATTCGGTCTTTTTTT
>gi|767829574|gb|CP010284.1|:c4448706-4448607 Salmonella enterica subsp. enterica serovar Newport str. CVM N1543, complete genome-p.c.VAL:98.02%-taxID:858307-CM-MODEL_TRUE
AGGCGATTTAGCCTGCATTAATGCCAACTTTTAGCGCACGGCTCTCTCCCAAGAGCCATTTCCCTGGACCGAATACAGGAATCGTATTCGGTCTCTTTTT
>gi|603242053|gb|CP007331.1|:1220599-1220698 Salmonella enterica subsp. enterica serovar Enteritidis str. EC20120007 genome-p.c.VAL:98.02%-taxID:1412469-CM-MODEL_TRUE
AGGCGATTTAGCCTGCATTAATGCCAACTTTTAGCGCACGGCTCTCTCCCAAGAGCCATTTCCCTGGACCGAATACAGGAATCGTATTCGGTCTCTTTTT
>gi|603242053|gb|CP007331.1|:1240223-1240320 Salmonella enterica subsp. enterica serovar Enteritidis str. EC20120007 genome-p.c.VAL:54.69%-taxID:1412469-CM-MODEL_FALSE
TAATCGTTAAAATCACTTAATTAATATGTAACATTGTGAATTTAAAGAGAAAGATCAATTGTTGCCGTAAACAGGAATCGTATTCGGTCTCTTTTTAT
>gi|926475601|gb|CP012639.1|:c108929-108831 Serratia marcescens strain RSC-14, complete genome-p.c.VAL:85.98%-taxID:615-CM-MODEL_TRUE
TGAACAAGCCCTGCATTAAATGCCAACTTTTAGCGCACGGCTCTCTCCCAAGAGCCATTTCCCTAGACCGAATATAGGAATCGTATTCGGTCTTTTTTT
>gi|675820610|emb|LM997172.1|:168676-168775 Escherichia coli genome assembly FHI92, scaffold scaffold-22_contig-2.0_1_542344_[organism:Escherichia-p.c.VAL:90.48%-taxID:562-CM-MODEL_TRUE
AGGCAACTAAGCCTGCATTAATGCCAACTTTTAGCGCACGGCTCTCTCCCAAGAGCCATTTCCCTGGACCGAATACAGGAATCGTGTTCGGTCTCTTTTT
>gi|662712225|gb|CP008823.1|:c2810093-2809994 Enterobacter cloacae ECNIH2, complete genome-p.c.VAL:96.08%-taxID:1333850-CM-MODEL_TRUE
AGGCGATTGAGCCTGCATTAATGCCAACTTTTAGCGCACGGCTCTCTCCCAAGAGCCATTTCCCTGGACCGAATACAGGAATCGTATTCGGTCTCTTTTT
>gi|573932891|gb|CP006262.1|:c2235523-2235424 Escherichia coli O145:H28 str. RM13516, complete genome-p.c.VAL:90.48%-taxID:1248915-CM-MODEL_TRUE
AGGCAACTAAGCCTGCATTAATGCCAACTTTTAGCGCACGGCTCTCTCCCAAGAGCCATTTCCCTGGACCGAATACAGGAATCGTGTTCGGTCTCTTTTT
>gi|602758695|gb|CP007270.1|:155673-155772 Salmonella enterica subsp. enterica serovar Enteritidis str. EC20121176, complete genome-p.c.VAL:98.02%-taxID:1412593-CM-MODEL_TRUE
AGGCGATTTAGCCTGCATTAATGCCAACTTTTAGCGCACGGCTCTCTCCCAAGAGCCATTTCCCTGGACCGAATACAGGAATCGTATTCGGTCTCTTTTT
>gi|602758695|gb|CP007270.1|:3730876-3730973 Salmonella enterica subsp. enterica serovar Enteritidis str. EC20121176, complete genome-p.c.VAL:54.69%-taxID:1412593-CM-MODEL_FALSE
TAATCGTTAAAATCACTTAATTAATATGTAACATTGTGAATTTAAAGAGAAAGATCAATTGTTGCCGTAAACAGGAATCGTATTCGGTCTCTTTTTAT
>gi|675820017|emb|LM996580.1|:c284410-284311 Escherichia coli genome assembly FHI21, scaffold scaffold-29_contig-1.3_219222_681802_[organism:Escherichia-p.c.VAL:90.48%-taxID:562-CM-MODEL_TRUE
AGGCAACTAAGCCTGCATTAATGCCAACTTTTAGCGCACGGCTCTCTCCCAAGAGCCATTTCCCTGGACCGAATACAGGAATCGTGTTCGGTCTCTTTTT
>gi|604167706|gb|CP007385.1|:1226243-1226342 Salmonella enterica subsp. enterica serovar Enteritidis str. EC20121970 genome-p.c.VAL:98.02%-taxID:1412582-CM-MODEL_TRUE
AGGCGATTTAGCCTGCATTAATGCCAACTTTTAGCGCACGGCTCTCTCCCAAGAGCCATTTCCCTGGACCGAATACAGGAATCGTATTCGGTCTCTTTTT
>gi|604167706|gb|CP007385.1|:1245868-1245965 Salmonella enterica subsp. enterica serovar Enteritidis str. EC20121970 genome-p.c.VAL:54.69%-taxID:1412582-CM-MODEL_FALSE
TAATCGTTAAAATCACTTAATTAATATGTAACATTGTGAATTTAAAGAGAAAGATCAATTGTTGCCGTAAACAGGAATCGTATTCGGTCTCTTTTTAT
>gi|675820568|emb|LM997130.1|:c284384-284287 Escherichia coli genome assembly FHI70, scaffold scaffold-33_contig-5.0_1_288717_[organism:Escherichia-p.c.VAL:52.31%-taxID:562-CM-MODEL_TRUE
GAGATTAAAAGATGAGCATAAATTTATTTAACACATTAATTCTAAAAGATTTTGTTGTTTGTTGACGAAAACAGGAATCGTGTTCGGTCTCTTTTTAT
>gi|603392972|gb|CP007414.1|:1226239-1226338 Salmonella enterica subsp. enterica serovar Enteritidis str. EC20122031 genome-p.c.VAL:98.02%-taxID:1412575-CM-MODEL_TRUE
AGGCGATTTAGCCTGCATTAATGCCAACTTTTAGCGCACGGCTCTCTCCCAAGAGCCATTTCCCTGGACCGAATACAGGAATCGTATTCGGTCTCTTTTT
>gi|603392972|gb|CP007414.1|:1245865-1245962 Salmonella enterica subsp. enterica serovar Enteritidis str. EC20122031 genome-p.c.VAL:54.69%-taxID:1412575-CM-MODEL_FALSE
TAATCGTTAAAATCACTTAATTAATATGTAACATTGTGAATTTAAAGAGAAAGATCAATTGTTGCCGTAAACAGGAATCGTATTCGGTCTCTTTTTAT
>gi|557270520|emb|HG738867.1|:c1811732-1811633 Escherichia coli str. K-12 substr. MC4100 complete genome-p.c.VAL:90.48%-taxID:1403831-CM-MODEL_TRUE
AGGCAACTAAGCCTGCATTAATGCCAACTTTTAGCGCACGGCTCTCTCCCAAGAGCCATTTCCCTGGACCGAATACAGGAATCGTGTTCGGTCTCTTTTT
>gi|603477174|gb|CP007340.1|:1226236-1226335 Salmonella enterica subsp. enterica serovar Enteritidis str. EC20120686 genome-p.c.VAL:98.02%-taxID:1412607-CM-MODEL_TRUE
AGGCGATTTAGCCTGCATTAATGCCAACTTTTAGCGCACGGCTCTCTCCCAAGAGCCATTTCCCTGGACCGAATACAGGAATCGTATTCGGTCTCTTTTT
>gi|603477174|gb|CP007340.1|:1245861-1245958 Salmonella enterica subsp. enterica serovar Enteritidis str. EC20120686 genome-p.c.VAL:54.69%-taxID:1412607-CM-MODEL_FALSE
TAATCGTTAAAATCACTTAATTAATATGTAACATTGTGAATTTAAAGAGAAAGATCAATTGTTGCCGTAAACAGGAATCGTATTCGGTCTCTTTTTAT
>gi|604395266|gb|CP007468.1|:2170100-2170199 Salmonella enterica subsp. enterica serovar Enteritidis str. SA20094177, complete genome-p.c.VAL:98.02%-taxID:1412479-CM-MODEL_TRUE
AGGCGATTTAGCCTGCATTAATGCCAACTTTTAGCGCACGGCTCTCTCCCAAGAGCCATTTCCCTGGACCGAATACAGGAATCGTATTCGGTCTCTTTTT
>gi|604395266|gb|CP007468.1|:2189725-2189822 Salmonella enterica subsp. enterica serovar Enteritidis str. SA20094177, complete genome-p.c.VAL:54.69%-taxID:1412479-CM-MODEL_FALSE
TAATCGTTAAAATCACTTAATTAATATGTAACATTGTGAATTTAAAGAGAAAGATCAATTGTTGCCGTAAACAGGAATCGTATTCGGTCTCTTTTTAT
>gi|309700213|emb|FN649414.1|:c2023322-2023223 Escherichia coli ETEC H10407, complete genome-p.c.VAL:90.48%-taxID:316401-CM-MODEL_TRUE
AGGCAACTAAGCCTGCATTAATGCCAACTTTTAGCGCACGGCTCTCTCCCAAGAGCCATTTCCCTGGACCGAATACAGGAATCGTGTTCGGTCTCTTTTT
>gi|603628929|gb|CP007351.1|:1226238-1226337 Salmonella enterica subsp. enterica serovar Enteritidis str. EC20120497 genome-p.c.VAL:98.02%-taxID:1412568-CM-MODEL_TRUE
AGGCGATTTAGCCTGCATTAATGCCAACTTTTAGCGCACGGCTCTCTCCCAAGAGCCATTTCCCTGGACCGAATACAGGAATCGTATTCGGTCTCTTTTT
>gi|603628929|gb|CP007351.1|:1245863-1245960 Salmonella enterica subsp. enterica serovar Enteritidis str. EC20120497 genome-p.c.VAL:54.69%-taxID:1412568-CM-MODEL_FALSE
TAATCGTTAAAATCACTTAATTAATATGTAACATTGTGAATTTAAAGAGAAAGATCAATTGTTGCCGTAAACAGGAATCGTATTCGGTCTCTTTTTAT
>gi|284919779|emb|FN554766.1|:c2095226-2095127 Escherichia coli 042 complete genome-p.c.VAL:90.48%-taxID:216592-CM-MODEL_TRUE
AGGCAACTAAGCCTGCATTAATGCCAACTTTTAGCGCACGGCTCTCTCCCAAGAGCCATTTCCCTGGACCGAATACAGGAATCGTGTTCGGTCTCTTTTT
>gi|603824239|gb|CP007309.1|:1226238-1226337 Salmonella enterica subsp. enterica serovar Enteritidis str. SA20093977 genome-p.c.VAL:98.02%-taxID:1412510-CM-MODEL_TRUE
AGGCGATTTAGCCTGCATTAATGCCAACTTTTAGCGCACGGCTCTCTCCCAAGAGCCATTTCCCTGGACCGAATACAGGAATCGTATTCGGTCTCTTTTT
>gi|603824239|gb|CP007309.1|:1245863-1245960 Salmonella enterica subsp. enterica serovar Enteritidis str. SA20093977 genome-p.c.VAL:54.69%-taxID:1412510-CM-MODEL_FALSE
TAATCGTTAAAATCACTTAATTAATATGTAACATTGTGAATTTAAAGAGAAAGATCAATTGTTGCCGTAAACAGGAATCGTATTCGGTCTCTTTTTAT
>gi|690280870|gb|CP009459.1|:c3793780-3793681 Cedecea neteri strain ND14a, complete genome-p.c.VAL:98.02%-taxID:158822-CM-MODEL_TRUE
AGGCGATTTAGCCTGCATTAATGCCAACTTTTAGCGCACGGCTCTCTCCCAAGAGCCATTTCCCTGGACCGAATACAGGAATCGTGTTCGGTCTTTTTTT
>gi|603110875|gb|CP007315.1|:1226237-1226336 Salmonella enterica subsp. enterica serovar Enteritidis str. SA20094521 genome-p.c.VAL:98.02%-taxID:1412484-CM-MODEL_TRUE
AGGCGATTTAGCCTGCATTAATGCCAACTTTTAGCGCACGGCTCTCTCCCAAGAGCCATTTCCCTGGACCGAATACAGGAATCGTATTCGGTCTCTTTTT
>gi|603110875|gb|CP007315.1|:1245862-1245959 Salmonella enterica subsp. enterica serovar Enteritidis str. SA20094521 genome-p.c.VAL:54.69%-taxID:1412484-CM-MODEL_FALSE
TAATCGTTAAAATCACTTAATTAATATGTAACATTGTGAATTTAAAGAGAAAGATCAATTGTTGCCGTAAACAGGAATCGTATTCGGTCTCTTTTTAT
>gi|260447279|gb|CP001637.1|:1954076-1954175 Escherichia coli DH1, complete genome-p.c.VAL:90.48%-taxID:536056-CM-MODEL_TRUE
AGGCAACTAAGCCTGCATTAATGCCAACTTTTAGCGCACGGCTCTCTCCCAAGAGCCATTTCCCTGGACCGAATACAGGAATCGTGTTCGGTCTCTTTTT
>gi|573019581|gb|CP006569.1|:1949749-1949847 Sodalis praecaptivus strain HS1, complete genome-p.c.VAL:84.26%-taxID:1239307-CM-MODEL_TRUE
CGTTAAAAGCCTACGAAAAATGCCAACTTTTAGCGCACGGCTCTCTCCCAAGAGCCATTTCCCTGGACCGAATATAGGAATCGTATTCGGTCTTTTTTT
>gi|785807861|gb|CP011100.1|:c2518820-2518722 Aeromonas hydrophila strain AH10, complete genome-p.c.VAL:60.48%-taxID:644-CM-MODEL_TRUE
CTAAGCTTAAGGCTATCCGAACACCAGTTAGCGCACGGCTCTGCAAGGAGCCAATTCCCCTATGCCAGGTACAAGGAATTCGTACCTGGCTTTTTTTAT
>gi|385869619|gb|CP003415.1|:2253866-2253964 Pectobacterium sp. SCC3193, complete genome-p.c.VAL:85.98%-taxID:1166016-CM-MODEL_TRUE
AGGCTATTACAGCTTGTATAAATGCCAACTTTTAGCGCACGGCTCTCCCAAGAGCCATTTCCCTAGACCGAATACAGGAATCGTATTCGGTCTTTTTTT
>gi|764053139|gb|CP007222.1|:c2606931-2606832 Salmonella enterica subsp. enterica serovar Montevideo str. USDA-ARS-USMARC-1903, complete genome-p.c.VAL:96.08%-taxID:1454603-CM-MODEL_TRUE
AGGCGATTTAGCCTGCATTAATGCCAACTTTTAGCGCACGGCTCTCTCCTAAGAGCCATTTCCCTGGACCGAATACAGGAATCGTATTCGGTCTCTTTTT
>gi|764053139|gb|CP007222.1|:c2600662-2600565 Salmonella enterica subsp. enterica serovar Montevideo str. USDA-ARS-USMARC-1903, complete genome-p.c.VAL:53.49%-taxID:1454603-CM-MODEL_FALSE
TAATCGTTAAAATCACTTAGTTAATATGTAATGTTATGAATTTAAAGAGAAAAATCAATTGTTGCCGTAAACAGGAATCGTATTCGATCTATTTTTAT
>gi|262364133|gb|CP001589.1|:c2506362-2506263 Yersinia pestis D182038, complete genome-p.c.VAL:86.92%-taxID:637385-CM-MODEL_TRUE
GCTGAATAAGCCTACATTAATACCAACTTTTAGCGCACGGCTCTCTCCCAAGAGCCATTTCCCTAGACCGAATATCAGGAATCGTATTCGGTCTTTTTTT
>gi|604098950|gb|CP007403.1|:1226238-1226337 Salmonella enterica subsp. enterica serovar Enteritidis str. EC20120773 genome-p.c.VAL:98.02%-taxID:1412611-CM-MODEL_TRUE
AGGCGATTTAGCCTGCATTAATGCCAACTTTTAGCGCACGGCTCTCTCCCAAGAGCCATTTCCCTGGACCGAATACAGGAATCGTATTCGGTCTCTTTTT
>gi|604098950|gb|CP007403.1|:1245863-1245960 Salmonella enterica subsp. enterica serovar Enteritidis str. EC20120773 genome-p.c.VAL:54.69%-taxID:1412611-CM-MODEL_FALSE
TAATCGTTAAAATCACTTAATTAATATGTAACATTGTGAATTTAAAGAGAAAGATCAATTGTTGCCGTAAACAGGAATCGTATTCGGTCTCTTTTTAT
>gi|640850664|gb|CP007731.1|:c3345960-3345861 Klebsiella pneumoniae subsp. pneumoniae KPNIH27, complete genome-p.c.VAL:96.08%-taxID:1328324-CM-MODEL_TRUE
AGGCGACTTAGCCTGCATTAATGCCAACTTTTAGCGCACGGCTCTCTCCCAAGAGCCATTTCCCTGGACCGAATACAGGAATCGTATTCGGTCTCTTTTT
>gi|675089975|gb|CP004056.1|:c1906429-1906330 Shigella flexneri 2003036, complete genome-p.c.VAL:94.17%-taxID:1282357-CM-MODEL_TRUE
AGGCAACTAAGCCTGCATTAATGCCAACTTTTAGCGCACGGCTCTCTCCCAAGAGCCATTTCCCTGGACCGAATACAGGAATCGTATTCGGTCTTTTTTT
>gi|604384037|gb|CP007467.1|:c470732-470633 Salmonella enterica subsp. enterica serovar Enteritidis str. SA20084824, complete genome-p.c.VAL:98.02%-taxID:1412478-CM-MODEL_TRUE
AGGCGATTTAGCCTGCATTAATGCCAACTTTTAGCGCACGGCTCTCTCCCAAGAGCCATTTCCCTGGACCGAATACAGGAATCGTATTCGGTCTCTTTTT
>gi|604384037|gb|CP007467.1|:c451107-451010 Salmonella enterica subsp. enterica serovar Enteritidis str. SA20084824, complete genome-p.c.VAL:54.69%-taxID:1412478-CM-MODEL_FALSE
TAATCGTTAAAATCACTTAATTAATATGTAACATTGTGAATTTAAAGAGAAAGATCAATTGTTGCCGTAAACAGGAATCGTATTCGGTCTCTTTTTAT
>gi|603640538|gb|CP007352.1|:1226234-1226333 Salmonella enterica subsp. enterica serovar Enteritidis str. EC20120498 genome-p.c.VAL:98.02%-taxID:1412545-CM-MODEL_TRUE
AGGCGATTTAGCCTGCATTAATGCCAACTTTTAGCGCACGGCTCTCTCCCAAGAGCCATTTCCCTGGACCGAATACAGGAATCGTATTCGGTCTCTTTTT
>gi|603640538|gb|CP007352.1|:1245859-1245956 Salmonella enterica subsp. enterica serovar Enteritidis str. EC20120498 genome-p.c.VAL:54.69%-taxID:1412545-CM-MODEL_FALSE
TAATCGTTAAAATCACTTAATTAATATGTAACATTGTGAATTTAAAGAGAAAGATCAATTGTTGCCGTAAACAGGAATCGTATTCGGTCTCTTTTTAT
>gi|604073353|gb|CP007396.1|:1226236-1226335 Salmonella enterica subsp. enterica serovar Enteritidis str. EC20121750 genome-p.c.VAL:98.02%-taxID:1412541-CM-MODEL_TRUE
AGGCGATTTAGCCTGCATTAATGCCAACTTTTAGCGCACGGCTCTCTCCCAAGAGCCATTTCCCTGGACCGAATACAGGAATCGTATTCGGTCTCTTTTT
>gi|604073353|gb|CP007396.1|:1245861-1245958 Salmonella enterica subsp. enterica serovar Enteritidis str. EC20121750 genome-p.c.VAL:54.69%-taxID:1412541-CM-MODEL_FALSE
TAATCGTTAAAATCACTTAATTAATATGTAACATTGTGAATTTAAAGAGAAAGATCAATTGTTGCCGTAAACAGGAATCGTATTCGGTCTCTTTTTAT
>gi|604322487|gb|CP007245.1|:1223430-1223529 Salmonella enterica subsp. enterica serovar Enteritidis str. EC20120008, complete genome-p.c.VAL:98.02%-taxID:1412470-CM-MODEL_TRUE
AGGCGATTTAGCCTGCATTAATGCCAACTTTTAGCGCACGGCTCTCTCCCAAGAGCCATTTCCCTGGACCGAATACAGGAATCGTATTCGGTCTCTTTTT
>gi|604322487|gb|CP007245.1|:1243054-1243151 Salmonella enterica subsp. enterica serovar Enteritidis str. EC20120008, complete genome-p.c.VAL:54.69%-taxID:1412470-CM-MODEL_FALSE
TAATCGTTAAAATCACTTAATTAATATGTAACATTGTGAATTTAAAGAGAAAGATCAATTGTTGCCGTAAACAGGAATCGTATTCGGTCTCTTTTTAT
>gi|816219578|gb|CP011047.1|:2801682-2801781 Cronobacter sakazakii strain ATCC 29544, complete genome-p.c.VAL:96.08%-taxID:28141-CM-MODEL_TRUE
AGGCGACTGAGCCTGCATTAATGCCAACTTTTAGCGCACGGCTCTCTCCCAAGAGCCATTTCCCTGGACCGAATACAGGAATCGTATTCGGTCTTTTTTT
>gi|289172388|emb|FN667741.1|:c2526137-2526035 Xenorhabdus bovienii SS-2004 chromosome, complete genome-p.c.VAL:58.59%-taxID:406818-CM-MODEL_TRUE
GTAGGTTGTTCTACGTCTCAATGGTAGTTTTTAGCGCAAGGCTTTTTGATAGAGCCATTTTCCATAGGCCGAGTAGAGGAGTATACTCGGCCTTTTTTTATTT
>gi|817581666|gb|CP011322.1|:c1915689-1915590 Escherichia coli strain SQ110, complete genome-p.c.VAL:90.48%-taxID:562-CM-MODEL_TRUE
AGGCAACTAAGCCTGCATTAATGCCAACTTTTAGCGCACGGCTCTCTCCCAAGAGCCATTTCCCTGGACCGAATACAGGAATCGTGTTCGGTCTCTTTTT
>gi|523795581|gb|CP004086.1|:c3764621-3764522 Salmonella enterica subsp. enterica serovar Heidelberg str. 41578, complete genome-p.c.VAL:98.02%-taxID:1124936-CM-MODEL_TRUE
AGGCGATTTAGCCTGCATTAATGCCAACTTTTAGCGCACGGCTCTCTCCCAAGAGCCATTTCCCTGGACCGAATACAGGAATCGTATTCGGTCTCTTTTT
>gi|215263233|emb|FM180568.1|:c2022177-2022078 Escherichia coli 0127:H6 E2348/69 complete genome, strain E2348/69-p.c.VAL:90.48%-taxID:574521-CM-MODEL_TRUE
AGGCAACTAAGCCTGCATTAATGCCAACTTTTAGCGCACGGCTCTCTCCCAAGAGCCATTTCCCTGGACCGAATACAGGAATCGTGTTCGGTCTCTTTTT
>gi|521343783|gb|CP004853.1|:c2373273-2373175 Alteromonas macleodii str. 'Ionian Sea UM7', complete genome-p.c.VAL:54.26%-taxID:1300258-CM-MODEL_TRUE
GATTTTGTTATAACTCTCCCAGTAAAAGTTAGCGCACGGCTCAGCAATGAGCCATTCCCCTAGGCCCGGAACGTTTGTTCTGGGCATTTTTTATGGGGT
>gi|675817472|emb|LM997363.1|:c30680-30581 Escherichia coli genome assembly FHI98, scaffold scaffold-26_contig-5.0_1_360948_[organism:Escherichia-p.c.VAL:90.48%-taxID:562-CM-MODEL_TRUE
AGGCAACTAAGCCTGCATTAATGCCAACTTTTAGCGCACGGCTCTCTCCCAAGAGCCATTTCCCTGGACCGAATACAGGAATCGTGTTCGGTCTCTTTTT
>gi|675819523|emb|LM996086.1|:29919-30018 Escherichia coli genome assembly FHI43, scaffold scaffold-17_contig-0.1_1030_459488_[organism:Escherichia-p.c.VAL:90.48%-taxID:562-CM-MODEL_TRUE
AGGCAACTAAGCCTGCATTAATGCCAACTTTTAGCGCACGGCTCTCTCCCAAGAGCCATTTCCCTGGACCGAATACAGGAATCGTGTTCGGTCTCTTTTT
>gi|603650409|gb|CP007353.1|:1225586-1225685 Salmonella enterica subsp. enterica serovar Enteritidis str. EC20120505 genome-p.c.VAL:98.02%-taxID:1412544-CM-MODEL_TRUE
AGGCGATTTAGCCTGCATTAATGCCAACTTTTAGCGCACGGCTCTCTCCCAAGAGCCATTTCCCTGGACCGAATACAGGAATCGTATTCGGTCTCTTTTT
>gi|603650409|gb|CP007353.1|:1245211-1245308 Salmonella enterica subsp. enterica serovar Enteritidis str. EC20120505 genome-p.c.VAL:54.69%-taxID:1412544-CM-MODEL_FALSE
TAATCGTTAAAATCACTTAATTAATATGTAACATTGTGAATTTAAAGAGAAAGATCAATTGTTGCCGTAAACAGGAATCGTATTCGGTCTCTTTTTAT
>gi|896682713|gb|CP007329.2|:1226477-1226576 Salmonella enterica subsp. enterica serovar Enteritidis str. EC20120002 genome-p.c.VAL:98.02%-taxID:1412466-CM-MODEL_TRUE
AGGCGATTTAGCCTGCATTAATGCCAACTTTTAGCGCACGGCTCTCTCCCAAGAGCCATTTCCCTGGACCGAATACAGGAATCGTATTCGGTCTCTTTTT
>gi|896682713|gb|CP007329.2|:1246102-1246199 Salmonella enterica subsp. enterica serovar Enteritidis str. EC20120002 genome-p.c.VAL:54.69%-taxID:1412466-CM-MODEL_FALSE
TAATCGTTAAAATCACTTAATTAATATGTAACATTGTGAATTTAAAGAGAAAGATCAATTGTTGCCGTAAACAGGAATCGTATTCGGTCTCTTTTTAT
>gi|661559487|emb|FO704550.1|:1733917-1734015 Xenorhabdus doucetiae str. FRM16 chromosome, complete genome-p.c.VAL:63.11%-taxID:351671-CM-MODEL_TRUE
TAAGTTGTTCTACGTCTCAATGGTAACTTTTAGCGCAAGGCTCTTTGATAGAGCCATTTTTCCCTAGGCCGAGTAGAGGAGTGAACTCGGCCTTTTTTT
>gi|387849476|gb|CP003312.1|:1721850-1721949 Cronobacter sakazakii ES15, complete genome-p.c.VAL:96.08%-taxID:1138308-CM-MODEL_TRUE
AGGCGACTGAGCCTGCATTAATGCCAACTTTTAGCGCACGGCTCTCTCCCAAGAGCCATTTCCCTGGACCGAATACAGGAATCGTATTCGGTCTTTTTTT
>gi|295054830|gb|CP001918.1|:1477567-1477666 Enterobacter cloacae subsp. cloacae ATCC 13047, complete genome-p.c.VAL:96.08%-taxID:716541-CM-MODEL_TRUE
AGGCGACTTAGCCTGCATTAATGCCAACTTTTAGCGCACGGCTCTCTCCCAAGAGCCATTTCCCTGGACCGAATACAGGAATCGTATTCGGTCTCTTTTT
>gi|170517292|gb|CP000970.1|:1336890-1336989 Escherichia coli SMS-3-5, complete genome-p.c.VAL:90.48%-taxID:439855-CM-MODEL_TRUE
AGGCAACTAAGCCTGCATTAATGCCAACTTTTAGCGCACGGCTCTCTCCCAAGAGCCATTTCCCTGGACCGAATACAGGAATCGTGTTCGGTCTCTTTTT
>gi|675818122|emb|LK999954.1|:125105-125204 Escherichia coli genome assembly FHI42, scaffold scaffold-29B-p.c.VAL:90.48%-taxID:562-CM-MODEL_TRUE
AGGCAACTAAGCCTGCATTAATGCCAACTTTTAGCGCACGGCTCTCTCCCAAGAGCCATTTCCCTGGACCGAATACAGGAATCGTGTTCGGTCTCTTTTT
>gi|723239679|gb|CP009866.1|:1429118-1429214 Pantoea sp. PSNIH2, complete genome-p.c.VAL:85.85%-taxID:1484157-CM-MODEL_TRUE
AGGCGACATCGCCTGCATCAATGCCAACTTTTAGCGCACGGCTCTTAAAGAGCCATTTCCCTGGACCGAATATAGGAATCGTATTCGGTCTTTTTTT
>gi|81239530|gb|CP000034.1|:c1046203-1046104 Shigella dysenteriae Sd197, complete genome-p.c.VAL:94.17%-taxID:300267-CM-MODEL_TRUE
AGGCAACTAAGCCTGCATTAATGCCAACTTTTAGCGCACGGCTCTCTCCCAAGAGCCATTTCCCTGGACCGAATACAGGAATCGTATTCGGTCTTTTTTT
>gi|224962304|emb|FP236842.1|:1802151-1802247 Erwinia pyrifoliae strain Ep1/96 complete chromosome-p.c.VAL:65.55%-taxID:634499-CM-MODEL_TRUE
GGCCACAACGGCTGCAAGAACACCCACTTTTAGCGCACGGCTCTGTCAAGAGCCATTACCTTGGACTGAAGACAGGATTTGTCTTCAGTCTTTTTTT
>gi|16445344|gb|AE006468.1|:c1968152-1968053 Salmonella enterica subsp. enterica serovar Typhimurium str. LT2, complete genome-p.c.VAL:98.02%-taxID:99287-CM-MODEL_TRUE
AGGCGATTTAGCCTGCATTAATGCCAACTTTTAGCGCACGGCTCTCTCCCAAGAGCCATTTCCCTGGACCGAATACAGGAATCGTATTCGGTCTCTTTTT
>gi|295095013|emb|FP929040.1|:684547-684646 Enterobacter cloacae subsp. cloacae NCTC 9394 draft genome-p.c.VAL:96.08%-taxID:718254-CM-MODEL_TRUE
AGGCGATTGAGCCTGCATTAATGCCAACTTTTAGCGCACGGCTCTCTCCCAAGAGCCATTTCCCTGGACCGAATACAGGAATCGTATTCGGTCTCTTTTT
>gi|676307183|gb|CP003424.1|:1992171-1992269 Serratia sp. SCBI, complete genome-p.c.VAL:85.98%-taxID:488142-CM-MODEL_TRUE
TGAACAAGCCCTGCATTAAATGCCAACTTTTAGCGCACGGCTCTCTCCCAAGAGCCATTTCCCTAGACCGAATATAGGAATCGTATTCGGTCTTTTTTT
>gi|81244029|gb|CP000036.1|:c1145716-1145617 Shigella boydii Sb227, complete genome-p.c.VAL:94.17%-taxID:300268-CM-MODEL_TRUE
AGGCAACTAAGCCTGCATTAATGCCAACTTTTAGCGCACGGCTCTCTCCCAAGAGCCATTTCCCTGGACCGAATACAGGAATCGTATTCGGTCTTTTTTT
>gi|81244029|gb|CP000036.1|:c1249855-1249758 Shigella boydii Sb227, complete genome-p.c.VAL:53.49%-taxID:300268-CM-MODEL_TRUE
GGGATTAAAAGATGAACGTAAATTTATTCAACGCATTAATTTTAAAGGGTTTTATTGTTTGTTGACGAAAACAGGAATCGTGTTCGGTCTCTTTTTAT
>gi|563346448|gb|CP006876.1|:1234785-1234884 Salmonella enterica subsp. enterica serovar Agona str. 24249, complete genome-p.c.VAL:98.02%-taxID:1406860-CM-MODEL_TRUE
AGGCGATTTAGCCTGCATTAATGCCAACTTTTAGCGCACGGCTCTCTCCCAAGAGCCATTTCCCTGGACCGAATACAGGAATCGTATTCGGTCTCTTTTT
>gi|602763676|gb|CP007271.1|:c404955-404856 Salmonella enterica subsp. enterica serovar Enteritidis str. EC20121178, complete genome-p.c.VAL:98.02%-taxID:1412595-CM-MODEL_TRUE
AGGCGATTTAGCCTGCATTAATGCCAACTTTTAGCGCACGGCTCTCTCCCAAGAGCCATTTCCCTGGACCGAATACAGGAATCGTATTCGGTCTCTTTTT
>gi|674188659|gb|CP007639.1|:c1988100-1988001 Salmonella enterica subsp. enterica serovar Choleraesuis strain C500, complete genome-p.c.VAL:98.02%-taxID:119912-CM-MODEL_TRUE
AGGCGATTTAGCCTGCATTAATGCCAACTTTTAGCGCACGGCTCTCTCCCAAGAGCCATTTCCCTGGACCGAATACAGGAATCGTATTCGGTCTCTTTTT
>gi|674188659|gb|CP007639.1|:c1982174-1982077 Salmonella enterica subsp. enterica serovar Choleraesuis strain C500, complete genome-p.c.VAL:52.31%-taxID:119912-CM-MODEL_TRUE
TCTAATCGTTAAAATCACTTAATTAATATGTAACATTATGAATTTAAAGAGAAAGATCAATTGTTGCCGTAAACAGGAATTGTATTCGGTCTCTTTTT
>gi|604038114|gb|CP007358.1|:1222739-1222838 Salmonella enterica subsp. enterica serovar Enteritidis str. EC20100130, complete genome-p.c.VAL:98.02%-taxID:1412464-CM-MODEL_TRUE
AGGCGATTTAGCCTGCATTAATGCCAACTTTTAGCGCACGGCTCTCTCCCAAGAGCCATTTCCCTGGACCGAATACAGGAATCGTATTCGGTCTCTTTTT
>gi|604038114|gb|CP007358.1|:1242363-1242460 Salmonella enterica subsp. enterica serovar Enteritidis str. EC20100130, complete genome-p.c.VAL:54.69%-taxID:1412464-CM-MODEL_FALSE
TAATCGTTAAAATCACTTAATTAATATGTAACATTGTGAATTTAAAGAGAAAGATCAATTGTTGCCGTAAACAGGAATCGTATTCGGTCTCTTTTTAT
>gi|755363594|gb|CP009715.1|:2636137-2636236 Yersinia pestis Pestoides F, complete genome-p.c.VAL:86.92%-taxID:386656-CM-MODEL_TRUE
GCTGAATAAGCCTACATTAATACCAACTTTTAGCGCACGGCTCTCTCCCAAGAGCCATTTCCCTAGACCGAATATCAGGAATCGTATTCGGTCTTTTTTT
>gi|828927642|gb|CP011597.1|:6014132-6014231 Klebsiella oxytoca strain CAV1099, complete genome-p.c.VAL:96.08%-taxID:571-CM-MODEL_TRUE
AGGCGACTTAGCCTGCATTAATGCCAACTTTTAGCGCACGGCTCTCTCCCAAGAGCCATTTCCCTGGACCGAATACAGGAATCGTGTTCGGTCTTTTTTT
>gi|672931090|gb|CP009125.1|:2293767-2293863 Pectobacterium atrosepticum strain 21A, complete genome-p.c.VAL:79.09%-taxID:29471-CM-MODEL_TRUE
GCTAGTACAGCTTGTATAAATGCCAACTTTTAGCGCACGGCTCTCCCAAGAGCCATTTCCCTAGACTGAATACAGGAATCGTATTCAGTCTTTTTTT
>gi|604307148|gb|CP007175.1|:1222365-1222464 Salmonella enterica subsp. enterica serovar Enteritidis str. EC20110354, complete genome-p.c.VAL:98.02%-taxID:1243619-CM-MODEL_TRUE
AGGCGATTTAGCCTGCATTAATGCCAACTTTTAGCGCACGGCTCTCTCCCAAGAGCCATTTCCCTGGACCGAATACAGGAATCGTATTCGGTCTCTTTTT
>gi|604307148|gb|CP007175.1|:1241990-1242087 Salmonella enterica subsp. enterica serovar Enteritidis str. EC20110354, complete genome-p.c.VAL:54.69%-taxID:1243619-CM-MODEL_FALSE
TAATCGTTAAAATCACTTAATTAATATGTAACATTGTGAATTTAAAGAGAAAGATCAATTGTTGCCGTAAACAGGAATCGTATTCGGTCTCTTTTTAT
>gi|801066488|gb|CP011134.1|:c2000262-2000163 Escherichia coli VR50, complete genome-p.c.VAL:90.48%-taxID:941323-CM-MODEL_TRUE
AGGCAACTAAGCCTGCATTAATGCCAACTTTTAGCGCACGGCTCTCTCCCAAGAGCCATTTCCCTGGACCGAATACAGGAATCGTGTTCGGTCTCTTTTT
>gi|820750777|gb|CP011254.1|:c5255872-5255774 Serratia fonticola strain DSM 4576, complete genome-p.c.VAL:77.68%-taxID:47917-CM-MODEL_TRUE
TTGAACAAACCTTGCATAAATGCCAACTTTTAGCGCACGGCTCTCTCCCAAGAGCCCTTTCCCTAGACCGAGTATAGGAATCGTACTCGGTCTTTTTTT
>gi|914828066|gb|CP012346.1|:1959103-1959202 Salmonella enterica subsp. enterica serovar Panama str. ATCC 7378, complete genome-p.c.VAL:98.02%-taxID:1124961-CM-MODEL_TRUE
AGGCGATTTAGCCTGCATTAATGCCAACTTTTAGCGCACGGCTCTCTCCCAAGAGCCATTTCCCTGGACCGAATACAGGAATCGTATTCGGTCTCTTTTT
>gi|755429805|gb|CP009973.1|:c794489-794390 Yersinia pestis CO92, complete genome-p.c.VAL:86.92%-taxID:214092-CM-MODEL_TRUE
GCTGAATAAGCCTACATTAATACCAACTTTTAGCGCACGGCTCTCTCCCAAGAGCCATTTCCCTAGACCGAATATCAGGAATCGTATTCGGTCTTTTTTT
>gi|723220061|gb|CP009850.1|:1960167-1960266 Enterobacter cloacae strain ECNIH4, complete genome-p.c.VAL:96.08%-taxID:550-CM-MODEL_TRUE
AGGCGACTTAGCCTGCATTAATGCCAACTTTTAGCGCACGGCTCTCTCCCAAGAGCCATTTCCCTGGACCGAATACAGGAATCGTATTCGGTCTCTTTTT
>gi|602768674|gb|CP007272.1|:451672-451771 Salmonella enterica subsp. enterica serovar Enteritidis str. EC20121179, complete genome-p.c.VAL:98.02%-taxID:1412596-CM-MODEL_TRUE
AGGCGATTTAGCCTGCATTAATGCCAACTTTTAGCGCACGGCTCTCTCCCAAGAGCCATTTCCCTGGACCGAATACAGGAATCGTATTCGGTCTCTTTTT
>gi|602768674|gb|CP007272.1|:151054-151151 Salmonella enterica subsp. enterica serovar Enteritidis str. EC20121179, complete genome-p.c.VAL:54.69%-taxID:1412596-CM-MODEL_FALSE
TAATCGTTAAAATCACTTAATTAATATGTAACATTGTGAATTTAAAGAGAAAGATCAATTGTTGCCGTAAACAGGAATCGTATTCGGTCTCTTTTTAT
>gi|717144320|gb|CP009771.1|:c3399026-3398927 Klebsiella pneumoniae subsp. pneumoniae strain KPNIH33, complete genome-p.c.VAL:96.08%-taxID:72407-CM-MODEL_TRUE
AGGCGACTTAGCCTGCATTAATGCCAACTTTTAGCGCACGGCTCTCTCCCAAGAGCCATTTCCCTGGACCGAATACAGGAATCGTATTCGGTCTCTTTTT
>gi|603439911|gb|CP007426.1|:1225536-1225635 Salmonella enterica subsp. enterica serovar Enteritidis str. SA20085285 genome-p.c.VAL:98.02%-taxID:1412489-CM-MODEL_TRUE
AGGCGATTTAGCCTGCATTAATGCCAACTTTTAGCGCACGGCTCTCTCCCAAGAGCCATTTCCCTGGACCGAATACAGGAATCGTATTCGGTCTCTTTTT
>gi|603439911|gb|CP007426.1|:1245161-1245258 Salmonella enterica subsp. enterica serovar Enteritidis str. SA20085285 genome-p.c.VAL:54.69%-taxID:1412489-CM-MODEL_FALSE
TAATCGTTAAAATCACTTAATTAATATGTAACATTGTGAATTTAAAGAGAAAGATCAATTGTTGCCGTAAACAGGAATCGTATTCGGTCTCTTTTTAT
>gi|197211055|gb|CP001138.1|:1236450-1236549 Salmonella enterica subsp. enterica serovar Agona str. SL483, complete genome-p.c.VAL:98.02%-taxID:454166-CM-MODEL_TRUE
AGGCGATTTAGCCTGCATTAATGCCAACTTTTAGCGCACGGCTCTCTCCCAAGAGCCATTTCCCTGGACCGAATACAGGAATCGTATTCGGTCTCTTTTT
>gi|604133265|gb|CP007377.1|:1226236-1226335 Salmonella enterica subsp. enterica serovar Enteritidis str. EC20120963 genome-p.c.VAL:98.02%-taxID:1412531-CM-MODEL_TRUE
AGGCGATTTAGCCTGCATTAATGCCAACTTTTAGCGCACGGCTCTCTCCCAAGAGCCATTTCCCTGGACCGAATACAGGAATCGTATTCGGTCTCTTTTT
>gi|604133265|gb|CP007377.1|:1245861-1245958 Salmonella enterica subsp. enterica serovar Enteritidis str. EC20120963 genome-p.c.VAL:54.69%-taxID:1412531-CM-MODEL_FALSE
TAATCGTTAAAATCACTTAATTAATATGTAACATTGTGAATTTAAAGAGAAAGATCAATTGTTGCCGTAAACAGGAATCGTATTCGGTCTCTTTTTAT
>gi|333816640|gb|CP002767.1|:c2271409-2271311 Shewanella baltica BA175, complete genome-p.c.VAL:60.48%-taxID:693974-CM-MODEL_TRUE
GTAAAGCGCACTGCATGGCGCTTTCACCTGTAGCGCACGGCTCTTCAACGAGCCATTCCCCTAGGCCCAAACAGCTTTCATCGTTTTGGGCCTTTTTTT
>gi|701193012|gb|CP009756.1|:c2903383-2903284 Enterobacter cloacae strain GGT036, complete genome-p.c.VAL:96.08%-taxID:550-CM-MODEL_TRUE
AGGCGACTTAGCCTGCATTAATGCCAACTTTTAGCGCACGGCTCTCTCCCAAGAGCCATTTCCCTGGACCGAATACAGGAATCGTATTCGGTCTCTTTTT
>gi|603277862|gb|CP007434.1|:1226232-1226331 Salmonella enterica subsp. enterica serovar Enteritidis str. EC20120200 genome-p.c.VAL:98.02%-taxID:1412529-CM-MODEL_TRUE
AGGCGATTTAGCCTGCATTAATGCCAACTTTTAGCGCACGGCTCTCTCCCAAGAGCCATTTCCCTGGACCGAATACAGGAATCGTATTCGGTCTCTTTTT
>gi|603277862|gb|CP007434.1|:1245857-1245954 Salmonella enterica subsp. enterica serovar Enteritidis str. EC20120200 genome-p.c.VAL:54.69%-taxID:1412529-CM-MODEL_FALSE
TAATCGTTAAAATCACTTAATTAATATGTAACATTGTGAATTTAAAGAGAAAGATCAATTGTTGCCGTAAACAGGAATCGTATTCGGTCTCTTTTTAT
>gi|764048557|gb|CP007216.1|:c2651232-2651133 Salmonella enterica subsp. enterica serovar Newport str. USDA-ARS-USMARC-1927, complete genome-p.c.VAL:98.02%-taxID:1454620-CM-MODEL_TRUE
AGGCGATTTAGCCTGCATTAATGCCAACTTTTAGCGCACGGCTCTCTCCCAAGAGCCATTTCCCTGGACCGAATACAGGAATCGTATTCGGTCTCTTTTT
>gi|675819926|emb|LM996489.1|:28736-28835 Escherichia coli genome assembly FHI34, scaffold scaffold-20_contig-5.0_1_406809_[organism:Escherichia-p.c.VAL:90.48%-taxID:562-CM-MODEL_TRUE
AGGCAACTAAGCCTGCATTAATGCCAACTTTTAGCGCACGGCTCTCTCCCAAGAGCCATTTCCCTGGACCGAATACAGGAATCGTGTTCGGTCTCTTTTT
>gi|548713695|gb|CP006717.1|:c1933183-1933084 Salmonella enterica subsp. enterica serovar Thompson str. RM6836, complete genome-p.c.VAL:98.02%-taxID:1064551-CM-MODEL_TRUE
AGGCGATTTAGCCTGCATTAATGCCAACTTTTAGCGCACGGCTCTCTCCCAAGAGCCATTTCCCTGGACCGAATACAGGAATCGTATTCGGTCTCTTTTT
>gi|569545899|gb|CP006579.1|:c2200237-2200139 Aeromonas hydrophila 4AK4, complete genome-p.c.VAL:61.79%-taxID:1354302-CM-MODEL_TRUE
CTAAGCTTAAGGCAATCCGCATATCAATTAGCGCACGGCTCTGCAAGGAGCCAATTCCCCTATGCCAGGTACAAGGAATTCGTACCTGGCTTTTTTTAT
>gi|342360612|gb|AE005674.2|:c1887075-1886976 Shigella flexneri 2a str. 301, complete genome-p.c.VAL:94.17%-taxID:198214-CM-MODEL_TRUE
AGGCAACTAAGCCTGCATTAATGCCAACTTTTAGCGCACGGCTCTCTCCCAAGAGCCATTTCCCTGGACCGAATACAGGAATCGTATTCGGTCTTTTTTT
>gi|924324977|gb|CP012264.1|:c2528729-2528630 Cronobacter condimenti 1330 strain LMG 26250, complete genome-p.c.VAL:96.08%-taxID:1073999-CM-MODEL_TRUE
AGGCGACTGAGCCTGCATTAATGCCAACTTTTAGCGCACGGCTCTCTCCCAAGAGCCATTTCCCTGGACCGAATACAGGAATCGTATTCGGTCTTTTTTT
>gi|602808998|gb|CP007258.1|:1222358-1222457 Salmonella enterica subsp. enterica serovar Enteritidis str. EC20110360, complete genome-p.c.VAL:98.02%-taxID:1244118-CM-MODEL_TRUE
AGGCGATTTAGCCTGCATTAATGCCAACTTTTAGCGCACGGCTCTCTCCCAAGAGCCATTTCCCTGGACCGAATACAGGAATCGTATTCGGTCTCTTTTT
>gi|602808998|gb|CP007258.1|:1241983-1242080 Salmonella enterica subsp. enterica serovar Enteritidis str. EC20110360, complete genome-p.c.VAL:54.69%-taxID:1244118-CM-MODEL_FALSE
TAATCGTTAAAATCACTTAATTAATATGTAACATTGTGAATTTAAAGAGAAAGATCAATTGTTGCCGTAAACAGGAATCGTATTCGGTCTCTTTTTAT
>gi|150953431|gb|CP000647.1|:c2581079-2580980 Klebsiella pneumoniae subsp. pneumoniae MGH 78578, complete genome-p.c.VAL:96.08%-taxID:272620-CM-MODEL_TRUE
AGGCGACTTAGCCTGCATTAATGCCAACTTTTAGCGCACGGCTCTCTCCCAAGAGCCATTTCCCTGGACCGAATACAGGAATCGTATTCGGTCTCTTTTT
>gi|731469900|gb|CP009789.1|:c1904969-1904870 Escherichia coli K-12 strain ER3413, complete genome-p.c.VAL:90.48%-taxID:83333-CM-MODEL_TRUE
AGGCAACTAAGCCTGCATTAATGCCAACTTTTAGCGCACGGCTCTCTCCCAAGAGCCATTTCCCTGGACCGAATACAGGAATCGTGTTCGGTCTCTTTTT
>gi|761522015|gb|CP010912.1|:c2231919-2231822 Alteromonas australica strain DE170, complete genome-p.c.VAL:58.4%-taxID:589873-CM-MODEL_TRUE
TTTAGCGAGTGCTTCTCCCTTGCAACAGTTAGCGCACGGCTCAGTAATGAGCCATTCCCCTAGGCCCGGAACGTCAGTTCTGGGCATTTTTTATGGGC
>gi|602985900|gb|CP007322.1|:1222980-1223079 Salmonella enterica subsp. enterica serovar Enteritidis str. EC20090332, complete genome-p.c.VAL:98.02%-taxID:1412461-CM-MODEL_TRUE
AGGCGATTTAGCCTGCATTAATGCCAACTTTTAGCGCACGGCTCTCTCCCAAGAGCCATTTCCCTGGACCGAATACAGGAATCGTATTCGGTCTCTTTTT
>gi|602985900|gb|CP007322.1|:1242604-1242701 Salmonella enterica subsp. enterica serovar Enteritidis str. EC20090332, complete genome-p.c.VAL:54.69%-taxID:1412461-CM-MODEL_FALSE
TAATCGTTAAAATCACTTAATTAATATGTAACATTGTGAATTTAAAGAGAAAGATCAATTGTTGCCGTAAACAGGAATCGTATTCGGTCTCTTTTTAT
>gi|194400866|gb|CP001113.1|:c1973773-1973674 Salmonella enterica subsp. enterica serovar Newport str. SL254, complete genome-p.c.VAL:98.02%-taxID:423368-CM-MODEL_TRUE
AGGCGATTTAGCCTGCATTAATGCCAACTTTTAGCGCACGGCTCTCTCCCAAGAGCCATTTCCCTGGACCGAATACAGGAATCGTATTCGGTCTCTTTTT
>gi|661563325|emb|FO704551.1|:1480860-1480962 Xenorhabdus poinarii str. G6 chromosome, complete genome-p.c.VAL:62.4%-taxID:1354304-CM-MODEL_TRUE
CAAGTTGTTCTACGTCTCAATGGCAATTTTTAGCGCGGGGCTCCTTGATTGAGCCATTTTTCCCTAGGCCGAGTATAGGAATCGACTCGGCCTCTTTTTGTTC
>gi|914835508|gb|CP012347.1|:c2644495-2644396 Salmonella enterica subsp. enterica serovar Pullorum str. ATCC 9120, complete genome-p.c.VAL:98.02%-taxID:1029979-CM-MODEL_TRUE
AGGCGATTTAGCCTGCATTAATGCCAACTTTTAGCGCACGGCTCTCTCCCAAGAGCCATTTCCCTGGACCGAATACAGGAATCGTATTCGGTCTCTTTTT
>gi|675820135|emb|LM996698.1|:193521-193620 Escherichia coli genome assembly FHI79, scaffold scaffold-25_contig-4.1_285641_497257_[organism:Escherichia-p.c.VAL:94.17%-taxID:562-CM-MODEL_TRUE
AGGCAACTAAGCCTGCATTAATGCCAACTTTTAGCGCACGGCTCTCTCCCAAGAGCCATTTCCCTGGACCGAATACAGGAATCGTATTCGGTCTTTTTTT
>gi|817577526|gb|CP011321.1|:c1915690-1915591 Escherichia coli strain SQ88, complete genome-p.c.VAL:90.48%-taxID:562-CM-MODEL_TRUE
AGGCAACTAAGCCTGCATTAATGCCAACTTTTAGCGCACGGCTCTCTCCCAAGAGCCATTTCCCTGGACCGAATACAGGAATCGTGTTCGGTCTCTTTTT
>gi|723229079|gb|CP009859.1|:c2109091-2108992 Escherichia coli strain ECONIH1, complete genome-p.c.VAL:90.48%-taxID:562-CM-MODEL_TRUE
AGGCAACTAAGCCTGCATTAATGCCAACTTTTAGCGCACGGCTCTCTCCCAAGAGCCATTTCCCTGGACCGAATACAGGAATCGTGTTCGGTCTCTTTTT
>gi|604050606|gb|CP007298.1|:1226237-1226336 Salmonella enterica subsp. enterica serovar Enteritidis str. EC20090530 genome-p.c.VAL:98.02%-taxID:1412585-CM-MODEL_TRUE
AGGCGATTTAGCCTGCATTAATGCCAACTTTTAGCGCACGGCTCTCTCCCAAGAGCCATTTCCCTGGACCGAATACAGGAATCGTATTCGGTCTCTTTTT
>gi|604050606|gb|CP007298.1|:1245862-1245959 Salmonella enterica subsp. enterica serovar Enteritidis str. EC20090530 genome-p.c.VAL:54.69%-taxID:1412585-CM-MODEL_FALSE
TAATCGTTAAAATCACTTAATTAATATGTAACATTGTGAATTTAAAGAGAAAGATCAATTGTTGCCGTAAACAGGAATCGTATTCGGTCTCTTTTTAT
>gi|151363173|gb|CP000753.1|:2925586-2925684 Shewanella baltica OS185, complete genome-p.c.VAL:60.48%-taxID:402882-CM-MODEL_TRUE
GTAAAGCGCACTGCATGGCGCTTTCACCTGTAGCGCACGGCTCTTCAACGAGCCATTCCCCTAGGCCCAAACAGCTTTCATCGTTTTGGGCCTTTTTTT
>gi|312910970|dbj|AP011957.1|:c1963693-1963594 Salmonella enterica subsp. enterica serovar Typhimurium str. T000240 DNA, complete genome-p.c.VAL:98.02%-taxID:718274-CM-MODEL_TRUE
AGGCGATTTAGCCTGCATTAATGCCAACTTTTAGCGCACGGCTCTCTCCCAAGAGCCATTTCCCTGGACCGAATACAGGAATCGTATTCGGTCTCTTTTT
>gi|700334450|gb|CP009706.1|:2514956-2515054 Hafnia alvei FB1, complete genome-p.c.VAL:82.57%-taxID:1453496-CM-MODEL_TRUE
GCAATCCAAGCCTGCATTAATGCCAACTTTTAGCGCACGGCTCTCTCCCAAGAGCCATTACCCTAGACCTGATACAGGAATCGTATCAGGTCTCTTTTT
>gi|604362088|gb|CP007248.1|:1225335-1225434 Salmonella enterica subsp. enterica serovar Enteritidis str. EC20090698, complete genome-p.c.VAL:98.02%-taxID:1412454-CM-MODEL_TRUE
AGGCGATTTAGCCTGCATTAATGCCAACTTTTAGCGCACGGCTCTCTCCCAAGAGCCATTTCCCTGGACCGAATACAGGAATCGTATTCGGTCTCTTTTT
>gi|604362088|gb|CP007248.1|:1244960-1245057 Salmonella enterica subsp. enterica serovar Enteritidis str. EC20090698, complete genome-p.c.VAL:54.69%-taxID:1412454-CM-MODEL_FALSE
TAATCGTTAAAATCACTTAATTAATATGTAACATTGTGAATTTAAAGAGAAAGATCAATTGTTGCCGTAAACAGGAATCGTATTCGGTCTCTTTTTAT
>gi|682036555|gb|CP009089.1|:1227179-1227278 Salmonella enterica subsp. enterica serovar Enteritidis strain OLF-SE7-100819, complete genome-p.c.VAL:98.02%-taxID:149539-CM-MODEL_TRUE
AGGCGATTTAGCCTGCATTAATGCCAACTTTTAGCGCACGGCTCTCTCCCAAGAGCCATTTCCCTGGACCGAATACAGGAATCGTATTCGGTCTCTTTTT
>gi|682036555|gb|CP009089.1|:1246803-1246900 Salmonella enterica subsp. enterica serovar Enteritidis strain OLF-SE7-100819, complete genome-p.c.VAL:54.69%-taxID:149539-CM-MODEL_FALSE
TAATCGTTAAAATCACTTAATTAATATGTAACATTGTGAATTTAAAGAGAAAGATCAATTGTTGCCGTAAACAGGAATCGTATTCGGTCTCTTTTTAT
>gi|828971803|gb|CP011647.1|:c4524859-4524760 Klebsiella pneumoniae strain CAV1596, complete genome-p.c.VAL:96.08%-taxID:573-CM-MODEL_TRUE
AGGCGACTTAGCCTGCATTAATGCCAACTTTTAGCGCACGGCTCTCTCCCAAGAGCCATTTCCCTGGACCGAATACAGGAATCGTATTCGGTCTCTTTTT
>gi|267991652|gb|CP001363.1|:c1979557-1979458 Salmonella enterica subsp. enterica serovar Typhimurium str. 14028S, complete genome-p.c.VAL:98.02%-taxID:588858-CM-MODEL_TRUE
AGGCGATTTAGCCTGCATTAATGCCAACTTTTAGCGCACGGCTCTCTCCCAAGAGCCATTTCCCTGGACCGAATACAGGAATCGTATTCGGTCTCTTTTT
>gi|604077599|gb|CP007397.1|:1226228-1226327 Salmonella enterica subsp. enterica serovar Enteritidis str. EC20121751 genome-p.c.VAL:98.02%-taxID:1412540-CM-MODEL_TRUE
AGGCGATTTAGCCTGCATTAATGCCAACTTTTAGCGCACGGCTCTCTCCCAAGAGCCATTTCCCTGGACCGAATACAGGAATCGTATTCGGTCTCTTTTT
>gi|604077599|gb|CP007397.1|:1245853-1245950 Salmonella enterica subsp. enterica serovar Enteritidis str. EC20121751 genome-p.c.VAL:54.69%-taxID:1412540-CM-MODEL_FALSE
TAATCGTTAAAATCACTTAATTAATATGTAACATTGTGAATTTAAAGAGAAAGATCAATTGTTGCCGTAAACAGGAATCGTATTCGGTCTCTTTTTAT
>gi|604336542|gb|CP007246.1|:1222321-1222420 Salmonella enterica subsp. enterica serovar Enteritidis str. EC20100101, complete genome-p.c.VAL:98.02%-taxID:1412457-CM-MODEL_TRUE
AGGCGATTTAGCCTGCATTAATGCCAACTTTTAGCGCACGGCTCTCTCCCAAGAGCCATTTCCCTGGACCGAATACAGGAATCGTATTCGGTCTCTTTTT
>gi|604336542|gb|CP007246.1|:1241946-1242043 Salmonella enterica subsp. enterica serovar Enteritidis str. EC20100101, complete genome-p.c.VAL:54.69%-taxID:1412457-CM-MODEL_FALSE
TAATCGTTAAAATCACTTAATTAATATGTAACATTGTGAATTTAAAGAGAAAGATCAATTGTTGCCGTAAACAGGAATCGTATTCGGTCTCTTTTTAT
>gi|603355647|gb|CP007419.1|:1226291-1226390 Salmonella enterica subsp. enterica serovar Enteritidis str. EC20130346 genome-p.c.VAL:98.02%-taxID:1412589-CM-MODEL_TRUE
AGGCGATTTAGCCTGCATTAATGCCAACTTTTAGCGCACGGCTCTCTCCCAAGAGCCATTTCCCTGGACCGAATACAGGAATCGTATTCGGTCTCTTTTT
>gi|603355647|gb|CP007419.1|:1245916-1246013 Salmonella enterica subsp. enterica serovar Enteritidis str. EC20130346 genome-p.c.VAL:54.69%-taxID:1412589-CM-MODEL_FALSE
TAATCGTTAAAATCACTTAATTAATATGTAACATTGTGAATTTAAAGAGAAAGATCAATTGTTGCCGTAAACAGGAATCGTATTCGGTCTCTTTTTAT
>gi|603851410|gb|CP007311.1|:1226236-1226335 Salmonella enterica subsp. enterica serovar Enteritidis str. SA20094350 genome-p.c.VAL:98.02%-taxID:1412504-CM-MODEL_TRUE
AGGCGATTTAGCCTGCATTAATGCCAACTTTTAGCGCACGGCTCTCTCCCAAGAGCCATTTCCCTGGACCGAATACAGGAATCGTATTCGGTCTCTTTTT
>gi|603851410|gb|CP007311.1|:1245861-1245958 Salmonella enterica subsp. enterica serovar Enteritidis str. SA20094350 genome-p.c.VAL:54.69%-taxID:1412504-CM-MODEL_FALSE
TAATCGTTAAAATCACTTAATTAATATGTAACATTGTGAATTTAAAGAGAAAGATCAATTGTTGCCGTAAACAGGAATCGTATTCGGTCTCTTTTTAT
>gi|602839297|gb|CP007290.1|:1226239-1226338 Salmonella enterica subsp. enterica serovar Enteritidis str. SA19983126 genome-p.c.VAL:98.02%-taxID:1412498-CM-MODEL_TRUE
AGGCGATTTAGCCTGCATTAATGCCAACTTTTAGCGCACGGCTCTCTCCCAAGAGCCATTTCCCTGGACCGAATACAGGAATCGTATTCGGTCTCTTTTT
>gi|602839297|gb|CP007290.1|:1245865-1245962 Salmonella enterica subsp. enterica serovar Enteritidis str. SA19983126 genome-p.c.VAL:54.69%-taxID:1412498-CM-MODEL_FALSE
TAATCGTTAAAATCACTTAATTAATATGTAACATTGTGAATTTAAAGAGAAAGATCAATTGTTGCCGTAAACAGGAATCGTATTCGGTCTCTTTTTAT
>gi|113886955|gb|CP000444.1|:c2045648-2045550 Shewanella sp. MR-7, complete genome-p.c.VAL:63.11%-taxID:60481-CM-MODEL_TRUE
GTAAAGCGCACTGCATGGCGCTTTCATCTGTAGCGCACGGCTCTTCAACGAGCCATTCCCCTAGGCCCAAACAGTTGGAATCGTTTTGGGCCTTTTTTT
>gi|932123715|gb|CP009456.1|:c2663257-2663159 Yersinia enterocolitica strain FORC-002, complete genome-p.c.VAL:82.57%-taxID:630-CM-MODEL_TRUE
GCTGAACAAGCCTACGTTAATGCCAACTTTTAGCGCACGGCTCTCTCCCAAGAGCCATTTCCCTAGACCGAATATAGGAATCGTATTCGGTCTCTTTTT
>gi|306526293|gb|CP002038.1|:c2301146-2301048 Dickeya dadantii 3937, complete genome-p.c.VAL:79.28%-taxID:198628-CM-MODEL_TRUE
GCGATGCAGTCCGCAACAAATGCCAACTTTTAGCGCACGGCTCTCTCCCAAGAGCCATTTCCCTAGACCGGGCACAGGAATCGTGTTCGGTCTTTTTTT
>gi|371586224|gb|CP003244.1|:c3129931-3129833 Rahnella aquatilis CIP 78.65 = ATCC 33071, complete genome-p.c.VAL:89.52%-taxID:745277-CM-MODEL_TRUE
GGCTTAACCGCCTGCATTAATGCCAACTTTTAGCGCACGGCTCTCTCCCAAGAGCCATTTCCCTAGACCGAATATAGGAATCGTATTCGGTCTTTTTTT
>gi|764044040|gb|CP007211.1|:c2679825-2679726 Salmonella enterica subsp. enterica serovar Anatum str. CDC 06-0532, complete genome-p.c.VAL:98.02%-taxID:1454592-CM-MODEL_TRUE
AGGCGATTTAGCCTGCATTAATGCCAACTTTTAGCGCACGGCTCTCTCCCAAGAGCCATTTCCCTGGACCGAATACAGGAATCGTATTCGGTCTCTTTTT
>gi|407247409|gb|CP003845.1|:c2209307-2209209 Alteromonas macleodii str. 'Black Sea 11', complete genome-p.c.VAL:56.69%-taxID:1004785-CM-MODEL_TRUE
GATTTTATTTAAACTCTCCCTGTAAAAGTTAGCGCACGGCTCAGCAATGAGCCATTCCCCTAGGCCCGGAACGTATGTTCTGGGCATTTTTTATGGGGA
>gi|602782948|gb|CP007266.1|:1223039-1223138 Salmonella enterica subsp. enterica serovar Enteritidis str. EC20110223, complete genome-p.c.VAL:98.02%-taxID:1412451-CM-MODEL_TRUE
AGGCGATTTAGCCTGCATTAATGCCAACTTTTAGCGCACGGCTCTCTCCCAAGAGCCATTTCCCTGGACCGAATACAGGAATCGTATTCGGTCTCTTTTT
>gi|602782948|gb|CP007266.1|:1242663-1242760 Salmonella enterica subsp. enterica serovar Enteritidis str. EC20110223, complete genome-p.c.VAL:54.69%-taxID:1412451-CM-MODEL_FALSE
TAATCGTTAAAATCACTTAATTAATATGTAACATTGTGAATTTAAAGAGAAAGATCAATTGTTGCCGTAAACAGGAATCGTATTCGGTCTCTTTTTAT
>gi|749145882|gb|CP010523.1|:c1164473-1164374 Klebsiella variicola strain DSM 15968, complete genome-p.c.VAL:96.08%-taxID:244366-CM-MODEL_TRUE
AGGCGACTTAGCCTGCATTAATGCCAACTTTTAGCGCACGGCTCTCTCCCAAGAGCCATTTCCCTGGACCGAATACAGGAATCGTATTCGGTCTCTTTTT
>gi|755438001|gb|CP009996.1|:c3082426-3082327 Yersinia pestis strain Java9, complete genome-p.c.VAL:86.92%-taxID:632-CM-MODEL_TRUE
GCTGAATAAGCCTACATTAATACCAACTTTTAGCGCACGGCTCTCTCCCAAGAGCCATTTCCCTAGACCGAATATCAGGAATCGTATTCGGTCTTTTTTT
>gi|675820053|emb|LM996616.1|:c718410-718311 Escherichia coli genome assembly FHI74, scaffold scaffold-23_contig-0.1_129766_967476_[organism:Escherichia-p.c.VAL:90.48%-taxID:562-CM-MODEL_TRUE
AGGCAACTAAGCCTGCATTAATGCCAACTTTTAGCGCACGGCTCTCTCCCAAGAGCCATTTCCCTGGACCGAATACAGGAATCGTGTTCGGTCTCTTTTT
>gi|205271127|emb|AM933173.1|:1262716-1262815 Salmonella enterica subsp. enterica serovar Gallinarum str. 287/91 complete genome-p.c.VAL:96.08%-taxID:550538-CM-MODEL_TRUE
AGGCGATTTAGCCTGCATTAATGCCAACTTTTAGCGCACGGCTCTCTCCCAAGAGCCATCTCCCTGGACCGAATACAGGAATCGTATTCGGTCTCTTTTT
>gi|205271127|emb|AM933173.1|:1310033-1310130 Salmonella enterica subsp. enterica serovar Gallinarum str. 287/91 complete genome-p.c.VAL:54.69%-taxID:550538-CM-MODEL_FALSE
TAATCGTTAAAATCACTTAATTAATATGTAACATTGTGAATTTAAAGAGAAAGATCAATTGTTGCCGTAAACAGGAATCGTATTCGGTCTCTTTTTAT
>gi|817363226|gb|CP011118.1|:2032426-2032524 Yersinia enterocolitica strain FORC_002, complete genome-p.c.VAL:82.57%-taxID:630-CM-MODEL_TRUE
GCTGAACAAGCCTACGTTAATGCCAACTTTTAGCGCACGGCTCTCTCCCAAGAGCCATTTCCCTAGACCGAATATAGGAATCGTATTCGGTCTCTTTTT
>gi|152958308|gb|CP000720.1|:c2639286-2639187 Yersinia pseudotuberculosis IP 31758, complete genome-p.c.VAL:86.92%-taxID:349747-CM-MODEL_TRUE
GCTGAATAAGCCTACATTAATACCAACTTTTAGCGCACGGCTCTCTCCCAAGAGCCATTTCCCTAGACCGAATATCAGGAATCGTATTCGGTCTTTTTTT
>gi|604142073|gb|CP007379.1|:1226235-1226334 Salmonella enterica subsp. enterica serovar Enteritidis str. EC20120969 genome-p.c.VAL:98.02%-taxID:1412619-CM-MODEL_TRUE
AGGCGATTTAGCCTGCATTAATGCCAACTTTTAGCGCACGGCTCTCTCCCAAGAGCCATTTCCCTGGACCGAATACAGGAATCGTATTCGGTCTCTTTTT
>gi|604142073|gb|CP007379.1|:1245860-1245957 Salmonella enterica subsp. enterica serovar Enteritidis str. EC20120969 genome-p.c.VAL:54.69%-taxID:1412619-CM-MODEL_FALSE
TAATCGTTAAAATCACTTAATTAATATGTAACATTGTGAATTTAAAGAGAAAGATCAATTGTTGCCGTAAACAGGAATCGTATTCGGTCTCTTTTTAT
>gi|828945832|gb|CP011618.1|:6045698-6045797 Klebsiella oxytoca strain CAV1335, complete genome-p.c.VAL:96.08%-taxID:571-CM-MODEL_TRUE
AGGCGACTTAGCCTGCATTAATGCCAACTTTTAGCGCACGGCTCTCTCCCAAGAGCCATTTCCCTGGACCGAATACAGGAATCGTGTTCGGTCTTTTTTT
>gi|603060737|gb|CP007306.1|:1226238-1226337 Salmonella enterica subsp. enterica serovar Enteritidis str. SA20093784 genome-p.c.VAL:98.02%-taxID:1412509-CM-MODEL_TRUE
AGGCGATTTAGCCTGCATTAATGCCAACTTTTAGCGCACGGCTCTCTCCCAAGAGCCATTTCCCTGGACCGAATACAGGAATCGTATTCGGTCTCTTTTT
>gi|603060737|gb|CP007306.1|:1245863-1245960 Salmonella enterica subsp. enterica serovar Enteritidis str. SA20093784 genome-p.c.VAL:54.69%-taxID:1412509-CM-MODEL_FALSE
TAATCGTTAAAATCACTTAATTAATATGTAACATTGTGAATTTAAAGAGAAAGATCAATTGTTGCCGTAAACAGGAATCGTATTCGGTCTCTTTTTAT
>gi|675819275|emb|LM995838.1|:c17408-17309 Escherichia coli genome assembly FHI20, scaffold scaffold-26_contig-0.0_1_1200133_[organism:Escherichia-p.c.VAL:94.17%-taxID:562-CM-MODEL_TRUE
AGGCAACTAAGCCTGCATTAATGCCAACTTTTAGCGCACGGCTCTCTCCCAAGAGCCATTTCCCTGGACCGAATACAGGAATCGTATTCGGTCTTTTTTT
>gi|755375669|gb|CP009792.1|:c3318114-3318015 Yersinia pseudotuberculosis YPIII, complete genome-p.c.VAL:86.92%-taxID:502800-CM-MODEL_TRUE
GCTGAATAAGCCTACATTAATACCAACTTTTAGCGCACGGCTCTCTCCCAAGAGCCATTTCCCTAGACCGAATATCAGGAATCGTATTCGGTCTTTTTTT
>gi|602946771|gb|CP007286.1|:1226232-1226331 Salmonella enterica subsp. enterica serovar Enteritidis str. SA19981522 genome-p.c.VAL:98.02%-taxID:1412485-CM-MODEL_TRUE
AGGCGATTTAGCCTGCATTAATGCCAACTTTTAGCGCACGGCTCTCTCCCAAGAGCCATTTCCCTGGACCGAATACAGGAATCGTATTCGGTCTCTTTTT
>gi|602946771|gb|CP007286.1|:1245857-1245954 Salmonella enterica subsp. enterica serovar Enteritidis str. SA19981522 genome-p.c.VAL:54.69%-taxID:1412485-CM-MODEL_FALSE
TAATCGTTAAAATCACTTAATTAATATGTAACATTGTGAATTTAAAGAGAAAGATCAATTGTTGCCGTAAACAGGAATCGTATTCGGTCTCTTTTTAT
>gi|569535620|gb|CP007025.1|:4384348-4384447 Escherichia albertii KF1, complete genome-p.c.VAL:88.68%-taxID:1440052-CM-MODEL_TRUE
AGGCAACTGAGCCTGCATTAATGCCAACTTTTAGCGCACGGCTCTCTCCCAAGAGCCATTTCCCTGGACCGAAAACAGGAATCGTTTTCGGTCTCTTTTT
>gi|602876293|gb|CP007280.1|:1226233-1226332 Salmonella enterica subsp. enterica serovar Enteritidis str. SA19960848 genome-p.c.VAL:98.02%-taxID:1412487-CM-MODEL_TRUE
AGGCGATTTAGCCTGCATTAATGCCAACTTTTAGCGCACGGCTCTCTCCCAAGAGCCATTTCCCTGGACCGAATACAGGAATCGTATTCGGTCTCTTTTT
>gi|602876293|gb|CP007280.1|:1245858-1245955 Salmonella enterica subsp. enterica serovar Enteritidis str. SA19960848 genome-p.c.VAL:54.69%-taxID:1412487-CM-MODEL_FALSE
TAATCGTTAAAATCACTTAATTAATATGTAACATTGTGAATTTAAAGAGAAAGATCAATTGTTGCCGTAAACAGGAATCGTATTCGGTCTCTTTTTAT
>gi|603228606|gb|CP007330.1|:1223451-1223550 Salmonella enterica subsp. enterica serovar Enteritidis str. EC20120003 genome-p.c.VAL:98.02%-taxID:1412467-CM-MODEL_TRUE
AGGCGATTTAGCCTGCATTAATGCCAACTTTTAGCGCACGGCTCTCTCCCAAGAGCCATTTCCCTGGACCGAATACAGGAATCGTATTCGGTCTCTTTTT
>gi|603228606|gb|CP007330.1|:1243076-1243173 Salmonella enterica subsp. enterica serovar Enteritidis str. EC20120003 genome-p.c.VAL:54.69%-taxID:1412467-CM-MODEL_FALSE
TAATCGTTAAAATCACTTAATTAATATGTAACATTGTGAATTTAAAGAGAAAGATCAATTGTTGCCGTAAACAGGAATCGTATTCGGTCTCTTTTTAT
>gi|682049973|gb|CP009090.1|:1226100-1226199 Salmonella enterica subsp. enterica serovar Enteritidis strain OLF-SE8-1021710, complete genome-p.c.VAL:98.02%-taxID:149539-CM-MODEL_TRUE
AGGCGATTTAGCCTGCATTAATGCCAACTTTTAGCGCACGGCTCTCTCCCAAGAGCCATTTCCCTGGACCGAATACAGGAATCGTATTCGGTCTCTTTTT
>gi|682049973|gb|CP009090.1|:1245724-1245821 Salmonella enterica subsp. enterica serovar Enteritidis strain OLF-SE8-1021710, complete genome-p.c.VAL:54.69%-taxID:149539-CM-MODEL_FALSE
TAATCGTTAAAATCACTTAATTAATATGTAACATTGTGAATTTAAAGAGAAAGATCAATTGTTGCCGTAAACAGGAATCGTATTCGGTCTCTTTTTAT
>gi|603759959|gb|CP007324.1|:1226230-1226329 Salmonella enterica subsp. enterica serovar Enteritidis str. EC20111514 genome-p.c.VAL:98.02%-taxID:1412539-CM-MODEL_TRUE
AGGCGATTTAGCCTGCATTAATGCCAACTTTTAGCGCACGGCTCTCTCCCAAGAGCCATTTCCCTGGACCGAATACAGGAATCGTATTCGGTCTCTTTTT
>gi|603759959|gb|CP007324.1|:1245855-1245952 Salmonella enterica subsp. enterica serovar Enteritidis str. EC20111514 genome-p.c.VAL:54.69%-taxID:1412539-CM-MODEL_FALSE
TAATCGTTAAAATCACTTAATTAATATGTAACATTGTGAATTTAAAGAGAAAGATCAATTGTTGCCGTAAACAGGAATCGTATTCGGTCTCTTTTTAT
>gi|785742629|gb|CP007483.1|:2044082-2044181 Salmonella enterica subsp. enterica serovar Anatum str. USDA-ARS-USMARC-1175, complete genome-p.c.VAL:98.02%-taxID:1454590-CM-MODEL_TRUE
AGGCGATTTAGCCTGCATTAATGCCAACTTTTAGCGCACGGCTCTCTCCCAAGAGCCATTTCCCTGGACCGAATACAGGAATCGTATTCGGTCTCTTTTT
>gi|30407157|emb|AL513382.1|:c1933789-1933690 Salmonella enterica subsp. enterica serovar Typhi str. CT18, complete chromosome-p.c.VAL:100.0%-taxID:220341-CM-MODEL_TRUE
AGGCGATTTAGCCTGCATTAATGCCAACTTTTAGCGCACGGCTCTCTCCCAAGAGCCATTTCCCTGGACCGAATACAGGAATCGTATTCGGTCTTTTTTT
>gi|30407157|emb|AL513382.1|:c1879930-1879833 Salmonella enterica subsp. enterica serovar Typhi str. CT18, complete chromosome-p.c.VAL:55.91%-taxID:220341-CM-MODEL_FALSE
TAATCGTTAAAATCACCTAATTAATATGTAACATTATGAATTTAAAGGGAAAGATCAATTGTTGCCGTAAACAGGAATCGTATTCGGTCTCTTTTTGT
>gi|30407157|emb|AL513382.1|:c1888436-1888339 Salmonella enterica subsp. enterica serovar Typhi str. CT18, complete chromosome-p.c.VAL:53.49%-taxID:220341-CM-MODEL_FALSE
GGGATTAAAAGATGAGCAGAAATTTATTTAACACATTAATTCTAAAAGATTTTGTAGTTTGTTGACGAAAACAGGAATCGTATTCGGTCTCTTTTTAT
>gi|108777911|gb|CP000308.1|:1313850-1313949 Yersinia pestis Antiqua, complete genome-p.c.VAL:86.92%-taxID:360102-CM-MODEL_TRUE
GCTGAATAAGCCTACATTAATACCAACTTTTAGCGCACGGCTCTCTCCCAAGAGCCATTTCCCTAGACCGAATATCAGGAATCGTATTCGGTCTTTTTTT
>gi|603363159|gb|CP007425.1|:1224264-1224363 Salmonella enterica subsp. enterica serovar Enteritidis str. SA20082034 genome-p.c.VAL:98.02%-taxID:1412488-CM-MODEL_TRUE
AGGCGATTTAGCCTGCATTAATGCCAACTTTTAGCGCACGGCTCTCTCCCAAGAGCCATTTCCCTGGACCGAATACAGGAATCGTATTCGGTCTCTTTTT
>gi|603363159|gb|CP007425.1|:1243889-1243986 Salmonella enterica subsp. enterica serovar Enteritidis str. SA20082034 genome-p.c.VAL:54.69%-taxID:1412488-CM-MODEL_FALSE
TAATCGTTAAAATCACTTAATTAATATGTAACATTGTGAATTTAAAGAGAAAGATCAATTGTTGCCGTAAACAGGAATCGTATTCGGTCTCTTTTTAT
>gi|117610791|gb|CP000469.1|:c2083540-2083442 Shewanella sp. ANA-3 chromosome 1, complete sequence-p.c.VAL:63.11%-taxID:94122-CM-MODEL_TRUE
GTAAAGCGCACTGCATGGCGCTTTCATCTGTAGCGCACGGCTCTTCAACGAGCCATTCCCCTAGGCCCAAACAGCTGGAATCGTTTTGGGCCTTTTTTT
>gi|603158874|gb|CP007317.1|:1226238-1226337 Salmonella enterica subsp. enterica serovar Enteritidis str. SA20094803 genome-p.c.VAL:98.02%-taxID:1412503-CM-MODEL_TRUE
AGGCGATTTAGCCTGCATTAATGCCAACTTTTAGCGCACGGCTCTCTCCCAAGAGCCATTTCCCTGGACCGAATACAGGAATCGTATTCGGTCTCTTTTT
>gi|603158874|gb|CP007317.1|:1245863-1245960 Salmonella enterica subsp. enterica serovar Enteritidis str. SA20094803 genome-p.c.VAL:54.69%-taxID:1412503-CM-MODEL_FALSE
TAATCGTTAAAATCACTTAATTAATATGTAACATTGTGAATTTAAAGAGAAAGATCAATTGTTGCCGTAAACAGGAATCGTATTCGGTCTCTTTTTAT
>gi|742679781|gb|CP006738.1|:1945966-1946065 Klebsiella pneumoniae HK787, complete genome-p.c.VAL:94.17%-taxID:1392500-CM-MODEL_TRUE
AGGCGACTTAGCCTGCATTAATGCCAACTTTTAGCGCACGGCTCTCTCCCAGGAGCCATTTCCCTGGACCGAATACAGGAATCGTATTCGGTCTCTTTTT
>gi|730582171|gb|CP009644.1|:c1904968-1904869 Escherichia coli ER2796, complete genome-p.c.VAL:90.48%-taxID:1245474-CM-MODEL_TRUE
AGGCAACTAAGCCTGCATTAATGCCAACTTTTAGCGCACGGCTCTCTCCCAAGAGCCATTTCCCTGGACCGAATACAGGAATCGTGTTCGGTCTCTTTTT
>gi|45438631|gb|AE017042.1|:c1756303-1756204 Yersinia pestis biovar Microtus str. 91001, complete genome-p.c.VAL:86.92%-taxID:229193-CM-MODEL_TRUE
GCTGAATAAGCCTACATTAATACCAACTTTTAGCGCACGGCTCTCTCCCAAGAGCCATTTCCCTAGACCGAATATCAGGAATCGTATTCGGTCTTTTTTT
>gi|675820124|emb|LM996687.1|:325-422 Escherichia coli genome assembly FHI79, scaffold scaffold-20_contig-8.0_1_245453_[organism:Escherichia-p.c.VAL:52.31%-taxID:562-CM-MODEL_TRUE
GAGATTAAAAGATGAGCATAAATTTATTTAACACATTAATTCTAAAAGATTTTGTTGTTTGTTGACGAAAACAGGAATCGTGTTCGGTCTCTTTTTAT
>gi|604026645|gb|CP007338.1|:1226237-1226336 Salmonella enterica subsp. enterica serovar Enteritidis str. EC20120597 genome-p.c.VAL:98.02%-taxID:1412606-CM-MODEL_TRUE
AGGCGATTTAGCCTGCATTAATGCCAACTTTTAGCGCACGGCTCTCTCCCAAGAGCCATTTCCCTGGACCGAATACAGGAATCGTATTCGGTCTCTTTTT
>gi|604026645|gb|CP007338.1|:1245862-1245959 Salmonella enterica subsp. enterica serovar Enteritidis str. EC20120597 genome-p.c.VAL:54.69%-taxID:1412606-CM-MODEL_FALSE
TAATCGTTAAAATCACTTAATTAATATGTAACATTGTGAATTTAAAGAGAAAGATCAATTGTTGCCGTAAACAGGAATCGTATTCGGTCTCTTTTTAT
>gi|161361677|gb|CP000886.1|:1142953-1143052 Salmonella enterica subsp. enterica serovar Paratyphi B str. SPB7, complete genome-p.c.VAL:98.02%-taxID:1016998-CM-MODEL_TRUE
AGGCGATTTAGCCTGCATTAATGCCAACTTTTAGCGCACGGCTCTCTCCCAAGAGCCATTTCCCTGGACCGAATACAGGAATCGTATTCGGTCTCTTTTT
>gi|161361677|gb|CP000886.1|:1149201-1149298 Salmonella enterica subsp. enterica serovar Paratyphi B str. SPB7, complete genome-p.c.VAL:52.31%-taxID:1016998-CM-MODEL_FALSE
TCTAATCGTTAAAATCACTTAATTAATATGTAACATTGTGAATTTAAAGAGAAAGATCAATTGTTGCCGTAAACCGGAATCGTATTCGGTCTCTTTTT
>gi|630832964|gb|CP007598.1|:2837547-2837646 Salmonella enterica subsp. enterica serovar Enteritidis str. 77-1427, complete genome-p.c.VAL:98.02%-taxID:926034-CM-MODEL_TRUE
AGGCGATTTAGCCTGCATTAATGCCAACTTTTAGCGCACGGCTCTCTCCCAAGAGCCATTTCCCTGGACCGAATACAGGAATCGTATTCGGTCTCTTTTT
>gi|630832964|gb|CP007598.1|:2857172-2857269 Salmonella enterica subsp. enterica serovar Enteritidis str. 77-1427, complete genome-p.c.VAL:54.69%-taxID:926034-CM-MODEL_FALSE
TAATCGTTAAAATCACTTAATTAATATGTAACATTGTGAATTTAAAGAGAAAGATCAATTGTTGCCGTAAACAGGAATCGTATTCGGTCTCTTTTTAT
>gi|603455956|gb|CP007431.1|:1226418-1226517 Salmonella enterica subsp. enterica serovar Enteritidis str. SA20094682 genome-p.c.VAL:98.02%-taxID:1412476-CM-MODEL_TRUE
AGGCGATTTAGCCTGCATTAATGCCAACTTTTAGCGCACGGCTCTCTCCCAAGAGCCATTTCCCTGGACCGAATACAGGAATCGTATTCGGTCTCTTTTT
>gi|603455956|gb|CP007431.1|:1246043-1246140 Salmonella enterica subsp. enterica serovar Enteritidis str. SA20094682 genome-p.c.VAL:54.69%-taxID:1412476-CM-MODEL_FALSE
TAATCGTTAAAATCACTTAATTAATATGTAACATTGTGAATTTAAAGAGAAAGATCAATTGTTGCCGTAAACAGGAATCGTATTCGGTCTCTTTTTAT
>gi|675820083|emb|LM996646.1|:c293060-292961 Escherichia coli genome assembly FHI75, scaffold scaffold-23_contig-3.0_1_452278_[organism:Escherichia-p.c.VAL:90.48%-taxID:562-CM-MODEL_TRUE
AGGCAACTAAGCCTGCATTAATGCCAACTTTTAGCGCACGGCTCTCTCCCAAGAGCCATTTCCCTGGACCGAATACAGGAATCGTGTTCGGTCTCTTTTT
>gi|262360188|gb|CP001585.1|:2032111-2032210 Yersinia pestis D106004, complete genome-p.c.VAL:86.92%-taxID:637382-CM-MODEL_TRUE
GCTGAATAAGCCTACATTAATACCAACTTTTAGCGCACGGCTCTCTCCCAAGAGCCATTTCCCTAGACCGAATATCAGGAATCGTATTCGGTCTTTTTTT
>gi|603385215|gb|CP007413.1|:1226237-1226336 Salmonella enterica subsp. enterica serovar Enteritidis str. EC20122026 genome-p.c.VAL:98.02%-taxID:1412576-CM-MODEL_TRUE
AGGCGATTTAGCCTGCATTAATGCCAACTTTTAGCGCACGGCTCTCTCCCAAGAGCCATTTCCCTGGACCGAATACAGGAATCGTATTCGGTCTCTTTTT
>gi|603385215|gb|CP007413.1|:1245862-1245959 Salmonella enterica subsp. enterica serovar Enteritidis str. EC20122026 genome-p.c.VAL:54.69%-taxID:1412576-CM-MODEL_FALSE
TAATCGTTAAAATCACTTAATTAATATGTAACATTGTGAATTTAAAGAGAAAGATCAATTGTTGCCGTAAACAGGAATCGTATTCGGTCTCTTTTTAT
>gi|861205826|gb|CP011967.1|:1068955-1069054 Salmonella enterica subsp. enterica serovar Paratyphi A strain CMCC50093 genome-p.c.VAL:98.02%-taxID:54388-CM-MODEL_TRUE
AGGCGATTTAGCCTGCATTAATGCCAACTTTTAGCGCACGGCTCTCTCCCAAGAGCCATTTCCCTGGACCGAATACAGGAATCGTATTCGGTCTCTTTTT
>gi|861205826|gb|CP011967.1|:1075229-1075326 Salmonella enterica subsp. enterica serovar Paratyphi A strain CMCC50093 genome-p.c.VAL:53.49%-taxID:54388-CM-MODEL_TRUE
TAATCGTTAAAATCACTTAATTAATATGTAACATTGTGAATTTAAAGAGAAAGATCAATTGTTGCCGTAAACAGGAATCGTATTCGGTTTCTTTTTAT
>gi|861205826|gb|CP011967.1|:1083735-1083832 Salmonella enterica subsp. enterica serovar Paratyphi A strain CMCC50093 genome-p.c.VAL:53.49%-taxID:54388-CM-MODEL_TRUE
TAATCGTTAAAATCACTTAATTAATATATAACATTATGAATTTAAAGAGAAAGAACAATTGTTGCCGTAAACAGGAATCGTATTCGGTCTCTTTTTGT
>gi|743003782|gb|CP010361.1|:1910905-1911004 Klebsiella pneumoniae strain 32192, complete genome-p.c.VAL:96.08%-taxID:573-CM-MODEL_TRUE
AGGCGACTTAGCCTGCATTAATGCCAACTTTTAGCGCACGGCTCTCTCCCAAGAGCCATTTCCCTGGACCGAATACAGGAATCGTATTCGGTCTCTTTTT
>gi|355418401|gb|CP002211.1|:c2017322-2017223 Escherichia coli str. 'clone D i2', complete genome-p.c.VAL:90.48%-taxID:885276-CM-MODEL_TRUE
AGGCAACTAAGCCTGCATTAATGCCAACTTTTAGCGCACGGCTCTCTCCCAAGAGCCATTTCCCTGGACCGAATACAGGAATCGTGTTCGGTCTCTTTTT
>gi|603288859|gb|CP007420.1|:1222583-1222682 Salmonella enterica subsp. enterica serovar Enteritidis str. EC20100103, complete genome-p.c.VAL:98.02%-taxID:1412458-CM-MODEL_TRUE
AGGCGATTTAGCCTGCATTAATGCCAACTTTTAGCGCACGGCTCTCTCCCAAGAGCCATTTCCCTGGACCGAATACAGGAATCGTATTCGGTCTCTTTTT
>gi|603288859|gb|CP007420.1|:1242208-1242305 Salmonella enterica subsp. enterica serovar Enteritidis str. EC20100103, complete genome-p.c.VAL:54.69%-taxID:1412458-CM-MODEL_FALSE
TAATCGTTAAAATCACTTAATTAATATGTAACATTGTGAATTTAAAGAGAAAGATCAATTGTTGCCGTAAACAGGAATCGTATTCGGTCTCTTTTTAT
>gi|673531252|emb|LK931336.1|:1134930-1135029 Citrobacter koseri genome assembly PRJEB6512_assembly_1, scaffold CONTIG000001-p.c.VAL:96.08%-taxID:545-CM-MODEL_TRUE
AGGCGACTTAGCCTGCATTAATGCCAACTTTTAGCGCACGGCTCTCTCCCAAGAGCCATTTCCCTGGACCGAATACAGGAATCGTATTCGGTCTCTTTTT
>gi|816208797|gb|CP011331.1|:1533286-1533385 Escherichia coli O104:H4 str. C227-11, complete genome-p.c.VAL:90.48%-taxID:1048254-CM-MODEL_TRUE
AGGCAACTAAGCCTGCATTAATGCCAACTTTTAGCGCACGGCTCTCTCCCAAGAGCCATTTCCCTGGACCGAATACAGGAATCGTGTTCGGTCTCTTTTT
>gi|603582655|gb|CP007366.1|:1224447-1224544 Salmonella enterica subsp. enterica serovar Enteritidis str. EC20121004 genome-p.c.VAL:83.33%-taxID:1412530-CM-MODEL_TRUE
NNNNNNNAGCCTGCATTAATGCCAACTTTTAGCGCACGGCTCTCTCCCAAGAGCCATTTCCCTGGACCGAATACAGGAATCGTATTCGGTCTCTTTTT
>gi|603582655|gb|CP007366.1|:1244070-1244167 Salmonella enterica subsp. enterica serovar Enteritidis str. EC20121004 genome-p.c.VAL:54.69%-taxID:1412530-CM-MODEL_FALSE
TAATCGTTAAAATCACTTAATTAATATGTAACATTGTGAATTTAAAGAGAAAGATCAATTGTTGCCGTAAACAGGAATCGTATTCGGTCTCTTTTTAT
>gi|850013407|gb|CP011938.1|:c1868355-1868256 Escherichia coli strain C43(DE3), complete genome-p.c.VAL:90.48%-taxID:562-CM-MODEL_TRUE
AGGCAACTAAGCCTGCATTAATGCCAACTTTTAGCGCACGGCTCTCTCCCAAGAGCCATTTCCCTGGACCGAATACAGGAATCGTGTTCGGTCTCTTTTT
>gi|675818082|emb|LK985428.1|:c45471-45372 Escherichia coli genome assembly FHI100, scaffold scaffold-29A-p.c.VAL:90.48%-taxID:562-CM-MODEL_TRUE
AGGCAACTAAGCCTGCATTAATGCCAACTTTTAGCGCACGGCTCTCTCCCAAGAGCCATTTCCCTGGACCGAATACAGGAATCGTGTTCGGTCTCTTTTT
>gi|675819124|emb|LM995687.1|:5177-5274 Escherichia coli genome assembly FHI27, scaffold scaffold-19_contig-7.1_4702_313586_[organism:Escherichia-p.c.VAL:52.31%-taxID:562-CM-MODEL_TRUE
GAGATTAAAAGATGAGCATAAATTTATTTAACACATTAATTCTAAAAGATTTTGTTGTTTGTTGACGAAAACAGGAATCGTGTTCGGTCTCTTTTTAT
>gi|902598956|gb|CP011980.1|:1890631-1890730 Klebsiella pneumoniae 500_1420, complete genome-p.c.VAL:96.08%-taxID:1304922-CM-MODEL_TRUE
AGGCGACTTAGCCTGCATTAATGCCAACTTTTAGCGCACGGCTCTCTCCCAAGAGCCATTTCCCTGGACCGAATACAGGAATCGTATTCGGTCTCTTTTT
>gi|537372315|gb|CP003786.1|:c1754501-1754402 Salmonella enterica subsp. enterica serovar Gallinarum/pullorum str. CDC1983-67, complete genome-p.c.VAL:98.02%-taxID:1225522-CM-MODEL_TRUE
AGGCGATTTAGCCTGCATTAATGCCAACTTTTAGCGCACGGCTCTCTCCCAAGAGCCATTTCCCTGGACCGAATACAGGAATCGTATTCGGTCTCTTTTT
>gi|764057510|gb|CP007235.1|:c2700123-2700024 Salmonella enterica subsp. enterica serovar Typhimurium str. USDA-ARS-USMARC-1899, complete genome-p.c.VAL:98.02%-taxID:1454639-CM-MODEL_TRUE
AGGCGATTTAGCCTGCATTAATGCCAACTTTTAGCGCACGGCTCTCTCCCAAGAGCCATTTCCCTGGACCGAATACAGGAATCGTATTCGGTCTCTTTTT
>gi|354986417|gb|CP003085.1|:2077454-2077549 Pantoea ananatis PA13, complete genome-p.c.VAL:84.91%-taxID:1095774-CM-MODEL_TRUE
AAGGCGAAAGCCTCTATTAATGCCAACTTTTAGCGCACGGCTCCTTGAGAGCCATTTCCCTGGACCGAATACAGGAATCGTGTTCGGTCTTTTTTT
>gi|828977725|gb|CP011650.1|:c2305866-2305767 Enterobacter cloacae strain CAV1669, complete genome-p.c.VAL:96.08%-taxID:550-CM-MODEL_TRUE
AGGCGATTGAGCCTGCATTAATGCCAACTTTTAGCGCACGGCTCTCTCCCAAGAGCCATTTCCCTGGACCGAATACAGGAATCGTATTCGGTCTCTTTTT
>gi|689257448|gb|CP009450.1|:3088165-3088264 Pluralibacter gergoviae strain FB2, complete genome-p.c.VAL:90.48%-taxID:61647-CM-MODEL_TRUE
AGGCGATTGAGCCTTCATCAATGCCAACTTTTAGCGCACGGCTCTCTCCCAAGAGCCATTTCCCTGGACCGAATACAGGACTCGTATTCGGTCTCTTTTT
>gi|926534544|gb|CP012631.1|:2158206-2158305 Escherichia coli strain SF-173, complete genome-p.c.VAL:90.48%-taxID:562-CM-MODEL_TRUE
AGGCAACTAAGCCTGCATTAATGCCAACTTTTAGCGCACGGCTCTCTCCCAAGAGCCATTTCCCTGGACCGAATACAGGAATCGTGTTCGGTCTCTTTTT
>gi|675820677|emb|LM997239.1|:c266702-266603 Escherichia coli genome assembly FHI97, scaffold scaffold-46_contig-0.4_143201_875885_[organism:Escherichia-p.c.VAL:90.48%-taxID:562-CM-MODEL_TRUE
AGGCAACTAAGCCTGCATTAATGCCAACTTTTAGCGCACGGCTCTCTCCCAAGAGCCATTTCCCTGGACCGAATACAGGAATCGTGTTCGGTCTCTTTTT
>gi|187427012|gb|CP001063.1|:1921649-1921746 Shigella boydii CDC 3083-94, complete genome-p.c.VAL:53.49%-taxID:344609-CM-MODEL_TRUE
GGGATTAAAAGATGAACGTAAATTTATTCAACGCATTAATTTTAAAGGGTTTTATTGTTTGTTGACGAAAACAGGAATCGTGTTCGGTCTCTTTTTAT
>gi|603555781|gb|CP007373.1|:1226237-1226336 Salmonella enterica subsp. enterica serovar Enteritidis str. EC20121744 genome-p.c.VAL:98.02%-taxID:1412554-CM-MODEL_TRUE
AGGCGATTTAGCCTGCATTAATGCCAACTTTTAGCGCACGGCTCTCTCCCAAGAGCCATTTCCCTGGACCGAATACAGGAATCGTATTCGGTCTCTTTTT
>gi|603555781|gb|CP007373.1|:1245862-1245959 Salmonella enterica subsp. enterica serovar Enteritidis str. EC20121744 genome-p.c.VAL:54.69%-taxID:1412554-CM-MODEL_FALSE
TAATCGTTAAAATCACTTAATTAATATGTAACATTGTGAATTTAAAGAGAAAGATCAATTGTTGCCGTAAACAGGAATCGTATTCGGTCTCTTTTTAT
>gi|686507741|gb|CP006693.1|:1093015-1093114 Salmonella enterica subsp. arizonae serovar 62:z36:- str. RKS2983, complete genome-p.c.VAL:94.17%-taxID:1386967-CM-MODEL_TRUE
AGGCGACGTAGCCTGCATTAATGCCAACTTTTAGCGCACGGCTCTCTCCCAAGAGCCATTTCCCTGGACCGAATACAGGAATCGTATTCGGTCTCTTTTT
>gi|924297859|gb|CP012253.1|:1455905-1456004 Cronobacter sakazakii strain NCTC 8155, complete genome-p.c.VAL:96.08%-taxID:28141-CM-MODEL_TRUE
AGGCGACTGAGCCTGCATTAATGCCAACTTTTAGCGCACGGCTCTCTCCCAAGAGCCATTTCCCTGGACCGAATACAGGAATCGTATTCGGTCTTTTTTT
>gi|560171871|emb|HG326223.1|:1278778-1278876 Serratia marcescens subsp. marcescens Db11, complete genome-p.c.VAL:85.98%-taxID:273526-CM-MODEL_TRUE
TGAACAAGCCCTGCATTAAATGCCAACTTTTAGCGCACGGCTCTCTCCCAAGAGCCATTTCCCTAGACCGAATATAGGAATCGTATTCGGTCTTTTTTT
>gi|747132831|gb|CP009559.1|:c4413677-4413578 Salmonella enterica subsp. enterica serovar Paratyphi A strain CMCC 50503, complete genome-p.c.VAL:98.02%-taxID:54388-CM-MODEL_TRUE
AGGCGATTTAGCCTGCATTAATGCCAACTTTTAGCGCACGGCTCTCTCCCAAGAGCCATTTCCCTGGACCGAATACAGGAATCGTATTCGGTCTCTTTTT
>gi|747132831|gb|CP009559.1|:c4407403-4407306 Salmonella enterica subsp. enterica serovar Paratyphi A strain CMCC 50503, complete genome-p.c.VAL:53.49%-taxID:54388-CM-MODEL_TRUE
TAATCGTTAAAATCACTTAATTAATATGTAACATTGTGAATTTAAAGAGAAAGATCAATTGTTGCCGTAAACAGGAATCGTATTCGGTTTCTTTTTAT
>gi|747132831|gb|CP009559.1|:c4398897-4398800 Salmonella enterica subsp. enterica serovar Paratyphi A strain CMCC 50503, complete genome-p.c.VAL:53.49%-taxID:54388-CM-MODEL_TRUE
TAATCGTTAAAATCACTTAATTAATATATAACATTATGAATTTAAAGAGAAAGAACAATTGTTGCCGTAAACAGGAATCGTATTCGGTCTCTTTTTGT
>gi|713634386|emb|LM651928.1|:c1845580-1845481 Shigella flexneri genome assembly NCTC1, chromosome : 1-p.c.VAL:94.17%-taxID:623-CM-MODEL_TRUE
AGGCAACTAAGCCTGCATTAATGCCAACTTTTAGCGCACGGCTCTCTCCCAAGAGCCATTTCCCTGGACCGAATACAGGAATCGTATTCGGTCTTTTTTT
>gi|817615145|gb|CP007584.1|:c2023264-2023165 Salmonella enterica subsp. enterica serovar Anatum str. USDA-ARS-USMARC-1735, complete genome-p.c.VAL:98.02%-taxID:1454585-CM-MODEL_TRUE
AGGCGATTTAGCCTGCATTAATGCCAACTTTTAGCGCACGGCTCTCTCCCAAGAGCCATTTCCCTGGACCGAATACAGGAATCGTATTCGGTCTCTTTTT
>gi|602850770|gb|CP007293.1|:1226189-1226288 Salmonella enterica subsp. enterica serovar Enteritidis str. SA20083456 genome-p.c.VAL:98.02%-taxID:1412506-CM-MODEL_TRUE
AGGCGATTTAGCCTGCATTAATGCCAACTTTTAGCGCACGGCTCTCTCCCAAGAGCCATTTCCCTGGACCGAATACAGGAATCGTATTCGGTCTCTTTTT
>gi|602850770|gb|CP007293.1|:1245814-1245911 Salmonella enterica subsp. enterica serovar Enteritidis str. SA20083456 genome-p.c.VAL:54.69%-taxID:1412506-CM-MODEL_FALSE
TAATCGTTAAAATCACTTAATTAATATGTAACATTGTGAATTTAAAGAGAAAGATCAATTGTTGCCGTAAACAGGAATCGTATTCGGTCTCTTTTTAT
>gi|316947855|gb|CP002433.1|:c2487495-2487399 Pantoea sp. At-9b, complete genome-p.c.VAL:87.62%-taxID:592316-CM-MODEL_TRUE
AGGCGACCTCGCCTGCATTAATGCCAACTTTTAGCGCACGGCTCTCAAAGAGCCATTTCCCTGGACCGGATACAGGAATCGTATTCGGTCTTTTTTT
>gi|743569396|gb|CP006722.1|:2104197-2104296 Klebsiella pneumoniae subsp. pneumoniae 1158, complete genome-p.c.VAL:96.08%-taxID:1392499-CM-MODEL_TRUE
AGGCGACTTAGCCTGCATTAATGCCAACTTTTAGCGCACGGCTCTCTCCCAAGAGCCATTTCCCTGGACCGAATACAGGAATCGTATTCGGTCTCTTTTT
>gi|319424417|gb|CP002457.1|:2550832-2550930 Shewanella putrefaciens 200, complete genome-p.c.VAL:61.79%-taxID:399804-CM-MODEL_TRUE
GTAAAGTGCTTTGTATCGCTCTTTCACCTGTAGCGCACGGCTCTTTAACGAGCCATTCCCCTAGGCCCAAACAGCTATAATCGTTTTGGGCCTTTTTTT
>gi|602872019|gb|CP007279.1|:1226219-1226318 Salmonella enterica subsp. enterica serovar Enteritidis str. SA19943269 genome-p.c.VAL:98.02%-taxID:1412494-CM-MODEL_TRUE
AGGCGATTTAGCCTGCATTAATGCCAACTTTTAGCGCACGGCTCTCTCCCAAGAGCCATTTCCCTGGACCGAATACAGGAATCGTATTCGGTCTCTTTTT
>gi|602872019|gb|CP007279.1|:1245844-1245941 Salmonella enterica subsp. enterica serovar Enteritidis str. SA19943269 genome-p.c.VAL:54.69%-taxID:1412494-CM-MODEL_FALSE
TAATCGTTAAAATCACTTAATTAATATGTAACATTGTGAATTTAAAGAGAAAGATCAATTGTTGCCGTAAACAGGAATCGTATTCGGTCTCTTTTTAT
>gi|828940051|gb|CP011612.1|:307966-308064 Citrobacter freundii strain CAV1321, complete genome-p.c.VAL:91.35%-taxID:546-CM-MODEL_TRUE
GGTAACTTAGCCTGCATTAATGCCAACTTTTAGCGCACGGCTCTCTCCCAAGAGCCATTTCCCTGGACCGAATACAGGAATCGTATTCGGTCTCTTTTT
>gi|603517265|gb|CP007386.1|:1226238-1226337 Salmonella enterica subsp. enterica serovar Enteritidis str. EC20121976 genome-p.c.VAL:98.02%-taxID:1412581-CM-MODEL_TRUE
AGGCGATTTAGCCTGCATTAATGCCAACTTTTAGCGCACGGCTCTCTCCCAAGAGCCATTTCCCTGGACCGAATACAGGAATCGTATTCGGTCTCTTTTT
>gi|603517265|gb|CP007386.1|:1245863-1245960 Salmonella enterica subsp. enterica serovar Enteritidis str. EC20121976 genome-p.c.VAL:54.69%-taxID:1412581-CM-MODEL_FALSE
TAATCGTTAAAATCACTTAATTAATATGTAACATTGTGAATTTAAAGAGAAAGATCAATTGTTGCCGTAAACAGGAATCGTATTCGGTCTCTTTTTAT
>gi|603129120|gb|CP007332.1|:c864275-864176 Salmonella enterica subsp. enterica serovar Enteritidis str. EC20120916 genome-p.c.VAL:98.02%-taxID:1412570-CM-MODEL_TRUE
AGGCGATTTAGCCTGCATTAATGCCAACTTTTAGCGCACGGCTCTCTCCCAAGAGCCATTTCCCTGGACCGAATACAGGAATCGTATTCGGTCTCTTTTT
>gi|603129120|gb|CP007332.1|:c844645-844548 Salmonella enterica subsp. enterica serovar Enteritidis str. EC20120916 genome-p.c.VAL:54.69%-taxID:1412570-CM-MODEL_FALSE
TAATCGTTAAAATCACTTAATTAATATGTAACATTGTGAATTTAAAGAGAAAGATCAATTGTTGCCGTAAACAGGAATCGTATTCGGTCTCTTTTTAT
>gi|682058852|gb|CP009091.1|:1216450-1216549 Salmonella enterica subsp. enterica serovar Enteritidis strain OLF-SE9-10012, complete genome-p.c.VAL:98.02%-taxID:149539-CM-MODEL_TRUE
AGGCGATTTAGCCTGCATTAATGCCAACTTTTAGCGCACGGCTCTCTCCCAAGAGCCATTTCCCTGGACCGAATACAGGAATCGTATTCGGTCTCTTTTT
>gi|682058852|gb|CP009091.1|:1236075-1236172 Salmonella enterica subsp. enterica serovar Enteritidis strain OLF-SE9-10012, complete genome-p.c.VAL:54.69%-taxID:149539-CM-MODEL_FALSE
TAATCGTTAAAATCACTTAATTAATATGTAACATTGTGAATTTAAAGAGAAAGATCAATTGTTGCCGTAAACAGGAATCGTATTCGGTCTCTTTTTAT
>gi|603506846|gb|CP007343.1|:1226230-1226329 Salmonella enterica subsp. enterica serovar Enteritidis str. EC20120722 genome-p.c.VAL:98.02%-taxID:1412550-CM-MODEL_TRUE
AGGCGATTTAGCCTGCATTAATGCCAACTTTTAGCGCACGGCTCTCTCCCAAGAGCCATTTCCCTGGACCGAATACAGGAATCGTATTCGGTCTCTTTTT
>gi|603506846|gb|CP007343.1|:1245855-1245952 Salmonella enterica subsp. enterica serovar Enteritidis str. EC20120722 genome-p.c.VAL:54.69%-taxID:1412550-CM-MODEL_FALSE
TAATCGTTAAAATCACTTAATTAATATGTAACATTGTGAATTTAAAGAGAAAGATCAATTGTTGCCGTAAACAGGAATCGTATTCGGTCTCTTTTTAT
>gi|110613622|gb|CP000266.1|:c1887696-1887597 Shigella flexneri 5 str. 8401, complete genome-p.c.VAL:94.17%-taxID:373384-CM-MODEL_TRUE
AGGCAACTAAGCCTGCATTAATGCCAACTTTTAGCGCACGGCTCTCTCCCAAGAGCCATTTCCCTGGACCGAATACAGGAATCGTATTCGGTCTTTTTTT
>gi|345091121|gb|CP003026.1|:c2745698-2745598 Enterobacter asburiae LF7a, complete genome-p.c.VAL:97.06%-taxID:640513-CM-MODEL_TRUE
AGGCGATTTTAGCCTGCATTAATGCCAACTTTTAGCGCACGGCTCTCTCCCAAGAGCCATTTCCCTGGACCGAATACAGGAATCGTATTCGGTCTCTTTTT
>gi|384478111|gb|CP003488.1|:c165748-165649 Providencia stuartii MRSN 2154, complete genome-p.c.VAL:63.93%-taxID:1157951-CM-MODEL_TRUE
GTACTTTGTTACGTCTCAATGGCAATTTTTAGCGCACGGCTCTGCCAGAGCCATTTCCCAAGGCCCGGTAATCGGAATCTACCAGGCCTCTTTTTTTGCC
>gi|689262542|gb|CP009451.1|:4597888-4597987 Cedecea neteri strain SSMD04, complete genome-p.c.VAL:98.02%-taxID:158822-CM-MODEL_TRUE
AGGCGACTTAGCCTGCATTAATGCCAACTTTTAGCGCACGGCTCTCTCCCAAGAGCCATTTCCCTGGACCGAATACAGGAATCGTATTCGGTCTTTTTTT
>gi|689262542|gb|CP009451.1|:4637107-4637204 Cedecea neteri strain SSMD04, complete genome-p.c.VAL:52.31%-taxID:158822-CM-MODEL_FALSE
TTTTGACTGAAAATAAATCGAAGTTTATTTTAGTATGTTGATTTGAAAGGTTTTTGTTGATTACTTGCGATTACAGGAATCGTGTTCGGTCTTTTTTT
>gi|85674274|dbj|AP009048.1|:c1924917-1924818 Escherichia coli str. K12 substr. W3110 DNA, complete genome-p.c.VAL:90.48%-taxID:316407-CM-MODEL_TRUE
AGGCAACTAAGCCTGCATTAATGCCAACTTTTAGCGCACGGCTCTCTCCCAAGAGCCATTTCCCTGGACCGAATACAGGAATCGTGTTCGGTCTCTTTTT
>gi|224466365|gb|CP000857.1|:1903315-1903414 Salmonella enterica subsp. enterica serovar Paratyphi C strain RKS4594, complete genome-p.c.VAL:98.02%-taxID:476213-CM-MODEL_TRUE
AGGCGATTTAGCCTGCATTAATGCCAACTTTTAGCGCACGGCTCTCTCCCAAGAGCCATTTCCCTGGACCGAATACAGGAATCGTATTCGGTCTCTTTTT
>gi|224466365|gb|CP000857.1|:1909242-1909339 Salmonella enterica subsp. enterica serovar Paratyphi C strain RKS4594, complete genome-p.c.VAL:52.31%-taxID:476213-CM-MODEL_TRUE
TCTAATCGTTAAAATCACTTAATTAATATGTAACATTATGAATTTAAAGAGAAAGATCAATTGTTGCCGTAAACAGGAATTGTATTCGGTCTCTTTTT
>gi|675820344|emb|LM996906.1|:38786-38885 Escherichia coli genome assembly FHI83, scaffold scaffold-19_contig-8.0_1_308571_[organism:Escherichia-p.c.VAL:90.48%-taxID:562-CM-MODEL_TRUE
AGGCAACTAAGCCTGCATTAATGCCAACTTTTAGCGCACGGCTCTCTCCCAAGAGCCATTTCCCTGGACCGAATACAGGAATCGTGTTCGGTCTCTTTTT
>gi|253972022|gb|CP000819.1|:c1901780-1901681 Escherichia coli B str. REL606, complete genome-p.c.VAL:90.48%-taxID:413997-CM-MODEL_TRUE
AGGCAACTAAGCCTGCATTAATGCCAACTTTTAGCGCACGGCTCTCTCCCAAGAGCCATTTCCCTGGACCGAATACAGGAATCGTGTTCGGTCTCTTTTT
>gi|602894724|gb|CP007282.1|:1226232-1226331 Salmonella enterica subsp. enterica serovar Enteritidis str. SA19970510 genome-p.c.VAL:98.02%-taxID:1412473-CM-MODEL_TRUE
AGGCGATTTAGCCTGCATTAATGCCAACTTTTAGCGCACGGCTCTCTCCCAAGAGCCATTTCCCTGGACCGAATACAGGAATCGTATTCGGTCTCTTTTT
>gi|602894724|gb|CP007282.1|:1245857-1245954 Salmonella enterica subsp. enterica serovar Enteritidis str. SA19970510 genome-p.c.VAL:54.69%-taxID:1412473-CM-MODEL_FALSE
TAATCGTTAAAATCACTTAATTAATATGTAACATTGTGAATTTAAAGAGAAAGATCAATTGTTGCCGTAAACAGGAATCGTATTCGGTCTCTTTTTAT
>gi|604129049|gb|CP007376.1|:1226177-1226276 Salmonella enterica subsp. enterica serovar Enteritidis str. EC20120927 genome-p.c.VAL:98.02%-taxID:1412617-CM-MODEL_TRUE
AGGCGATTTAGCCTGCATTAATGCCAACTTTTAGCGCACGGCTCTCTCCCAAGAGCCATTTCCCTGGACCGAATACAGGAATCGTATTCGGTCTCTTTTT
>gi|604129049|gb|CP007376.1|:1245803-1245900 Salmonella enterica subsp. enterica serovar Enteritidis str. EC20120927 genome-p.c.VAL:54.69%-taxID:1412617-CM-MODEL_FALSE
TAATCGTTAAAATCACTTAATTAATATGTAACATTGTGAATTTAAAGAGAAAGATCAATTGTTGCCGTAAACAGGAATCGTATTCGGTCTCTTTTTAT
>gi|675819195|emb|LM995758.1|:c3862-3763 Escherichia coli genome assembly FHI24, scaffold scaffold-38_contig-2.0_1_502403_[organism:Escherichia-p.c.VAL:94.17%-taxID:562-CM-MODEL_TRUE
AGGCAACTAAGCCTGCATTAATGCCAACTTTTAGCGCACGGCTCTCTCCCAAGAGCCATTTCCCTGGACCGAATACAGGAATCGTATTCGGTCTTTTTTT
>gi|682093565|gb|CP009088.1|:1225383-1225482 Salmonella enterica subsp. enterica serovar Enteritidis strain OLF-SE6-00219-16, complete genome-p.c.VAL:98.02%-taxID:149539-CM-MODEL_TRUE
AGGCGATTTAGCCTGCATTAATGCCAACTTTTAGCGCACGGCTCTCTCCCAAGAGCCATTTCCCTGGACCGAATACAGGAATCGTATTCGGTCTCTTTTT
>gi|682093565|gb|CP009088.1|:1245007-1245104 Salmonella enterica subsp. enterica serovar Enteritidis strain OLF-SE6-00219-16, complete genome-p.c.VAL:54.69%-taxID:149539-CM-MODEL_FALSE
TAATCGTTAAAATCACTTAATTAATATGTAACATTGTGAATTTAAAGAGAAAGATCAATTGTTGCCGTAAACAGGAATCGTATTCGGTCTCTTTTTAT
>gi|901911536|gb|CP011791.1|:1226335-1226434 Salmonella enterica subsp. enterica serovar Enteritidis strain SEE2, complete genome-p.c.VAL:98.02%-taxID:149539-CM-MODEL_TRUE
AGGCGATTTAGCCTGCATTAATGCCAACTTTTAGCGCACGGCTCTCTCCCAAGAGCCATTTCCCTGGACCGAATACAGGAATCGTATTCGGTCTCTTTTT
>gi|901911536|gb|CP011791.1|:1245959-1246056 Salmonella enterica subsp. enterica serovar Enteritidis strain SEE2, complete genome-p.c.VAL:54.69%-taxID:149539-CM-MODEL_FALSE
TAATCGTTAAAATCACTTAATTAATATGTAACATTGTGAATTTAAAGAGAAAGATCAATTGTTGCCGTAAACAGGAATCGTATTCGGTCTCTTTTTAT
>gi|661927418|gb|CP008831.1|:c3367695-3367596 Klebsiella pneumoniae subsp. pneumoniae KPR0928, complete sequence-p.c.VAL:96.08%-taxID:1328325-CM-MODEL_TRUE
AGGCGACTTAGCCTGCATTAATGCCAACTTTTAGCGCACGGCTCTCTCCCAAGAGCCATTTCCCTGGACCGAATACAGGAATCGTATTCGGTCTCTTTTT
>gi|808732710|gb|CP010445.1|:c2719571-2719472 Escherichia coli K-12 strain ER3435, complete genome-p.c.VAL:90.48%-taxID:83333-CM-MODEL_TRUE
AGGCAACTAAGCCTGCATTAATGCCAACTTTTAGCGCACGGCTCTCTCCCAAGAGCCATTTCCCTGGACCGAATACAGGAATCGTGTTCGGTCTCTTTTT
>gi|818422575|gb|CP011365.1|:c1919732-1919633 Salmonella enterica subsp. enterica serovar Typhimurium strain FORC_015, complete genome-p.c.VAL:98.02%-taxID:90371-CM-MODEL_TRUE
AGGCGATTTAGCCTGCATTAATGCCAACTTTTAGCGCACGGCTCTCTCCCAAGAGCCATTTCCCTGGACCGAATACAGGAATCGTATTCGGTCTCTTTTT
>gi|682108593|gb|CP008897.1|:c2731939-2731840 Enterobacter cloacae ECNIH3, complete genome-p.c.VAL:96.08%-taxID:1333851-CM-MODEL_TRUE
AGGCGATTGAGCCTGCATTAATGCCAACTTTTAGCGCACGGCTCTCTCCCAAGAGCCATTTCCCTGGACCGAATACAGGAATCGTATTCGGTCTCTTTTT
>gi|908276372|gb|CP010376.2|:c2776178-2776079 Enterobacter cloacae strain 34977, complete genome-p.c.VAL:96.08%-taxID:550-CM-MODEL_TRUE
AGGCGATTGAGCCTGCATTAATGCCAACTTTTAGCGCACGGCTCTCTCCCAAGAGCCATTTCCCTGGACCGAATACAGGAATCGTATTCGGTCTCTTTTT
>gi|604257961|gb|CP007250.1|:1225861-1225960 Salmonella enterica subsp. enterica serovar Enteritidis str. EC20110355, complete genome-p.c.VAL:98.02%-taxID:1243620-CM-MODEL_TRUE
AGGCGATTTAGCCTGCATTAATGCCAACTTTTAGCGCACGGCTCTCTCCCAAGAGCCATTTCCCTGGACCGAATACAGGAATCGTATTCGGTCTCTTTTT
>gi|604257961|gb|CP007250.1|:1245486-1245583 Salmonella enterica subsp. enterica serovar Enteritidis str. EC20110355, complete genome-p.c.VAL:54.69%-taxID:1243620-CM-MODEL_FALSE
TAATCGTTAAAATCACTTAATTAATATGTAACATTGTGAATTTAAAGAGAAAGATCAATTGTTGCCGTAAACAGGAATCGTATTCGGTCTCTTTTTAT
>gi|604278585|gb|CP007252.1|:1222383-1222482 Salmonella enterica subsp. enterica serovar Enteritidis str. EC20111175, complete genome-p.c.VAL:98.02%-taxID:1244121-CM-MODEL_TRUE
AGGCGATTTAGCCTGCATTAATGCCAACTTTTAGCGCACGGCTCTCTCCCAAGAGCCATTTCCCTGGACCGAATACAGGAATCGTATTCGGTCTCTTTTT
>gi|604278585|gb|CP007252.1|:1242008-1242105 Salmonella enterica subsp. enterica serovar Enteritidis str. EC20111175, complete genome-p.c.VAL:54.69%-taxID:1244121-CM-MODEL_FALSE
TAATCGTTAAAATCACTTAATTAATATGTAACATTGTGAATTTAAAGAGAAAGATCAATTGTTGCCGTAAACAGGAATCGTATTCGGTCTCTTTTTAT
>gi|326698716|gb|CP001875.2|:c2435172-2435077 Pantoea ananatis LMG 20103, complete genome-p.c.VAL:84.91%-taxID:706191-CM-MODEL_TRUE
AAGGCGAAAGCCTCTATTAATGCCAACTTTTAGCGCACGGCTCCTTGAGAGCCATTTCCCTGGACCGAATACAGGAATCGTGTTCGGTCTTTTTTT
>gi|605555317|gb|CP007528.1|:c3037550-3037451 Salmonella enterica subsp. enterica serovar Enteritidis str. CDC_2010K_0968, complete genome-p.c.VAL:98.02%-taxID:886715-CM-MODEL_TRUE
AGGCGATTTAGCCTGCATTAATGCCAACTTTTAGCGCACGGCTCTCTCCCAAGAGCCATTTCCCTGGACCGAATACAGGAATCGTATTCGGTCTCTTTTT
>gi|605555317|gb|CP007528.1|:c3017925-3017828 Salmonella enterica subsp. enterica serovar Enteritidis str. CDC_2010K_0968, complete genome-p.c.VAL:54.69%-taxID:886715-CM-MODEL_FALSE
TAATCGTTAAAATCACTTAATTAATATGTAACATTGTGAATTTAAAGAGAAAGATCAATTGTTGCCGTAAACAGGAATCGTATTCGGTCTCTTTTTAT
>gi|908217725|gb|CP006783.1|:c1813435-1813336 Yersinia pestis 1412, complete genome-p.c.VAL:86.92%-taxID:1345703-CM-MODEL_TRUE
GCTGAATAAGCCTACATTAATACCAACTTTTAGCGCACGGCTCTCTCCCAAGAGCCATTTCCCTAGACCGAATATCAGGAATCGTATTCGGTCTTTTTTT
>gi|752304383|gb|CP010344.1|:c1986710-1986611 Escherichia coli ECC-1470, complete genome-p.c.VAL:90.48%-taxID:758831-CM-MODEL_TRUE
AGGCAACTAAGCCTGCATTAATGCCAACTTTTAGCGCACGGCTCTCTCCCAAGAGCCATTTCCCTGGACCGAATACAGGAATCGTGTTCGGTCTCTTTTT
>gi|602863485|gb|CP007277.1|:1226235-1226334 Salmonella enterica subsp. enterica serovar Enteritidis str. SA19930684 genome-p.c.VAL:98.02%-taxID:1412500-CM-MODEL_TRUE
AGGCGATTTAGCCTGCATTAATGCCAACTTTTAGCGCACGGCTCTCTCCCAAGAGCCATTTCCCTGGACCGAATACAGGAATCGTATTCGGTCTCTTTTT
>gi|602863485|gb|CP007277.1|:1245860-1245957 Salmonella enterica subsp. enterica serovar Enteritidis str. SA19930684 genome-p.c.VAL:54.69%-taxID:1412500-CM-MODEL_FALSE
TAATCGTTAAAATCACTTAATTAATATGTAACATTGTGAATTTAAAGAGAAAGATCAATTGTTGCCGTAAACAGGAATCGTATTCGGTCTCTTTTTAT
>gi|197092687|emb|FM200053.1|:1062965-1063064 Salmonella enterica subsp. enterica serovar Paratyphi A str. AKU_12601 complete genome, strain AKU_12601-p.c.VAL:98.02%-taxID:554290-CM-MODEL_TRUE
AGGCGATTTAGCCTGCATTAATGCCAACTTTTAGCGCACGGCTCTCTCCCAAGAGCCATTTCCCTGGACCGAATACAGGAATCGTATTCGGTCTCTTTTT
>gi|197092687|emb|FM200053.1|:1069239-1069336 Salmonella enterica subsp. enterica serovar Paratyphi A str. AKU_12601 complete genome, strain AKU_12601-p.c.VAL:53.49%-taxID:554290-CM-MODEL_TRUE
TAATCGTTAAAATCACTTAATTAATATGTAACATTGTGAATTTAAAGAGAAAGATCAATTGTTGCCGTAAACAGGAATCGTATTCGGTTTCTTTTTAT
>gi|197092687|emb|FM200053.1|:1077745-1077842 Salmonella enterica subsp. enterica serovar Paratyphi A str. AKU_12601 complete genome, strain AKU_12601-p.c.VAL:53.49%-taxID:554290-CM-MODEL_TRUE
TAATCGTTAAAATCACTTAATTAATATATAACATTATGAATTTAAAGAGAAAGAACAATTGTTGCCGTAAACAGGAATCGTATTCGGTCTCTTTTTGT
>gi|254590536|gb|CP001368.1|:c2430309-2430210 Escherichia coli O157:H7 str. TW14359, complete genome-p.c.VAL:90.48%-taxID:544404-CM-MODEL_TRUE
AGGCAACTAAGCCTGCATTAATGCCAACTTTTAGCGCACGGCTCTCTCCCAAGAGCCATTTCCCTGGACCGAATACAGGAATCGTGTTCGGTCTCTTTTT
>gi|595588540|gb|CP007390.1|:1952966-1953065 Escherichia coli strain ST540, complete genome-p.c.VAL:90.48%-taxID:562-CM-MODEL_TRUE
AGGCAACTAAGCCTGCATTAATGCCAACTTTTAGCGCACGGCTCTCTCCCAAGAGCCATTTCCCTGGACCGAATACAGGAATCGTGTTCGGTCTCTTTTT
>gi|194405610|gb|CP001120.1|:c2017173-2017074 Salmonella enterica subsp. enterica serovar Heidelberg str. SL476, complete genome-p.c.VAL:98.02%-taxID:454169-CM-MODEL_TRUE
AGGCGATTTAGCCTGCATTAATGCCAACTTTTAGCGCACGGCTCTCTCCCAAGAGCCATTTCCCTGGACCGAATACAGGAATCGTATTCGGTCTCTTTTT
>gi|808186398|gb|CP007523.1|:c2700326-2700227 Salmonella enterica subsp. enterica serovar Typhimurium str. CDC 2011K-0870, complete genome-p.c.VAL:98.02%-taxID:1454642-CM-MODEL_TRUE
AGGCGATTTAGCCTGCATTAATGCCAACTTTTAGCGCACGGCTCTCTCCCAAGAGCCATTTCCCTGGACCGAATACAGGAATCGTATTCGGTCTCTTTTT
>gi|604350507|gb|CP007247.1|:1222658-1222757 Salmonella enterica subsp. enterica serovar Enteritidis str. EC20110221, complete genome-p.c.VAL:98.02%-taxID:1412455-CM-MODEL_TRUE
AGGCGATTTAGCCTGCATTAATGCCAACTTTTAGCGCACGGCTCTCTCCCAAGAGCCATTTCCCTGGACCGAATACAGGAATCGTATTCGGTCTCTTTTT
>gi|604350507|gb|CP007247.1|:1242282-1242379 Salmonella enterica subsp. enterica serovar Enteritidis str. EC20110221, complete genome-p.c.VAL:54.69%-taxID:1412455-CM-MODEL_FALSE
TAATCGTTAAAATCACTTAATTAATATGTAACATTGTGAATTTAAAGAGAAAGATCAATTGTTGCCGTAAACAGGAATCGTATTCGGTCTCTTTTTAT
>gi|400173048|gb|CP003737.1|:c2879037-2878938 Enterobacter cloacae subsp. cloacae ENHKU01, complete genome-p.c.VAL:96.08%-taxID:1211025-CM-MODEL_TRUE
AGGCGACTTAGCCTGCATTAATGCCAACTTTTAGCGCACGGCTCTCTCCCAAGAGCCATTTCCCTGGACCGAATACAGGAATCGTATTCGGTCTCTTTTT
>gi|602817697|gb|CP007260.1|:1221656-1221755 Salmonella enterica subsp. enterica serovar Enteritidis str. EC20110358, complete genome-p.c.VAL:98.02%-taxID:1244112-CM-MODEL_TRUE
AGGCGATTTAGCCTGCATTAATGCCAACTTTTAGCGCACGGCTCTCTCCCAAGAGCCATTTCCCTGGACCGAATACAGGAATCGTATTCGGTCTCTTTTT
>gi|602817697|gb|CP007260.1|:1241281-1241378 Salmonella enterica subsp. enterica serovar Enteritidis str. EC20110358, complete genome-p.c.VAL:54.69%-taxID:1244112-CM-MODEL_FALSE
TAATCGTTAAAATCACTTAATTAATATGTAACATTGTGAATTTAAAGAGAAAGATCAATTGTTGCCGTAAACAGGAATCGTATTCGGTCTCTTTTTAT
>gi|333959052|gb|CP002775.1|:2047423-2047521 Serratia sp. AS13, complete genome-p.c.VAL:82.57%-taxID:768493-CM-MODEL_TRUE
TGAACAAGCCCTGCACAAAATGCCAACTTTTAGCGCACGGCTCTCTCCCAAGAGCCATTTCCCTAGACCGAATATAGGAATCGTATTCGGTCTTTTTTT
>gi|347944810|gb|CP003060.1|:2083538-2083634 Glaciecola nitratireducens FR1064, complete genome-p.c.VAL:52.71%-taxID:1085623-CM-MODEL_TRUE
ACCTAAACACAATATCCGCAGTAAAAGTTAGCGCACGGCTCAGCAATGAGCCATTCCCCTAAGCCTGGAACGATTGTTCCGGGCCTTTTTATTTCTA
>gi|514423830|gb|CP006250.1|:1940268-1940366 Serratia plymuthica 4Rx13, complete genome-p.c.VAL:82.57%-taxID:682634-CM-MODEL_TRUE
TGAACAAGCCCTGCACAAAATGCCAACTTTTAGCGCACGGCTCTCTCCCAAGAGCCATTTCCCTAGACCGAATATAGGAATCGTATTCGGTCTTTTTTT
>gi|523821078|gb|CP006602.1|:c3216195-3216096 Salmonella enterica subsp. enterica serovar Typhimurium str. 08-1736, complete genome-p.c.VAL:98.02%-taxID:866913-CM-MODEL_TRUE
AGGCGATTTAGCCTGCATTAATGCCAACTTTTAGCGCACGGCTCTCTCCCAAGAGCCATTTCCCTGGACCGAATACAGGAATCGTATTCGGTCTCTTTTT
>gi|604171995|gb|CP007359.1|:1222524-1222623 Salmonella enterica subsp. enterica serovar Enteritidis str. EC20100134, complete genome-p.c.VAL:98.02%-taxID:1412465-CM-MODEL_TRUE
AGGCGATTTAGCCTGCATTAATGCCAACTTTTAGCGCACGGCTCTCTCCCAAGAGCCATTTCCCTGGACCGAATACAGGAATCGTATTCGGTCTCTTTTT
>gi|604171995|gb|CP007359.1|:1242148-1242245 Salmonella enterica subsp. enterica serovar Enteritidis str. EC20100134, complete genome-p.c.VAL:54.69%-taxID:1412465-CM-MODEL_FALSE
TAATCGTTAAAATCACTTAATTAATATGTAACATTGTGAATTTAAAGAGAAAGATCAATTGTTGCCGTAAACAGGAATCGTATTCGGTCTCTTTTTAT
>gi|281599365|gb|CP001383.1|:c1943492-1943393 Shigella flexneri 2002017, complete genome-p.c.VAL:94.17%-taxID:591020-CM-MODEL_TRUE
AGGCAACTAAGCCTGCATTAATGCCAACTTTTAGCGCACGGCTCTCTCCCAAGAGCCATTTCCCTGGACCGAATACAGGAATCGTATTCGGTCTTTTTTT
>gi|675818991|emb|LM995554.1|:167094-167193 Escherichia coli genome assembly FHI12, scaffold scaffold-27_contig-0.0_1_720970_[organism:Escherichia-p.c.VAL:90.48%-taxID:562-CM-MODEL_TRUE
AGGCAACTAAGCCTGCATTAATGCCAACTTTTAGCGCACGGCTCTCTCCCAAGAGCCATTTCCCTGGACCGAATACAGGAATCGTGTTCGGTCTCTTTTT
>gi|933894153|gb|CP012514.1|:c1926760-1926661 Salmonella enterica subsp. enterica serovar Thompson strain RM1986, complete genome-p.c.VAL:98.02%-taxID:600-CM-MODEL_TRUE
AGGCGATTTAGCCTGCATTAATGCCAACTTTTAGCGCACGGCTCTCTCCCAAGAGCCATTTCCCTGGACCGAATACAGGAATCGTATTCGGTCTCTTTTT
>gi|914821781|gb|CP012344.1|:2034813-2034912 Salmonella enterica subsp. enterica serovar Choleraesuis str. ATCC 10708, complete genome-p.c.VAL:98.02%-taxID:938142-CM-MODEL_TRUE
AGGCGATTTAGCCTGCATTAATGCCAACTTTTAGCGCACGGCTCTCTCCCAAGAGCCATTTCCCTGGACCGAATACAGGAATCGTATTCGGTCTCTTTTT
>gi|901905107|gb|CP011790.1|:1226396-1226495 Salmonella enterica subsp. enterica serovar Enteritidis strain SEE1, complete genome-p.c.VAL:98.02%-taxID:149539-CM-MODEL_TRUE
AGGCGATTTAGCCTGCATTAATGCCAACTTTTAGCGCACGGCTCTCTCCCAAGAGCCATTTCCCTGGACCGAATACAGGAATCGTATTCGGTCTCTTTTT
>gi|901905107|gb|CP011790.1|:1246020-1246117 Salmonella enterica subsp. enterica serovar Enteritidis strain SEE1, complete genome-p.c.VAL:54.69%-taxID:149539-CM-MODEL_FALSE
TAATCGTTAAAATCACTTAATTAATATGTAACATTGTGAATTTAAAGAGAAAGATCAATTGTTGCCGTAAACAGGAATCGTATTCGGTCTCTTTTTAT
>gi|407289178|gb|CP003873.1|:c2366196-2366098 Alteromonas macleodii str. 'Balearic Sea AD45', complete genome-p.c.VAL:55.47%-taxID:1004787-CM-MODEL_TRUE
GATTTTATTTAAACTCTCCCTGTAAAAGTTAGCGCACGGCTCAGCAATGAGCCATTCCCCTAGGCCCGGAACGTTTGTTCTGGGCATTTTTTATGGGGA
>gi|820762957|gb|CP011396.1|:1969807-1969906 Salmonella enterica subsp. enterica serovar Thompson str. ATCC 8391, complete genome-p.c.VAL:98.02%-taxID:935705-CM-MODEL_TRUE
AGGCGATTTAGCCTGCATTAATGCCAACTTTTAGCGCACGGCTCTCTCCCAAGAGCCATTTCCCTGGACCGAATACAGGAATCGTATTCGGTCTCTTTTT
>gi|603049941|gb|CP007305.1|:1226237-1226336 Salmonella enterica subsp. enterica serovar Enteritidis str. SA20093543 genome-p.c.VAL:98.02%-taxID:1412520-CM-MODEL_TRUE
AGGCGATTTAGCCTGCATTAATGCCAACTTTTAGCGCACGGCTCTCTCCCAAGAGCCATTTCCCTGGACCGAATACAGGAATCGTATTCGGTCTCTTTTT
>gi|603049941|gb|CP007305.1|:1245862-1245959 Salmonella enterica subsp. enterica serovar Enteritidis str. SA20093543 genome-p.c.VAL:54.69%-taxID:1412520-CM-MODEL_FALSE
TAATCGTTAAAATCACTTAATTAATATGTAACATTGTGAATTTAAAGAGAAAGATCAATTGTTGCCGTAAACAGGAATCGTATTCGGTCTCTTTTTAT
>gi|675819848|emb|LM996411.1|:138150-138249 Escherichia coli genome assembly FHI66, scaffold scaffold-32_contig-0.0_1_159744_[organism:Escherichia-p.c.VAL:94.17%-taxID:562-CM-MODEL_TRUE
AGGCAACTAAGCCTGCATTAATGCCAACTTTTAGCGCACGGCTCTCTCCCAAGAGCCATTTCCCTGGACCGAATACAGGAATCGTATTCGGTCTTTTTTT
>gi|84875487|dbj|AB246758.1|:3-100 Salmonella enterica subsp. enterica serovar Paratyphi A str. ATCC 9150 small RNA having structural similarity with ryeB small RNA-p.c.VAL:96.04%-taxID:295319-CM-MODEL_TRUE
GCGATTTAGCCTGCATTAATGCCAACTTTTAGCGCACGGCTCTCTCCCAAGAGCCATTTCCCTGGACCGAATACAGGAATCGTATTCGGTCTCTTTTT
>gi|604159158|gb|CP007383.1|:1226236-1226335 Salmonella enterica subsp. enterica serovar Enteritidis str. EC20121826 genome-p.c.VAL:98.02%-taxID:1412527-CM-MODEL_TRUE
AGGCGATTTAGCCTGCATTAATGCCAACTTTTAGCGCACGGCTCTCTCCCAAGAGCCATTTCCCTGGACCGAATACAGGAATCGTATTCGGTCTCTTTTT
>gi|604159158|gb|CP007383.1|:1245861-1245958 Salmonella enterica subsp. enterica serovar Enteritidis str. EC20121826 genome-p.c.VAL:54.69%-taxID:1412527-CM-MODEL_FALSE
TAATCGTTAAAATCACTTAATTAATATGTAACATTGTGAATTTAAAGAGAAAGATCAATTGTTGCCGTAAACAGGAATCGTATTCGGTCTCTTTTTAT
>gi|603328147|gb|CP007416.1|:1226293-1226392 Salmonella enterica subsp. enterica serovar Enteritidis str. EC20122045 genome-p.c.VAL:98.02%-taxID:1412573-CM-MODEL_TRUE
AGGCGATTTAGCCTGCATTAATGCCAACTTTTAGCGCACGGCTCTCTCCCAAGAGCCATTTCCCTGGACCGAATACAGGAATCGTATTCGGTCTCTTTTT
>gi|603328147|gb|CP007416.1|:1245918-1246015 Salmonella enterica subsp. enterica serovar Enteritidis str. EC20122045 genome-p.c.VAL:54.69%-taxID:1412573-CM-MODEL_FALSE
TAATCGTTAAAATCACTTAATTAATATGTAACATTGTGAATTTAAAGAGAAAGATCAATTGTTGCCGTAAACAGGAATCGTATTCGGTCTCTTTTTAT
>gi|604086116|gb|CP007400.1|:1226231-1226330 Salmonella enterica subsp. enterica serovar Enteritidis str. EC20120734 genome-p.c.VAL:98.02%-taxID:1412609-CM-MODEL_TRUE
AGGCGATTTAGCCTGCATTAATGCCAACTTTTAGCGCACGGCTCTCTCCCAAGAGCCATTTCCCTGGACCGAATACAGGAATCGTATTCGGTCTCTTTTT
>gi|604086116|gb|CP007400.1|:1245857-1245954 Salmonella enterica subsp. enterica serovar Enteritidis str. EC20120734 genome-p.c.VAL:54.69%-taxID:1412609-CM-MODEL_FALSE
TAATCGTTAAAATCACTTAATTAATATGTAACATTGTGAATTTAAAGAGAAAGATCAATTGTTGCCGTAAACAGGAATCGTATTCGGTCTCTTTTTAT
>gi|675820193|emb|LM996756.1|:229161-229260 Escherichia coli genome assembly FHI8, scaffold scaffold-33_contig-0.0_1_783257_[organism:Escherichia-p.c.VAL:90.48%-taxID:562-CM-MODEL_TRUE
AGGCAACTAAGCCTGCATTAATGCCAACTTTTAGCGCACGGCTCTCTCCCAAGAGCCATTTCCCTGGACCGAATACAGGAATCGTGTTCGGTCTCTTTTT
>gi|767833982|gb|CP010279.1|:c1556606-1556507 Salmonella enterica subsp. enterica serovar Newport str. CVM 22425, complete genome-p.c.VAL:98.02%-taxID:796730-CM-MODEL_TRUE
AGGCGATTTAGCCTGCATTAATGCCAACTTTTAGCGCACGGCTCTCTCCCAAGAGCCATTTCCCTGGACCGAATACAGGAATCGTATTCGGTCTCTTTTT
>gi|821329311|gb|CP011416.1|:4189374-4189473 Escherichia coli strain CFSAN029787, complete genome-p.c.VAL:90.48%-taxID:562-CM-MODEL_TRUE
AGGCAACTAAGCCTGCATTAATGCCAACTTTTAGCGCACGGCTCTCTCCCAAGAGCCATTTCCCTGGACCGAATACAGGAATCGTGTTCGGTCTCTTTTT
>gi|339511397|emb|FR877557.1|:c1871195-1871097 Salmonella bongori NCTC 12419, culture collection SGSC SARC11, complete genome-p.c.VAL:93.2%-taxID:218493-CM-MODEL_TRUE
GGCGACTTAACCTGCATTAATGCCAACTTTTAGCGCACGGCTCTCTCCCAAGAGCCATTTCCCTGGACCGAATACAGGAATCGTATTCGGTCTCTTTTT
>gi|604013995|gb|CP007335.1|:1226227-1226326 Salmonella enterica subsp. enterica serovar Enteritidis str. EC20120580 genome-p.c.VAL:98.02%-taxID:1412603-CM-MODEL_TRUE
AGGCGATTTAGCCTGCATTAATGCCAACTTTTAGCGCACGGCTCTCTCCCAAGAGCCATTTCCCTGGACCGAATACAGGAATCGTATTCGGTCTCTTTTT
>gi|604013995|gb|CP007335.1|:1245852-1245949 Salmonella enterica subsp. enterica serovar Enteritidis str. EC20120580 genome-p.c.VAL:54.69%-taxID:1412603-CM-MODEL_FALSE
TAATCGTTAAAATCACTTAATTAATATGTAACATTGTGAATTTAAAGAGAAAGATCAATTGTTGCCGTAAACAGGAATCGTATTCGGTCTCTTTTTAT
>gi|51587641|emb|BX936398.1|:2014816-2014915 Yersinia pseudotuberculosis IP32953 genome, complete sequence-p.c.VAL:86.92%-taxID:273123-CM-MODEL_TRUE
GCTGAATAAGCCTACATTAATACCAACTTTTAGCGCACGGCTCTCTCCCAAGAGCCATTTCCCTAGACCGAATATCAGGAATCGTATTCGGTCTTTTTTT
>gi|717153978|gb|CP009775.1|:c3349362-3349263 Klebsiella pneumoniae subsp. pneumoniae strain KPNIH32, complete genome-p.c.VAL:96.08%-taxID:72407-CM-MODEL_TRUE
AGGCGACTTAGCCTGCATTAATGCCAACTTTTAGCGCACGGCTCTCTCCCAAGAGCCATTTCCCTGGACCGAATACAGGAATCGTATTCGGTCTCTTTTT
>gi|728050539|gb|CP009888.1|:2438312-2438409 Pseudoalteromonas sp. OCN003 chromosome 1, complete sequence-p.c.VAL:53.49%-taxID:1348114-CM-MODEL_TRUE
CTCCCTATGAATGATAAAGTTTTTAAGTTAGCGCACGGCTCATCAAATGAGCCATTCCCCTAAGCCCAGGACAATGTGGATTGGTCCTGGGCAATTTT
>gi|604150490|gb|CP007381.1|:1226238-1226337 Salmonella enterica subsp. enterica serovar Enteritidis str. EC20121812 genome-p.c.VAL:98.02%-taxID:1412571-CM-MODEL_TRUE
AGGCGATTTAGCCTGCATTAATGCCAACTTTTAGCGCACGGCTCTCTCCCAAGAGCCATTTCCCTGGACCGAATACAGGAATCGTATTCGGTCTCTTTTT
>gi|604150490|gb|CP007381.1|:1245864-1245961 Salmonella enterica subsp. enterica serovar Enteritidis str. EC20121812 genome-p.c.VAL:54.69%-taxID:1412571-CM-MODEL_FALSE
TAATCGTTAAAATCACTTAATTAATATGTAACATTGTGAATTTAAAGAGAAAGATCAATTGTTGCCGTAAACAGGAATCGTATTCGGTCTCTTTTTAT
>gi|217496351|gb|CP001252.1|:c2237078-2236978 Shewanella baltica OS223, complete genome-p.c.VAL:59.52%-taxID:407976-CM-MODEL_TRUE
TAAAGCGCACTGCATGGCGCTTTCACCTGTAGCGCACGGCTCTTCAACGAGCCATTCCCCTAGGCCCAAACAGCTTTCGTCGTTTTGGGCCTTTTTTTATG
>gi|733160500|emb|LN681227.1|:c1827228-1827131 Xenorhabdus nematophila AN6/1 genome assembly XNC2, chromosome : I-p.c.VAL:63.64%-taxID:1437823-CM-MODEL_TRUE
TAAGCTGTTCTACGTCTCAATGACAATTTTTAGCGCACGGCTCTTTGAGAGAGTCATTTTCCCTAAGCCGAGTAGAGGAGTAGACTCGGCCTTTTTTT
>gi|885002534|gb|CP012038.1|:c571480-571381 Salmonella enterica subsp. enterica serovar Ouakam strain GNT-01 genome-p.c.VAL:98.02%-taxID:1243585-CM-MODEL_TRUE
AGGCGATTTAGCCTGCATTAATGCCAACTTTTAGCGCACGGCTCTCTCCCAAGAGCCATTTCCCTGGACCGAATACAGGAATCGTATTCGGTCTCTTTTT
>gi|682117612|gb|CP009273.1|:c1917460-1917361 Escherichia coli BW25113, complete genome-p.c.VAL:90.48%-taxID:679895-CM-MODEL_TRUE
AGGCAACTAAGCCTGCATTAATGCCAACTTTTAGCGCACGGCTCTCTCCCAAGAGCCATTTCCCTGGACCGAATACAGGAATCGTGTTCGGTCTCTTTTT
>gi|923416119|gb|CP011113.1|:c1886842-1886743 Escherichia coli strain RR1, complete genome-p.c.VAL:90.48%-taxID:562-CM-MODEL_TRUE
AGGCAACTAAGCCTGCATTAATGCCAACTTTTAGCGCACGGCTCTCTCCCAAGAGCCATTTCCCTGGACCGAATACAGGAATCGTGTTCGGTCTCTTTTT
>gi|603619939|gb|CP007350.1|:1226237-1226336 Salmonella enterica subsp. enterica serovar Enteritidis str. EC20120496 genome-p.c.VAL:98.02%-taxID:1412556-CM-MODEL_TRUE
AGGCGATTTAGCCTGCATTAATGCCAACTTTTAGCGCACGGCTCTCTCCCAAGAGCCATTTCCCTGGACCGAATACAGGAATCGTATTCGGTCTCTTTTT
>gi|603619939|gb|CP007350.1|:1245862-1245959 Salmonella enterica subsp. enterica serovar Enteritidis str. EC20120496 genome-p.c.VAL:54.69%-taxID:1412556-CM-MODEL_FALSE
TAATCGTTAAAATCACTTAATTAATATGTAACATTGTGAATTTAAAGAGAAAGATCAATTGTTGCCGTAAACAGGAATCGTATTCGGTCTCTTTTTAT
>gi|308746527|gb|CP002272.1|:2061586-2061685 Enterobacter lignolyticus SCF1, complete genome-p.c.VAL:96.08%-taxID:701347-CM-MODEL_TRUE
AGGCGACTTAGCCTGCATTAATGCCAACTTTTAGCGCACGGCTCTCTCCCAAGAGCCATTTCCCTGGACCGAATACAGGAATCGTATTCGGTCTCTTTTT
>gi|604069106|gb|CP007395.1|:1226244-1226343 Salmonella enterica subsp. enterica serovar Enteritidis str. EC20121748 genome-p.c.VAL:98.02%-taxID:1412560-CM-MODEL_TRUE
AGGCGATTTAGCCTGCATTAATGCCAACTTTTAGCGCACGGCTCTCTCCCAAGAGCCATTTCCCTGGACCGAATACAGGAATCGTATTCGGTCTCTTTTT
>gi|604069106|gb|CP007395.1|:1245870-1245967 Salmonella enterica subsp. enterica serovar Enteritidis str. EC20121748 genome-p.c.VAL:54.69%-taxID:1412560-CM-MODEL_FALSE
TAATCGTTAAAATCACTTAATTAATATGTAACATTGTGAATTTAAAGAGAAAGATCAATTGTTGCCGTAAACAGGAATCGTATTCGGTCTCTTTTTAT
>gi|521321374|gb|CP004846.1|:c2169488-2169390 Alteromonas macleodii str. 'English Channel 615', complete genome-p.c.VAL:54.26%-taxID:1300253-CM-MODEL_TRUE
GATTTTGTTATAACTCTCCCAGTAAAAGTTAGCGCACGGCTCAGCAATGAGCCATTCCCCTAGGCCCGGAACGTTTGTTCTGGGCATTTTTTATGGGGT
>gi|582030173|gb|CP006659.1|:c3415883-3415784 Klebsiella pneumoniae ATCC BAA-2146, complete genome-p.c.VAL:96.08%-taxID:1263871-CM-MODEL_TRUE
AGGCGACTTAGCCTGCATTAATGCCAACTTTTAGCGCACGGCTCTCTCCCAAGAGCCATTTCCCTGGACCGAATACAGGAATCGTATTCGGTCTCTTTTT
>gi|742989218|gb|CP010384.1|:c2820513-2820414 Enterobacter cloacae strain 34399, complete genome-p.c.VAL:96.08%-taxID:550-CM-MODEL_TRUE
AGGCGATTGAGCCTGCATTAATGCCAACTTTTAGCGCACGGCTCTCTCCCAAGAGCCATTTCCCTGGACCGAATACAGGAATCGTATTCGGTCTCTTTTT
>gi|640845263|gb|CP007727.1|:c3377369-3377270 Klebsiella pneumoniae subsp. pneumoniae KPNIH10, complete genome-p.c.VAL:96.08%-taxID:1094170-CM-MODEL_TRUE
AGGCGACTTAGCCTGCATTAATGCCAACTTTTAGCGCACGGCTCTCTCCCAAGAGCCATTTCCCTGGACCGAATACAGGAATCGTATTCGGTCTCTTTTT
>gi|828983113|gb|CP011657.1|:c723639-723541 Citrobacter freundii strain CAV1741, complete genome-p.c.VAL:91.35%-taxID:546-CM-MODEL_TRUE
GGTAACTTAGCCTGCATTAATGCCAACTTTTAGCGCACGGCTCTCTCCCAAGAGCCATTTCCCTGGACCGAATACAGGAATCGTATTCGGTCTCTTTTT
>gi|604124770|gb|CP007375.1|:1226245-1226344 Salmonella enterica subsp. enterica serovar Enteritidis str. EC20120925 genome-p.c.VAL:98.02%-taxID:1412615-CM-MODEL_TRUE
AGGCGATTTAGCCTGCATTAATGCCAACTTTTAGCGCACGGCTCTCTCCCAAGAGCCATTTCCCTGGACCGAATACAGGAATCGTATTCGGTCTCTTTTT
>gi|604124770|gb|CP007375.1|:1245871-1245968 Salmonella enterica subsp. enterica serovar Enteritidis str. EC20120925 genome-p.c.VAL:54.69%-taxID:1412615-CM-MODEL_FALSE
TAATCGTTAAAATCACTTAATTAATATGTAACATTGTGAATTTAAAGAGAAAGATCAATTGTTGCCGTAAACAGGAATCGTATTCGGTCTCTTTTTAT
>gi|675817424|emb|LM997315.1|:2785-2882 Escherichia coli genome assembly FHI90, scaffold scaffold-23_contig-7.0_1_284979_[organism:Escherichia-p.c.VAL:52.31%-taxID:562-CM-MODEL_TRUE
GAGATTAAAAGATGAGCATAAATTTATTTAACACATTAATTCTAAAAGATTTTGTTGTTTGTTGACGAAAACAGGAATCGTGTTCGGTCTCTTTTTAT
>gi|603369093|gb|CP007411.1|:1226238-1226337 Salmonella enterica subsp. enterica serovar Enteritidis str. EC20121990 genome-p.c.VAL:98.02%-taxID:1412578-CM-MODEL_TRUE
AGGCGATTTAGCCTGCATTAATGCCAACTTTTAGCGCACGGCTCTCTCCCAAGAGCCATTTCCCTGGACCGAATACAGGAATCGTATTCGGTCTCTTTTT
>gi|603369093|gb|CP007411.1|:1245863-1245960 Salmonella enterica subsp. enterica serovar Enteritidis str. EC20121990 genome-p.c.VAL:54.69%-taxID:1412578-CM-MODEL_FALSE
TAATCGTTAAAATCACTTAATTAATATGTAACATTGTGAATTTAAAGAGAAAGATCAATTGTTGCCGTAAACAGGAATCGTATTCGGTCTCTTTTTAT
>gi|595602589|gb|CP007393.1|:c2721906-2721807 Escherichia coli strain ST2747, complete genome-p.c.VAL:90.48%-taxID:562-CM-MODEL_TRUE
AGGCAACTAAGCCTGCATTAATGCCAACTTTTAGCGCACGGCTCTCTCCCAAGAGCCATTTCCCTGGACCGAATACAGGAATCGTGTTCGGTCTCTTTTT
>gi|332991508|gb|CP002339.1|:c1804790-1804693 Alteromonas sp. SN2, complete genome-p.c.VAL:55.91%-taxID:715451-CM-MODEL_TRUE
ATTTGCATGCACTTCTCCCTTGCAATAGTTAGCGCACGGCTCAGCAATGAGCCATTCCCCTATGCCCAGAACCTATGTTCTGGGCATTTTTTATGGGA
>gi|755287784|gb|CP009364.1|:c1590738-1590640 Yersinia frederiksenii Y225, complete genome-p.c.VAL:85.98%-taxID:1454377-CM-MODEL_TRUE
GCTGAGTAAGCCTACGTTAATGCCAACTTTTAGCGCACGGCTCTCTCCCAAGAGCCATTTCCCTAGACCGAATATAGGAATCGTATTCGGTCTTTTTTT
>gi|927573617|gb|CP012675.1|:1550091-1550188 Proteus vulgaris strain CYPV1, complete genome-p.c.VAL:58.4%-taxID:585-CM-MODEL_TRUE
CGCTATTTTCTCATTCAGTATCACTTTTTAGCGCACGGCTCGCAATGAGCCTTTTCCCTAAGCCAGGTAAATGATTTACCTGGCTTTTTTTACGATGC
>gi|386922183|gb|CP001560.1|:c1795632-1795534 Shimwellia blattae DSM 4481 = NBRC 105725, complete genome-p.c.VAL:97.03%-taxID:630626-CM-MODEL_TRUE
GGCGACTTAGCCTGCATTAATGCCAACTTTTAGCGCACGGCTCTCTCCCAAGAGCCATTTCCCTGGACCGAATACAGGAATCGTATTCGGTCTTTTTTT
>gi|908245216|gb|CP006806.1|:c2681777-2681678 Yersinia pestis 790 genome-p.c.VAL:86.92%-taxID:1345701-CM-MODEL_TRUE
GCTGAATAAGCCTACATTAATACCAACTTTTAGCGCACGGCTCTCTCCCAAGAGCCATTTCCCTAGACCGAATATCAGGAATCGTATTCGGTCTTTTTTT
>gi|18265550|gb|AF380340.1|:c221-124 Salmonella enterica subsp. enterica serovar Gallinarum DNA recombinase pseudogene, complete sequence; G-nucleotide exchange factor SopE gene, complete cds; phage tail assembly protein gene, partial cds; and unknown gene-p.c.VAL:54.69%-taxID:594-CM-MODEL_FALSE
TAATCGTTAAAATCACTTAATTAATATGTAACATTGTGAATTTAAAGAGAAAGATCAATTGTTGCCGTAAACAGGAATCGTATTCGGTCTCTTTTTAT
>gi|602830702|gb|CP007288.1|:1226224-1226323 Salmonella enterica subsp. enterica serovar Enteritidis str. SA19981857 genome-p.c.VAL:98.02%-taxID:1412486-CM-MODEL_TRUE
AGGCGATTTAGCCTGCATTAATGCCAACTTTTAGCGCACGGCTCTCTCCCAAGAGCCATTTCCCTGGACCGAATACAGGAATCGTATTCGGTCTCTTTTT
>gi|602830702|gb|CP007288.1|:1245849-1245946 Salmonella enterica subsp. enterica serovar Enteritidis str. SA19981857 genome-p.c.VAL:54.69%-taxID:1412486-CM-MODEL_FALSE
TAATCGTTAAAATCACTTAATTAATATGTAACATTGTGAATTTAAAGAGAAAGATCAATTGTTGCCGTAAACAGGAATCGTATTCGGTCTCTTTTTAT
>gi|767847001|gb|CP010283.1|:1738019-1738118 Salmonella enterica subsp. enterica serovar Newport str. CVM 21550, complete genome-p.c.VAL:98.02%-taxID:796733-CM-MODEL_TRUE
AGGCGATTTAGCCTGCATTAATGCCAACTTTTAGCGCACGGCTCTCTCCCAAGAGCCATTTCCCTGGACCGAATACAGGAATCGTATTCGGTCTCTTTTT
>gi|604054824|gb|CP007355.1|:1226234-1226333 Salmonella enterica subsp. enterica serovar Enteritidis str. EC20100088 genome-p.c.VAL:98.02%-taxID:1412598-CM-MODEL_TRUE
AGGCGATTTAGCCTGCATTAATGCCAACTTTTAGCGCACGGCTCTCTCCCAAGAGCCATTTCCCTGGACCGAATACAGGAATCGTATTCGGTCTCTTTTT
>gi|604054824|gb|CP007355.1|:1245860-1245957 Salmonella enterica subsp. enterica serovar Enteritidis str. EC20100088 genome-p.c.VAL:54.69%-taxID:1412598-CM-MODEL_FALSE
TAATCGTTAAAATCACTTAATTAATATGTAACATTGTGAATTTAAAGAGAAAGATCAATTGTTGCCGTAAACAGGAATCGTATTCGGTCTCTTTTTAT
>gi|597512677|emb|FO834906.1|:c3599219-3599120 Klebsiella pneumoniae str. Kp52.145, chromosome, complete genome-p.c.VAL:96.08%-taxID:573-CM-MODEL_TRUE
AGGCGACTTAGCCTGCATTAATGCCAACTTTTAGCGCACGGCTCTCTCCCAAGAGCCATTTCCCTGGACCGAATACAGGAATCGTATTCGGTCTCTTTTT
>gi|742949482|gb|CP010371.1|:c1976276-1976177 Escherichia coli strain 6409, complete genome-p.c.VAL:90.48%-taxID:562-CM-MODEL_TRUE
AGGCAACTAAGCCTGCATTAATGCCAACTTTTAGCGCACGGCTCTCTCCCAAGAGCCATTTCCCTGGACCGAATACAGGAATCGTGTTCGGTCTCTTTTT
>gi|755416828|gb|CP009844.1|:c2596708-2596609 Yersinia pestis strain Dodson, complete genome-p.c.VAL:86.92%-taxID:632-CM-MODEL_TRUE
GCTGAATAAGCCTACATTAATACCAACTTTTAGCGCACGGCTCTCTCCCAAGAGCCATTTCCCTAGACCGAATATCAGGAATCGTATTCGGTCTTTTTTT
>gi|570286338|gb|CP006580.1|:2275784-2275883 Enterobacter cloacae P101, complete genome-p.c.VAL:96.08%-taxID:1354030-CM-MODEL_TRUE
AGGCGACTTAGCCTGCATTAATGCCAACTTTTAGCGCACGGCTCTCTCCCAAGAGCCATTTCCCTGGACCGAATACAGGAATCGTATTCGGTCTCTTTTT
>gi|675819467|emb|LM996030.1|:295-392 Escherichia coli genome assembly FHI48, scaffold scaffold-26_contig-8.0_1_295721_[organism:Escherichia-p.c.VAL:53.49%-taxID:562-CM-MODEL_TRUE
GAGATTAAAAGATGAGCATGAATTTATTTAACACATTAATTCTAAAAGATTTTGTCGTTTGTTGACGAAAACAGGAATCGTGTTCGGTCTCTTTTTAT
>gi|145316543|gb|CP000653.1|:c2601717-2601617 Enterobacter sp. 638, complete genome-p.c.VAL:93.27%-taxID:399742-CM-MODEL_TRUE
AGGCGTAGTTAGCCTGCATTAATGCCAACTTTTAGCGCACGGCTCTATCCCAAGAGCCATTTCCCTGGACCGAATACAGGAATCGTATTCGGTCTCTTTTT
>gi|666001753|gb|CP008805.1|:c2429549-2429450 Escherichia coli O157:H7 str. SS17, complete genome-p.c.VAL:90.48%-taxID:1328859-CM-MODEL_TRUE
AGGCAACTAAGCCTGCATTAATGCCAACTTTTAGCGCACGGCTCTCTCCCAAGAGCCATTTCCCTGGACCGAATACAGGAATCGTGTTCGGTCTCTTTTT
>gi|874075390|gb|CP007442.1|:c1885821-1885722 Escherichia coli ACN001, complete genome-p.c.VAL:90.48%-taxID:1311757-CM-MODEL_TRUE
AGGCAACTAAGCCTGCATTAATGCCAACTTTTAGCGCACGGCTCTCTCCCAAGAGCCATTTCCCTGGACCGAATACAGGAATCGTGTTCGGTCTCTTTTT
>gi|675819142|emb|LM995705.1|:c18654-18555 Escherichia coli genome assembly FHI27, scaffold scaffold-27_contig-0.0_1_488507_[organism:Escherichia-p.c.VAL:94.17%-taxID:562-CM-MODEL_TRUE
AGGCAACTAAGCCTGCATTAATGCCAACTTTTAGCGCACGGCTCTCTCCCAAGAGCCATTTCCCTGGACCGAATACAGGAATCGTATTCGGTCTTTTTTT
>gi|380751881|gb|CP003403.1|:c3193965-3193867 Rahnella aquatilis HX2, complete genome-p.c.VAL:89.52%-taxID:1151116-CM-MODEL_TRUE
GGCTTAACCGCCTGCATTAATGCCAACTTTTAGCGCACGGCTCTCTCCCAAGAGCCATTTCCCTAGACCGAATATAGGAATCGTATTCGGTCTTTTTTT
>gi|323128316|gb|CP002487.1|:c1925720-1925621 Salmonella enterica subsp. enterica serovar Typhimurium str. ST4/74, complete genome-p.c.VAL:98.02%-taxID:909946-CM-MODEL_TRUE
AGGCGATTTAGCCTGCATTAATGCCAACTTTTAGCGCACGGCTCTCTCCCAAGAGCCATTTCCCTGGACCGAATACAGGAATCGTATTCGGTCTCTTTTT
>gi|604116230|gb|CP007407.1|:1226237-1226336 Salmonella enterica subsp. enterica serovar Enteritidis str. EC20120917 genome-p.c.VAL:98.02%-taxID:1412613-CM-MODEL_TRUE
AGGCGATTTAGCCTGCATTAATGCCAACTTTTAGCGCACGGCTCTCTCCCAAGAGCCATTTCCCTGGACCGAATACAGGAATCGTATTCGGTCTCTTTTT
>gi|604116230|gb|CP007407.1|:1245863-1245960 Salmonella enterica subsp. enterica serovar Enteritidis str. EC20120917 genome-p.c.VAL:54.69%-taxID:1412613-CM-MODEL_FALSE
TAATCGTTAAAATCACTTAATTAATATGTAACATTGTGAATTTAAAGAGAAAGATCAATTGTTGCCGTAAACAGGAATCGTATTCGGTCTCTTTTTAT
>gi|604094636|gb|CP007402.1|:1226244-1226343 Salmonella enterica subsp. enterica serovar Enteritidis str. EC20120765 genome-p.c.VAL:98.02%-taxID:1412564-CM-MODEL_TRUE
AGGCGATTTAGCCTGCATTAATGCCAACTTTTAGCGCACGGCTCTCTCCCAAGAGCCATTTCCCTGGACCGAATACAGGAATCGTATTCGGTCTCTTTTT
>gi|604094636|gb|CP007402.1|:1245869-1245966 Salmonella enterica subsp. enterica serovar Enteritidis str. EC20120765 genome-p.c.VAL:54.69%-taxID:1412564-CM-MODEL_FALSE
TAATCGTTAAAATCACTTAATTAATATGTAACATTGTGAATTTAAAGAGAAAGATCAATTGTTGCCGTAAACAGGAATCGTATTCGGTCTCTTTTTAT
>gi|530342600|gb|CP006656.1|:1955252-1955351 Klebsiella pneumoniae JM45, complete genome-p.c.VAL:96.08%-taxID:1380908-CM-MODEL_TRUE
AGGCGACTTAGCCTGCATTAATGCCAACTTTTAGCGCACGGCTCTCTCCCAAGAGCCATTTCCCTGGACCGAATACAGGAATCGTATTCGGTCTCTTTTT
>gi|932277743|gb|CP009768.1|:2105291-2105390 Salmonella enterica subsp. enterica serovar Enteritidis strain FORC_007, complete genome-p.c.VAL:98.02%-taxID:149539-CM-MODEL_TRUE
AGGCGATTTAGCCTGCATTAATGCCAACTTTTAGCGCACGGCTCTCTCCCAAGAGCCATTTCCCTGGACCGAATACAGGAATCGTATTCGGTCTCTTTTT
>gi|932277743|gb|CP009768.1|:2124916-2125013 Salmonella enterica subsp. enterica serovar Enteritidis strain FORC_007, complete genome-p.c.VAL:54.69%-taxID:149539-CM-MODEL_FALSE
TAATCGTTAAAATCACTTAATTAATATGTAACATTGTGAATTTAAAGAGAAAGATCAATTGTTGCCGTAAACAGGAATCGTATTCGGTCTCTTTTTAT
>gi|695936535|gb|CP009578.1|:c2445648-2445549 Escherichia coli FAP1 genome-p.c.VAL:90.48%-taxID:1412834-CM-MODEL_TRUE
AGGCAACTAAGCCTGCATTAATGCCAACTTTTAGCGCACGGCTCTCTCCCAAGAGCCATTTCCCTGGACCGAATACAGGAATCGTGTTCGGTCTCTTTTT
>gi|218359353|emb|CU928160.2|:c1968944-1968845 Escherichia coli IAI1 chromosome, complete genome-p.c.VAL:90.48%-taxID:585034-CM-MODEL_TRUE
AGGCAACTAAGCCTGCATTAATGCCAACTTTTAGCGCACGGCTCTCTCCCAAGAGCCATTTCCCTGGACCGAATACAGGAATCGTGTTCGGTCTCTTTTT
>gi|836716955|gb|CP009106.2|:c2723653-2723554 Escherichia coli strain 94-3024, complete genome-p.c.VAL:90.48%-taxID:562-CM-MODEL_TRUE
AGGCAACTAAGCCTGCATTAATGCCAACTTTTAGCGCACGGCTCTCTCCCAAGAGCCATTTCCCTGGACCGAATACAGGAATCGTGTTCGGTCTCTTTTT
>gi|690285043|gb|CP009460.1|:462162-462260 Cedecea neteri strain ND14b, complete genome-p.c.VAL:76.11%-taxID:158822-CM-MODEL_TRUE
GTGATGCAACCCGCAACAAATGCCAACTTTTAGCGCACGGCTCTCTCCCAAGAGCCATTTCCCTAGACCGGGCACAGGAATCGTGTTCGGTCTTTTTTT
>gi|602813325|gb|CP007259.1|:1222292-1222391 Salmonella enterica subsp. enterica serovar Enteritidis str. EC20110359, complete genome-p.c.VAL:98.02%-taxID:1244113-CM-MODEL_TRUE
AGGCGATTTAGCCTGCATTAATGCCAACTTTTAGCGCACGGCTCTCTCCCAAGAGCCATTTCCCTGGACCGAATACAGGAATCGTATTCGGTCTCTTTTT
>gi|602813325|gb|CP007259.1|:1241916-1242013 Salmonella enterica subsp. enterica serovar Enteritidis str. EC20110359, complete genome-p.c.VAL:54.69%-taxID:1244113-CM-MODEL_FALSE
TAATCGTTAAAATCACTTAATTAATATGTAACATTGTGAATTTAAAGAGAAAGATCAATTGTTGCCGTAAACAGGAATCGTATTCGGTCTCTTTTTAT
>gi|595597955|gb|CP007392.1|:c2728769-2728670 Escherichia coli strain ST2747, complete genome-p.c.VAL:90.48%-taxID:562-CM-MODEL_TRUE
AGGCAACTAAGCCTGCATTAATGCCAACTTTTAGCGCACGGCTCTCTCCCAAGAGCCATTTCCCTGGACCGAATACAGGAATCGTGTTCGGTCTCTTTTT
>gi|332986951|gb|CP002614.1|:c1927748-1927649 Salmonella enterica subsp. enterica serovar Typhimurium str. UK-1, complete genome-p.c.VAL:98.02%-taxID:990282-CM-MODEL_TRUE
AGGCGATTTAGCCTGCATTAATGCCAACTTTTAGCGCACGGCTCTCTCCCAAGAGCCATTTCCCTGGACCGAATACAGGAATCGTATTCGGTCTCTTTTT
>gi|628026570|gb|CP007133.1|:c2235523-2235424 Escherichia coli O145:H28 str. RM12761, complete genome-p.c.VAL:90.48%-taxID:1248903-CM-MODEL_TRUE
AGGCAACTAAGCCTGCATTAATGCCAACTTTTAGCGCACGGCTCTCTCCCAAGAGCCATTTCCCTGGACCGAATACAGGAATCGTGTTCGGTCTCTTTTT
>gi|169752989|gb|CP000946.1|:1992711-1992810 Escherichia coli ATCC 8739, complete genome-p.c.VAL:90.48%-taxID:481805-CM-MODEL_TRUE
AGGCAACTAAGCCTGCATTAATGCCAACTTTTAGCGCACGGCTCTCTCCCAAGAGCCATTTCCCTGGACCGAATACAGGAATCGTGTTCGGTCTCTTTTT
>gi|661551204|emb|LK931482.1|:1186569-1186668 Salmonella enterica subsp. enterica serovar Pullorum genome assembly S44987_1, chromosome : I-p.c.VAL:98.02%-taxID:605-CM-MODEL_TRUE
AGGCGATTTAGCCTGCATTAATGCCAACTTTTAGCGCACGGCTCTCTCCCAAGAGCCATTTCCCTGGACCGAATACAGGAATCGTATTCGGTCTCTTTTT
>gi|661551204|emb|LK931482.1|:1234114-1234211 Salmonella enterica subsp. enterica serovar Pullorum genome assembly S44987_1, chromosome : I-p.c.VAL:54.69%-taxID:605-CM-MODEL_FALSE
TAATCGTTAAAATCACTTAATTAATATGTAACATTGTGAATTTAAAGAGAAAGATCAATTGTTGCCGTAAACAGGAATCGTATTCGGTCTCTTTTTAT
>gi|383390031|gb|CP002970.1|:2886178-2886277 Escherichia coli KO11FL, complete genome-p.c.VAL:90.48%-taxID:595495-CM-MODEL_TRUE
AGGCAACTAAGCCTGCATTAATGCCAACTTTTAGCGCACGGCTCTCTCCCAAGAGCCATTTCCCTGGACCGAATACAGGAATCGTGTTCGGTCTCTTTTT
>gi|742994340|gb|CP010392.1|:1908965-1909064 Klebsiella pneumoniae strain 34618, complete genome-p.c.VAL:96.08%-taxID:573-CM-MODEL_TRUE
AGGCGACTTAGCCTGCATTAATGCCAACTTTTAGCGCACGGCTCTCTCCCAAGAGCCATTTCCCTGGACCGAATACAGGAATCGTATTCGGTCTCTTTTT
>gi|47118301|dbj|BA000007.2|:c2525034-2524935 Escherichia coli O157:H7 str. Sakai DNA, complete genome-p.c.VAL:90.48%-taxID:386585-CM-MODEL_TRUE
AGGCAACTAAGCCTGCATTAATGCCAACTTTTAGCGCACGGCTCTCTCCCAAGAGCCATTTCCCTGGACCGAATACAGGAATCGTGTTCGGTCTCTTTTT
>gi|808951212|gb|CP011303.1|:c3033656-3033558 Serratia liquefaciens strain HUMV-21, complete genome-p.c.VAL:82.57%-taxID:614-CM-MODEL_TRUE
TGAACAAGCCTTGCACAAAATGCCAACTTTTAGCGCACGGCTCTCTCCCAAGAGCCATTTCCCTAGACCGAATATAGGAATCGTATTCGGTCTTTTTTT
>gi|667689599|gb|CP008957.1|:c2619496-2619397 Escherichia coli O157:H7 str. EDL933, complete genome-p.c.VAL:90.48%-taxID:155864-CM-MODEL_TRUE
AGGCAACTAAGCCTGCATTAATGCCAACTTTTAGCGCACGGCTCTCTCCCAAGAGCCATTTCCCTGGACCGAATACAGGAATCGTGTTCGGTCTCTTTTT
>gi|682063065|gb|CP009092.1|:1226201-1226300 Salmonella enterica subsp. enterica serovar Enteritidis strain OLF-SE10-10052, complete genome-p.c.VAL:98.02%-taxID:149539-CM-MODEL_TRUE
AGGCGATTTAGCCTGCATTAATGCCAACTTTTAGCGCACGGCTCTCTCCCAAGAGCCATTTCCCTGGACCGAATACAGGAATCGTATTCGGTCTCTTTTT
>gi|682063065|gb|CP009092.1|:1245825-1245922 Salmonella enterica subsp. enterica serovar Enteritidis strain OLF-SE10-10052, complete genome-p.c.VAL:54.69%-taxID:149539-CM-MODEL_FALSE
TAATCGTTAAAATCACTTAATTAATATGTAACATTGTGAATTTAAAGAGAAAGATCAATTGTTGCCGTAAACAGGAATCGTATTCGGTCTCTTTTTAT
>gi|641743550|gb|CP007744.1|:c2704192-2704096 Pectobacterium atrosepticum strain JG10-08, complete genome-p.c.VAL:79.09%-taxID:29471-CM-MODEL_TRUE
GCTAGTACAGCTTGTATAAATGCCAACTTTTAGCGCACGGCTCTCCCAAGAGCCATTTCCCTAGACTGAATACAGGAATCGTATTCAGTCTTTTTTT
>gi|767842734|gb|CP010282.1|:1851829-1851928 Salmonella enterica subsp. enterica serovar Newport str. CVM 21538, complete genome-p.c.VAL:98.02%-taxID:796731-CM-MODEL_TRUE
AGGCGATTTAGCCTGCATTAATGCCAACTTTTAGCGCACGGCTCTCTCCCAAGAGCCATTTCCCTGGACCGAATACAGGAATCGTATTCGGTCTCTTTTT
>gi|755367513|gb|CP009757.1|:1130357-1130456 Yersinia pseudotuberculosis strain MD67, complete genome-p.c.VAL:86.92%-taxID:633-CM-MODEL_TRUE
GCTGAATAAGCCTACATTAATACCAACTTTTAGCGCACGGCTCTCTCCCAAGAGCCATTTCCCTAGACCGAATATCAGGAATCGTATTCGGTCTTTTTTT
>gi|595593103|gb|CP007391.1|:2052753-2052852 Escherichia coli strain ST540, complete genome-p.c.VAL:90.48%-taxID:562-CM-MODEL_TRUE
AGGCAACTAAGCCTGCATTAATGCCAACTTTTAGCGCACGGCTCTCTCCCAAGAGCCATTTCCCTGGACCGAATACAGGAATCGTGTTCGGTCTCTTTTT
>gi|754496488|emb|FO818637.1|:c2231575-2231473 Xenorhabdus bovienii str. CS03 chromosome, complete genome-p.c.VAL:59.84%-taxID:40576-CM-MODEL_TRUE
GTAGGTTGTTCTACGTCTCAATGGTAGTTTTTAGCGCAAGGCTCTTTGATAGAGCCATTTTCCATAGGCCGAGTAGAGGAGTATACTCGGCCTTTTTTTGTTT
>gi|308056051|gb|CP002206.1|:c1728654-1728559 Pantoea vagans C9-1, complete genome-p.c.VAL:81.48%-taxID:712898-CM-MODEL_TRUE
GGCGACACCGCCTTCATAAATGCCAACTTTTAGCGCACGGCTCCTTGAGAGCCATTTCCCTGGACCGAATATAGGAATCGTATTCGGTCTTTTTTT
>gi|767838360|gb|CP010281.1|:1169714-1169813 Salmonella enterica subsp. enterica serovar Newport str. CVM 22513, complete genome-p.c.VAL:98.02%-taxID:796732-CM-MODEL_TRUE
AGGCGATTTAGCCTGCATTAATGCCAACTTTTAGCGCACGGCTCTCTCCCAAGAGCCATTTCCCTGGACCGAATACAGGAATCGTATTCGGTCTCTTTTT
>gi|690276415|gb|CP009458.1|:c4065943-4065844 Cedecea neteri strain M006, complete genome-p.c.VAL:96.08%-taxID:158822-CM-MODEL_TRUE
AGGCGACTTAGCCTGCATTAATGCCAACTTTTAGCGCACGGCTCTCTCCCAAGAGCCATTTCCCTGGACCGAATACAGGAATCGTGTTCGGTCTTTTTTT
>gi|805411710|gb|CP009836.1|:3269637-3269736 Yersinia pestis strain KIM5, complete genome-p.c.VAL:86.92%-taxID:632-CM-MODEL_TRUE
GCTGAATAAGCCTACATTAATACCAACTTTTAGCGCACGGCTCTCTCCCAAGAGCCATTTCCCTAGACCGAATATCAGGAATCGTATTCGGTCTTTTTTT
>gi|755283501|gb|CP009367.1|:1274024-1274122 Yersinia enterocolitica strain WA, complete genome-p.c.VAL:84.26%-taxID:630-CM-MODEL_TRUE
GCTGAACAAGCCTACGTTAATGCCAACTTTTAGCGCACGGCTCTCTCCCAAGAGCCATTTCCCTAGACCGAATATAGGAATCGTATTCGGTCTTTTTTT
>gi|675820446|emb|LM997008.1|:149458-149557 Escherichia coli genome assembly FHI87, scaffold scaffold-23_contig-1.0_1_445869_[organism:Escherichia-p.c.VAL:90.48%-taxID:562-CM-MODEL_TRUE
AGGCAACTAAGCCTGCATTAATGCCAACTTTTAGCGCACGGCTCTCTCCCAAGAGCCATTTCCCTGGACCGAATACAGGAATCGTGTTCGGTCTCTTTTT
>gi|383101383|gb|CP002291.1|:1348697-1348796 Escherichia coli P12b, complete genome-p.c.VAL:90.48%-taxID:910348-CM-MODEL_TRUE
AGGCAACTAAGCCTGCATTAATGCCAACTTTTAGCGCACGGCTCTCTCCCAAGAGCCATTTCCCTGGACCGAATACAGGAATCGTGTTCGGTCTCTTTTT
>gi|222031834|emb|CU651637.1|:c1887880-1887781 Escherichia coli LF82 chromosome, complete sequence-p.c.VAL:90.48%-taxID:591946-CM-MODEL_TRUE
AGGCAACTAAGCCTGCATTAATGCCAACTTTTAGCGCACGGCTCTCTCCCAAGAGCCATTTCCCTGGACCGAATACAGGAATCGTGTTCGGTCTCTTTTT
>gi|675819754|emb|LM996317.1|:c301485-301386 Escherichia coli genome assembly FHI25, scaffold scaffold-25_contig-2.1_3116_432886_[organism:Escherichia-p.c.VAL:90.48%-taxID:562-CM-MODEL_TRUE
AGGCAACTAAGCCTGCATTAATGCCAACTTTTAGCGCACGGCTCTCTCCCAAGAGCCATTTCCCTGGACCGAATACAGGAATCGTGTTCGGTCTCTTTTT
>gi|924328937|gb|CP012266.1|:c2666609-2666510 Cronobacter dublinensis subsp. dublinensis LMG 23823, complete genome-p.c.VAL:94.17%-taxID:1159554-CM-MODEL_TRUE
AGGCGACTGAGCCTGCATTAATGCCAACTTTTAGCGCACGGCTCTATCCCAAGAGCCATTTCCCTGGACCGAATACAGGAATCGTATTCGGTCTTTTTTT
>gi|857137982|gb|CP011495.1|:c3177876-3177777 Escherichia coli strain NCM3722, complete genome-p.c.VAL:90.48%-taxID:562-CM-MODEL_TRUE
AGGCAACTAAGCCTGCATTAATGCCAACTTTTAGCGCACGGCTCTCTCCCAAGAGCCATTTCCCTGGACCGAATACAGGAATCGTGTTCGGTCTCTTTTT
>gi|748267869|gb|CP010315.1|:c2080698-2080599 Escherichia coli strain 789, complete genome-p.c.VAL:90.48%-taxID:562-CM-MODEL_TRUE
AGGCAACTAAGCCTGCATTAATGCCAACTTTTAGCGCACGGCTCTCTCCCAAGAGCCATTTCCCTGGACCGAATACAGGAATCGTGTTCGGTCTCTTTTT
>gi|595639001|gb|CP007448.1|:c2720975-2720877 Yersinia enterocolitica LC20, complete genome-p.c.VAL:85.98%-taxID:1443113-CM-MODEL_TRUE
GCTGAATAAGCCTACGTTAATGCCAACTTTTAGCGCACGGCTCTCTCCCAAGAGCCATTTCCCTAGACCGAATATAGGAATCGTATTCGGTCTTTTTTT
>gi|755340697|gb|CP009704.1|:c943089-942990 Yersinia pestis strain Harbin35, complete genome-p.c.VAL:86.92%-taxID:632-CM-MODEL_TRUE
GCTGAATAAGCCTACATTAATACCAACTTTTAGCGCACGGCTCTCTCCCAAGAGCCATTTCCCTAGACCGAATATCAGGAATCGTATTCGGTCTTTTTTT
>gi|157081501|gb|CP000822.1|:1098949-1099048 Citrobacter koseri ATCC BAA-895, complete genome-p.c.VAL:96.08%-taxID:290338-CM-MODEL_TRUE
AGGCGACTTAGCCTGCATTAATGCCAACTTTTAGCGCACGGCTCTCTCCCAAGAGCCATTTCCCTGGACCGAATACAGGAATCGTATTCGGTCTCTTTTT
>gi|675820398|emb|LM996960.1|:5473-5570 Escherichia coli genome assembly FHI85, scaffold scaffold-28_contig-6.0_1_295299_[organism:Escherichia-p.c.VAL:52.31%-taxID:562-CM-MODEL_TRUE
GAGATTAAAAGATGAGCATGAATTTATTTAACACATTAATTCTAAAAGATTTTGTTGTTTGTTGACGAAAACAGGAATCGTGTTCGGTCTCTTTTTAT
>gi|315265351|gb|CP002383.1|:2993223-2993321 Shewanella baltica OS678, complete genome-p.c.VAL:60.48%-taxID:693973-CM-MODEL_TRUE
GTAAAGCGCACTGCATGGCGCTTTCACCTGTAGCGCACGGCTCTTCAACGAGCCATTCCCCTAGGCCCAAACAGCTTTCATCGTTTTGGGCCTTTTTTT
>gi|828386760|gb|CP006632.1|:c2030857-2030758 Escherichia coli PCN033, complete genome-p.c.VAL:90.48%-taxID:1001989-CM-MODEL_TRUE
AGGCAACTAAGCCTGCATTAATGCCAACTTTTAGCGCACGGCTCTCTCCCAAGAGCCATTTCCCTGGACCGAATACAGGAATCGTGTTCGGTCTCTTTTT
>gi|933673781|gb|CP011286.1|:c2519296-2519198 Yersinia enterocolitica strain KNG22703, complete genome-p.c.VAL:84.26%-taxID:630-CM-MODEL_TRUE
GCTGAACAAGCCTACGTTAATGCCAACTTTTAGCGCACGGCTCTCTCCCAAGAGCCATTTCCCTAGACCGAATATAGGAATCGTATTCGGTCTTTTTTT
>gi|119765642|gb|CP000507.1|:2477661-2477759 Shewanella amazonensis SB2B, complete genome-p.c.VAL:60.48%-taxID:326297-CM-MODEL_TRUE
AGTGTTCTTTAATCCCCTTTTGCGACCGAATAGCGCACGGCTCTTTATGAGCCATTCCCCTGGGCCCAAAACAATTGGAATAGTTTTGGGCCTTTTTTT
>gi|604111796|gb|CP007406.1|:1226237-1226336 Salmonella enterica subsp. enterica serovar Enteritidis str. EC20120776 genome-p.c.VAL:98.02%-taxID:1412532-CM-MODEL_TRUE
AGGCGATTTAGCCTGCATTAATGCCAACTTTTAGCGCACGGCTCTCTCCCAAGAGCCATTTCCCTGGACCGAATACAGGAATCGTATTCGGTCTCTTTTT
>gi|604111796|gb|CP007406.1|:1245862-1245959 Salmonella enterica subsp. enterica serovar Enteritidis str. EC20120776 genome-p.c.VAL:54.69%-taxID:1412532-CM-MODEL_FALSE
TAATCGTTAAAATCACTTAATTAATATGTAACATTGTGAATTTAAAGAGAAAGATCAATTGTTGCCGTAAACAGGAATCGTATTCGGTCTCTTTTTAT
>gi|392322800|gb|CP003678.1|:c2978911-2978812 Enterobacter cloacae subsp. dissolvens SDM, complete genome-p.c.VAL:96.08%-taxID:1104326-CM-MODEL_TRUE
AGGCGACTTAGCCTGCATTAATGCCAACTTTTAGCGCACGGCTCTCTCCCAAGAGCCATTTCCCTGGACCGAATACAGGAATCGTATTCGGTCTCTTTTT
>gi|523806722|gb|CP006048.1|:1588084-1588183 Salmonella enterica subsp. enterica serovar Typhimurium var. 5- str. CFSAN001921, complete genome-p.c.VAL:98.02%-taxID:1271862-CM-MODEL_TRUE
AGGCGATTTAGCCTGCATTAATGCCAACTTTTAGCGCACGGCTCTCTCCCAAGAGCCATTTCCCTGGACCGAATACAGGAATCGTATTCGGTCTCTTTTT
>gi|745369752|emb|HF572917.2|:c2225453-2225354 Escherichia coli HUSEC2011 complete genome-p.c.VAL:90.48%-taxID:562-CM-MODEL_TRUE
AGGCAACTAAGCCTGCATTAATGCCAACTTTTAGCGCACGGCTCTCTCCCAAGAGCCATTTCCCTGGACCGAATACAGGAATCGTGTTCGGTCTCTTTTT
>gi|374352002|gb|CP003278.1|:1091663-1091762 Salmonella enterica subsp. enterica serovar Typhi str. P-stx-12, complete genome-p.c.VAL:98.02%-taxID:1132507-CM-MODEL_TRUE
AGGCGATTTAGCCTGCATTAATGCCAACTTTTAGCGCACGGCTCTCTCCCAAGAGCCATTTCCCTGGACCGAATACAGGAATCGTATTCGGTCTCTTTTT
>gi|374352002|gb|CP003278.1|:1100173-1100270 Salmonella enterica subsp. enterica serovar Typhi str. P-stx-12, complete genome-p.c.VAL:55.91%-taxID:1132507-CM-MODEL_FALSE
TAATCGTTAAAATCACCTAATTAATATGTAACATTATGAATTTAAAGGGAAAGATCAATTGTTGCCGTAAACAGGAATCGTATTCGGTCTCTTTTTGT
>gi|667708115|gb|CP006798.1|:c1472340-1472241 Klebsiella pneumoniae subsp. pneumoniae PittNDM01, complete genome-p.c.VAL:96.08%-taxID:1406314-CM-MODEL_TRUE
AGGCGACTTAGCCTGCATTAATGCCAACTTTTAGCGCACGGCTCTCTCCCAAGAGCCATTTCCCTGGACCGAATACAGGAATCGTATTCGGTCTCTTTTT
>gi|372983507|gb|CP003171.1|:2269898-2269995 Oceanimonas sp. GK1, complete genome-p.c.VAL:57.14%-taxID:511062-CM-MODEL_TRUE
GGGCGCCCGGCGTCGGGTGTTCTCTTACTAGCGCACGGCTCAGCTAATGAGCCATTCCCCTGAGCCAGGTACACGGAATTTGTACCTGGCTTTTTTTG
>gi|755359298|gb|CP009712.1|:c881701-881602 Yersinia pseudotuberculosis IP 32953, complete genome-p.c.VAL:86.92%-taxID:273123-CM-MODEL_TRUE
GCTGAATAAGCCTACATTAATACCAACTTTTAGCGCACGGCTCTCTCCCAAGAGCCATTTCCCTAGACCGAATATCAGGAATCGTATTCGGTCTTTTTTT
>gi|755399952|gb|CP009801.1|:c4764394-4764292 Yersinia intermedia strain Y228, complete genome-p.c.VAL:82.88%-taxID:631-CM-MODEL_TRUE
GCTGAATAAGCCTACGTTAATTAATGCCAACTTTTAGCGCACGGCTCTGTCCCAAGAGCCATTTCCCTAGACCGAATATAGGAATCGTATTCGGTCTTTTTTT
>gi|407051884|gb|CP003289.1|:2225192-2225291 Escherichia coli O104:H4 str. 2011C-3493, complete genome-p.c.VAL:90.48%-taxID:1133852-CM-MODEL_TRUE
AGGCAACTAAGCCTGCATTAATGCCAACTTTTAGCGCACGGCTCTCTCCCAAGAGCCATTTCCCTGGACCGAATACAGGAATCGTGTTCGGTCTCTTTTT
>gi|615550237|gb|CP007567.1|:c1811318-1811220 Aeromonas media WS, complete genome-p.c.VAL:60.48%-taxID:1208104-CM-MODEL_TRUE
CTAAGCTTAAGGCTATCCGCATACCAGTTAGCGCACGGCTCTGCAAGGAGCCAATTCCCCTATGCCAGGTACAAGGAATTCGTACCTGGCTTTTTTTGT
>gi|282947233|emb|FN543502.1|:c1998962-1998863 Citrobacter rodentium ICC168, complete genome-p.c.VAL:96.08%-taxID:637910-CM-MODEL_TRUE
AGGCGACTTAGCCTGCATTAATGCCAACTTTTAGCGCACGGCTCTCTCCCAAGAGCCATTTCCCTGGACCGAATACAGGAATCGTATTCGGTCTCTTTTT
>gi|808702513|gb|CP010439.1|:c2663682-2663583 Escherichia coli K-12 strain ER3440, complete genome-p.c.VAL:90.48%-taxID:83333-CM-MODEL_TRUE
AGGCAACTAAGCCTGCATTAATGCCAACTTTTAGCGCACGGCTCTCTCCCAAGAGCCATTTCCCTGGACCGAATACAGGAATCGTGTTCGGTCTCTTTTT
>gi|687670942|emb|LM993812.1|:c1874388-1874289 Escherichia coli genome assembly EcHMS174Chr, chromosome : 1-p.c.VAL:90.48%-taxID:562-CM-MODEL_TRUE
AGGCAACTAAGCCTGCATTAATGCCAACTTTTAGCGCACGGCTCTCTCCCAAGAGCCATTTCCCTGGACCGAATACAGGAATCGTGTTCGGTCTCTTTTT
>gi|603007801|gb|CP007301.1|:1226238-1226337 Salmonella enterica subsp. enterica serovar Enteritidis str. SA20091739 genome-p.c.VAL:98.02%-taxID:1412523-CM-MODEL_TRUE
AGGCGATTTAGCCTGCATTAATGCCAACTTTTAGCGCACGGCTCTCTCCCAAGAGCCATTTCCCTGGACCGAATACAGGAATCGTATTCGGTCTCTTTTT
>gi|603007801|gb|CP007301.1|:1245863-1245960 Salmonella enterica subsp. enterica serovar Enteritidis str. SA20091739 genome-p.c.VAL:54.69%-taxID:1412523-CM-MODEL_FALSE
TAATCGTTAAAATCACTTAATTAATATGTAACATTGTGAATTTAAAGAGAAAGATCAATTGTTGCCGTAAACAGGAATCGTATTCGGTCTCTTTTTAT
>gi|218350208|emb|CU928145.2|:c2074386-2074287 Escherichia coli 55989 chromosome, complete genome-p.c.VAL:90.48%-taxID:585055-CM-MODEL_TRUE
AGGCAACTAAGCCTGCATTAATGCCAACTTTTAGCGCACGGCTCTCTCCCAAGAGCCATTTCCCTGGACCGAATACAGGAATCGTGTTCGGTCTCTTTTT
>gi|908301814|gb|CP012165.1|:c2838220-2838121 Enterobacter cloacae strain 34978, complete genome-p.c.VAL:96.08%-taxID:550-CM-MODEL_TRUE
AGGCGATTGAGCCTGCATTAATGCCAACTTTTAGCGCACGGCTCTCTCCCAAGAGCCATTTCCCTGGACCGAATACAGGAATCGTATTCGGTCTCTTTTT
>gi|785747316|gb|CP011077.1|:c2841923-2841824 Klebsiella michiganensis strain RC10, complete genome-p.c.VAL:96.08%-taxID:1134687-CM-MODEL_TRUE
AGGCGACTTAGCCTGCATTAATGCCAACTTTTAGCGCACGGCTCTCTCCCAAGAGCCATTTCCCTGGACCGAATACAGGAATCGTGTTCGGTCTTTTTTT
>gi|145562801|gb|CP000681.1|:2549593-2549691 Shewanella putrefaciens CN-32, complete genome-p.c.VAL:61.79%-taxID:319224-CM-MODEL_TRUE
GTAAAGTGCTTTGTATCGCTCTTTCACCTGTAGCGCACGGCTCTTTAACGAGCCATTCCCCTAGGCCCAAACAGCTATAATCGTTTTGGGCCTTTTTTT
>gi|899721066|gb|CP012125.1|:c1907784-1907685 Escherichia coli strain DH1Ec095, complete genome-p.c.VAL:90.48%-taxID:562-CM-MODEL_TRUE
AGGCAACTAAGCCTGCATTAATGCCAACTTTTAGCGCACGGCTCTCTCCCAAGAGCCATTTCCCTGGACCGAATACAGGAATCGTGTTCGGTCTCTTTTT
>gi|469761715|gb|CP004141.1|:1694053-1694149 Edwardsiella piscicida C07-087, complete genome-p.c.VAL:75.89%-taxID:1288122-CM-MODEL_TRUE
GCACTCAATGCCTGCATAATGCCAACTTTTAGCGCACGGCTCTCCAAAAGAGCCATTCCCCTAGACCTGACACAGGAATCGTGTTAGGTCTTTTTTT
>gi|603029398|gb|CP007303.1|:1226237-1226336 Salmonella enterica subsp. enterica serovar Enteritidis str. SA20093430 genome-p.c.VAL:98.02%-taxID:1412512-CM-MODEL_TRUE
AGGCGATTTAGCCTGCATTAATGCCAACTTTTAGCGCACGGCTCTCTCCCAAGAGCCATTTCCCTGGACCGAATACAGGAATCGTATTCGGTCTCTTTTT
>gi|603029398|gb|CP007303.1|:1245862-1245959 Salmonella enterica subsp. enterica serovar Enteritidis str. SA20093430 genome-p.c.VAL:54.69%-taxID:1412512-CM-MODEL_FALSE
TAATCGTTAAAATCACTTAATTAATATGTAACATTGTGAATTTAAAGAGAAAGATCAATTGTTGCCGTAAACAGGAATCGTATTCGGTCTCTTTTTAT
>gi|334861337|gb|CP002811.1|:2967580-2967678 Shewanella baltica OS117, complete genome-p.c.VAL:60.48%-taxID:693970-CM-MODEL_TRUE
GTAAAGCGCACTGCATGGCGCTTTCACCTGTAGCGCACGGCTCTTCAACGAGCCATTCCCCTAGGCCCAAACAGCTTTCATCGTTTTGGGCCTTTTTTT
>gi|333471455|gb|CP002773.1|:2047438-2047536 Serratia plymuthica AS9, complete genome-p.c.VAL:82.57%-taxID:768492-CM-MODEL_TRUE
TGAACAAGCCCTGCACAAAATGCCAACTTTTAGCGCACGGCTCTCTCCCAAGAGCCATTTCCCTAGACCGAATATAGGAATCGTATTCGGTCTTTTTTT
>gi|602855050|gb|CP007294.1|:1226232-1226331 Salmonella enterica subsp. enterica serovar Enteritidis str. SA20083636 genome-p.c.VAL:98.02%-taxID:1412490-CM-MODEL_TRUE
AGGCGATTTAGCCTGCATTAATGCCAACTTTTAGCGCACGGCTCTCTCCCAAGAGCCATTTCCCTGGACCGAATACAGGAATCGTATTCGGTCTCTTTTT
>gi|602855050|gb|CP007294.1|:1245857-1245954 Salmonella enterica subsp. enterica serovar Enteritidis str. SA20083636 genome-p.c.VAL:54.69%-taxID:1412490-CM-MODEL_FALSE
TAATCGTTAAAATCACTTAATTAATATGTAACATTGTGAATTTAAAGAGAAAGATCAATTGTTGCCGTAAACAGGAATCGTATTCGGTCTCTTTTTAT
>gi|674299053|gb|CP009072.1|:3216608-3216707 Escherichia coli ATCC 25922, complete genome-p.c.VAL:90.48%-taxID:1322345-CM-MODEL_TRUE
AGGCAACTAAGCCTGCATTAATGCCAACTTTTAGCGCACGGCTCTCTCCCAAGAGCCATTTCCCTGGACCGAATACAGGAATCGTGTTCGGTCTCTTTTT
>gi|569550235|gb|CP003999.1|:1967556-1967655 Klebsiella pneumoniae subsp. pneumoniae Kp13, complete genome-p.c.VAL:96.08%-taxID:1123862-CM-MODEL_TRUE
AGGCGACTTAGCCTGCATTAATGCCAACTTTTAGCGCACGGCTCTCTCCCAAGAGCCATTTCCCTGGACCGAATACAGGAATCGTATTCGGTCTCTTTTT
>gi|674133359|gb|CP009208.1|:86295-86394 Klebsiella pneumoniae subsp. pneumoniae strain ATCC 43816 KPPR1, complete genome-p.c.VAL:96.08%-taxID:72407-CM-MODEL_TRUE
AGGCGACTTAGCCTGCATTAATGCCAACTTTTAGCGCACGGCTCTCTCCCAAGAGCCATTTCCCTGGACCGAATACAGGAATCGTATTCGGTCTCTTTTT
>gi|675820716|emb|LM997278.1|:325247-325346 Escherichia coli genome assembly FHI99, scaffold scaffold-31_contig-1.0_1_372097_[organism:Escherichia-p.c.VAL:90.48%-taxID:562-CM-MODEL_TRUE
AGGCAACTAAGCCTGCATTAATGCCAACTTTTAGCGCACGGCTCTCTCCCAAGAGCCATTTCCCTGGACCGAATACAGGAATCGTGTTCGGTCTCTTTTT
>gi|675817419|emb|LM997310.1|:164336-164435 Escherichia coli genome assembly FHI90, scaffold scaffold-21_contig-10.0_1_183019_[organism:Escherichia-p.c.VAL:94.17%-taxID:562-CM-MODEL_TRUE
AGGCAACTAAGCCTGCATTAATGCCAACTTTTAGCGCACGGCTCTCTCCCAAGAGCCATTTCCCTGGACCGAATACAGGAATCGTATTCGGTCTTTTTTT
>gi|449096568|gb|CP004091.1|:1435474-1435573 Cronobacter sakazakii SP291, complete genome-p.c.VAL:96.08%-taxID:956149-CM-MODEL_TRUE
AGGCGACTGAGCCTGCATTAATGCCAACTTTTAGCGCACGGCTCTCTCCCAAGAGCCATTTCCCTGGACCGAATACAGGAATCGTATTCGGTCTTTTTTT
>gi|927043620|gb|CP012554.1|:5029325-5029423 Citrobacter freundii strain P10159, complete genome-p.c.VAL:91.35%-taxID:546-CM-MODEL_TRUE
GGTAACTTAGCCTGCATTAATGCCAACTTTTAGCGCACGGCTCTCTCCCAAGAGCCATTTCCCTGGACCGAATACAGGAATCGTATTCGGTCTCTTTTT
>gi|691220640|gb|CP009454.1|:2407051-2407147 Pantoea rwandensis strain ND04, complete genome-p.c.VAL:80.73%-taxID:1076550-CM-MODEL_TRUE
AGGCGAACTCGCCTTCAAAAATGCCAACTTTTAGCGCACGGCTCTCAAAGAGCCATTTCCCTGGACCCGATACAGGAATCGTATTGGGTCTTTTTTT
>gi|808720026|gb|CP010443.1|:c2665999-2665900 Escherichia coli K-12 strain ER3446, complete genome-p.c.VAL:90.48%-taxID:83333-CM-MODEL_TRUE
AGGCAACTAAGCCTGCATTAATGCCAACTTTTAGCGCACGGCTCTCTCCCAAGAGCCATTTCCCTGGACCGAATACAGGAATCGTGTTCGGTCTCTTTTT
>gi|330860709|emb|FR718559.1|:15508-15606 Yersinia enterocolitica W22703 biovar 2, serovar O:9, contig 7180000001367-p.c.VAL:84.26%-taxID:913028-CM-MODEL_TRUE
GCTGAACAAGCCTACGTTAATGCCAACTTTTAGCGCACGGCTCTCTCCCAAGAGCCATTTCCCTAGACCGAATATAGGAATCGTATTCGGTCTTTTTTT
>gi|926468553|gb|CP012625.1|:2278184-2278283 Escherichia coli strain SF-468, complete genome-p.c.VAL:90.48%-taxID:562-CM-MODEL_TRUE
AGGCAACTAAGCCTGCATTAATGCCAACTTTTAGCGCACGGCTCTCTCCCAAGAGCCATTTCCCTGGACCGAATACAGGAATCGTGTTCGGTCTCTTTTT
>gi|602835031|gb|CP007289.1|:1226188-1226287 Salmonella enterica subsp. enterica serovar Enteritidis str. SA19982831 genome-p.c.VAL:98.02%-taxID:1412502-CM-MODEL_TRUE
AGGCGATTTAGCCTGCATTAATGCCAACTTTTAGCGCACGGCTCTCTCCCAAGAGCCATTTCCCTGGACCGAATACAGGAATCGTATTCGGTCTCTTTTT
>gi|602835031|gb|CP007289.1|:1245813-1245910 Salmonella enterica subsp. enterica serovar Enteritidis str. SA19982831 genome-p.c.VAL:54.69%-taxID:1412502-CM-MODEL_FALSE
TAATCGTTAAAATCACTTAATTAATATGTAACATTGTGAATTTAAAGAGAAAGATCAATTGTTGCCGTAAACAGGAATCGTATTCGGTCTCTTTTTAT
>gi|755408484|gb|CP009846.1|:1321017-1321115 Yersinia enterocolitica strain 8081, complete genome-p.c.VAL:82.57%-taxID:630-CM-MODEL_TRUE
GCTGAACAAGCCTACGTTAATGCCAACTTTTAGCGCACGGCTCTCTCCCAAGAGCCATTTCCCTAGACCGAATATAGGAATCGTATTCGGTCTCTTTTT
>gi|291197582|emb|FN666575.1|:c2132927-2132831 Erwinia amylovora ATCC 49946 chromosomal sequence-p.c.VAL:68.38%-taxID:716540-CM-MODEL_TRUE
GGTCACAACGCCTGCAAGAACACCAACTTTTAGCGCACGGCTCATTAAAGAGCCATTCCCTTGGACTGAAGACAGGATTTGTCTTCAGTCTTTTTTT
>gi|604206939|gb|CP007464.1|:1231140-1231239 Salmonella enterica subsp. enterica serovar Enteritidis str. EC20121747 genome-p.c.VAL:98.02%-taxID:1412562-CM-MODEL_TRUE
AGGCGATTTAGCCTGCATTAATGCCAACTTTTAGCGCACGGCTCTCTCCCAAGAGCCATTTCCCTGGACCGAATACAGGAATCGTATTCGGTCTCTTTTT
>gi|604206939|gb|CP007464.1|:1250766-1250863 Salmonella enterica subsp. enterica serovar Enteritidis str. EC20121747 genome-p.c.VAL:54.69%-taxID:1412562-CM-MODEL_FALSE
TAATCGTTAAAATCACTTAATTAATATGTAACATTGTGAATTTAAAGAGAAAGATCAATTGTTGCCGTAAACAGGAATCGTATTCGGTCTCTTTTTAT
>gi|545778205|gb|U00096.3|:c1923203-1923104 Escherichia coli str. K-12 substr. MG1655, complete genome-p.c.VAL:90.48%-taxID:511145-CM-MODEL_TRUE
AGGCAACTAAGCCTGCATTAATGCCAACTTTTAGCGCACGGCTCTCTCCCAAGAGCCATTTCCCTGGACCGAATACAGGAATCGTGTTCGGTCTCTTTTT
>gi|267983018|gb|CP001135.1|:1700075-1700170 Edwardsiella tarda EIB202, complete genome-p.c.VAL:64.71%-taxID:498217-CM-MODEL_TRUE
GCACTCAATGCCTGCATAATACCAACTTTTAGCGCACGGCTCTCCAAAAGAGCCATTCCCCTAGACCTGACACAGGAATCGTGTCAGATATTAAAA
>gi|267983018|gb|CP001135.1|:1741174-1741270 Edwardsiella tarda EIB202, complete genome-p.c.VAL:75.89%-taxID:498217-CM-MODEL_TRUE
GCACTCAATGCCTGCATAATGCCAACTTTTAGCGCACGGCTCTCCAAAAGAGCCATTCCCCTAGACCTGACACAGGAATCGTGTTAGGTCTTTTTTT
>gi|749112431|gb|CP010455.1|:c1928022-1927923 Synthetic Escherichia coli C321.deltaA substrain rEc.y.dC.46, complete sequence-p.c.VAL:90.48%-taxID:1385755-CM-MODEL_TRUE
AGGCAACTAAGCCTGCATTAATGCCAACTTTTAGCGCACGGCTCTCTCCCAAGAGCCATTTCCCTGGACCGAATACAGGAATCGTGTTCGGTCTCTTTTT
>gi|310764731|gb|CP002124.1|:c3375539-3375443 Erwinia sp. Ejp617, complete genome-p.c.VAL:65.55%-taxID:215689-CM-MODEL_TRUE
GGCCACAACGGCTGCAAGAACACCCACTTTTAGCGCACGGCTCTGTCAAGAGCCATTACCTTGGACTGAAGACAGGATTTGTCTTCAGTCTTTTTTT
>gi|808728347|gb|CP010444.1|:c2668769-2668670 Escherichia coli K-12 strain ER3475, complete genome-p.c.VAL:90.48%-taxID:83333-CM-MODEL_TRUE
AGGCAACTAAGCCTGCATTAATGCCAACTTTTAGCGCACGGCTCTCTCCCAAGAGCCATTTCCCTGGACCGAATACAGGAATCGTGTTCGGTCTCTTTTT
>gi|115511419|gb|CP000468.1|:c1931118-1931019 Escherichia coli APEC O1, complete genome-p.c.VAL:90.48%-taxID:405955-CM-MODEL_TRUE
AGGCAACTAAGCCTGCATTAATGCCAACTTTTAGCGCACGGCTCTCTCCCAAGAGCCATTTCCCTGGACCGAATACAGGAATCGTGTTCGGTCTCTTTTT
>gi|675819271|emb|LM995834.1|:c323583-323486 Escherichia coli genome assembly FHI20, scaffold scaffold-24_contig-2.1_78902_405338_[organism:Escherichia-p.c.VAL:52.31%-taxID:562-CM-MODEL_TRUE
GAGATTAAAAGATGAGCATAAATTTATTTAACACATTAATTCTAAAAGATTTTGTTGTTTGTTGACGAAAACAGGAATCGTGTTCGGTCTCTTTTTAT
>gi|37509034|dbj|BA000037.2|:c1688085-1687989 Vibrio vulnificus YJ016 DNA, chromosome I, complete sequence-p.c.VAL:61.48%-taxID:196600-CM-MODEL_TRUE
ATTCTTACCACTCACATAGCAACACCGTTTAGCGCAGGCTCTTAAGAGCCATTTCCCCTAGGCCCACCGACGGAACCGATGGGCCTCTTTTTTTGCT
>gi|755355075|gb|CP009723.1|:c1905570-1905471 Yersinia pestis strain Shasta, complete genome-p.c.VAL:86.92%-taxID:632-CM-MODEL_TRUE
GCTGAATAAGCCTACATTAATACCAACTTTTAGCGCACGGCTCTCTCCCAAGAGCCATTTCCCTAGACCGAATATCAGGAATCGTATTCGGTCTTTTTTT
>gi|56384585|gb|AE005174.2|:c2600241-2600142 Escherichia coli O157:H7 EDL933, complete genome-p.c.VAL:90.48%-taxID:155864-CM-MODEL_TRUE
AGGCAACTAAGCCTGCATTAATGCCAACTTTTAGCGCACGGCTCTCTCCCAAGAGCCATTTCCCTGGACCGAATACAGGAATCGTGTTCGGTCTCTTTTT
>gi|675819185|emb|LM995748.1|:320-417 Escherichia coli genome assembly FHI24, scaffold scaffold-32_contig-8.0_1_245195_[organism:Escherichia-p.c.VAL:52.31%-taxID:562-CM-MODEL_TRUE
GAGATTAAAAGATGAGCATAAATTTATTTAACACATTAATTCTAAAAGATTTTGTTGTTTGTTGACGAAAACAGGAATCGTGTTCGGTCTCTTTTTAT
>gi|675819048|emb|LM995611.1|:104481-104580 Escherichia coli genome assembly FHI15, scaffold scaffold-40_contig-1.0_1_708548_[organism:Escherichia-p.c.VAL:90.48%-taxID:562-CM-MODEL_TRUE
AGGCAACTAAGCCTGCATTAATGCCAACTTTTAGCGCACGGCTCTCTCCCAAGAGCCATTTCCCTGGACCGAATACAGGAATCGTGTTCGGTCTCTTTTT
>gi|788042861|gb|CP011078.1|:c646438-646339 Yersinia ruckeri strain Big Creek 74, complete genome-p.c.VAL:85.19%-taxID:29486-CM-MODEL_TRUE
GCTTAATAAGCCTGCATGAAATGCCAACTTTTAGCGCACGGCTCTATCCCAAGAGCCATTTCCCTGGACCGAATATAGGATTCGTATTCGGTCTTTTTTT
>gi|619729762|gb|CP007439.1|:2151903-2152001 Serratia plymuthica strain V4 genome-p.c.VAL:82.57%-taxID:82996-CM-MODEL_TRUE
TGAACAAGCCCTGCACAAAATGCCAACTTTTAGCGCACGGCTCTCTCCCAAGAGCCATTTCCCTAGACCGAATATAGGAATCGTATTCGGTCTTTTTTT
>gi|828966150|gb|CP011642.1|:c438884-438786 Serratia marcescens strain CAV1492, complete genome-p.c.VAL:85.98%-taxID:615-CM-MODEL_TRUE
TGAACAAGCCCTGCATTAAATGCCAACTTTTAGCGCACGGCTCTCTCCCAAGAGCCATTTCCCTAGACCGAATATAGGAATCGTATTCGGTCTTTTTTT
>gi|604154764|gb|CP007382.1|:1226237-1226336 Salmonella enterica subsp. enterica serovar Enteritidis str. EC20121825 genome-p.c.VAL:98.02%-taxID:1412526-CM-MODEL_TRUE
AGGCGATTTAGCCTGCATTAATGCCAACTTTTAGCGCACGGCTCTCTCCCAAGAGCCATTTCCCTGGACCGAATACAGGAATCGTATTCGGTCTCTTTTT
>gi|604154764|gb|CP007382.1|:1245862-1245959 Salmonella enterica subsp. enterica serovar Enteritidis str. EC20121825 genome-p.c.VAL:54.69%-taxID:1412526-CM-MODEL_FALSE
TAATCGTTAAAATCACTTAATTAATATGTAACATTGTGAATTTAAAGAGAAAGATCAATTGTTGCCGTAAACAGGAATCGTATTCGGTCTCTTTTTAT
>gi|660577155|gb|CP008797.1|:2445125-2445224 Klebsiella pneumoniae subsp. pneumoniae KPNIH24, complete genome-p.c.VAL:96.08%-taxID:1225181-CM-MODEL_TRUE
AGGCGACTTAGCCTGCATTAATGCCAACTTTTAGCGCACGGCTCTCTCCCAAGAGCCATTTCCCTGGACCGAATACAGGAATCGTATTCGGTCTCTTTTT
>gi|507219248|gb|CP005966.1|:2586103-2586201 Aeromonas hydrophila ML09-119, complete genome-p.c.VAL:60.48%-taxID:1288394-CM-MODEL_TRUE
CTAAGCTTAAGGCTATCCGAACACCAGTTAGCGCACGGCTCTGCAAGGAGCCAATTCCCCTATGCCAGGTACAAGGAATTCGTACCTGGCTTTTTTTAT
>gi|639440343|gb|CP007215.2|:207141-207240 Enterobacter sacchari SP1, complete genome-p.c.VAL:96.08%-taxID:1235834-CM-MODEL_TRUE
AGGCGACTTAGCCTGCATTAATGCCAACTTTTAGCGCACGGCTCTCTCCCAAGAGCCATTTCCCTGGACCGAATACAGGAATCGTGTTCGGTCTTTTTTT
>gi|549811571|gb|CP006698.1|:c1928010-1927911 Synthetic Escherichia coli C321.deltaA, complete sequence-p.c.VAL:90.48%-taxID:1385755-CM-MODEL_TRUE
AGGCAACTAAGCCTGCATTAATGCCAACTTTTAGCGCACGGCTCTCTCCCAAGAGCCATTTCCCTGGACCGAATACAGGAATCGTGTTCGGTCTCTTTTT
>gi|194709404|gb|CP001127.1|:c1946712-1946613 Salmonella enterica subsp. enterica serovar Schwarzengrund str. CVM19633, complete genome-p.c.VAL:98.02%-taxID:439843-CM-MODEL_TRUE
AGGCGATTTAGCCTGCATTAATGCCAACTTTTAGCGCACGGCTCTCTCCCAAGAGCCATTTCCCTGGACCGAATACAGGAATCGTATTCGGTCTCTTTTT
>gi|56126533|gb|CP000026.1|:1068955-1069054 Salmonella enterica subsp. enterica serovar Paratyphi A str. ATCC 9150, complete genome-p.c.VAL:98.02%-taxID:295319-CM-MODEL_TRUE
AGGCGATTTAGCCTGCATTAATGCCAACTTTTAGCGCACGGCTCTCTCCCAAGAGCCATTTCCCTGGACCGAATACAGGAATCGTATTCGGTCTCTTTTT
>gi|56126533|gb|CP000026.1|:1075229-1075326 Salmonella enterica subsp. enterica serovar Paratyphi A str. ATCC 9150, complete genome-p.c.VAL:53.49%-taxID:295319-CM-MODEL_TRUE
TAATCGTTAAAATCACTTAATTAATATGTAACATTGTGAATTTAAAGAGAAAGATCAATTGTTGCCGTAAACAGGAATCGTATTCGGTTTCTTTTTAT
>gi|56126533|gb|CP000026.1|:1083735-1083832 Salmonella enterica subsp. enterica serovar Paratyphi A str. ATCC 9150, complete genome-p.c.VAL:53.49%-taxID:295319-CM-MODEL_TRUE
TAATCGTTAAAATCACTTAATTAATATATAACATTATGAATTTAAAGAGAAAGAACAATTGTTGCCGTAAACAGGAATCGTATTCGGTCTCTTTTTGT
>gi|618631222|gb|CP007581.1|:c1995666-1995567 Salmonella enterica subsp. enterica serovar Typhimurium strain 138736, complete genome-p.c.VAL:98.02%-taxID:90371-CM-MODEL_TRUE
AGGCGATTTAGCCTGCATTAATGCCAACTTTTAGCGCACGGCTCTCTCCCAAGAGCCATTTCCCTGGACCGAATACAGGAATCGTATTCGGTCTCTTTTT
>gi|394343076|gb|CP003683.1|:c3853777-3853678 Klebsiella oxytoca E718, complete genome-p.c.VAL:94.17%-taxID:1191061-CM-MODEL_TRUE
AGGCGACTTAGCCTGCATTAATGCCAACTTTTAGCGCACGGCTCTCTCCCAAGAGCCATTTCCCTGGACCGAATACAGGAATCGTGTTCGGTCTCTTTTT
>gi|821161554|gb|CP011428.1|:c1996621-1996522 Salmonella enterica subsp. enterica strain YU39, complete genome-p.c.VAL:98.02%-taxID:59201-CM-MODEL_TRUE
AGGCGATTTAGCCTGCATTAATGCCAACTTTTAGCGCACGGCTCTCTCCCAAGAGCCATTTCCCTGGACCGAATACAGGAATCGTATTCGGTCTCTTTTT
>gi|603097763|gb|CP007314.1|:1226195-1226294 Salmonella enterica subsp. enterica serovar Enteritidis str. SA20094389 genome-p.c.VAL:98.02%-taxID:1412515-CM-MODEL_TRUE
AGGCGATTTAGCCTGCATTAATGCCAACTTTTAGCGCACGGCTCTCTCCCAAGAGCCATTTCCCTGGACCGAATACAGGAATCGTATTCGGTCTCTTTTT
>gi|603097763|gb|CP007314.1|:1245820-1245917 Salmonella enterica subsp. enterica serovar Enteritidis str. SA20094389 genome-p.c.VAL:54.69%-taxID:1412515-CM-MODEL_FALSE
TAATCGTTAAAATCACTTAATTAATATGTAACATTGTGAATTTAAAGAGAAAGATCAATTGTTGCCGTAAACAGGAATCGTATTCGGTCTCTTTTTAT
>gi|675819386|emb|LM995949.1|:c268366-268269 Escherichia coli genome assembly FHI4, scaffold scaffold-32_contig-1.1_33409_318586_[organism:Escherichia-p.c.VAL:52.31%-taxID:562-CM-MODEL_TRUE
GAGATTAAAAGATGAGCATAAATTTATTTAACACATTAATTCTAAAAGATTTTGTTGTTTGTTGACGAAAACAGGAATCGTGTTCGGTCTCTTTTTAT
>gi|734586714|gb|CP010304.1|:c2392470-2392371 Escherichia coli O157:H7 str. SS52, complete genome-p.c.VAL:90.48%-taxID:1330457-CM-MODEL_TRUE
AGGCAACTAAGCCTGCATTAATGCCAACTTTTAGCGCACGGCTCTCTCCCAAGAGCCATTTCCCTGGACCGAATACAGGAATCGTGTTCGGTCTCTTTTT
>gi|356601232|gb|CP002797.2|:c1889837-1889738 Escherichia coli NA114, complete genome-p.c.VAL:90.48%-taxID:1033813-CM-MODEL_TRUE
AGGCAACTAAGCCTGCATTAATGCCAACTTTTAGCGCACGGCTCTCTCCCAAGAGCCATTTCCCTGGACCGAATACAGGAATCGTGTTCGGTCTCTTTTT
>gi|682089197|gb|CP009083.1|:1226465-1226564 Salmonella enterica subsp. enterica serovar Enteritidis strain OLF-SE1-1019-1, complete genome-p.c.VAL:98.02%-taxID:149539-CM-MODEL_TRUE
AGGCGATTTAGCCTGCATTAATGCCAACTTTTAGCGCACGGCTCTCTCCCAAGAGCCATTTCCCTGGACCGAATACAGGAATCGTATTCGGTCTCTTTTT
>gi|682089197|gb|CP009083.1|:1246090-1246187 Salmonella enterica subsp. enterica serovar Enteritidis strain OLF-SE1-1019-1, complete genome-p.c.VAL:54.69%-taxID:149539-CM-MODEL_FALSE
TAATCGTTAAAATCACTTAATTAATATGTAACATTGTGAATTTAAAGAGAAAGATCAATTGTTGCCGTAAACAGGAATCGTATTCGGTCTCTTTTTAT
>gi|526125113|gb|CP006608.1|:c1958592-1958494 Salmonella bongori N268-08, complete genome-p.c.VAL:93.2%-taxID:1197719-CM-MODEL_TRUE
GGCGACTTAACCTGCATTAATGCCAACTTTTAGCGCACGGCTCTCTCCCAAGAGCCATTTCCCTGGACCGAATACAGGAATCGTATTCGGTCTCTTTTT
>gi|755379724|gb|CP009781.1|:c825290-825190 Yersinia aldovae 670-83, complete genome-p.c.VAL:86.11%-taxID:1453495-CM-MODEL_TRUE
AGGCTGAATAAGCCTACGTTAATGCCAACTTTTAGCGCACGGCTCTCTCCCAAGAGCCATTTCCCTAGACCGAATATAGGAATCGTATTCGGTCTCTTTTT
>gi|307551844|gb|CP001671.1|:c2073502-2073403 Escherichia coli ABU 83972, complete genome-p.c.VAL:90.48%-taxID:655817-CM-MODEL_TRUE
AGGCAACTAAGCCTGCATTAATGCCAACTTTTAGCGCACGGCTCTCTCCCAAGAGCCATTTCCCTGGACCGAATACAGGAATCGTGTTCGGTCTCTTTTT
>gi|521335072|gb|CP004851.1|:c2300913-2300815 Alteromonas macleodii str. 'Ionian Sea U7', complete genome-p.c.VAL:54.26%-taxID:1300256-CM-MODEL_TRUE
GATTTTGTTATAACTCTCCCAGTAAAAGTTAGCGCACGGCTCAGCAATGAGCCATTCCCCTAGGCCCGGAACGTTTGTTCTGGGCATTTTTTATGGGGT
>gi|749139368|gb|CP010456.1|:c1928026-1927927 Synthetic Escherichia coli C321.deltaA substrain rEc.b.dC.12, complete sequence-p.c.VAL:90.48%-taxID:1385755-CM-MODEL_TRUE
AGGCAACTAAGCCTGCATTAATGCCAACTTTTAGCGCACGGCTCTCTCCCAAGAGCCATTTCCCTGGACCGAATACAGGAATCGTGTTCGGTCTCTTTTT
>gi|358410642|gb|HQ599854.1|:12156-12253 Photobacterium damselae subsp. piscicida contig_001_A09, complete sequence-p.c.VAL:62.3%-taxID:38294-CM-MODEL_TRUE
AGTGTAATTGATCTCCATTACTAACCAGTTAGCGCAAGGCTCTAACGAGCCATTCCCCTAGGCCCGAAACAGGAATAGTATCGGGCTATTTTTTTGCA
>gi|288887617|gb|CP001891.1|:1893248-1893347 Klebsiella variicola At-22, complete genome-p.c.VAL:96.08%-taxID:640131-CM-MODEL_TRUE
AGGCGACTTAGCCTGCATTAATGCCAACTTTTAGCGCACGGCTCTCTCCCAAGAGCCATTTCCCTGGACCGAATACAGGAATCGTATTCGGTCTCTTTTT
>gi|288887617|gb|CP001891.1|:1939106-1939203 Klebsiella variicola At-22, complete genome-p.c.VAL:55.91%-taxID:640131-CM-MODEL_TRUE
GAACCGTTTTTTGATGATTTTATTGCGGTAACCTATTGACACAAAAGGATAAAATCCATTTAGACCATAAACAGGAATCGTATTCGGTCTCTTTTTAT
>gi|675819849|emb|LM996412.1|:27409-27506 Escherichia coli genome assembly FHI66, scaffold scaffold-32_contig-0.1_160325_202882_[organism:Escherichia-p.c.VAL:52.31%-taxID:562-CM-MODEL_TRUE
GAGATTAAAAGATGAGCATAAATTTATTTAACACATTAATTCTAAAAGATTTTGTTGTTTGTTGACGAAAACAGGAATCGTGTTCGGTCTCTTTTTAT
>gi|294352569|gb|CP001593.1|:c2477354-2477255 Yersinia pestis Z176003, complete genome-p.c.VAL:86.92%-taxID:637386-CM-MODEL_TRUE
GCTGAATAAGCCTACATTAATACCAACTTTTAGCGCACGGCTCTCTCCCAAGAGCCATTTCCCTAGACCGAATATCAGGAATCGTATTCGGTCTTTTTTT
>gi|319930158|gb|CP002469.1|:1712462-1712558 Vibrio vulnificus MO6-24/O chromosome I, complete sequence-p.c.VAL:62.81%-taxID:914127-CM-MODEL_TRUE
ATTCTTACCATTCACATAGCAACACCGTTTAGCGCAGGCTCTTAAGAGCCATTTCCCCTAGGCCCACCGACGGAACCGATGGGCCTCTTTTTTTCTG
>gi|675820524|emb|LM997086.1|:90863-90962 Escherichia coli genome assembly FHI9, scaffold scaffold-33_contig-1.0_1_651525_[organism:Escherichia-p.c.VAL:90.48%-taxID:562-CM-MODEL_TRUE
AGGCAACTAAGCCTGCATTAATGCCAACTTTTAGCGCACGGCTCTCTCCCAAGAGCCATTTCCCTGGACCGAATACAGGAATCGTGTTCGGTCTCTTTTT
>gi|603408229|gb|CP007429.1|:1226219-1226318 Salmonella enterica subsp. enterica serovar Enteritidis str. EC20121765 genome-p.c.VAL:98.02%-taxID:1412555-CM-MODEL_TRUE
AGGCGATTTAGCCTGCATTAATGCCAACTTTTAGCGCACGGCTCTCTCCCAAGAGCCATTTCCCTGGACCGAATACAGGAATCGTATTCGGTCTCTTTTT
>gi|603408229|gb|CP007429.1|:1245844-1245941 Salmonella enterica subsp. enterica serovar Enteritidis str. EC20121765 genome-p.c.VAL:54.69%-taxID:1412555-CM-MODEL_FALSE
TAATCGTTAAAATCACTTAATTAATATGTAACATTGTGAATTTAAAGAGAAAGATCAATTGTTGCCGTAAACAGGAATCGTATTCGGTCTCTTTTTAT
>gi|605520020|gb|CP007531.1|:391605-391704 Salmonella enterica subsp. enterica serovar Anatum str. ATCC BAA-1592, complete genome-p.c.VAL:98.02%-taxID:984211-CM-MODEL_TRUE
AGGCGATTTAGCCTGCATTAATGCCAACTTTTAGCGCACGGCTCTCTCCCAAGAGCCATTTCCCTGGACCGAATACAGGAATCGTATTCGGTCTCTTTTT
>gi|604146212|gb|CP007380.1|:1226235-1226334 Salmonella enterica subsp. enterica serovar Enteritidis str. EC20120970 genome-p.c.VAL:98.02%-taxID:1412542-CM-MODEL_TRUE
AGGCGATTTAGCCTGCATTAATGCCAACTTTTAGCGCACGGCTCTCTCCCAAGAGCCATTTCCCTGGACCGAATACAGGAATCGTATTCGGTCTCTTTTT
>gi|604146212|gb|CP007380.1|:1245860-1245957 Salmonella enterica subsp. enterica serovar Enteritidis str. EC20120970 genome-p.c.VAL:54.69%-taxID:1412542-CM-MODEL_FALSE
TAATCGTTAAAATCACTTAATTAATATGTAACATTGTGAATTTAAAGAGAAAGATCAATTGTTGCCGTAAACAGGAATCGTATTCGGTCTCTTTTTAT
>gi|603147830|gb|CP007334.1|:c2003594-2003495 Salmonella enterica subsp. enterica serovar Enteritidis str. SA20092320 genome-p.c.VAL:98.02%-taxID:1412508-CM-MODEL_TRUE
AGGCGATTTAGCCTGCATTAATGCCAACTTTTAGCGCACGGCTCTCTCCCAAGAGCCATTTCCCTGGACCGAATACAGGAATCGTATTCGGTCTCTTTTT
>gi|603147830|gb|CP007334.1|:c4007976-4007879 Salmonella enterica subsp. enterica serovar Enteritidis str. SA20092320 genome-p.c.VAL:54.69%-taxID:1412508-CM-MODEL_FALSE
TAATCGTTAAAATCACTTAATTAATATGTAACATTGTGAATTTAAAGAGAAAGATCAATTGTTGCCGTAAACAGGAATCGTATTCGGTCTCTTTTTAT
>gi|828911693|gb|CP011581.1|:2598019-2598118 Enterobacter cloacae strain CAV1411, complete genome-p.c.VAL:96.08%-taxID:550-CM-MODEL_TRUE
AGGCGATTGAGCCTGCATTAATGCCAACTTTTAGCGCACGGCTCTCTCCCAAGAGCCATTTCCCTGGACCGAATACAGGAATCGTATTCGGTCTCTTTTT
>gi|603736501|gb|CP007319.1|:1226147-1226246 Salmonella enterica subsp. enterica serovar Enteritidis str. SA20095440 genome-p.c.VAL:98.02%-taxID:1412492-CM-MODEL_TRUE
AGGCGATTTAGCCTGCATTAATGCCAACTTTTAGCGCACGGCTCTCTCCCAAGAGCCATTTCCCTGGACCGAATACAGGAATCGTATTCGGTCTCTTTTT
>gi|603736501|gb|CP007319.1|:1245772-1245869 Salmonella enterica subsp. enterica serovar Enteritidis str. SA20095440 genome-p.c.VAL:54.69%-taxID:1412492-CM-MODEL_FALSE
TAATCGTTAAAATCACTTAATTAATATGTAACATTGTGAATTTAAAGAGAAAGATCAATTGTTGCCGTAAACAGGAATCGTATTCGGTCTCTTTTTAT
>gi|558570689|gb|CP006736.1|:c1029971-1029872 Shigella dysenteriae 1617, complete genome-p.c.VAL:94.17%-taxID:754093-CM-MODEL_TRUE
AGGCAACTAAGCCTGCATTAATGCCAACTTTTAGCGCACGGCTCTCTCCCAAGAGCCATTTCCCTGGACCGAATACAGGAATCGTATTCGGTCTTTTTTT
>gi|529186758|gb|CP004022.1|:1164871-1164968 Proteus mirabilis BB2000, complete genome-p.c.VAL:58.4%-taxID:1266738-CM-MODEL_TRUE
CGCTATTTTCTCATTCAGTATCACTTTTTAGCGCACGGCTCGCAATGAGCCTTTTCCCTAAGCCAGGTAAATGATTTACCTGGCTTTTTTTATGATGC
>gi|374356928|gb|CP003109.1|:c2274878-2274779 Escherichia coli O55:H7 str. RM12579, complete genome-p.c.VAL:90.48%-taxID:1048689-CM-MODEL_TRUE
AGGCAACTAAGCCTGCATTAATGCCAACTTTTAGCGCACGGCTCTCTCCCAAGAGCCATTTCCCTGGACCGAATACAGGAATCGTGTTCGGTCTCTTTTT
>gi|125995462|gb|CP000563.1|:2869945-2870043 Shewanella baltica OS155, complete genome-p.c.VAL:60.48%-taxID:325240-CM-MODEL_TRUE
GTAAAGCGCACTGCATGGCGCTTTCACCTGTAGCGCACGGCTCTTCAACGAGCCATTCCCCTAGGCCCAAACAGCTTTCATCGTTTTGGGCCTTTTTTT
>gi|808191682|gb|CP007540.1|:1958948-1959047 Salmonella enterica subsp. enterica serovar Montevideo str. USDA-ARS-USMARC-1921, complete genome-p.c.VAL:96.08%-taxID:1454606-CM-MODEL_TRUE
AGGCGATTTAGCCTGCATTAATGCCAACTTTTAGCGCACGGCTCTCTCCTAAGAGCCATTTCCCTGGACCGAATACAGGAATCGTATTCGGTCTCTTTTT
>gi|808191682|gb|CP007540.1|:1965217-1965314 Salmonella enterica subsp. enterica serovar Montevideo str. USDA-ARS-USMARC-1921, complete genome-p.c.VAL:53.49%-taxID:1454606-CM-MODEL_FALSE
TAATCGTTAAAATCACTTAGTTAATATGTAATGTTATGAATTTAAAGAGAAAAATCAATTGTTGCCGTAAACAGGAATCGTATTCGATCTATTTTTAT
>gi|602826365|gb|CP007262.1|:1226259-1226358 Salmonella enterica subsp. enterica serovar Enteritidis str. EC20110356, complete genome-p.c.VAL:98.02%-taxID:1243621-CM-MODEL_TRUE
AGGCGATTTAGCCTGCATTAATGCCAACTTTTAGCGCACGGCTCTCTCCCAAGAGCCATTTCCCTGGACCGAATACAGGAATCGTATTCGGTCTCTTTTT
>gi|602826365|gb|CP007262.1|:1245884-1245981 Salmonella enterica subsp. enterica serovar Enteritidis str. EC20110356, complete genome-p.c.VAL:54.69%-taxID:1243621-CM-MODEL_FALSE
TAATCGTTAAAATCACTTAATTAATATGTAACATTGTGAATTTAAAGAGAAAGATCAATTGTTGCCGTAAACAGGAATCGTATTCGGTCTCTTTTTAT
>gi|755446508|gb|CP010023.1|:c781552-781453 Yersinia pestis str. Pestoides B, complete genome-p.c.VAL:86.92%-taxID:748678-CM-MODEL_TRUE
GCTGAATAAGCCTACATTAATACCAACTTTTAGCGCACGGCTCTCTCCCAAGAGCCATTTCCCTAGACCGAATATCAGGAATCGTATTCGGTCTTTTTTT
>gi|365747213|gb|CP002886.1|:c2864808-2864709 Enterobacter cloacae EcWSU1, complete genome-p.c.VAL:96.08%-taxID:1045856-CM-MODEL_TRUE
AGGCGACTTAGCCTGCATTAATGCCAACTTTTAGCGCACGGCTCTCTCCCAAGAGCCATTTCCCTGGACCGAATACAGGAATCGTATTCGGTCTCTTTTT
>gi|927657646|dbj|AP014950.1|:1986950-1987049 Klebsiella pneumoniae DNA, complete genome, strain: YH43-p.c.VAL:96.08%-taxID:573-CM-MODEL_TRUE
AGGCGACTTAGCCTGCATTAATGCCAACTTTTAGCGCACGGCTCTCTCCCAAGAGCCATTTCCCTGGACCGAATACAGGAATCGTATTCGGTCTCTTTTT
>gi|815976342|gb|CP011313.1|:1884724-1884823 Klebsiella pneumoniae subsp. pneumoniae strain 234-12, complete genome-p.c.VAL:96.08%-taxID:72407-CM-MODEL_TRUE
AGGCGACTTAGCCTGCATTAATGCCAACTTTTAGCGCACGGCTCTCTCCCAAGAGCCATTTCCCTGGACCGAATACAGGAATCGTATTCGGTCTCTTTTT
>gi|603200747|gb|CP007328.1|:1226237-1226336 Salmonella enterica subsp. enterica serovar Enteritidis str. EC20111576 genome-p.c.VAL:98.02%-taxID:1412535-CM-MODEL_TRUE
AGGCGATTTAGCCTGCATTAATGCCAACTTTTAGCGCACGGCTCTCTCCCAAGAGCCATTTCCCTGGACCGAATACAGGAATCGTATTCGGTCTCTTTTT
>gi|603200747|gb|CP007328.1|:1245862-1245959 Salmonella enterica subsp. enterica serovar Enteritidis str. EC20111576 genome-p.c.VAL:54.69%-taxID:1412535-CM-MODEL_FALSE
TAATCGTTAAAATCACTTAATTAATATGTAACATTGTGAATTTAAAGAGAAAGATCAATTGTTGCCGTAAACAGGAATCGTATTCGGTCTCTTTTTAT
>gi|768964512|gb|CP007044.2|:c4053054-4052956 Chania multitudinisentens RB-25, complete genome-p.c.VAL:85.98%-taxID:1441930-CM-MODEL_TRUE
CTGAGTAAGCCCTGCATAAATGCCAACTTTTAGCGCACGGCTCTCTCCCAAGAGCCATTTCCCTAGACCGAATATAGGAATCGTATTCGGTCTTTTTTT
>gi|602791825|gb|CP007362.1|:1226237-1226336 Salmonella enterica subsp. enterica serovar Enteritidis str. EC20120544 genome-p.c.VAL:98.02%-taxID:1412536-CM-MODEL_TRUE
AGGCGATTTAGCCTGCATTAATGCCAACTTTTAGCGCACGGCTCTCTCCCAAGAGCCATTTCCCTGGACCGAATACAGGAATCGTATTCGGTCTCTTTTT
>gi|602791825|gb|CP007362.1|:1245862-1245959 Salmonella enterica subsp. enterica serovar Enteritidis str. EC20120544 genome-p.c.VAL:54.69%-taxID:1412536-CM-MODEL_FALSE
TAATCGTTAAAATCACTTAATTAATATGTAACATTGTGAATTTAAAGAGAAAGATCAATTGTTGCCGTAAACAGGAATCGTATTCGGTCTCTTTTTAT
>gi|543175329|gb|CP001103.3|:c2253014-2252916 Alteromonas macleodii str. 'Deep ecotype', complete genome-p.c.VAL:54.26%-taxID:314275-CM-MODEL_TRUE
GATTTTGTTATAACTCTCCCAGTAAAAGTTAGCGCACGGCTCAGCAATGAGCCATTCCCCTAGGCCCGGAACGTTTGTTCTGGGCATTTTTTATGGGGT
>gi|603489460|gb|CP007341.1|:1226237-1226336 Salmonella enterica subsp. enterica serovar Enteritidis str. EC20120687 genome-p.c.VAL:98.02%-taxID:1412608-CM-MODEL_TRUE
AGGCGATTTAGCCTGCATTAATGCCAACTTTTAGCGCACGGCTCTCTCCCAAGAGCCATTTCCCTGGACCGAATACAGGAATCGTATTCGGTCTCTTTTT
>gi|603489460|gb|CP007341.1|:1245862-1245959 Salmonella enterica subsp. enterica serovar Enteritidis str. EC20120687 genome-p.c.VAL:54.69%-taxID:1412608-CM-MODEL_FALSE
TAATCGTTAAAATCACTTAATTAATATGTAACATTGTGAATTTAAAGAGAAAGATCAATTGTTGCCGTAAACAGGAATCGTATTCGGTCTCTTTTTAT
>gi|723224579|gb|CP009854.1|:c2725413-2725314 Enterobacter cloacae strain ECNIH5, complete genome-p.c.VAL:96.08%-taxID:550-CM-MODEL_TRUE
AGGCGATTGAGCCTGCATTAATGCCAACTTTTAGCGCACGGCTCTCTCCCAAGAGCCATTTCCCTGGACCGAATACAGGAATCGTATTCGGTCTCTTTTT
>gi|928489081|gb|CP012685.1|:1358156-1358254 Serratia marcescens strain SmUNAM836, complete genome-p.c.VAL:85.98%-taxID:615-CM-MODEL_TRUE
TGAACAAGCCCTGCATTAAATGCCAACTTTTAGCGCACGGCTCTCTCCCAAGAGCCATTTCCCTAGACCGAATATAGGAATCGTATTCGGTCTTTTTTT
>gi|675820477|emb|LM997039.1|:773284-773383 Escherichia coli genome assembly FHI89, scaffold scaffold-20_contig-1.0_1_1073266_[organism:Escherichia-p.c.VAL:90.48%-taxID:562-CM-MODEL_TRUE
AGGCAACTAAGCCTGCATTAATGCCAACTTTTAGCGCACGGCTCTCTCCCAAGAGCCATTTCCCTGGACCGAATACAGGAATCGTGTTCGGTCTCTTTTT
>gi|828916888|gb|CP011584.1|:c2333339-2333240 Enterobacter cloacae strain CAV1668, complete genome-p.c.VAL:96.08%-taxID:550-CM-MODEL_TRUE
AGGCGATTGAGCCTGCATTAATGCCAACTTTTAGCGCACGGCTCTCTCCCAAGAGCCATTTCCCTGGACCGAATACAGGAATCGTATTCGGTCTCTTTTT
>gi|700285954|gb|CP009264.2|:1589626-1589720 Vibrio coralliilyticus strain OCN014 chromosome 1, complete sequence-p.c.VAL:58.54%-taxID:190893-CM-MODEL_TRUE
AATGATAAATCATCGAATATCAACCAGTTAGCGCAGGCTCTGTAAGAGCCATTCCCCTAGGCCCAAAGCGATATCCGCTTCGGGCCTTTTTTTGA
>gi|619734722|gb|CP007557.1|:c4183131-4183033 Citrobacter freundii CFNIH1, complete genome-p.c.VAL:89.52%-taxID:1333848-CM-MODEL_TRUE
GGTAACTTAGCCTGCATTTATGCCAACTTTTAGCGCACGGCTCTCTCCCAAGAGCCATTTCCCTGGACCGAATACAGGAATCGTATTCGGTCTCTTTTT
>gi|172046403|emb|AM942759.1|:1072871-1072968 Proteus mirabilis strain HI4320, complete genome-p.c.VAL:58.4%-taxID:529507-CM-MODEL_TRUE
CGCTATTTTCTCATTCAGTATCACTTTTTAGCGCACGGCTCGCAATGAGCCTTTTCCCTAAGCCAGGTAAATGATTTACCTGGCTTTTTTTATGATGC
>gi|756767957|gb|CP007149.1|:c1969050-1968951 Escherichia coli RS218, complete genome-p.c.VAL:90.48%-taxID:439184-CM-MODEL_TRUE
AGGCAACTAAGCCTGCATTAATGCCAACTTTTAGCGCACGGCTCTCTCCCAAGAGCCATTTCCCTGGACCGAATACAGGAATCGTGTTCGGTCTCTTTTT
>gi|257757386|dbj|AP010958.1|:c2112394-2112295 Escherichia coli O103:H2 str. 12009 DNA, complete genome-p.c.VAL:90.48%-taxID:585395-CM-MODEL_TRUE
AGGCAACTAAGCCTGCATTAATGCCAACTTTTAGCGCACGGCTCTCTCCCAAGAGCCATTTCCCTGGACCGAATACAGGAATCGTGTTCGGTCTCTTTTT
>gi|755306123|gb|CP009539.1|:c588608-588509 Yersinia ruckeri strain YRB, complete genome-p.c.VAL:85.19%-taxID:29486-CM-MODEL_TRUE
GCTTAATAAGCCTGCATGAAATGCCAACTTTTAGCGCACGGCTCTATCCCAAGAGCCATTTCCCTGGACCGAATATAGGAATCGTATTCGGTCTCTTTTT
>gi|323376397|gb|CP002516.1|:2034516-2034615 Escherichia coli KO11, complete genome-p.c.VAL:90.48%-taxID:595495-CM-MODEL_TRUE
AGGCAACTAAGCCTGCATTAATGCCAACTTTTAGCGCACGGCTCTCTCCCAAGAGCCATTTCCCTGGACCGAATACAGGAATCGTGTTCGGTCTCTTTTT
>gi|218425442|emb|CU928162.2|:c1992403-1992304 Escherichia coli ED1a chromosome, complete genome-p.c.VAL:90.48%-taxID:585397-CM-MODEL_TRUE
AGGCAACTAAGCCTGCATTAATGCCAACTTTTAGCGCACGGCTCTCTCCCAAGAGCCATTTCCCTGGACCGAATACAGGAATCGTGTTCGGTCTCTTTTT
>gi|548933035|emb|HG326213.1|:c1917903-1917804 Salmonella enterica subsp. enterica serovar Typhimurium str. DT2, complete genome-p.c.VAL:98.02%-taxID:568709-CM-MODEL_TRUE
AGGCGATTTAGCCTGCATTAATGCCAACTTTTAGCGCACGGCTCTCTCCCAAGAGCCATTTCCCTGGACCGAATACAGGAATCGTATTCGGTCTCTTTTT
>gi|332341332|gb|CP002729.1|:c2228956-2228857 Escherichia coli UMNK88, complete genome-p.c.VAL:90.48%-taxID:696406-CM-MODEL_TRUE
AGGCAACTAAGCCTGCATTAATGCCAACTTTTAGCGCACGGCTCTCTCCCAAGAGCCATTTCCCTGGACCGAATACAGGAATCGTGTTCGGTCTCTTTTT
>gi|828896038|gb|CP011572.1|:4484306-4484405 Enterobacter cloacae strain CAV1311, complete genome-p.c.VAL:96.08%-taxID:550-CM-MODEL_TRUE
AGGCGATTGAGCCTGCATTAATGCCAACTTTTAGCGCACGGCTCTCTCCCAAGAGCCATTTCCCTGGACCGAATACAGGAATCGTATTCGGTCTCTTTTT
>gi|323575285|emb|FN543093.2|:c2643267-2643168 Cronobacter turicensis z3032 complete genome-p.c.VAL:96.08%-taxID:693216-CM-MODEL_TRUE
AGGCGACTGAGCCTGCATTAATGCCAACTTTTAGCGCACGGCTCTCTCCCAAGAGCCATTTCCCTGGACCGAATACAGGAATCGTATTCGGTCTTTTTTT
>gi|604196494|gb|CP007463.1|:1224301-1224400 Salmonella enterica subsp. enterica serovar Enteritidis str. EC20120929, complete genome-p.c.VAL:98.02%-taxID:1412618-CM-MODEL_TRUE
AGGCGATTTAGCCTGCATTAATGCCAACTTTTAGCGCACGGCTCTCTCCCAAGAGCCATTTCCCTGGACCGAATACAGGAATCGTATTCGGTCTCTTTTT
>gi|604196494|gb|CP007463.1|:1243926-1244023 Salmonella enterica subsp. enterica serovar Enteritidis str. EC20120929, complete genome-p.c.VAL:54.69%-taxID:1412618-CM-MODEL_FALSE
TAATCGTTAAAATCACTTAATTAATATGTAACATTGTGAATTTAAAGAGAAAGATCAATTGTTGCCGTAAACAGGAATCGTATTCGGTCTCTTTTTAT
>gi|908258101|gb|CP006754.1|:3138745-3138844 Yersinia pestis 3067, complete genome-p.c.VAL:86.92%-taxID:1345706-CM-MODEL_TRUE
GCTGAATAAGCCTACATTAATACCAACTTTTAGCGCACGGCTCTCTCCCAAGAGCCATTTCCCTAGACCGAATATCAGGAATCGTATTCGGTCTTTTTTT
>gi|675818151|emb|LK999983.1|:c727930-727831 Escherichia coli genome assembly FHI59, scaffold scaffold-21A-p.c.VAL:90.48%-taxID:562-CM-MODEL_TRUE
AGGCAACTAAGCCTGCATTAATGCCAACTTTTAGCGCACGGCTCTCTCCCAAGAGCCATTTCCCTGGACCGAATACAGGAATCGTGTTCGGTCTCTTTTT
>gi|197936256|gb|CP001144.1|:1351217-1351316 Salmonella enterica subsp. enterica serovar Dublin str. CT_02021853, complete genome-p.c.VAL:98.02%-taxID:439851-CM-MODEL_TRUE
AGGCGATTTAGCCTGCATTAATGCCAACTTTTAGCGCACGGCTCTCTCCCAAGAGCCATTTCCCTGGACCGAATACAGGAATCGTATTCGGTCTCTTTTT
>gi|197936256|gb|CP001144.1|:1398952-1399049 Salmonella enterica subsp. enterica serovar Dublin str. CT_02021853, complete genome-p.c.VAL:54.69%-taxID:439851-CM-MODEL_FALSE
TAATCGTTAAAATCACTTAATTAATATGTAACATTGTGAATTTAAAGAGAAAGATCAATTGTTGCCGTAAACAGGAATCGTATTCGGTCTCTTTTTAT
>gi|933889448|gb|CP012513.1|:c1933585-1933486 Salmonella enterica subsp. enterica serovar Thompson strain RM1984, complete genome-p.c.VAL:98.02%-taxID:600-CM-MODEL_TRUE
AGGCGATTTAGCCTGCATTAATGCCAACTTTTAGCGCACGGCTCTCTCCCAAGAGCCATTTCCCTGGACCGAATACAGGAATCGTATTCGGTCTCTTTTT
>gi|777224558|emb|LN831045.1|:c530184-530085 Escherichia coli genome assembly NCTC9001, plasmid : 6-p.c.VAL:90.48%-taxID:562-CM-MODEL_TRUE
AGGCAACTAAGCCTGCATTAATGCCAACTTTTAGCGCACGGCTCTCTCCCAAGAGCCATTTCCCTGGACCGAATACAGGAATCGTGTTCGGTCTCTTTTT
>gi|383796300|gb|CP003416.1|:c2705348-2705249 Salmonella enterica subsp. enterica serovar Heidelberg str. B182, complete genome-p.c.VAL:98.02%-taxID:1160717-CM-MODEL_TRUE
AGGCGATTTAGCCTGCATTAATGCCAACTTTTAGCGCACGGCTCTCTCCCAAGAGCCATTTCCCTGGACCGAATACAGGAATCGTATTCGGTCTCTTTTT
>gi|755412697|gb|CP009838.1|:c4416849-4416751 Yersinia enterocolitica strain 2516-87, complete genome-p.c.VAL:84.26%-taxID:630-CM-MODEL_TRUE
GCTGAACAAGCCTACGTTAATGCCAACTTTTAGCGCACGGCTCTCTCCCAAGAGCCATTTCCCTAGACCGAATATAGGAATCGTATTCGGTCTTTTTTT
>gi|604194649|gb|CP007438.1|:3347785-3347884 Salmonella enterica subsp. enterica serovar Enteritidis str. EC20120009 genome-p.c.VAL:98.02%-taxID:1412471-CM-MODEL_TRUE
AGGCGATTTAGCCTGCATTAATGCCAACTTTTAGCGCACGGCTCTCTCCCAAGAGCCATTTCCCTGGACCGAATACAGGAATCGTATTCGGTCTCTTTTT
>gi|604194649|gb|CP007438.1|:3367448-3367545 Salmonella enterica subsp. enterica serovar Enteritidis str. EC20120009 genome-p.c.VAL:54.69%-taxID:1412471-CM-MODEL_FALSE
TAATCGTTAAAATCACTTAATTAATATGTAACATTGTGAATTTAAAGAGAAAGATCAATTGTTGCCGTAAACAGGAATCGTATTCGGTCTCTTTTTAT
>gi|91070629|gb|CP000243.1|:c1949893-1949794 Escherichia coli UTI89, complete genome-p.c.VAL:90.48%-taxID:364106-CM-MODEL_TRUE
AGGCAACTAAGCCTGCATTAATGCCAACTTTTAGCGCACGGCTCTCTCCCAAGAGCCATTTCCCTGGACCGAATACAGGAATCGTGTTCGGTCTCTTTTT
>gi|383403426|gb|CP002967.1|:c2067915-2067816 Escherichia coli W, complete genome-p.c.VAL:90.48%-taxID:566546-CM-MODEL_TRUE
AGGCAACTAAGCCTGCATTAATGCCAACTTTTAGCGCACGGCTCTCTCCCAAGAGCCATTTCCCTGGACCGAATACAGGAATCGTGTTCGGTCTCTTTTT
>gi|604022371|gb|CP007337.1|:1226236-1226335 Salmonella enterica subsp. enterica serovar Enteritidis str. EC20120590 genome-p.c.VAL:98.02%-taxID:1412605-CM-MODEL_TRUE
AGGCGATTTAGCCTGCATTAATGCCAACTTTTAGCGCACGGCTCTCTCCCAAGAGCCATTTCCCTGGACCGAATACAGGAATCGTATTCGGTCTCTTTTT
>gi|604022371|gb|CP007337.1|:1245861-1245958 Salmonella enterica subsp. enterica serovar Enteritidis str. EC20120590 genome-p.c.VAL:54.69%-taxID:1412605-CM-MODEL_FALSE
TAATCGTTAAAATCACTTAATTAATATGTAACATTGTGAATTTAAAGAGAAAGATCAATTGTTGCCGTAAACAGGAATCGTATTCGGTCTCTTTTTAT
>gi|380461645|gb|CP003386.1|:c1925083-1924984 Salmonella enterica subsp. enterica serovar Typhimurium str. 798, complete genome-p.c.VAL:98.02%-taxID:1008297-CM-MODEL_TRUE
AGGCGATTTAGCCTGCATTAATGCCAACTTTTAGCGCACGGCTCTCTCCCAAGAGCCATTTCCCTGGACCGAATACAGGAATCGTATTCGGTCTCTTTTT
>gi|820949075|gb|CP011421.1|:c2508683-2508584 Klebsiella pneumoniae strain yzusk-4 genome-p.c.VAL:96.08%-taxID:573-CM-MODEL_TRUE
AGGCGACTTAGCCTGCATTAATGCCAACTTTTAGCGCACGGCTCTCTCCCAAGAGCCATTTCCCTGGACCGAATACAGGAATCGTATTCGGTCTCTTTTT
>gi|662706586|gb|CP008841.1|:c4720076-4719977 Klebsiella oxytoca strain M1, complete genome-p.c.VAL:94.17%-taxID:571-CM-MODEL_TRUE
AGGCGACTTAGCCTGCATTAATGCCAACTTTTAGCGCACGGCTCTCTCCCAAGAGCCATTTCCCTGGACCGAATACAGGAATCGTGTTCGGTCTCTTTTT
>gi|896682452|gb|CP007249.2|:1226487-1226586 Salmonella enterica subsp. enterica serovar Enteritidis str. EC20090641, complete genome-p.c.VAL:98.02%-taxID:1412453-CM-MODEL_TRUE
AGGCGATTTAGCCTGCATTAATGCCAACTTTTAGCGCACGGCTCTCTCCCAAGAGCCATTTCCCTGGACCGAATACAGGAATCGTATTCGGTCTCTTTTT
>gi|896682452|gb|CP007249.2|:1246111-1246208 Salmonella enterica subsp. enterica serovar Enteritidis str. EC20090641, complete genome-p.c.VAL:54.69%-taxID:1412453-CM-MODEL_FALSE
TAATCGTTAAAATCACTTAATTAATATGTAACATTGTGAATTTAAAGAGAAAGATCAATTGTTGCCGTAAACAGGAATCGTATTCGGTCTCTTTTTAT
>gi|660567586|gb|CP008788.1|:c3801737-3801638 Klebsiella oxytoca KONIH1, complete genome-p.c.VAL:94.17%-taxID:1333852-CM-MODEL_TRUE
AGGCGACTTAGCCTGCATTAATGCCAACTTTTAGCGCACGGCTCTCTCCCAAGAGCCATTTCCCTGGACCGAATACAGGAATCGTGTTCGGTCTCTTTTT
>gi|932857508|emb|LN877770.1|:c2286664-2286565 Escherichia coli genome assembly ERS742059, chromosome : I-p.c.VAL:90.48%-taxID:562-CM-MODEL_TRUE
AGGCAACTAAGCCTGCATTAATGCCAACTTTTAGCGCACGGCTCTCTCCCAAGAGCCATTTCCCTGGACCGAATACAGGAATCGTGTTCGGTCTCTTTTT
>gi|834763093|gb|CP006636.1|:c1885143-1885044 Escherichia coli PCN061, complete genome-p.c.VAL:90.48%-taxID:1358422-CM-MODEL_TRUE
AGGCAACTAAGCCTGCATTAATGCCAACTTTTAGCGCACGGCTCTCTCCCAAGAGCCATTTCCCTGGACCGAATACAGGAATCGTGTTCGGTCTCTTTTT
>gi|675819557|emb|LM996120.1|:c562190-562091 Escherichia coli genome assembly FHI14, scaffold scaffold-27_contig-1.1_1917_804052_[organism:Escherichia-p.c.VAL:90.48%-taxID:562-CM-MODEL_TRUE
AGGCAACTAAGCCTGCATTAATGCCAACTTTTAGCGCACGGCTCTCTCCCAAGAGCCATTTCCCTGGACCGAATACAGGAATCGTGTTCGGTCTCTTTTT
>gi|319801179|emb|FR729477.2|:684455-684552 Yersinia enterocolitica subsp. palearctica Y11-p.c.VAL:83.33%-taxID:930944-CM-MODEL_TRUE
GCTGAACAAGCCTACGTTAATGCCAACTTTTAGCGCACGGCTCTCTCCCAAGAGCCATTTCCCTAGACCGAATATAGGAATCGTATTCGGTCTTTTTT
>gi|603318391|gb|CP007415.1|:1226302-1226401 Salmonella enterica subsp. enterica serovar Enteritidis str. EC20122033 genome-p.c.VAL:98.02%-taxID:1412574-CM-MODEL_TRUE
AGGCGATTTAGCCTGCATTAATGCCAACTTTTAGCGCACGGCTCTCTCCCAAGAGCCATTTCCCTGGACCGAATACAGGAATCGTATTCGGTCTCTTTTT
>gi|603318391|gb|CP007415.1|:1245927-1246024 Salmonella enterica subsp. enterica serovar Enteritidis str. EC20122033 genome-p.c.VAL:54.69%-taxID:1412574-CM-MODEL_FALSE
TAATCGTTAAAATCACTTAATTAATATGTAACATTGTGAATTTAAAGAGAAAGATCAATTGTTGCCGTAAACAGGAATCGTATTCGGTCTCTTTTTAT
>gi|755425406|gb|CP009935.1|:c2669767-2669669 Yersinia pestis Angola, complete genome-p.c.VAL:84.26%-taxID:349746-CM-MODEL_TRUE
GCTGAATAAGCCTACATTAATACCAACTTTTAGCGCACGGCTCTCTCCCAAGAGCCATTTCCCTAGACCGAATATCAGGAATCGTATTCGGTCTTTTTG
>gi|603083661|gb|CP007313.1|:1226237-1226336 Salmonella enterica subsp. enterica serovar Enteritidis str. SA20094383 genome-p.c.VAL:98.02%-taxID:1412516-CM-MODEL_TRUE
AGGCGATTTAGCCTGCATTAATGCCAACTTTTAGCGCACGGCTCTCTCCCAAGAGCCATTTCCCTGGACCGAATACAGGAATCGTATTCGGTCTCTTTTT
>gi|603083661|gb|CP007313.1|:1245862-1245959 Salmonella enterica subsp. enterica serovar Enteritidis str. SA20094383 genome-p.c.VAL:54.69%-taxID:1412516-CM-MODEL_FALSE
TAATCGTTAAAATCACTTAATTAATATGTAACATTGTGAATTTAAAGAGAAAGATCAATTGTTGCCGTAAACAGGAATCGTATTCGGTCTCTTTTTAT
>gi|407062746|gb|CP003301.1|:2223521-2223620 Escherichia coli O104:H4 str. 2009EL-2071, complete genome-p.c.VAL:90.48%-taxID:1133853-CM-MODEL_TRUE
AGGCAACTAAGCCTGCATTAATGCCAACTTTTAGCGCACGGCTCTCTCCCAAGAGCCATTTCCCTGGACCGAATACAGGAATCGTGTTCGGTCTCTTTTT
>gi|307625127|gb|CP002167.1|:1693392-1693491 Escherichia coli UM146, complete genome-p.c.VAL:90.48%-taxID:869729-CM-MODEL_TRUE
AGGCAACTAAGCCTGCATTAATGCCAACTTTTAGCGCACGGCTCTCTCCCAAGAGCCATTTCCCTGGACCGAATACAGGAATCGTGTTCGGTCTCTTTTT
>gi|682113157|gb|CP008905.1|:c2721289-2721190 Enterobacter cloacae ECR091, complete genome-p.c.VAL:96.08%-taxID:1333849-CM-MODEL_TRUE
AGGCGATTGAGCCTGCATTAATGCCAACTTTTAGCGCACGGCTCTCTCCCAAGAGCCATTTCCCTGGACCGAATACAGGAATCGTATTCGGTCTCTTTTT
>gi|595607150|gb|CP007394.1|:c2678168-2678069 Escherichia coli strain ST2747, complete genome-p.c.VAL:90.48%-taxID:562-CM-MODEL_TRUE
AGGCAACTAAGCCTGCATTAATGCCAACTTTTAGCGCACGGCTCTCTCCCAAGAGCCATTTCCCTGGACCGAATACAGGAATCGTGTTCGGTCTCTTTTT
>gi|896682995|gb|CP007267.2|:1226478-1226577 Salmonella enterica subsp. enterica serovar Enteritidis str. EC20120005, complete genome-p.c.VAL:98.02%-taxID:1412468-CM-MODEL_TRUE
AGGCGATTTAGCCTGCATTAATGCCAACTTTTAGCGCACGGCTCTCTCCCAAGAGCCATTTCCCTGGACCGAATACAGGAATCGTATTCGGTCTCTTTTT
>gi|896682995|gb|CP007267.2|:1246103-1246200 Salmonella enterica subsp. enterica serovar Enteritidis str. EC20120005, complete genome-p.c.VAL:54.69%-taxID:1412468-CM-MODEL_FALSE
TAATCGTTAAAATCACTTAATTAATATGTAACATTGTGAATTTAAAGAGAAAGATCAATTGTTGCCGTAAACAGGAATCGTATTCGGTCTCTTTTTAT
>gi|445210138|gb|CP003959.1|:2092959-2093057 Serratia marcescens WW4, complete genome-p.c.VAL:85.98%-taxID:435998-CM-MODEL_TRUE
TGAACAAGCCCTGCATTAAATGCCAACTTTTAGCGCACGGCTCTCTCCCAAGAGCCATTTCCCTAGACCGAATATAGGAATCGTATTCGGTCTTTTTTT
>gi|355423321|gb|CP002212.1|:c2017322-2017223 Escherichia coli str. 'clone D i14', complete genome-p.c.VAL:90.48%-taxID:885275-CM-MODEL_TRUE
AGGCAACTAAGCCTGCATTAATGCCAACTTTTAGCGCACGGCTCTCTCCCAAGAGCCATTTCCCTGGACCGAATACAGGAATCGTGTTCGGTCTCTTTTT
>gi|157320013|gb|CP000826.1|:2129612-2129710 Serratia proteamaculans 568, complete genome-p.c.VAL:82.57%-taxID:399741-CM-MODEL_TRUE
TGAACAAGCCTTGCACAAAATGCCAACTTTTAGCGCACGGCTCTCTCCCAAGAGCCATTTCCCTAGACCGAATATAGGAATCGTATTCGGTCTTTTTTT
>gi|160863331|gb|CP000880.1|:1045535-1045634 Salmonella enterica subsp. arizonae serovar 62:z4,z23:--, complete genome-p.c.VAL:94.17%-taxID:41514-CM-MODEL_TRUE
AGGCGACGTAGCCTGCATTAATGCCAACTTTTAGCGCACGGCTCTCTCCCAAGAGCCATTTCCCTGGACCGAATACAGGAATCGTATTCGGTCTCTTTTT
>gi|764066760|gb|CP005974.1|:c2149246-2149153 Photobacterium gaetbulicola Gung47 chromosome 2, complete sequence-p.c.VAL:60.33%-taxID:658445-CM-MODEL_TRUE
TGTAATTGATCTCCATTTACTAACCAGTTAGCGCAAGGCTCTCACGAGCCATTCCCCTAAGCCCGAAACAGGAGTCGTTTCGGGCTATTTTTTA
>gi|402539130|gb|CP003785.1|:2026868-2026967 Klebsiella pneumoniae subsp. pneumoniae 1084, complete genome-p.c.VAL:96.08%-taxID:1193292-CM-MODEL_TRUE
AGGCGACTTAGCCTGCATTAATGCCAACTTTTAGCGCACGGCTCTCTCCCAAGAGCCATTTCCCTGGACCGAATACAGGAATCGTATTCGGTCTCTTTTT
>gi|808711242|gb|CP010441.1|:c2666773-2666674 Escherichia coli K-12 strain ER3445, complete genome-p.c.VAL:90.48%-taxID:83333-CM-MODEL_TRUE
AGGCAACTAAGCCTGCATTAATGCCAACTTTTAGCGCACGGCTCTCTCCCAAGAGCCATTTCCCTGGACCGAATACAGGAATCGTGTTCGGTCTCTTTTT
>gi|755457955|gb|CP010247.1|:2704404-2704503 Yersinia pestis Pestoides G, complete genome-p.c.VAL:86.92%-taxID:649716-CM-MODEL_TRUE
GCTGAATAAGCCTACATTAATACCAACTTTTAGCGCACGGCTCTCTCCCAAGAGCCATTTCCCTAGACCGAATATCAGGAATCGTATTCGGTCTTTTTTT
>gi|675334590|gb|CP009261.1|:c1671476-1671380 Vibrio vulnificus strain 93U204 chromosome I, complete sequence-p.c.VAL:62.81%-taxID:672-CM-MODEL_TRUE
ATTCTTACCATTCACATAGCAACACCGTTTAGCGCAGGCTCTTAAGAGCCATTTCCCCTAGGCCCACCGACGGAACCGATGGGCCTCTTTTTTTGCT
>gi|604064827|gb|CP007374.1|:1226237-1226336 Salmonella enterica subsp. enterica serovar Enteritidis str. EC20121746 genome-p.c.VAL:98.02%-taxID:1412563-CM-MODEL_TRUE
AGGCGATTTAGCCTGCATTAATGCCAACTTTTAGCGCACGGCTCTCTCCCAAGAGCCATTTCCCTGGACCGAATACAGGAATCGTATTCGGTCTCTTTTT
>gi|604064827|gb|CP007374.1|:1245863-1245960 Salmonella enterica subsp. enterica serovar Enteritidis str. EC20121746 genome-p.c.VAL:54.69%-taxID:1412563-CM-MODEL_FALSE
TAATCGTTAAAATCACTTAATTAATATGTAACATTGTGAATTTAAAGAGAAAGATCAATTGTTGCCGTAAACAGGAATCGTATTCGGTCTCTTTTTAT
>gi|113883030|gb|CP000446.1|:c1964827-1964729 Shewanella sp. MR-4, complete genome-p.c.VAL:63.11%-taxID:60480-CM-MODEL_TRUE
GTAAAGCGCACTGCATGGCGCTTTCATCTGTAGCGCACGGCTCTTCAACGAGCCATTCCCCTAGGCCCAAACAGTTGGAATCGTTTTGGGCCTTTTTTT
>gi|2039140|gb|U51991.1|ECU51991:233-331 Escherichia coli phosphoprotein phosphatase (prpA) gene, complete cds-p.c.VAL:89.52%-taxID:562-CM-MODEL_TRUE
AGGCAACTAAGCCGCATTAATGCCAACTTTTAGCGCACGGCTCTCTCCCAAGAGCCATTTCCCTGGACCGAATACAGGAATCGTGTTCGGTCTCTTTTT
>gi|605498156|gb|CP007507.1|:1225922-1226021 Salmonella enterica subsp. enterica serovar Enteritidis strain Durban, complete genome-p.c.VAL:98.02%-taxID:149539-CM-MODEL_TRUE
AGGCGATTTAGCCTGCATTAATGCCAACTTTTAGCGCACGGCTCTCTCCCAAGAGCCATTTCCCTGGACCGAATACAGGAATCGTATTCGGTCTCTTTTT
>gi|605498156|gb|CP007507.1|:1245547-1245644 Salmonella enterica subsp. enterica serovar Enteritidis strain Durban, complete genome-p.c.VAL:54.69%-taxID:149539-CM-MODEL_FALSE
TAATCGTTAAAATCACTTAATTAATATGTAACATTGTGAATTTAAAGAGAAAGATCAATTGTTGCCGTAAACAGGAATCGTATTCGGTCTCTTTTTAT
>gi|914845112|gb|CP012349.1|:c2662426-2662327 Salmonella enterica subsp. enterica serovar Sloterdijk str. ATCC 15791, complete genome-p.c.VAL:98.02%-taxID:938141-CM-MODEL_TRUE
AGGCGATTTAGCCTGCATTAATGCCAACTTTTAGCGCACGGCTCTCTCCCAAGAGCCATTTCCCTGGACCGAATACAGGAATCGTATTCGGTCTCTTTTT
>gi|914845112|gb|CP012349.1|:c2656159-2656062 Salmonella enterica subsp. enterica serovar Sloterdijk str. ATCC 15791, complete genome-p.c.VAL:54.69%-taxID:938141-CM-MODEL_TRUE
TAATCGTTAAAATCACTTAATTAATATGTAACATTATGAATTTAAAGAGAAAGATCAATTGTTGCCGTAAACAGGAATCGTATTCGGTCTCTTTTTAT
>gi|602996944|gb|CP007300.1|:1226238-1226337 Salmonella enterica subsp. enterica serovar Enteritidis str. SA20090877 genome-p.c.VAL:98.02%-taxID:1412521-CM-MODEL_TRUE
AGGCGATTTAGCCTGCATTAATGCCAACTTTTAGCGCACGGCTCTCTCCCAAGAGCCATTTCCCTGGACCGAATACAGGAATCGTATTCGGTCTCTTTTT
>gi|602996944|gb|CP007300.1|:1245863-1245960 Salmonella enterica subsp. enterica serovar Enteritidis str. SA20090877 genome-p.c.VAL:54.69%-taxID:1412521-CM-MODEL_FALSE
TAATCGTTAAAATCACTTAATTAATATGTAACATTGTGAATTTAAAGAGAAAGATCAATTGTTGCCGTAAACAGGAATCGTATTCGGTCTCTTTTTAT
>gi|909893832|gb|CP012167.1|:c2708319-2708220 Enterobacter cloacae strain 34998, complete genome-p.c.VAL:96.08%-taxID:550-CM-MODEL_TRUE
AGGCGATTGAGCCTGCATTAATGCCAACTTTTAGCGCACGGCTCTCTCCCAAGAGCCATTTCCCTGGACCGAATACAGGAATCGTATTCGGTCTCTTTTT
>gi|440045023|gb|CP003938.1|:1872016-1872115 Enterobacteriaceae bacterium strain FGI 57, complete genome-p.c.VAL:96.08%-taxID:693444-CM-MODEL_TRUE
AGGCGACTTAGCCTGCATTAATGCCAACTTTTAGCGCACGGCTCTCTCCCAAGAGCCATTTCCCTGGACCGAATACAGGAATCGTATTCGGTCTCTTTTT
>gi|723234405|gb|CP009863.1|:c3358896-3358797 Klebsiella pneumoniae subsp. pneumoniae strain KPNIH29, complete genome-p.c.VAL:96.08%-taxID:72407-CM-MODEL_TRUE
AGGCGACTTAGCCTGCATTAATGCCAACTTTTAGCGCACGGCTCTCTCCCAAGAGCCATTTCCCTGGACCGAATACAGGAATCGTATTCGGTCTCTTTTT
>gi|603785474|gb|CP007326.1|:1226238-1226337 Salmonella enterica subsp. enterica serovar Enteritidis str. EC20111554 genome-p.c.VAL:98.02%-taxID:1412567-CM-MODEL_TRUE
AGGCGATTTAGCCTGCATTAATGCCAACTTTTAGCGCACGGCTCTCTCCCAAGAGCCATTTCCCTGGACCGAATACAGGAATCGTATTCGGTCTCTTTTT
>gi|603785474|gb|CP007326.1|:1245863-1245960 Salmonella enterica subsp. enterica serovar Enteritidis str. EC20111554 genome-p.c.VAL:54.69%-taxID:1412567-CM-MODEL_FALSE
TAATCGTTAAAATCACTTAATTAATATGTAACATTGTGAATTTAAAGAGAAAGATCAATTGTTGCCGTAAACAGGAATCGTATTCGGTCTCTTTTTAT
>gi|270342133|gb|CP001836.1|:2459359-2459457 Dickeya dadantii Ech586, complete genome-p.c.VAL:77.68%-taxID:590409-CM-MODEL_TRUE
GTGATGCAACTTGCAACAAATGCCAACTTTTAGCGCACGGCTCTCTCCCAAGAGCCATTTCCCTAGACCGGGCACAGGAATCGTGTTCGGTCTTTTTTT
>gi|312172507|emb|FR719191.1|:c140553-140457 Erwinia amylovora ATCC BAA-2158, whole genome shotgun sequence, contig 11-p.c.VAL:68.38%-taxID:889211-CM-MODEL_TRUE
GGTCACAACGCCTGCAAGAACACCAACTTTTAGCGCACGGCTCCTTAAAGAGCCATTCCCTTGGACTGAAGACAGGATTTGTCTTCAGTCTTTTTTT
>gi|604184237|gb|CP007518.1|:c1855614-1855516 Aeromonas hydrophila YL17, complete genome-p.c.VAL:60.48%-taxID:1448139-CM-MODEL_TRUE
CTAAGCTTAAGGCTATCCGAACACCAGTTAGCGCACGGCTCTGCAAGGAGCCAATTCCCCTATGCCAGGTACAAGGAATTCGTACCTGGCTTTTTTTAT
>gi|301156631|emb|FQ312003.1|:c1925720-1925621 Salmonella enterica subsp. enterica serovar Typhimurium SL1344 complete genome-p.c.VAL:98.02%-taxID:216597-CM-MODEL_TRUE
AGGCGATTTAGCCTGCATTAATGCCAACTTTTAGCGCACGGCTCTCTCCCAAGAGCCATTTCCCTGGACCGAATACAGGAATCGTATTCGGTCTCTTTTT
>gi|602778765|gb|CP007274.1|:c2010573-2010474 Salmonella enterica subsp. enterica serovar Enteritidis str. SA20093266, complete genome-p.c.VAL:98.02%-taxID:1412475-CM-MODEL_TRUE
AGGCGATTTAGCCTGCATTAATGCCAACTTTTAGCGCACGGCTCTCTCCCAAGAGCCATTTCCCTGGACCGAATACAGGAATCGTATTCGGTCTCTTTTT
>gi|602778765|gb|CP007274.1|:c1990948-1990851 Salmonella enterica subsp. enterica serovar Enteritidis str. SA20093266, complete genome-p.c.VAL:54.69%-taxID:1412475-CM-MODEL_FALSE
TAATCGTTAAAATCACTTAATTAATATGTAACATTGTGAATTTAAAGAGAAAGATCAATTGTTGCCGTAAACAGGAATCGTATTCGGTCTCTTTTTAT
>gi|320085603|emb|FR775217.1|:15870-15969 Salmonella enterica subsp. enterica serovar Weltevreden str. 2007-60-3289-1 complete genome, contig 30-p.c.VAL:98.02%-taxID:936157-CM-MODEL_TRUE
AGGCGATTTAGCCTGCATTAATGCCAACTTTTAGCGCACGGCTCTCTCCCAAGAGCCATTTCCCTGGACCGAATACAGGAATCGTATTCGGTCTCTTTTT
>gi|675820396|emb|LM996958.1|:c18331-18232 Escherichia coli genome assembly FHI85, scaffold scaffold-26_contig-7.0_1_315701_[organism:Escherichia-p.c.VAL:94.17%-taxID:562-CM-MODEL_TRUE
AGGCAACTAAGCCTGCATTAATGCCAACTTTTAGCGCACGGCTCTCTCCCAAGAGCCATTTCCCTGGACCGAATACAGGAATCGTATTCGGTCTTTTTTT
>gi|296142109|gb|CP001509.3|:c1868928-1868829 Escherichia coli BL21(DE3), complete genome-p.c.VAL:90.48%-taxID:469008-CM-MODEL_TRUE
AGGCAACTAAGCCTGCATTAATGCCAACTTTTAGCGCACGGCTCTCTCCCAAGAGCCATTTCCCTGGACCGAATACAGGAATCGTGTTCGGTCTCTTTTT
>gi|675819665|emb|LM996228.1|:96584-96683 Escherichia coli genome assembly FHI40, scaffold scaffold-24_contig-48.20_717154_821891_[organism:Escherichia-p.c.VAL:90.48%-taxID:562-CM-MODEL_TRUE
AGGCAACTAAGCCTGCATTAATGCCAACTTTTAGCGCACGGCTCTCTCCCAAGAGCCATTTCCCTGGACCGAATACAGGAATCGTGTTCGGTCTCTTTTT
>gi|605537200|gb|CP007533.1|:c1486132-1486033 Salmonella enterica subsp. enterica serovar Bredeney str. CFSAN001080, complete genome-p.c.VAL:98.02%-taxID:1194154-CM-MODEL_TRUE
AGGCGATTTAGCCTGCATTAATGCCAACTTTTAGCGCACGGCTCTCTCCCAAGAGCCATTTCCCTGGACCGAATACAGGAATCGTATTCGGTCTCTTTTT
>gi|902613520|gb|CP011985.1|:1913383-1913482 Klebsiella pneumoniae UHKPC07, complete genome-p.c.VAL:96.08%-taxID:1284804-CM-MODEL_TRUE
AGGCGACTTAGCCTGCATTAATGCCAACTTTTAGCGCACGGCTCTCTCCCAAGAGCCATTTCCCTGGACCGAATACAGGAATCGTATTCGGTCTCTTTTT
>gi|604163421|gb|CP007384.1|:1226237-1226336 Salmonella enterica subsp. enterica serovar Enteritidis str. EC20121969 genome-p.c.VAL:98.02%-taxID:1412583-CM-MODEL_TRUE
AGGCGATTTAGCCTGCATTAATGCCAACTTTTAGCGCACGGCTCTCTCCCAAGAGCCATTTCCCTGGACCGAATACAGGAATCGTATTCGGTCTCTTTTT
>gi|604163421|gb|CP007384.1|:1245862-1245959 Salmonella enterica subsp. enterica serovar Enteritidis str. EC20121969 genome-p.c.VAL:54.69%-taxID:1412583-CM-MODEL_FALSE
TAATCGTTAAAATCACTTAATTAATATGTAACATTGTGAATTTAAAGAGAAAGATCAATTGTTGCCGTAAACAGGAATCGTATTCGGTCTCTTTTTAT
>gi|573966439|gb|CP006027.1|:c2301485-2301386 Escherichia coli O145:H28 str. RM13514, complete genome-p.c.VAL:90.48%-taxID:1248902-CM-MODEL_TRUE
AGGCAACTAAGCCTGCATTAATGCCAACTTTTAGCGCACGGCTCTCTCCCAAGAGCCATTTCCCTGGACCGAATACAGGAATCGTGTTCGGTCTCTTTTT
>gi|603471366|gb|CP007427.1|:1245794-1245891 Salmonella enterica subsp. enterica serovar Enteritidis str. SA20100239 genome-p.c.VAL:54.69%-taxID:1412481-CM-MODEL_FALSE
TAATCGTTAAAATCACTTAATTAATATGTAACATTGTGAATTTAAAGAGAAAGATCAATTGTTGCCGTAAACAGGAATCGTATTCGGTCTCTTTTTAT
>gi|927570490|gb|CP012674.1|:1547928-1548025 Proteus mirabilis strain CYPM1, complete genome-p.c.VAL:58.4%-taxID:584-CM-MODEL_TRUE
CGCTATTTTCTCATTCAGTATCACTTTTTAGCGCACGGCTCGCAATGAGCCTTTTCCCTAAGCCAGGTAAATGATTTACCTGGCTTTTTTTACGATGC
>gi|674281104|gb|CP009102.1|:c1894763-1894664 Salmonella enterica subsp. enterica serovar Typhimurium strain ATCC 13311, complete genome-p.c.VAL:98.02%-taxID:90371-CM-MODEL_TRUE
AGGCGATTTAGCCTGCATTAATGCCAACTTTTAGCGCACGGCTCTCTCCCAAGAGCCATTTCCCTGGACCGAATACAGGAATCGTATTCGGTCTCTTTTT
>gi|755371660|gb|CP009759.1|:c339981-339882 Yersinia pseudotuberculosis strain EP2/+, complete genome-p.c.VAL:86.92%-taxID:633-CM-MODEL_TRUE
GCTGAATAAGCCTACATTAATACCAACTTTTAGCGCACGGCTCTCTCCCAAGAGCCATTTCCCTAGACCGAATATCAGGAATCGTATTCGGTCTTTTTTT
>gi|675819971|emb|LM996534.1|:126897-126996 Escherichia coli genome assembly FHI65, scaffold scaffold-23_contig-3.0_1_516455_[organism:Escherichia-p.c.VAL:90.48%-taxID:562-CM-MODEL_TRUE
AGGCAACTAAGCCTGCATTAATGCCAACTTTTAGCGCACGGCTCTCTCCCAAGAGCCATTTCCCTGGACCGAATACAGGAATCGTGTTCGGTCTCTTTTT
>gi|188027207|emb|CU468135.1|:1714255-1714351 Erwinia tasmaniensis strain ET1/99 complete chromosome-p.c.VAL:66.95%-taxID:465817-CM-MODEL_TRUE
GGCGACAATGCCCTCAATAGACCTCATGTTTAGCGCACGGCTCTGCCAAGAGCCCTTTACCTGGACTGAAGACAGGATTTGTCTTCAGTCTTTTTTT
>gi|443901024|emb|FO203355.1|:693775-693874 Enterobacter aerogenes EA1509E complete genome-p.c.VAL:94.17%-taxID:935296-CM-MODEL_TRUE
AGGCGACTTAGCCTGCATTAATGCCAACTTTTAGCGCACGGCTCTCTCCCAAGAGCCATTTCCCTGGACCGAATACAGGAATCGTGTTCGGTCTCTTTTT
>gi|110341805|gb|CP000247.1|:c1835053-1834954 Escherichia coli 536, complete genome-p.c.VAL:90.48%-taxID:362663-CM-MODEL_TRUE
AGGCAACTAAGCCTGCATTAATGCCAACTTTTAGCGCACGGCTCTCTCCCAAGAGCCATTTCCCTGGACCGAATACAGGAATCGTGTTCGGTCTCTTTTT
>gi|142849896|gb|CP000644.1|:2174713-2174811 Aeromonas salmonicida subsp. salmonicida A449, complete genome-p.c.VAL:59.2%-taxID:382245-CM-MODEL_TRUE
CTAAGCTTAAGGCTATCCGAACACCAGTTAGCGCACGGCTCTGCAAGGAGCCAATTCCCCTATGCCAGGTACAAGGAATTCGTGCCTGGCTTTTTTTAT
>gi|603184552|gb|CP007327.1|:1226238-1226337 Salmonella enterica subsp. enterica serovar Enteritidis str. EC20111561 genome-p.c.VAL:98.02%-taxID:1412572-CM-MODEL_TRUE
AGGCGATTTAGCCTGCATTAATGCCAACTTTTAGCGCACGGCTCTCTCCCAAGAGCCATTTCCCTGGACCGAATACAGGAATCGTATTCGGTCTCTTTTT
>gi|603184552|gb|CP007327.1|:1245864-1245961 Salmonella enterica subsp. enterica serovar Enteritidis str. EC20111561 genome-p.c.VAL:54.69%-taxID:1412572-CM-MODEL_FALSE
TAATCGTTAAAATCACTTAATTAATATGTAACATTGTGAATTTAAAGAGAAAGATCAATTGTTGCCGTAAACAGGAATCGTATTCGGTCTCTTTTTAT
>gi|602859363|gb|CP007295.1|:1226187-1226286 Salmonella enterica subsp. enterica serovar Enteritidis str. SA20084384 genome-p.c.VAL:98.02%-taxID:1412477-CM-MODEL_TRUE
AGGCGATTTAGCCTGCATTAATGCCAACTTTTAGCGCACGGCTCTCTCCCAAGAGCCATTTCCCTGGACCGAATACAGGAATCGTATTCGGTCTCTTTTT
>gi|602859363|gb|CP007295.1|:1245812-1245909 Salmonella enterica subsp. enterica serovar Enteritidis str. SA20084384 genome-p.c.VAL:54.69%-taxID:1412477-CM-MODEL_FALSE
TAATCGTTAAAATCACTTAATTAATATGTAACATTGTGAATTTAAAGAGAAAGATCAATTGTTGCCGTAAACAGGAATCGTATTCGGTCTCTTTTTAT
>gi|675820236|emb|LM996799.1|:144324-144423 Escherichia coli genome assembly FHI82, scaffold scaffold-27_contig-2.0_1_415497_[organism:Escherichia-p.c.VAL:90.48%-taxID:562-CM-MODEL_TRUE
AGGCAACTAAGCCTGCATTAATGCCAACTTTTAGCGCACGGCTCTCTCCCAAGAGCCATTTCCCTGGACCGAATACAGGAATCGTGTTCGGTCTCTTTTT
>gi|521348694|gb|CP004855.1|:c2309333-2309235 Alteromonas macleodii str. 'Ionian Sea UM4b', complete genome-p.c.VAL:54.26%-taxID:1300259-CM-MODEL_TRUE
GATTTTGTTATAACTCTCCCAGTAAAAGTTAGCGCACGGCTCAGCAATGAGCCATTCCCCTAGGCCCGGAACGTTTGTTCTGGGCATTTTTTATGGGGT
>gi|186696370|gb|CP001048.1|:2014801-2014900 Yersinia pseudotuberculosis PB1/+, complete genome-p.c.VAL:86.92%-taxID:502801-CM-MODEL_TRUE
GCTGAATAAGCCTACATTAATACCAACTTTTAGCGCACGGCTCTCTCCCAAGAGCCATTTCCCTAGACCGAATATCAGGAATCGTATTCGGTCTTTTTTT
>gi|754295112|gb|CP009084.2|:1226001-1226100 Salmonella enterica subsp. enterica serovar Enteritidis strain OLF-SE2-98984-6, complete genome-p.c.VAL:98.02%-taxID:149539-CM-MODEL_TRUE
AGGCGATTTAGCCTGCATTAATGCCAACTTTTAGCGCACGGCTCTCTCCCAAGAGCCATTTCCCTGGACCGAATACAGGAATCGTATTCGGTCTCTTTTT
>gi|754295112|gb|CP009084.2|:1245626-1245723 Salmonella enterica subsp. enterica serovar Enteritidis strain OLF-SE2-98984-6, complete genome-p.c.VAL:54.69%-taxID:149539-CM-MODEL_FALSE
TAATCGTTAAAATCACTTAATTAATATGTAACATTGTGAATTTAAAGAGAAAGATCAATTGTTGCCGTAAACAGGAATCGTATTCGGTCTCTTTTTAT
>gi|628075004|gb|CP007136.1|:c2301483-2301384 Escherichia coli O145:H28 str. RM12581, complete genome-p.c.VAL:90.48%-taxID:1248823-CM-MODEL_TRUE
AGGCAACTAAGCCTGCATTAATGCCAACTTTTAGCGCACGGCTCTCTCCCAAGAGCCATTTCCCTGGACCGAATACAGGAATCGTGTTCGGTCTCTTTTT
>gi|924308395|gb|CP012257.1|:c2569581-2569482 Cronobacter universalis NCTC 9529, complete genome-p.c.VAL:96.08%-taxID:1074000-CM-MODEL_TRUE
AGGCGACTGAGCCTGCATTAATGCCAACTTTTAGCGCACGGCTCTCTCCCAAGAGCCATTTCCCTGGACCGAATACAGGAATCGTATTCGGTCTTTTTTT
>gi|603463080|gb|CP007432.1|:1226236-1226335 Salmonella enterica subsp. enterica serovar Enteritidis str. EC20100131 genome-p.c.VAL:98.02%-taxID:1412584-CM-MODEL_TRUE
AGGCGATTTAGCCTGCATTAATGCCAACTTTTAGCGCACGGCTCTCTCCCAAGAGCCATTTCCCTGGACCGAATACAGGAATCGTATTCGGTCTCTTTTT
>gi|603463080|gb|CP007432.1|:1245862-1245959 Salmonella enterica subsp. enterica serovar Enteritidis str. EC20100131 genome-p.c.VAL:54.69%-taxID:1412584-CM-MODEL_FALSE
TAATCGTTAAAATCACTTAATTAATATGTAACATTGTGAATTTAAAGAGAAAGATCAATTGTTGCCGTAAACAGGAATCGTATTCGGTCTCTTTTTAT
>gi|523815970|gb|CP006055.1|:c2941310-2941211 Salmonella enterica subsp. enterica Serovar Cubana str. CFSAN002050, complete genome-p.c.VAL:98.02%-taxID:1271863-CM-MODEL_TRUE
AGGCGATTTAGCCTGCATTAATGCCAACTTTTAGCGCACGGCTCTCTCCCAAGAGCCATTTCCCTGGACCGAATACAGGAATCGTATTCGGTCTCTTTTT
>gi|603267647|gb|CP007424.1|:1226231-1226330 Salmonella enterica subsp. enterica serovar Enteritidis str. EC20130348 genome-p.c.VAL:98.02%-taxID:1412591-CM-MODEL_TRUE
AGGCGATTTAGCCTGCATTAATGCCAACTTTTAGCGCACGGCTCTCTCCCAAGAGCCATTTCCCTGGACCGAATACAGGAATCGTATTCGGTCTCTTTTT
>gi|603267647|gb|CP007424.1|:1245856-1245953 Salmonella enterica subsp. enterica serovar Enteritidis str. EC20130348 genome-p.c.VAL:54.69%-taxID:1412591-CM-MODEL_FALSE
TAATCGTTAAAATCACTTAATTAATATGTAACATTGTGAATTTAAAGAGAAAGATCAATTGTTGCCGTAAACAGGAATCGTATTCGGTCTCTTTTTAT
>gi|187427012|gb|CP001063.1|:c1924095-1923996 Shigella boydii CDC 3083-94, complete genome-p.c.VAL:94.17%-taxID:344609-CM-MODEL_TRUE
AGGCAACTAAGCCTGCATTAATGCCAACTTTTAGCGCACGGCTCTCTCCCAAGAGCCATTTCCCTGGACCGAATACAGGAATCGTATTCGGTCTTTTTTT
>gi|218363708|emb|CU928161.2|:c1878326-1878227 Escherichia coli S88 chromosome, complete genome-p.c.VAL:90.48%-taxID:585035-CM-MODEL_TRUE
AGGCAACTAAGCCTGCATTAATGCCAACTTTTAGCGCACGGCTCTCTCCCAAGAGCCATTTCCCTGGACCGAATACAGGAATCGTGTTCGGTCTCTTTTT
>gi|595583568|gb|CP007265.1|:3682735-3682834 Escherichia coli strain ST540, complete genome-p.c.VAL:90.48%-taxID:562-CM-MODEL_TRUE
AGGCAACTAAGCCTGCATTAATGCCAACTTTTAGCGCACGGCTCTCTCCCAAGAGCCATTTCCCTGGACCGAATACAGGAATCGTGTTCGGTCTCTTTTT
>gi|544340954|emb|HG428755.1|:c1952808-1952709 Escherichia coli PMV-1 main chromosome, complete genome-p.c.VAL:90.48%-taxID:1382700-CM-MODEL_TRUE
AGGCAACTAAGCCTGCATTAATGCCAACTTTTAGCGCACGGCTCTCTCCCAAGAGCCATTTCCCTGGACCGAATACAGGAATCGTGTTCGGTCTCTTTTT
>gi|560176986|emb|HF969015.2|:c1919724-1919625 Salmonella enterica subsp. enterica serovar Bovismorbificans str. 3114 complete genome-p.c.VAL:98.02%-taxID:1320309-CM-MODEL_TRUE
AGGCGATTTAGCCTGCATTAATGCCAACTTTTAGCGCACGGCTCTCTCCCAAGAGCCATTTCCCTGGACCGAATACAGGAATCGTATTCGGTCTCTTTTT
>gi|253322479|gb|CP001665.1|:1913551-1913650 Escherichia coli 'BL21-Gold(DE3)pLysS AG', complete genome-p.c.VAL:90.48%-taxID:866768-CM-MODEL_TRUE
AGGCAACTAAGCCTGCATTAATGCCAACTTTTAGCGCACGGCTCTCTCCCAAGAGCCATTTCCCTGGACCGAATACAGGAATCGTGTTCGGTCTCTTTTT
>gi|602974008|gb|CP007321.1|:1222968-1223067 Salmonella enterica subsp. enterica serovar Enteritidis str. EC20090193, complete genome-p.c.VAL:98.02%-taxID:1412459-CM-MODEL_TRUE
AGGCGATTTAGCCTGCATTAATGCCAACTTTTAGCGCACGGCTCTCTCCCAAGAGCCATTTCCCTGGACCGAATACAGGAATCGTATTCGGTCTCTTTTT
>gi|602974008|gb|CP007321.1|:1242592-1242689 Salmonella enterica subsp. enterica serovar Enteritidis str. EC20090193, complete genome-p.c.VAL:54.69%-taxID:1412459-CM-MODEL_FALSE
TAATCGTTAAAATCACTTAATTAATATGTAACATTGTGAATTTAAAGAGAAAGATCAATTGTTGCCGTAAACAGGAATCGTATTCGGTCTCTTTTTAT
>gi|684200017|gb|CP008920.1|:c3582918-3582819 Providencia stuartii strain ATCC 33672, complete genome-p.c.VAL:63.93%-taxID:588-CM-MODEL_TRUE
GTACTTTGTTACGTCTCAATGGCAATTTTTAGCGCACGGCTCTGCCAGAGCCATTTCCCAAGGCCCGGTAATCGGAATCTACCAGGCCTCTTTTTTTGCC
>gi|257751862|dbj|AP010953.1|:c2582239-2582140 Escherichia coli O26:H11 str. 11368 DNA, complete genome-p.c.VAL:94.17%-taxID:573235-CM-MODEL_TRUE
AGGCAACTAAGCCTGCATTAATGCCAACTTTTAGCGCACGGCTCTCTCCCAAGAGCCATTTCCCTGGACCGAATACAGGAATCGTATTCGGTCTTTTTTT
>gi|257751862|dbj|AP010953.1|:c2532869-2532772 Escherichia coli O26:H11 str. 11368 DNA, complete genome-p.c.VAL:52.31%-taxID:573235-CM-MODEL_TRUE
GAGATTAAAAGATGAGCATAAATTTATTTAACACATTAATTCTAAAAGATTTTGTTGTTTGTTGACGAAAACAGGAATCGTGTTCGGTCTCTTTTTAT
>gi|602908394|gb|CP007283.1|:1226233-1226332 Salmonella enterica subsp. enterica serovar Enteritidis str. SA19970769 genome-p.c.VAL:98.02%-taxID:1412474-CM-MODEL_TRUE
AGGCGATTTAGCCTGCATTAATGCCAACTTTTAGCGCACGGCTCTCTCCCAAGAGCCATTTCCCTGGACCGAATACAGGAATCGTATTCGGTCTCTTTTT
>gi|602908394|gb|CP007283.1|:1245858-1245955 Salmonella enterica subsp. enterica serovar Enteritidis str. SA19970769 genome-p.c.VAL:54.69%-taxID:1412474-CM-MODEL_FALSE
TAATCGTTAAAATCACTTAATTAATATGTAACATTGTGAATTTAAAGAGAAAGATCAATTGTTGCCGTAAACAGGAATCGTATTCGGTCTCTTTTTAT
>gi|603401523|gb|CP007428.1|:1226184-1226282 Salmonella enterica subsp. enterica serovar Enteritidis str. EC20120677 genome-p.c.VAL:89.52%-taxID:1412559-CM-MODEL_TRUE
AGGCGATTTAGCCTGCATTAATGCCAACTTTTAGCGCACGGCTCTCTCCCAAGAGCCATTTCCCTGGACCGAATACAGGAATCGTATTCGGTCTNNNNN
>gi|603401523|gb|CP007428.1|:1245809-1245906 Salmonella enterica subsp. enterica serovar Enteritidis str. EC20120677 genome-p.c.VAL:54.69%-taxID:1412559-CM-MODEL_FALSE
TAATCGTTAAAATCACTTAATTAATATGTAACATTGTGAATTTAAAGAGAAAGATCAATTGTTGCCGTAAACAGGAATCGTATTCGGTCTCTTTTTAT
>gi|675820562|emb|LM997124.1|:203188-203287 Escherichia coli genome assembly FHI70, scaffold scaffold-29_contig-11.0_1_208641_[organism:Escherichia-p.c.VAL:94.17%-taxID:562-CM-MODEL_TRUE
AGGCAACTAAGCCTGCATTAATGCCAACTTTTAGCGCACGGCTCTCTCCCAAGAGCCATTTCCCTGGACCGAATACAGGAATCGTATTCGGTCTTTTTTT
>gi|603535099|gb|CP007370.1|:1226235-1226334 Salmonella enterica subsp. enterica serovar Enteritidis str. EC20121672 genome-p.c.VAL:98.02%-taxID:1412561-CM-MODEL_TRUE
AGGCGATTTAGCCTGCATTAATGCCAACTTTTAGCGCACGGCTCTCTCCCAAGAGCCATTTCCCTGGACCGAATACAGGAATCGTATTCGGTCTCTTTTT
>gi|603535099|gb|CP007370.1|:1245860-1245957 Salmonella enterica subsp. enterica serovar Enteritidis str. EC20121672 genome-p.c.VAL:54.69%-taxID:1412561-CM-MODEL_FALSE
TAATCGTTAAAATCACTTAATTAATATGTAACATTGTGAATTTAAAGAGAAAGATCAATTGTTGCCGTAAACAGGAATCGTATTCGGTCTCTTTTTAT
>gi|120556926|gb|CP000503.1|:c2068764-2068666 Shewanella sp. W3-18-1, complete genome-p.c.VAL:61.79%-taxID:351745-CM-MODEL_TRUE
GTAAAGTGCTTTGTATCGCTCTTTCACCTGTAGCGCACGGCTCTTTAACGAGCCATTCCCCTAGGCCCAAACAGCTATAATCGTTTTGGGCCTTTTTTT
>gi|612156087|gb|CP004887.1|:2908624-2908723 Klebsiella oxytoca HKOPL1, complete genome-p.c.VAL:94.17%-taxID:1308980-CM-MODEL_TRUE
AGGCGACTTAGCCTGCATTAATGCCAACTTTTAGCGCACGGCTCTCTCCCAAGAGCCATTTCCCTGGACCGAATACAGGAATCGTGTTCGGTCTCTTTTT
>gi|455418716|gb|CP004345.1|:2178256-2178350 Morganella morganii subsp. morganii KT, complete genome-p.c.VAL:66.67%-taxID:1124991-CM-MODEL_TRUE
AGGTTGTACGATATTTTCAATGGCAATTTTAGCGCACGGCTCGCTATGAGCCTTTTTCCCTGGACCGGATAGAGGACTTTATCCGGTCTCTTTTT
>gi|299060424|emb|FP236843.1|:c2798088-2797990 Erwinia billingiae strain Eb661 complete chromosome-p.c.VAL:84.26%-taxID:634500-CM-MODEL_TRUE
AGGCGACATAGCCTGCATAAATGCCAACTTTTAGCGCACGGCTCCCACAAGGAGCCATTTCCCTGGACCGAAGATAGGAATCGTCTTCGGTCTTTTTTT
>gi|84778498|dbj|AP008232.1|:2147392-2147490 Sodalis glossinidius str. 'morsitans' DNA, complete genome-p.c.VAL:77.68%-taxID:343509-CM-MODEL_TRUE
ACATCAAAAGCCTACAAAAATGCCAACTTTTAGCGCACGGCTCTCTCCAAGAGCCATTTCCCTGGACAGAATATAGGAATCGTATTCGATTTTTTTATC
>gi|928084184|gb|CP012681.1|:c1962333-1962234 Salmonella enterica subsp. enterica serovar Typhimurium strain 33676, complete genome-p.c.VAL:98.02%-taxID:90371-CM-MODEL_TRUE
AGGCGATTTAGCCTGCATTAATGCCAACTTTTAGCGCACGGCTCTCTCCCAAGAGCCATTTCCCTGGACCGAATACAGGAATCGTATTCGGTCTCTTTTT
>gi|559187652|gb|CP005390.2|:c2449865-2449766 Salmonella enterica subsp. enterica serovar Heidelberg str. CFSAN002069, complete genome-p.c.VAL:98.02%-taxID:1271864-CM-MODEL_TRUE
AGGCGATTTAGCCTGCATTAATGCCAACTTTTAGCGCACGGCTCTCTCCCAAGAGCCATTTCCCTGGACCGAATACAGGAATCGTATTCGGTCTCTTTTT
>gi|664693170|gb|CP005998.1|:c1070010-1069911 Escherichia coli B7A, complete genome-p.c.VAL:90.48%-taxID:340184-CM-MODEL_TRUE
AGGCAACTAAGCCTGCATTAATGCCAACTTTTAGCGCACGGCTCTCTCCCAAGAGCCATTTCCCTGGACCGAATACAGGAATCGTGTTCGGTCTCTTTTT
>gi|365906294|gb|CP003218.1|:c5135938-5135839 Klebsiella oxytoca KCTC 1686, complete genome-p.c.VAL:94.17%-taxID:1006551-CM-MODEL_TRUE
AGGCGACTTAGCCTGCATTAATGCCAACTTTTAGCGCACGGCTCTCTCCCAAGAGCCATTTCCCTGGACCGAATACAGGAATCGTGTTCGGTCTCTTTTT
>gi|924333052|gb|CP012268.1|:1449134-1449233 Cronobacter muytjensii ATCC 51329, complete genome-p.c.VAL:96.08%-taxID:1159613-CM-MODEL_TRUE
AGGCGACTGAGCCTGCATTAATGCCAACTTTTAGCGCACGGCTCTCTCCCAAGAGCCATTTCCCTGGACCGAATACAGGAATCGTATTCGGTCTTTTTTT
>gi|406775301|gb|CP003297.1|:2215825-2215924 Escherichia coli O104:H4 str. 2009EL-2050, complete genome-p.c.VAL:90.48%-taxID:1134782-CM-MODEL_TRUE
AGGCAACTAAGCCTGCATTAATGCCAACTTTTAGCGCACGGCTCTCTCCCAAGAGCCATTTCCCTGGACCGAATACAGGAATCGTGTTCGGTCTCTTTTT
>gi|613730844|gb|CP007566.1|:2585752-2585850 Aeromonas hydrophila AL09-71, complete genome-p.c.VAL:60.48%-taxID:1418110-CM-MODEL_TRUE
CTAAGCTTAAGGCTATCCGAACACCAGTTAGCGCACGGCTCTGCAAGGAGCCAATTCCCCTATGCCAGGTACAAGGAATTCGTACCTGGCTTTTTTTAT
>gi|603299224|gb|CP007421.1|:1222630-1222729 Salmonella enterica subsp. enterica serovar Enteritidis str. EC20090884, complete genome-p.c.VAL:98.02%-taxID:1412463-CM-MODEL_TRUE
AGGCGATTTAGCCTGCATTAATGCCAACTTTTAGCGCACGGCTCTCTCCCAAGAGCCATTTCCCTGGACCGAATACAGGAATCGTATTCGGTCTCTTTTT
>gi|603299224|gb|CP007421.1|:1242255-1242352 Salmonella enterica subsp. enterica serovar Enteritidis str. EC20090884, complete genome-p.c.VAL:54.69%-taxID:1412463-CM-MODEL_FALSE
TAATCGTTAAAATCACTTAATTAATATGTAACATTGTGAATTTAAAGAGAAAGATCAATTGTTGCCGTAAACAGGAATCGTATTCGGTCTCTTTTTAT
>gi|742672810|gb|CP005930.1|:4302747-4302846 Escherichia coli APEC IMT5155, complete genome-p.c.VAL:90.48%-taxID:1329907-CM-MODEL_TRUE
AGGCAACTAAGCCTGCATTAATGCCAACTTTTAGCGCACGGCTCTCTCCCAAGAGCCATTTCCCTGGACCGAATACAGGAATCGTGTTCGGTCTCTTTTT
>gi|261603383|gb|CP001790.1|:2315393-2315491 Pectobacterium wasabiae WPP163, complete genome-p.c.VAL:85.98%-taxID:561231-CM-MODEL_TRUE
AGGCTATTACAGCTTGTATAAATGCCAACTTTTAGCGCACGGCTCTCCCAAGAGCCATTTCCCTAGACCGAATACAGGAATCGTATTCGGTCTTTTTTT
>gi|602933749|gb|CP007285.1|:1226234-1226333 Salmonella enterica subsp. enterica serovar Enteritidis str. SA19980677 genome-p.c.VAL:98.02%-taxID:1412472-CM-MODEL_TRUE
AGGCGATTTAGCCTGCATTAATGCCAACTTTTAGCGCACGGCTCTCTCCCAAGAGCCATTTCCCTGGACCGAATACAGGAATCGTATTCGGTCTCTTTTT
>gi|602933749|gb|CP007285.1|:1245859-1245956 Salmonella enterica subsp. enterica serovar Enteritidis str. SA19980677 genome-p.c.VAL:54.69%-taxID:1412472-CM-MODEL_FALSE
TAATCGTTAAAATCACTTAATTAATATGTAACATTGTGAATTTAAAGAGAAAGATCAATTGTTGCCGTAAACAGGAATCGTATTCGGTCTCTTTTTAT
>gi|696593549|gb|CP009565.1|:785200-785299 Salmonella enterica subsp. enterica serovar Newport str. CVM 21554, complete genome-p.c.VAL:98.02%-taxID:858308-CM-MODEL_TRUE
AGGCGATTTAGCCTGCATTAATGCCAACTTTTAGCGCACGGCTCTCTCCCAAGAGCCATTTCCCTGGACCGAATACAGGAATCGTATTCGGTCTCTTTTT
>gi|908236972|gb|CP006762.1|:3979939-3980038 Yersinia pestis 1413, complete genome-p.c.VAL:86.92%-taxID:1345704-CM-MODEL_TRUE
GCTGAATAAGCCTACATTAATACCAACTTTTAGCGCACGGCTCTCTCCCAAGAGCCATTTCCCTAGACCGAATATCAGGAATCGTATTCGGTCTTTTTTT
>gi|675817959|emb|LK931572.1|:c119081-118982 Escherichia coli genome assembly StOlav104, scaffold scaffold-70-p.c.VAL:90.48%-taxID:562-CM-MODEL_TRUE
AGGCAACTAAGCCTGCATTAATGCCAACTTTTAGCGCACGGCTCTCTCCCAAGAGCCATTTCCCTGGACCGAATACAGGAATCGTGTTCGGTCTCTTTTT
>gi|744788240|gb|CP010280.1|:c1335118-1335019 Salmonella enterica subsp. enterica serovar Newport str. CVM 22462, complete genome-p.c.VAL:98.02%-taxID:858305-CM-MODEL_TRUE
AGGCGATTTAGCCTGCATTAATGCCAACTTTTAGCGCACGGCTCTCTCCCAAGAGCCATTTCCCTGGACCGAATACAGGAATCGTATTCGGTCTCTTTTT
>gi|873554294|emb|LN868943.1|:c2032237-2032138 Salmonella enterica subsp. enterica serovar Senftenberg genome assembly NCTC10384, chromosome : 1-p.c.VAL:98.02%-taxID:28150-CM-MODEL_TRUE
AGGCGATTTAGCCTGCATTAATGCCAACTTTTAGCGCACGGCTCTCTCCCAAGAGCCATTTCCCTGGACCGAATACAGGAATCGTATTCGGTCTCTTTTT
>gi|603798318|gb|CP007307.1|:1226238-1226337 Salmonella enterica subsp. enterica serovar Enteritidis str. SA20093788 genome-p.c.VAL:98.02%-taxID:1412511-CM-MODEL_TRUE
AGGCGATTTAGCCTGCATTAATGCCAACTTTTAGCGCACGGCTCTCTCCCAAGAGCCATTTCCCTGGACCGAATACAGGAATCGTATTCGGTCTCTTTTT
>gi|603798318|gb|CP007307.1|:1245863-1245960 Salmonella enterica subsp. enterica serovar Enteritidis str. SA20093788 genome-p.c.VAL:54.69%-taxID:1412511-CM-MODEL_FALSE
TAATCGTTAAAATCACTTAATTAATATGTAACATTGTGAATTTAAAGAGAAAGATCAATTGTTGCCGTAAACAGGAATCGTATTCGGTCTCTTTTTAT
>gi|820758584|gb|CP011394.1|:c2693591-2693492 Salmonella enterica subsp. enterica serovar Enteritidis str. 18569, complete genome-p.c.VAL:98.02%-taxID:696867-CM-MODEL_TRUE
AGGCGATTTAGCCTGCATTAATGCCAACTTTTAGCGCACGGCTCTCTCCCAAGAGCCATTTCCCTGGACCGAATACAGGAATCGTATTCGGTCTCTTTTT
>gi|820758584|gb|CP011394.1|:c2673966-2673869 Salmonella enterica subsp. enterica serovar Enteritidis str. 18569, complete genome-p.c.VAL:54.69%-taxID:696867-CM-MODEL_FALSE
TAATCGTTAAAATCACTTAATTAATATGTAACATTGTGAATTTAAAGAGAAAGATCAATTGTTGCCGTAAACAGGAATCGTATTCGGTCTCTTTTTAT
>gi|675817512|emb|LM997403.1|:155888-155987 Escherichia coli genome assembly FHI7, scaffold scaffold-26_contig-1.0_1_722455_[organism:Escherichia-p.c.VAL:90.48%-taxID:562-CM-MODEL_TRUE
AGGCAACTAAGCCTGCATTAATGCCAACTTTTAGCGCACGGCTCTCTCCCAAGAGCCATTTCCCTGGACCGAATACAGGAATCGTGTTCGGTCTCTTTTT
>gi|808706883|gb|CP010440.1|:c2680311-2680212 Escherichia coli K-12 strain ER3476, complete genome-p.c.VAL:90.48%-taxID:83333-CM-MODEL_TRUE
AGGCAACTAAGCCTGCATTAATGCCAACTTTTAGCGCACGGCTCTCTCCCAAGAGCCATTTCCCTGGACCGAATACAGGAATCGTGTTCGGTCTCTTTTT
>gi|602804670|gb|CP007263.1|:1226035-1226134 Salmonella enterica subsp. enterica serovar Enteritidis str. EC20110361, complete genome-p.c.VAL:98.02%-taxID:1244119-CM-MODEL_TRUE
AGGCGATTTAGCCTGCATTAATGCCAACTTTTAGCGCACGGCTCTCTCCCAAGAGCCATTTCCCTGGACCGAATACAGGAATCGTATTCGGTCTCTTTTT
>gi|602804670|gb|CP007263.1|:1245660-1245757 Salmonella enterica subsp. enterica serovar Enteritidis str. EC20110361, complete genome-p.c.VAL:54.69%-taxID:1244119-CM-MODEL_FALSE
TAATCGTTAAAATCACTTAATTAATATGTAACATTGTGAATTTAAAGAGAAAGATCAATTGTTGCCGTAAACAGGAATCGTATTCGGTCTCTTTTTAT
>gi|26111730|gb|AE014075.1|:c2074880-2074781 Escherichia coli CFT073, complete genome-p.c.VAL:90.48%-taxID:199310-CM-MODEL_TRUE
AGGCAACTAAGCCTGCATTAATGCCAACTTTTAGCGCACGGCTCTCTCCCAAGAGCCATTTCCCTGGACCGAATACAGGAATCGTGTTCGGTCTCTTTTT
>gi|257762509|dbj|AP010960.1|:c2345708-2345609 Escherichia coli O111:H- str. 11128 DNA, complete genome-p.c.VAL:90.48%-taxID:585396-CM-MODEL_TRUE
AGGCAACTAAGCCTGCATTAATGCCAACTTTTAGCGCACGGCTCTCTCCCAAGAGCCATTTCCCTGGACCGAATACAGGAATCGTGTTCGGTCTCTTTTT
>gi|723249485|gb|CP009876.1|:c3262448-3262349 Klebsiella pneumoniae subsp. pneumoniae strain KPNIH31, complete genome-p.c.VAL:96.08%-taxID:72407-CM-MODEL_TRUE
AGGCGACTTAGCCTGCATTAATGCCAACTTTTAGCGCACGGCTCTCTCCCAAGAGCCATTTCCCTGGACCGAATACAGGAATCGTATTCGGTCTCTTTTT
>gi|521330508|gb|CP004849.1|:c2158991-2158893 Alteromonas macleodii str. 'Ionian Sea U4', complete genome-p.c.VAL:54.26%-taxID:1300255-CM-MODEL_TRUE
GATTTTGTTATAACTCTCCCAGTAAAAGTTAGCGCACGGCTCAGCAATGAGCCATTCCCCTAGGCCCGGAACGTTTGTTCTGGGCATTTTTTATGGGGT
>gi|602960059|gb|CP007320.1|:1223363-1223462 Salmonella enterica subsp. enterica serovar Enteritidis str. EC20090135, complete genome-p.c.VAL:98.02%-taxID:1412460-CM-MODEL_TRUE
AGGCGATTTAGCCTGCATTAATGCCAACTTTTAGCGCACGGCTCTCTCCCAAGAGCCATTTCCCTGGACCGAATACAGGAATCGTATTCGGTCTCTTTTT
>gi|602960059|gb|CP007320.1|:1242988-1243085 Salmonella enterica subsp. enterica serovar Enteritidis str. EC20090135, complete genome-p.c.VAL:54.69%-taxID:1412460-CM-MODEL_FALSE
TAATCGTTAAAATCACTTAATTAATATGTAACATTGTGAATTTAAAGAGAAAGATCAATTGTTGCCGTAAACAGGAATCGTATTCGGTCTCTTTTTAT
>gi|675819302|emb|LM995865.1|:c786512-786413 Escherichia coli genome assembly FHI29, scaffold scaffold-22_contig-0.0_1_876679_[organism:Escherichia-p.c.VAL:90.48%-taxID:562-CM-MODEL_TRUE
AGGCAACTAAGCCTGCATTAATGCCAACTTTTAGCGCACGGCTCTCTCCCAAGAGCCATTTCCCTGGACCGAATACAGGAATCGTGTTCGGTCTCTTTTT
>gi|604081859|gb|CP007398.1|:1226236-1226335 Salmonella enterica subsp. enterica serovar Enteritidis str. EC20121753 genome-p.c.VAL:98.02%-taxID:1412551-CM-MODEL_TRUE
AGGCGATTTAGCCTGCATTAATGCCAACTTTTAGCGCACGGCTCTCTCCCAAGAGCCATTTCCCTGGACCGAATACAGGAATCGTATTCGGTCTCTTTTT
>gi|604081859|gb|CP007398.1|:1245861-1245958 Salmonella enterica subsp. enterica serovar Enteritidis str. EC20121753 genome-p.c.VAL:54.69%-taxID:1412551-CM-MODEL_FALSE
TAATCGTTAAAATCACTTAATTAATATGTAACATTGTGAATTTAAAGAGAAAGATCAATTGTTGCCGTAAACAGGAATCGTATTCGGTCTCTTTTTAT
>gi|828900780|gb|CP011574.1|:101343-101442 Enterobacter aerogenes strain CAV1320, complete genome-p.c.VAL:94.17%-taxID:548-CM-MODEL_TRUE
AGGCGACTTAGCCTGCATTAATGCCAACTTTTAGCGCACGGCTCTCTCCCAAGAGCCATTTCCCTGGACCGAATACAGGAATCGTGTTCGGTCTCTTTTT
>gi|755421135|gb|CP009906.1|:4409050-4409149 Yersinia pestis Antiqua, complete genome-p.c.VAL:86.92%-taxID:360102-CM-MODEL_TRUE
GCTGAATAAGCCTACATTAATACCAACTTTTAGCGCACGGCTCTCTCCCAAGAGCCATTTCCCTAGACCGAATATCAGGAATCGTATTCGGTCTTTTTTT
>gi|603565268|gb|CP007354.1|:1226175-1226274 Salmonella enterica subsp. enterica serovar Enteritidis str. EC20120528 genome-p.c.VAL:98.02%-taxID:1412537-CM-MODEL_TRUE
AGGCGATTTAGCCTGCATTAATGCCAACTTTTAGCGCACGGCTCTCTCCCAAGAGCCATTTCCCTGGACCGAATACAGGAATCGTATTCGGTCTCTTTTT
>gi|603565268|gb|CP007354.1|:1245800-1245897 Salmonella enterica subsp. enterica serovar Enteritidis str. EC20120528 genome-p.c.VAL:54.69%-taxID:1412537-CM-MODEL_FALSE
TAATCGTTAAAATCACTTAATTAATATGTAACATTGTGAATTTAAAGAGAAAGATCAATTGTTGCCGTAAACAGGAATCGTATTCGGTCTCTTTTTAT
>gi|641682562|emb|HG941718.1|:c1976411-1976312 Escherichia coli ST131 strain EC958 chromosome, complete genome-p.c.VAL:90.48%-taxID:1359206-CM-MODEL_TRUE
AGGCAACTAAGCCTGCATTAATGCCAACTTTTAGCGCACGGCTCTCTCCCAAGAGCCATTTCCCTGGACCGAATACAGGAATCGTGTTCGGTCTCTTTTT
>gi|548948894|emb|FO203526.1|:1887078-1887176 Vibrio nigripulchritudo str. SFn1 chromosome, complete genome-p.c.VAL:59.2%-taxID:28173-CM-MODEL_TRUE
GTGTGTACTATGCTTTAGTAAAAGCAATTAGCGCAGGCTCTTTACAAAAGAGCCATTCCCCTAGCCCAGAACAGGAATCGTTCTGGGCTCTTTTTGGGC
>gi|406372322|gb|CP003841.1|:c2256142-2256044 Alteromonas macleodii ATCC 27126, complete genome-p.c.VAL:54.26%-taxID:529120-CM-MODEL_TRUE
ATTTTATTTAAACTCTCCTGTGTAAAAGTTAGCGCACGGCTCAGCAATGAGCCATTCCCCTAGGCCCGGAACGTTTGTTCTGGGCATTTTTTATTGGGA
>gi|666080709|gb|CP008849.1|:c2213789-2213692 Alteromonas australica strain H 17, complete genome-p.c.VAL:58.4%-taxID:589873-CM-MODEL_TRUE
TTTAGCGAGTGCTTCTCCCTTGCAACAGTTAGCGCACGGCTCAGTAATGAGCCATTCCCCTAGGCCCGGAACGTCAGTTCTGGGCATTTTTTATGGGC
>gi|603120081|gb|CP007316.1|:1226237-1226336 Salmonella enterica subsp. enterica serovar Enteritidis str. SA20094642 genome-p.c.VAL:98.02%-taxID:1412518-CM-MODEL_TRUE
AGGCGATTTAGCCTGCATTAATGCCAACTTTTAGCGCACGGCTCTCTCCCAAGAGCCATTTCCCTGGACCGAATACAGGAATCGTATTCGGTCTCTTTTT
>gi|603120081|gb|CP007316.1|:1245862-1245959 Salmonella enterica subsp. enterica serovar Enteritidis str. SA20094642 genome-p.c.VAL:54.69%-taxID:1412518-CM-MODEL_FALSE
TAATCGTTAAAATCACTTAATTAATATGTAACATTGTGAATTTAAAGAGAAAGATCAATTGTTGCCGTAAACAGGAATCGTATTCGGTCTCTTTTTAT
>gi|902606058|gb|CP011976.1|:1964162-1964261 Klebsiella pneumoniae DMC1097, complete genome-p.c.VAL:96.08%-taxID:1284798-CM-MODEL_TRUE
AGGCGACTTAGCCTGCATTAATGCCAACTTTTAGCGCACGGCTCTCTCCCAAGAGCCATTTCCCTGGACCGAATACAGGAATCGTATTCGGTCTCTTTTT
>gi|364515570|gb|CP003200.1|:c3353333-3353234 Klebsiella pneumoniae subsp. pneumoniae HS11286, complete genome-p.c.VAL:96.08%-taxID:1125630-CM-MODEL_TRUE
AGGCGACTTAGCCTGCATTAATGCCAACTTTTAGCGCACGGCTCTCTCCCAAGAGCCATTTCCCTGGACCGAATACAGGAATCGTATTCGGTCTCTTTTT
>gi|755395814|gb|CP009785.1|:c3638989-3638890 Yersinia pestis strain El Dorado, complete genome-p.c.VAL:86.92%-taxID:632-CM-MODEL_TRUE
GCTGAATAAGCCTACATTAATACCAACTTTTAGCGCACGGCTCTCTCCCAAGAGCCATTTCCCTAGACCGAATATCAGGAATCGTATTCGGTCTTTTTTT
>gi|828952859|gb|CP011624.1|:4142582-4142681 Klebsiella pneumoniae strain CAV1344, complete genome-p.c.VAL:96.08%-taxID:573-CM-MODEL_TRUE
AGGCGACTTAGCCTGCATTAATGCCAACTTTTAGCGCACGGCTCTCTCCCAAGAGCCATTTCCCTGGACCGAATACAGGAATCGTATTCGGTCTCTTTTT
>gi|719628246|gb|CP009461.1|:1610414-1610513 Klebsiella pneumoniae strain XH209, complete genome-p.c.VAL:96.08%-taxID:573-CM-MODEL_TRUE
AGGCGACTTAGCCTGCATTAATGCCAACTTTTAGCGCACGGCTCTCTCCCAAGAGCCATTTCCCTGGACCGAATACAGGAATCGTATTCGGTCTCTTTTT
>gi|603424051|gb|CP007388.1|:1226237-1226336 Salmonella enterica subsp. enterica serovar Enteritidis str. EC20121989 genome-p.c.VAL:98.02%-taxID:1412579-CM-MODEL_TRUE
AGGCGATTTAGCCTGCATTAATGCCAACTTTTAGCGCACGGCTCTCTCCCAAGAGCCATTTCCCTGGACCGAATACAGGAATCGTATTCGGTCTCTTTTT
>gi|603424051|gb|CP007388.1|:1245862-1245959 Salmonella enterica subsp. enterica serovar Enteritidis str. EC20121989 genome-p.c.VAL:54.69%-taxID:1412579-CM-MODEL_FALSE
TAATCGTTAAAATCACTTAATTAATATGTAACATTGTGAATTTAAAGAGAAAGATCAATTGTTGCCGTAAACAGGAATCGTATTCGGTCTCTTTTTAT
>gi|402803765|gb|CP003776.1|:2092631-2092727 Pectobacterium carotovorum subsp. carotovorum PCC21, complete genome-p.c.VAL:82.41%-taxID:1218933-CM-MODEL_TRUE
GCTAGTACAGCTTGTATAAATGCCAACTTTTAGCGCACGGCTCTCCCAAGAGCCATTTCCCTAGACCGAATACAGGAATCGTATTCGGTCTTTTTTT
>gi|482539349|gb|CP003836.1|:c1182908-1182809 Salmonella enterica subsp. enterica serovar Typhimurium str. U288, complete genome-p.c.VAL:98.02%-taxID:1171376-CM-MODEL_TRUE
AGGCGATTTAGCCTGCATTAATGCCAACTTTTAGCGCACGGCTCTCTCCCAAGAGCCATTTCCCTGGACCGAATACAGGAATCGTATTCGGTCTCTTTTT
>gi|595625618|gb|CP006923.1|:1994013-1994112 Klebsiella pneumoniae 30660/NJST258_1, complete genome-p.c.VAL:96.08%-taxID:1420012-CM-MODEL_TRUE
AGGCGACTTAGCCTGCATTAATGCCAACTTTTAGCGCACGGCTCTCTCCCAAGAGCCATTTCCCTGGACCGAATACAGGAATCGTATTCGGTCTCTTTTT
>gi|675819891|emb|LM996454.1|:30933-31032 Escherichia coli genome assembly FHI63, scaffold scaffold-36_contig-7.0_1_328161_[organism:Escherichia-p.c.VAL:90.48%-taxID:562-CM-MODEL_TRUE
AGGCAACTAAGCCTGCATTAATGCCAACTTTTAGCGCACGGCTCTCTCCCAAGAGCCATTTCCCTGGACCGAATACAGGAATCGTGTTCGGTCTCTTTTT
>gi|675096362|gb|CP004057.1|:c1926437-1926338 Shigella flexneri Shi06HN006, complete genome-p.c.VAL:94.17%-taxID:1282358-CM-MODEL_TRUE
AGGCAACTAAGCCTGCATTAATGCCAACTTTTAGCGCACGGCTCTCTCCCAAGAGCCATTTCCCTGGACCGAATACAGGAATCGTATTCGGTCTTTTTTT
>gi|834903891|gb|CP011364.1|:2728148-2728244 Edwardsiella sp. EA181011, complete genome-p.c.VAL:75.89%-taxID:1578828-CM-MODEL_TRUE
GCATTCAATGCCTGCATAATGCCAACTTTTAGCGCACGGCTCTCCATAAGAGCCATTCCCCTAGACCTGACACAGGAATCGTGCCAGGTCTTTTTTT
>gi|925216839|gb|CP012252.1|:c965980-965881 Klebsiella variicola strain HKUOPLA, complete genome-p.c.VAL:96.08%-taxID:244366-CM-MODEL_TRUE
AGGCGACTTAGCCTGCATTAATGCCAACTTTTAGCGCACGGCTCTCTCCCAAGAGCCATTTCCCTGGACCGAATACAGGAATCGTATTCGGTCTCTTTTT
>gi|603500336|gb|CP007342.1|:1245856-1245953 Salmonella enterica subsp. enterica serovar Enteritidis str. EC20120697 genome-p.c.VAL:54.69%-taxID:1412553-CM-MODEL_FALSE
TAATCGTTAAAATCACTTAATTAATATGTAACATTGTGAATTTAAAGAGAAAGATCAATTGTTGCCGTAAACAGGAATCGTATTCGGTCTCTTTTTAT
>gi|603500336|gb|CP007342.1|:1226231-1226329 Salmonella enterica subsp. enterica serovar Enteritidis str. EC20120697 genome-p.c.VAL:64.46%-taxID:1412553-CM-MODEL_TRUE
AGGCGATTTAGCCTGCATTAATGCCAACTTTTAGCGCACGGCTCTCTCCCAAGAGCCATTTCCCTGGACCGAATACAGNNNNNNNNNNNNNNNNNNNNN
>gi|696581462|gb|CP009561.1|:c3875293-3875194 Salmonella enterica subsp. enterica serovar Newport str. CVM N18486, complete genome-p.c.VAL:98.02%-taxID:858306-CM-MODEL_TRUE
AGGCGATTTAGCCTGCATTAATGCCAACTTTTAGCGCACGGCTCTCTCCCAAGAGCCATTTCCCTGGACCGAATACAGGAATCGTATTCGGTCTCTTTTT
>gi|480474683|gb|CP004142.1|:696447-696546 Raoultella ornithinolytica B6, complete genome-p.c.VAL:94.17%-taxID:1286170-CM-MODEL_TRUE
AGGCGACTTAGCCTGCATTAATGCCAACTTTTAGCGCACGGCTCTCTCCCAAGAGCCATTTCCCTGGACCGAATACAGGAATCGTGTTCGGTCTCTTTTT
>gi|604033795|gb|CP007357.1|:1226237-1226336 Salmonella enterica subsp. enterica serovar Enteritidis str. EC20100100 genome-p.c.VAL:98.02%-taxID:1412586-CM-MODEL_TRUE
AGGCGATTTAGCCTGCATTAATGCCAACTTTTAGCGCACGGCTCTCTCCCAAGAGCCATTTCCCTGGACCGAATACAGGAATCGTATTCGGTCTCTTTTT
>gi|604033795|gb|CP007357.1|:1245862-1245959 Salmonella enterica subsp. enterica serovar Enteritidis str. EC20100100 genome-p.c.VAL:54.69%-taxID:1412586-CM-MODEL_FALSE
TAATCGTTAAAATCACTTAATTAATATGTAACATTGTGAATTTAAAGAGAAAGATCAATTGTTGCCGTAAACAGGAATCGTATTCGGTCTCTTTTTAT
>gi|407243520|gb|CP003844.1|:c2305827-2305729 Alteromonas macleodii str. 'English Channel 673', complete genome-p.c.VAL:54.26%-taxID:1004788-CM-MODEL_TRUE
ATTTTATTTAAACTCTCCTGTGTAAAAGTTAGCGCACGGCTCAGCAATGAGCCATTCCCCTAGGCCCGGAACGTTTGTTCTGGGCATTTTTTATTGGGA
>gi|692106823|emb|LK021130.1|:c1472077-1471984 Vibrio anguillarum chromosome 1, strain NB10, complete sequence-p.c.VAL:56.45%-taxID:55601-CM-MODEL_TRUE
GAAGCATAAGTACGACTATTTTAATGATTAGCGTAGGCTCAAATGAGCCATTCCCCTAGGCCCAAAAACGGAAAAGTTTTGGGCCTTTTTTTAT
>gi|682100560|gb|CP008943.1|:c597248-597149 Yersinia pseudotuberculosis strain ATCC 6904, complete genome-p.c.VAL:86.92%-taxID:633-CM-MODEL_TRUE
GCTGAATAAGCCTACATTAATACCAACTTTTAGCGCACGGCTCTCTCCCAAGAGCCATTTCCCTAGACCGAATATCAGGAATCGTATTCGGTCTTTTTTT
>gi|603589064|gb|CP007367.1|:1245349-1245446 Salmonella enterica subsp. enterica serovar Enteritidis str. EC20121541 genome-p.c.VAL:54.69%-taxID:1412525-CM-MODEL_FALSE
TAATCGTTAAAATCACTTAATTAATATGTAACATTGTGAATTTAAAGAGAAAGATCAATTGTTGCCGTAAACAGGAATCGTATTCGGTCTCTTTTTAT
>gi|930817479|gb|CP012151.1|:c3029253-3029154 Salmonella enterica subsp. enterica serovar Typhi strain B/SF/13/03/195, complete genome-p.c.VAL:98.02%-taxID:90370-CM-MODEL_TRUE
AGGCGATTTAGCCTGCATTAATGCCAACTTTTAGCGCACGGCTCTCTCCCAAGAGCCATTTCCCTGGACCGAATACAGGAATCGTATTCGGTCTCTTTTT
>gi|930817479|gb|CP012151.1|:c3020743-3020646 Salmonella enterica subsp. enterica serovar Typhi strain B/SF/13/03/195, complete genome-p.c.VAL:55.91%-taxID:90370-CM-MODEL_FALSE
TAATCGTTAAAATCACCTAATTAATATGTAACATTATGAATTTAAAGGGAAAGATCAATTGTTGCCGTAAACAGGAATCGTATTCGGTCTCTTTTTGT
>gi|764079125|gb|CP010947.1|:2521677-2521775 Aeromonas hydrophila strain AL06-06, complete genome-p.c.VAL:60.48%-taxID:644-CM-MODEL_TRUE
CTAAGCTTAAGGCTATCCGAACACCAGTTAGCGCACGGCTCTGCAAGGAGCCAATTCCCCTATGCCAGGTACAAGGAATTCGTACCTGGCTTTTTTTAT
>gi|899725419|gb|CP012126.1|:c1907785-1907686 Escherichia coli strain DH1Ec104, complete genome-p.c.VAL:90.48%-taxID:562-CM-MODEL_TRUE
AGGCAACTAAGCCTGCATTAATGCCAACTTTTAGCGCACGGCTCTCTCCCAAGAGCCATTTCCCTGGACCGAATACAGGAATCGTGTTCGGTCTCTTTTT
>gi|828906158|gb|CP011578.1|:c1531120-1531021 Klebsiella pneumoniae strain CAV1392, complete genome-p.c.VAL:96.08%-taxID:573-CM-MODEL_TRUE
AGGCGACTTAGCCTGCATTAATGCCAACTTTTAGCGCACGGCTCTCTCCCAAGAGCCATTTCCCTGGACCGAATACAGGAATCGTATTCGGTCTCTTTTT
>gi|126636230|gb|CP000606.1|:c1812213-1812114 Shewanella loihica PV-4, complete genome-p.c.VAL:61.29%-taxID:323850-CM-MODEL_TRUE
TGAGATGAAATTCGAGGCAATCTCAAACAGTAGCGCACGGCTCTGCAAAGAGCCATTCCCCTAGACCCAGAACAATTGGAATAGTTTTGGGTCTTTTTTT
>gi|828440138|gb|CP007037.1|:c1871390-1871291 Shigella flexneri G1663, complete genome-p.c.VAL:94.17%-taxID:1435046-CM-MODEL_TRUE
AGGCAACTAAGCCTGCATTAATGCCAACTTTTAGCGCACGGCTCTCTCCCAAGAGCCATTTCCCTGGACCGAATACAGGAATCGTATTCGGTCTTTTTTT
>gi|209157093|gb|CP001164.1|:c2431328-2431229 Escherichia coli O157:H7 str. EC4115, complete genome-p.c.VAL:90.48%-taxID:444450-CM-MODEL_TRUE
AGGCAACTAAGCCTGCATTAATGCCAACTTTTAGCGCACGGCTCTCTCCCAAGAGCCATTTCCCTGGACCGAATACAGGAATCGTGTTCGGTCTCTTTTT
>gi|747137039|gb|CP009049.1|:1676929-1677028 Salmonella enterica subsp. enterica serovar Paratyphi A strain CMCC 50973, complete genome-p.c.VAL:98.02%-taxID:54388-CM-MODEL_TRUE
AGGCGATTTAGCCTGCATTAATGCCAACTTTTAGCGCACGGCTCTCTCCCAAGAGCCATTTCCCTGGACCGAATACAGGAATCGTATTCGGTCTCTTTTT
>gi|747137039|gb|CP009049.1|:1683245-1683342 Salmonella enterica subsp. enterica serovar Paratyphi A strain CMCC 50973, complete genome-p.c.VAL:53.49%-taxID:54388-CM-MODEL_TRUE
TAATCGTTAAAATCACTTAATTAATATGTAACATTGTGAATTTAAAGAGAAAGATCAATTGTTGCCGTAAACAGGAATCGTATTCGGTTTCTTTTTAT
>gi|747137039|gb|CP009049.1|:1691752-1691849 Salmonella enterica subsp. enterica serovar Paratyphi A strain CMCC 50973, complete genome-p.c.VAL:53.49%-taxID:54388-CM-MODEL_TRUE
TAATCGTTAAAATCACTTAATTAATATATAACATTATGAATTTAAAGAGAAAGAACAATTGTTGCCGTAAACAGGAATCGTATTCGGTCTCTTTTTGT
>gi|595620023|gb|CP006918.1|:1995338-1995437 Klebsiella pneumoniae 30684/NJST258_2, complete genome-p.c.VAL:96.08%-taxID:1420013-CM-MODEL_TRUE
AGGCGACTTAGCCTGCATTAATGCCAACTTTTAGCGCACGGCTCTCTCCCAAGAGCCATTTCCCTGGACCGAATACAGGAATCGTATTCGGTCTCTTTTT
>gi|603676675|gb|CP007345.1|:1226237-1226336 Salmonella enterica subsp. enterica serovar Enteritidis str. EC20120219 genome-p.c.VAL:98.02%-taxID:1412548-CM-MODEL_TRUE
AGGCGATTTAGCCTGCATTAATGCCAACTTTTAGCGCACGGCTCTCTCCCAAGAGCCATTTCCCTGGACCGAATACAGGAATCGTATTCGGTCTCTTTTT
>gi|603676675|gb|CP007345.1|:1245862-1245959 Salmonella enterica subsp. enterica serovar Enteritidis str. EC20120219 genome-p.c.VAL:54.69%-taxID:1412548-CM-MODEL_FALSE
TAATCGTTAAAATCACTTAATTAATATGTAACATTGTGAATTTAAAGAGAAAGATCAATTGTTGCCGTAAACAGGAATCGTATTCGGTCTCTTTTTAT
>gi|837355017|gb|CP011798.1|:c3379422-3379323 Enterobacter cloacae strain UW5, complete genome-p.c.VAL:96.08%-taxID:550-CM-MODEL_TRUE
AGGCGACTTAGCCTGCATTAATGCCAACTTTTAGCGCACGGCTCTCTCCCAAGAGCCATTTCCCTGGACCGAATACAGGAATCGTATTCGGTCTCTTTTT
>gi|817573384|gb|CP011320.1|:c1921228-1921129 Escherichia coli strain SQ37, complete genome-p.c.VAL:90.48%-taxID:562-CM-MODEL_TRUE
AGGCAACTAAGCCTGCATTAATGCCAACTTTTAGCGCACGGCTCTCTCCCAAGAGCCATTTCCCTGGACCGAATACAGGAATCGTGTTCGGTCTCTTTTT
>gi|753774531|gb|CP010816.1|:c1838093-1837994 Escherichia coli strain BL21 (TaKaRa), complete genome-p.c.VAL:90.48%-taxID:562-CM-MODEL_TRUE
AGGCAACTAAGCCTGCATTAATGCCAACTTTTAGCGCACGGCTCTCTCCCAAGAGCCATTTCCCTGGACCGAATACAGGAATCGTGTTCGGTCTCTTTTT
>gi|604268692|gb|CP007251.1|:1222123-1222222 Salmonella enterica subsp. enterica serovar Enteritidis str. EC20110353, complete genome-p.c.VAL:98.02%-taxID:1243618-CM-MODEL_TRUE
AGGCGATTTAGCCTGCATTAATGCCAACTTTTAGCGCACGGCTCTCTCCCAAGAGCCATTTCCCTGGACCGAATACAGGAATCGTATTCGGTCTCTTTTT
>gi|604268692|gb|CP007251.1|:1241749-1241846 Salmonella enterica subsp. enterica serovar Enteritidis str. EC20110353, complete genome-p.c.VAL:54.69%-taxID:1243618-CM-MODEL_FALSE
TAATCGTTAAAATCACTTAATTAATATGTAACATTGTGAATTTAAAGAGAAAGATCAATTGTTGCCGTAAACAGGAATCGTATTCGGTCTCTTTTTAT
>gi|755462371|gb|CP010293.1|:2682577-2682676 Yersinia pestis strain Nairobi genome-p.c.VAL:86.92%-taxID:632-CM-MODEL_TRUE
GCTGAATAAGCCTACATTAATACCAACTTTTAGCGCACGGCTCTCTCCCAAGAGCCATTTCCCTAGACCGAATATCAGGAATCGTATTCGGTCTTTTTTT
>gi|675819798|emb|LM996361.1|:98599-98698 Escherichia coli genome assembly FHI6, scaffold scaffold-27_contig-6.0_1_371677_[organism:Escherichia-p.c.VAL:90.48%-taxID:562-CM-MODEL_TRUE
AGGCAACTAAGCCTGCATTAATGCCAACTTTTAGCGCACGGCTCTCTCCCAAGAGCCATTTCCCTGGACCGAATACAGGAATCGTGTTCGGTCTCTTTTT
>gi|523439782|gb|CP006252.1|:1984588-1984686 Serratia liquefaciens ATCC 27592, complete genome-p.c.VAL:82.57%-taxID:1346614-CM-MODEL_TRUE
TGAACAAGCCTTGCACAAAATGCCAACTTTTAGCGCACGGCTCTCTCCCAAGAGCCATTTCCCTAGACCGAATATAGGAATCGTATTCGGTCTTTTTTT
>gi|603662724|gb|CP007344.1|:1225518-1225617 Salmonella enterica subsp. enterica serovar Enteritidis str. EC20120213 genome-p.c.VAL:98.02%-taxID:1412528-CM-MODEL_TRUE
AGGCGATTTAGCCTGCATTAATGCCAACTTTTAGCGCACGGCTCTCTCCCAAGAGCCATTTCCCTGGACCGAATACAGGAATCGTATTCGGTCTCTTTTT
>gi|603662724|gb|CP007344.1|:1245143-1245240 Salmonella enterica subsp. enterica serovar Enteritidis str. EC20120213 genome-p.c.VAL:54.69%-taxID:1412528-CM-MODEL_FALSE
TAATCGTTAAAATCACTTAATTAATATGTAACATTGTGAATTTAAAGAGAAAGATCAATTGTTGCCGTAAACAGGAATCGTATTCGGTCTCTTTTTAT
>gi|321165934|gb|CP002505.1|:c3129363-3129265 Rahnella sp. Y9602, complete genome-p.c.VAL:89.52%-taxID:741091-CM-MODEL_TRUE
GGCTTAACCGCCTGCATTAATGCCAACTTTTAGCGCACGGCTCTCTCCCAAGAGCCATTTCCCTAGACCGAATATAGGAATCGTATTCGGTCTTTTTTT
>gi|827370414|gb|CP006870.1|:c2564051-2563953 Aeromonas hydrophila NJ-35, complete genome-p.c.VAL:60.48%-taxID:1416915-CM-MODEL_TRUE
CTAAGCTTAAGGCTATCCGAACACCAGTTAGCGCACGGCTCTGCAAGGAGCCAATTCCCCTATGCCAGGTACAAGGAATTCGTACCTGGCTTTTTTTAT
>gi|206564770|gb|CP000964.1|:1995269-1995368 Klebsiella pneumoniae 342, complete genome-p.c.VAL:96.08%-taxID:507522-CM-MODEL_TRUE
AGGCGACTTAGCCTGCATTAATGCCAACTTTTAGCGCACGGCTCTCTCCCAAGAGCCATTTCCCTGGACCGAATACAGGAATCGTATTCGGTCTCTTTTT
>gi|117558854|gb|CP000462.1|:c2493824-2493726 Aeromonas hydrophila subsp. hydrophila ATCC 7966, complete genome-p.c.VAL:60.48%-taxID:380703-CM-MODEL_TRUE
CTAAGCTTAAGGCTATCCGAACACCAGTTAGCGCACGGCTCTGCAAGGAGCCAATTCCCCTATGCCAGGTACAAGGAATTCGTACCTGGCTTTTTTTAT
>gi|755383756|gb|CP009780.1|:1259184-1259283 Yersinia pseudotuberculosis PB1/+, complete genome-p.c.VAL:86.92%-taxID:502801-CM-MODEL_TRUE
GCTGAATAAGCCTACATTAATACCAACTTTTAGCGCACGGCTCTCTCCCAAGAGCCATTTCCCTAGACCGAATATCAGGAATCGTATTCGGTCTTTTTTT
>gi|910286592|gb|CP012162.1|:2418660-2418759 Enterobacter asburiae strain 35734, complete genome-p.c.VAL:96.08%-taxID:61645-CM-MODEL_TRUE
AGGCGACTTAGCCTGCATTAATGCCAACTTTTAGCGCACGGCTCTCTCCCAAGAGCCATTTCCCTGGACCGAATACAGGAATCGTATTCGGTCTCTTTTT
>gi|675819342|emb|LM995905.1|:771493-771592 Escherichia coli genome assembly FHI30, scaffold scaffold-27_contig-0.0_1_1238179_[organism:Escherichia-p.c.VAL:90.48%-taxID:562-CM-MODEL_TRUE
AGGCAACTAAGCCTGCATTAATGCCAACTTTTAGCGCACGGCTCTCTCCCAAGAGCCATTTCCCTGGACCGAATACAGGAATCGTGTTCGGTCTCTTTTT
>gi|675819096|emb|LM995659.1|:c417548-417449 Escherichia coli genome assembly FHI23, scaffold scaffold-32_contig-0.0_1_1236124_[organism:Escherichia-p.c.VAL:90.48%-taxID:562-CM-MODEL_TRUE
AGGCAACTAAGCCTGCATTAATGCCAACTTTTAGCGCACGGCTCTCTCCCAAGAGCCATTTCCCTGGACCGAATACAGGAATCGTGTTCGGTCTCTTTTT
>gi|297627574|emb|FN667742.1|:c1827492-1827395 Xenorhabdus nematophila ATCC 19061 chromosome, complete genome-p.c.VAL:63.64%-taxID:406817-CM-MODEL_TRUE
TAAGCTGTTCTACGTCTCAATGACAATTTTTAGCGCACGGCTCTTTGAGAGAGTCATTTTCCCTAAGCCGAGTAGAGGAGTAGACTCGGCCTTTTTTT
>gi|304557459|gb|CP002154.1|:1692515-1692611 Edwardsiella tarda FL6-60, complete genome-p.c.VAL:74.34%-taxID:718251-CM-MODEL_TRUE
GCACTCAATGCCTGCATAATACCAACTTTTAGCGCACGGCTCTCCAAAAGAGCCATTCCCCTAGACCTGACACAGGAATCGTGTTAGGTCTTTTTTT
>gi|603609870|gb|CP007349.1|:1226238-1226337 Salmonella enterica subsp. enterica serovar Enteritidis str. EC20120469 genome-p.c.VAL:98.02%-taxID:1412552-CM-MODEL_TRUE
AGGCGATTTAGCCTGCATTAATGCCAACTTTTAGCGCACGGCTCTCTCCCAAGAGCCATTTCCCTGGACCGAATACAGGAATCGTATTCGGTCTCTTTTT
>gi|603609870|gb|CP007349.1|:1245863-1245960 Salmonella enterica subsp. enterica serovar Enteritidis str. EC20120469 genome-p.c.VAL:54.69%-taxID:1412552-CM-MODEL_FALSE
TAATCGTTAAAATCACTTAATTAATATGTAACATTGTGAATTTAAAGAGAAAGATCAATTGTTGCCGTAAACAGGAATCGTATTCGGTCTCTTTTTAT
>gi|22002119|gb|AE009952.1|:c2783973-2783874 Yersinia pestis KIM10+, complete genome-p.c.VAL:86.92%-taxID:187410-CM-MODEL_TRUE
GCTGAATAAGCCTACATTAATACCAACTTTTAGCGCACGGCTCTCTCCCAAGAGCCATTTCCCTAGACCGAATATCAGGAATCGTATTCGGTCTTTTTTT
>gi|604018093|gb|CP007336.1|:1226190-1226289 Salmonella enterica subsp. enterica serovar Enteritidis str. EC20120581 genome-p.c.VAL:98.02%-taxID:1412604-CM-MODEL_TRUE
AGGCGATTTAGCCTGCATTAATGCCAACTTTTAGCGCACGGCTCTCTCCCAAGAGCCATTTCCCTGGACCGAATACAGGAATCGTATTCGGTCTCTTTTT
>gi|604018093|gb|CP007336.1|:1245815-1245912 Salmonella enterica subsp. enterica serovar Enteritidis str. EC20120581 genome-p.c.VAL:54.69%-taxID:1412604-CM-MODEL_FALSE
TAATCGTTAAAATCACTTAATTAATATGTAACATTGTGAATTTAAAGAGAAAGATCAATTGTTGCCGTAAACAGGAATCGTATTCGGTCTCTTTTTAT
>gi|485080253|gb|CP002099.1|:1092692-1092791 Salmonella enterica subsp. enterica serovar Typhi str. Ty21a, complete genome-p.c.VAL:98.02%-taxID:527001-CM-MODEL_TRUE
AGGCGATTTAGCCTGCATTAATGCCAACTTTTAGCGCACGGCTCTCTCCCAAGAGCCATTTCCCTGGACCGAATACAGGAATCGTATTCGGTCTCTTTTT
>gi|485080253|gb|CP002099.1|:1101202-1101299 Salmonella enterica subsp. enterica serovar Typhi str. Ty21a, complete genome-p.c.VAL:55.91%-taxID:527001-CM-MODEL_FALSE
TAATCGTTAAAATCACCTAATTAATATGTAACATTATGAATTTAAAGGGAAAGATCAATTGTTGCCGTAAACAGGAATCGTATTCGGTCTCTTTTTGT
>gi|469482259|gb|CP003837.1|:2790759-2790853 Glaciecola psychrophila 170, complete genome-p.c.VAL:58.54%-taxID:1129794-CM-MODEL_TRUE
AATTTCACTTCAAGGAAGGAGTTTTATAGTTAGCGCACGGCTCTAACAGAGCCATTTCCCTAAGCCCGAACTAGTAATAGTATCGGGCATTTTTT
>gi|675819432|emb|LM995995.1|:119963-120062 Escherichia coli genome assembly FHI58, scaffold scaffold-26_contig-2.0_1_592239_[organism:Escherichia-p.c.VAL:90.48%-taxID:562-CM-MODEL_TRUE
AGGCAACTAAGCCTGCATTAATGCCAACTTTTAGCGCACGGCTCTCTCCCAAGAGCCATTTCCCTGGACCGAATACAGGAATCGTGTTCGGTCTCTTTTT
>gi|733585942|emb|LN649235.1|:c1916678-1916579 Salmonella enterica subsp. enterica serovar Infantis genome assembly SINFA, chromosome : 1-p.c.VAL:98.02%-taxID:595-CM-MODEL_TRUE
AGGCGATTTAGCCTGCATTAATGCCAACTTTTAGCGCACGGCTCTCTCCCAAGAGCCATTTCCCTGGACCGAATACAGGAATCGTATTCGGTCTCTTTTT
>gi|733585942|emb|LN649235.1|:c1906961-1906864 Salmonella enterica subsp. enterica serovar Infantis genome assembly SINFA, chromosome : 1-p.c.VAL:55.91%-taxID:595-CM-MODEL_TRUE
TAATCGTTAAAATCACCTAATTAATATGTAACATTATGAATTTAAAGAGAAAGATCAATTGTTGCCGTAAACAGGAATCGTATTCGGTCTCTTTTTGT
>gi|333488955|gb|CP002774.1|:2047426-2047524 Serratia sp. AS12, complete genome-p.c.VAL:82.57%-taxID:768490-CM-MODEL_TRUE
TGAACAAGCCCTGCACAAAATGCCAACTTTTAGCGCACGGCTCTCTCCCAAGAGCCATTTCCCTAGACCGAATATAGGAATCGTATTCGGTCTTTTTTT
>gi|603308282|gb|CP007422.1|:1223413-1223512 Salmonella enterica subsp. enterica serovar Enteritidis str. EC20090531, complete genome-p.c.VAL:98.02%-taxID:1412462-CM-MODEL_TRUE
AGGCGATTTAGCCTGCATTAATGCCAACTTTTAGCGCACGGCTCTCTCCCAAGAGCCATTTCCCTGGACCGAATACAGGAATCGTATTCGGTCTCTTTTT
>gi|603308282|gb|CP007422.1|:1243038-1243135 Salmonella enterica subsp. enterica serovar Enteritidis str. EC20090531, complete genome-p.c.VAL:54.69%-taxID:1412462-CM-MODEL_FALSE
TAATCGTTAAAATCACTTAATTAATATGTAACATTGTGAATTTAAAGAGAAAGATCAATTGTTGCCGTAAACAGGAATCGTATTCGGTCTCTTTTTAT
>gi|156530483|gb|CP000783.1|:1356732-1356831 Cronobacter sakazakii ATCC BAA-894, complete genome-p.c.VAL:96.08%-taxID:290339-CM-MODEL_TRUE
AGGCGACTGAGCCTGCATTAATGCCAACTTTTAGCGCACGGCTCTCTCCCAAGAGCCATTTCCCTGGACCGAATACAGGAATCGTATTCGGTCTTTTTTT
>gi|521325890|gb|CP004848.1|:c2221825-2221727 Alteromonas macleodii str. 'Aegean Sea MED64', complete genome-p.c.VAL:54.26%-taxID:1300254-CM-MODEL_TRUE
GATTTTGTTGTAACTCTCCCAGTAAAAGTTAGCGCACGGCTCAGCAATGAGCCATTCCCCTAGGCCCGGAACGTTTGTTCTGGGCATTTTTTATGGGGT
>gi|342852136|gb|CP002956.1|:c3628302-3628203 Yersinia pestis A1122, complete genome-p.c.VAL:86.92%-taxID:1035377-CM-MODEL_TRUE
GCTGAATAAGCCTACATTAATACCAACTTTTAGCGCACGGCTCTCTCCCAAGAGCCATTTCCCTAGACCGAATATCAGGAATCGTATTCGGTCTTTTTTT
>gi|603447370|gb|CP007430.1|:1226237-1226336 Salmonella enterica subsp. enterica serovar Enteritidis str. EC20090195 genome-p.c.VAL:98.02%-taxID:1412587-CM-MODEL_TRUE
AGGCGATTTAGCCTGCATTAATGCCAACTTTTAGCGCACGGCTCTCTCCCAAGAGCCATTTCCCTGGACCGAATACAGGAATCGTATTCGGTCTCTTTTT
>gi|603447370|gb|CP007430.1|:1245863-1245960 Salmonella enterica subsp. enterica serovar Enteritidis str. EC20090195 genome-p.c.VAL:54.69%-taxID:1412587-CM-MODEL_FALSE
TAATCGTTAAAATCACTTAATTAATATGTAACATTGTGAATTTAAAGAGAAAGATCAATTGTTGCCGTAAACAGGAATCGTATTCGGTCTCTTTTTAT
>gi|603255572|gb|CP007423.1|:1226196-1226295 Salmonella enterica subsp. enterica serovar Enteritidis str. EC20130347 genome-p.c.VAL:98.02%-taxID:1412590-CM-MODEL_TRUE
AGGCGATTTAGCCTGCATTAATGCCAACTTTTAGCGCACGGCTCTCTCCCAAGAGCCATTTCCCTGGACCGAATACAGGAATCGTATTCGGTCTCTTTTT
>gi|603255572|gb|CP007423.1|:1245821-1245918 Salmonella enterica subsp. enterica serovar Enteritidis str. EC20130347 genome-p.c.VAL:54.69%-taxID:1412590-CM-MODEL_FALSE
TAATCGTTAAAATCACTTAATTAATATGTAACATTGTGAATTTAAAGAGAAAGATCAATTGTTGCCGTAAACAGGAATCGTATTCGGTCTCTTTTTAT
>gi|603338005|gb|CP007417.1|:1226236-1226335 Salmonella enterica subsp. enterica serovar Enteritidis str. SA20123395 genome-p.c.VAL:98.02%-taxID:1412495-CM-MODEL_TRUE
AGGCGATTTAGCCTGCATTAATGCCAACTTTTAGCGCACGGCTCTCTCCCAAGAGCCATTTCCCTGGACCGAATACAGGAATCGTATTCGGTCTCTTTTT
>gi|603338005|gb|CP007417.1|:1245861-1245958 Salmonella enterica subsp. enterica serovar Enteritidis str. SA20123395 genome-p.c.VAL:54.69%-taxID:1412495-CM-MODEL_FALSE
TAATCGTTAAAATCACTTAATTAATATGTAACATTGTGAATTTAAAGAGAAAGATCAATTGTTGCCGTAAACAGGAATCGTATTCGGTCTCTTTTTAT
>gi|108773814|gb|CP000305.1|:c2619243-2619144 Yersinia pestis Nepal516, complete genome-p.c.VAL:86.92%-taxID:377628-CM-MODEL_TRUE
GCTGAATAAGCCTACATTAATACCAACTTTTAGCGCACGGCTCTCTCCCAAGAGCCATTTCCCTAGACCGAATATCAGGAATCGTATTCGGTCTTTTTTT
>gi|602921353|gb|CP007284.1|:1226237-1226336 Salmonella enterica subsp. enterica serovar Enteritidis str. SA19971331 genome-p.c.VAL:98.02%-taxID:1412496-CM-MODEL_TRUE
AGGCGATTTAGCCTGCATTAATGCCAACTTTTAGCGCACGGCTCTCTCCCAAGAGCCATTTCCCTGGACCGAATACAGGAATCGTATTCGGTCTCTTTTT
>gi|602921353|gb|CP007284.1|:1245862-1245959 Salmonella enterica subsp. enterica serovar Enteritidis str. SA19971331 genome-p.c.VAL:54.69%-taxID:1412496-CM-MODEL_FALSE
TAATCGTTAAAATCACTTAATTAATATGTAACATTGTGAATTTAAAGAGAAAGATCAATTGTTGCCGTAAACAGGAATCGTATTCGGTCTCTTTTTAT
>gi|291551905|emb|FN434113.1|:c2095400-2095304 Erwinia amylovora CFBP1430 complete genome-p.c.VAL:68.38%-taxID:665029-CM-MODEL_TRUE
GGTCACAACGCCTGCAAGAACACCAACTTTTAGCGCACGGCTCATTAAAGAGCCATTCCCTTGGACTGAAGACAGGATTTGTCTTCAGTCTTTTTTT
>gi|511525997|gb|CP005991.1|:c904887-904788 Enterobacter sp. R4-368, complete genome-p.c.VAL:96.08%-taxID:1166130-CM-MODEL_TRUE
AGGCGACTTAGCCTGCATTAATGCCAACTTTTAGCGCACGGCTCTCTCCCAAGAGCCATTTCCCTGGACCGAATACAGGAATCGTGTTCGGTCTTTTTTT
>gi|604290478|gb|CP007253.1|:1226189-1226288 Salmonella enterica subsp. enterica serovar Enteritidis str. EC20111174, complete genome-p.c.VAL:98.02%-taxID:1244122-CM-MODEL_TRUE
AGGCGATTTAGCCTGCATTAATGCCAACTTTTAGCGCACGGCTCTCTCCCAAGAGCCATTTCCCTGGACCGAATACAGGAATCGTATTCGGTCTCTTTTT
>gi|604290478|gb|CP007253.1|:1245814-1245911 Salmonella enterica subsp. enterica serovar Enteritidis str. EC20111174, complete genome-p.c.VAL:54.69%-taxID:1244122-CM-MODEL_FALSE
TAATCGTTAAAATCACTTAATTAATATGTAACATTGTGAATTTAAAGAGAAAGATCAATTGTTGCCGTAAACAGGAATCGTATTCGGTCTCTTTTTAT
>gi|603541775|gb|CP007371.1|:1226154-1226253 Salmonella enterica subsp. enterica serovar Enteritidis str. EC20121689 genome-p.c.VAL:98.02%-taxID:1412616-CM-MODEL_TRUE
AGGCGATTTAGCCTGCATTAATGCCAACTTTTAGCGCACGGCTCTCTCCCAAGAGCCATTTCCCTGGACCGAATACAGGAATCGTATTCGGTCTCTTTTT
>gi|603541775|gb|CP007371.1|:1245779-1245876 Salmonella enterica subsp. enterica serovar Enteritidis str. EC20121689 genome-p.c.VAL:54.69%-taxID:1412616-CM-MODEL_FALSE
TAATCGTTAAAATCACTTAATTAATATGTAACATTGTGAATTTAAAGAGAAAGATCAATTGTTGCCGTAAACAGGAATCGTATTCGGTCTCTTTTTAT
>gi|675819485|emb|LM996048.1|:36644-36743 Escherichia coli genome assembly FHI48, scaffold scaffold-32_contig-2.4_487034_540826_[organism:Escherichia-p.c.VAL:94.17%-taxID:562-CM-MODEL_TRUE
AGGCAACTAAGCCTGCATTAATGCCAACTTTTAGCGCACGGCTCTCTCCCAAGAGCCATTTCCCTGGACCGAATACAGGAATCGTATTCGGTCTTTTTTT
>gi|755442302|gb|CP009991.1|:4324803-4324902 Yersinia pestis strain Nicholisk 41, complete genome-p.c.VAL:86.92%-taxID:632-CM-MODEL_TRUE
GCTGAATAAGCCTACATTAATACCAACTTTTAGCGCACGGCTCTCTCCCAAGAGCCATTTCCCTAGACCGAATATCAGGAATCGTATTCGGTCTTTTTTT
>gi|528171613|gb|CP006631.1|:c2998605-2998506 Salmonella enterica subsp. enterica serovar Newport str. USMARC-S3124.1, complete genome-p.c.VAL:98.02%-taxID:877468-CM-MODEL_TRUE
AGGCGATTTAGCCTGCATTAATGCCAACTTTTAGCGCACGGCTCTCTCCCAAGAGCCATTTCCCTGGACCGAATACAGGAATCGTATTCGGTCTCTTTTT
>gi|564743501|gb|CP005995.1|:c528182-528083 Salmonella enterica subsp. enterica serovar Heidelberg str. CFSAN002064, complete genome-p.c.VAL:98.02%-taxID:1299044-CM-MODEL_TRUE
AGGCGATTTAGCCTGCATTAATGCCAACTTTTAGCGCACGGCTCTCTCCCAAGAGCCATTTCCCTGGACCGAATACAGGAATCGTATTCGGTCTCTTTTT
>gi|602773583|gb|CP007273.1|:1482463-1482562 Salmonella enterica subsp. enterica serovar Enteritidis str. EC20121180, complete genome-p.c.VAL:98.02%-taxID:1412597-CM-MODEL_TRUE
AGGCGATTTAGCCTGCATTAATGCCAACTTTTAGCGCACGGCTCTCTCCCAAGAGCCATTTCCCTGGACCGAATACAGGAATCGTATTCGGTCTCTTTTT
>gi|603708515|gb|CP007347.1|:1226237-1226336 Salmonella enterica subsp. enterica serovar Enteritidis str. EC20120240 genome-p.c.VAL:98.02%-taxID:1412546-CM-MODEL_TRUE
AGGCGATTTAGCCTGCATTAATGCCAACTTTTAGCGCACGGCTCTCTCCCAAGAGCCATTTCCCTGGACCGAATACAGGAATCGTATTCGGTCTCTTTTT
>gi|603708515|gb|CP007347.1|:1245862-1245959 Salmonella enterica subsp. enterica serovar Enteritidis str. EC20120240 genome-p.c.VAL:54.69%-taxID:1412546-CM-MODEL_FALSE
TAATCGTTAAAATCACTTAATTAATATGTAACATTGTGAATTTAAAGAGAAAGATCAATTGTTGCCGTAAACAGGAATCGTATTCGGTCTCTTTTTAT
>gi|603811251|gb|CP007308.1|:1226237-1226336 Salmonella enterica subsp. enterica serovar Enteritidis str. SA20093950 genome-p.c.VAL:98.02%-taxID:1412519-CM-MODEL_TRUE
AGGCGATTTAGCCTGCATTAATGCCAACTTTTAGCGCACGGCTCTCTCCCAAGAGCCATTTCCCTGGACCGAATACAGGAATCGTATTCGGTCTCTTTTT
>gi|603811251|gb|CP007308.1|:1245862-1245959 Salmonella enterica subsp. enterica serovar Enteritidis str. SA20093950 genome-p.c.VAL:54.69%-taxID:1412519-CM-MODEL_FALSE
TAATCGTTAAAATCACTTAATTAATATGTAACATTGTGAATTTAAAGAGAAAGATCAATTGTTGCCGTAAACAGGAATCGTATTCGGTCTCTTTTTAT
>gi|755387769|gb|CP009786.1|:1473380-1473479 Yersinia pseudotuberculosis strain 1, complete genome-p.c.VAL:86.92%-taxID:633-CM-MODEL_TRUE
GCTGAATAAGCCTACATTAATACCAACTTTTAGCGCACGGCTCTCTCCCAAGAGCCATTTCCCTAGACCGAATATCAGGAATCGTATTCGGTCTTTTTTT
>gi|815958227|gb|CP011132.1|:c1972345-1972246 Citrobacter amalonaticus Y19, complete genome-p.c.VAL:96.08%-taxID:1261127-CM-MODEL_TRUE
AGGCGACTTAGCCTGCATTAATGCCAACTTTTAGCGCACGGCTCTCTCCCAAGAGCCATTTCCCTGGACCGAATACAGGAATCGTATTCGGTCTCTTTTT
>gi|365184443|emb|HE617160.1|:2078531-2078626 Pantoea ananatis LMG 5342 main chromosome complete genome-p.c.VAL:83.18%-taxID:1123863-CM-MODEL_TRUE
AAGGCGAAAGCCTCTATTAATGCCAACTTTTAGCGCACGGCTCCTTGAGAGCCATTTCCCTAGACCGAATACAGGAATCGTGTTCGGTCTTTTTTT
>gi|700311634|gb|CP009678.1|:2105346-2105442 Pectobacterium carotovorum subsp. odoriferum strain BC S7, complete genome-p.c.VAL:82.41%-taxID:78398-CM-MODEL_TRUE
GCTAGTACAGCTTGTATAAATGCCAACTTTTAGCGCACGGCTCTCCCAAGAGCCATTTCCCTAGACCGAATACAGGAATCGTATTCGGTCTTTTTTT
>gi|549815675|gb|CP006648.1|:c2492431-2492332 Klebsiella pneumoniae CG43, complete genome-p.c.VAL:96.08%-taxID:1244085-CM-MODEL_TRUE
AGGCGACTTAGCCTGCATTAATGCCAACTTTTAGCGCACGGCTCTCTCCCAAGAGCCATTTCCCTGGACCGAATACAGGAATCGTATTCGGTCTCTTTTT
>gi|603548124|gb|CP007372.1|:1226237-1226336 Salmonella enterica subsp. enterica serovar Enteritidis str. SA20121703 genome-p.c.VAL:98.02%-taxID:1412483-CM-MODEL_TRUE
AGGCGATTTAGCCTGCATTAATGCCAACTTTTAGCGCACGGCTCTCTCCCAAGAGCCATTTCCCTGGACCGAATACAGGAATCGTATTCGGTCTCTTTTT
>gi|603548124|gb|CP007372.1|:1245862-1245959 Salmonella enterica subsp. enterica serovar Enteritidis str. SA20121703 genome-p.c.VAL:54.69%-taxID:1412483-CM-MODEL_FALSE
TAATCGTTAAAATCACTTAATTAATATGTAACATTGTGAATTTAAAGAGAAAGATCAATTGTTGCCGTAAACAGGAATCGTATTCGGTCTCTTTTTAT
>gi|828934196|gb|CP011602.1|:c2559604-2559505 Kluyvera intermedia strain CAV1151, complete genome-p.c.VAL:98.02%-taxID:61648-CM-MODEL_TRUE
AGGCGACTTAGCCTGCATTAATGCCAACTTTTAGCGCACGGCTCTCTCCCAAGAGCCATTTCCCTGGACCGAATACAGGAATCGTATTCGGTCTTTTTTT
>gi|908241204|gb|CP006758.1|:c3268196-3268097 Yersinia pestis 1522, complete genome-p.c.VAL:86.92%-taxID:1345705-CM-MODEL_TRUE
GCTGAATAAGCCTACATTAATACCAACTTTTAGCGCACGGCTCTCTCCCAAGAGCCATTTCCCTAGACCGAATATCAGGAATCGTATTCGGTCTTTTTTT
>gi|167351963|gb|CP000931.1|:2874357-2874457 Shewanella halifaxensis HAW-EB4, complete genome-p.c.VAL:59.52%-taxID:458817-CM-MODEL_TRUE
TGGTGAACAACCATATTGGTAATCAACAGTAGCGCACGGCTCCTAGTGAGCCATTCCCCTAGACCCAGAACAATTGGAATAGTTTTGGGTCTTTTTTTGCC
>gi|682080448|gb|CP009086.1|:1225903-1226002 Salmonella enterica subsp. enterica serovar Enteritidis strain OLF-SE4-0317-8, complete genome-p.c.VAL:98.02%-taxID:149539-CM-MODEL_TRUE
AGGCGATTTAGCCTGCATTAATGCCAACTTTTAGCGCACGGCTCTCTCCCAAGAGCCATTTCCCTGGACCGAATACAGGAATCGTATTCGGTCTCTTTTT
>gi|682080448|gb|CP009086.1|:1245528-1245625 Salmonella enterica subsp. enterica serovar Enteritidis strain OLF-SE4-0317-8, complete genome-p.c.VAL:54.69%-taxID:149539-CM-MODEL_FALSE
TAATCGTTAAAATCACTTAATTAATATGTAACATTGTGAATTTAAAGAGAAAGATCAATTGTTGCCGTAAACAGGAATCGTATTCGGTCTCTTTTTAT
>gi|604223860|gb|CP007465.1|:1226690-1226789 Salmonella enterica subsp. enterica serovar Enteritidis str. SA19940857 genome-p.c.VAL:98.02%-taxID:1412501-CM-MODEL_TRUE
AGGCGATTTAGCCTGCATTAATGCCAACTTTTAGCGCACGGCTCTCTCCCAAGAGCCATTTCCCTGGACCGAATACAGGAATCGTATTCGGTCTCTTTTT
>gi|604223860|gb|CP007465.1|:1246315-1246412 Salmonella enterica subsp. enterica serovar Enteritidis str. SA19940857 genome-p.c.VAL:54.69%-taxID:1412501-CM-MODEL_FALSE
TAATCGTTAAAATCACTTAATTAATATGTAACATTGTGAATTTAAAGAGAAAGATCAATTGTTGCCGTAAACAGGAATCGTATTCGGTCTCTTTTTAT
>gi|315134697|dbj|AP012030.1|:c1907783-1907684 Escherichia coli DH1 (ME8569) DNA, complete genome-p.c.VAL:90.48%-taxID:536056-CM-MODEL_TRUE
AGGCAACTAAGCCTGCATTAATGCCAACTTTTAGCGCACGGCTCTCTCCCAAGAGCCATTTCCCTGGACCGAATACAGGAATCGTGTTCGGTCTCTTTTT
>gi|806957753|gb|CP011018.1|:557017-557116 Escherichia coli strain CI5, complete genome-p.c.VAL:90.48%-taxID:562-CM-MODEL_TRUE
AGGCAACTAAGCCTGCATTAATGCCAACTTTTAGCGCACGGCTCTCTCCCAAGAGCCATTTCCCTGGACCGAATACAGGAATCGTGTTCGGTCTCTTTTT
>gi|328802836|gb|CP002607.1|:2227572-2227670 Aeromonas veronii B565, complete genome-p.c.VAL:60.48%-taxID:998088-CM-MODEL_TRUE
CTAAGCTTAAGGCAATCCGAACACCAGTTAGCGCACGGCTCTGCAAGGAGCCAATTCCCCTATGCCAGGTACAAGGAATTCGTACCTGGCTTTTTTTAT
>gi|410519462|gb|AE014299.2|:2747199-2747297 Shewanella oneidensis MR-1, complete genome-p.c.VAL:61.79%-taxID:211586-CM-MODEL_TRUE
GTAAAGCGCGCTATATGGCGCTTTCATCTGTAGCGCACGGCTCTTTAACGAGCCATTCCCCTAGGCCCAAACAGCTAGACTCGTTTTGGGCCTTTTTTT
>gi|339759707|gb|CP002910.1|:c3070067-3069968 Klebsiella pneumoniae KCTC 2242, complete genome-p.c.VAL:96.08%-taxID:1049565-CM-MODEL_TRUE
AGGCGACTTAGCCTGCATTAATGCCAACTTTTAGCGCACGGCTCTCTCCCAAGAGCCATTTCCCTGGACCGAATACAGGAATCGTATTCGGTCTCTTTTT
>gi|440497544|gb|JX888795.1|:c20382-20284 Uncultured Alteromonas sp. AD1000-26-F04 genomic sequence-p.c.VAL:54.26%-taxID:1245966-CM-MODEL_TRUE
GATTTTGTTATAACTCTCCCAGTAAAAGTTAGCGCACGGCTCAGCAATGAGCCATTCCCCTAGGCCCGGAACGTTTGTTCTGGGCATTTTTTATGGGGT
>gi|817146391|gb|CP007594.1|:c2023322-2023223 Escherichia coli strain SEC470, complete genome-p.c.VAL:90.48%-taxID:562-CM-MODEL_TRUE
AGGCAACTAAGCCTGCATTAATGCCAACTTTTAGCGCACGGCTCTCTCCCAAGAGCCATTTCCCTGGACCGAATACAGGAATCGTGTTCGGTCTCTTTTT
>gi|604137530|gb|CP007378.1|:1226238-1226337 Salmonella enterica subsp. enterica serovar Enteritidis str. EC20120968 genome-p.c.VAL:98.02%-taxID:1412558-CM-MODEL_TRUE
AGGCGATTTAGCCTGCATTAATGCCAACTTTTAGCGCACGGCTCTCTCCCAAGAGCCATTTCCCTGGACCGAATACAGGAATCGTATTCGGTCTCTTTTT
>gi|604137530|gb|CP007378.1|:1245863-1245960 Salmonella enterica subsp. enterica serovar Enteritidis str. EC20120968 genome-p.c.VAL:54.69%-taxID:1412558-CM-MODEL_FALSE
TAATCGTTAAAATCACTTAATTAATATGTAACATTGTGAATTTAAAGAGAAAGATCAATTGTTGCCGTAAACAGGAATCGTATTCGGTCTCTTTTTAT
>gi|602822031|gb|CP007261.1|:1230595-1230694 Salmonella enterica subsp. enterica serovar Enteritidis str. EC20110357, complete genome-p.c.VAL:98.02%-taxID:1244111-CM-MODEL_TRUE
AGGCGATTTAGCCTGCATTAATGCCAACTTTTAGCGCACGGCTCTCTCCCAAGAGCCATTTCCCTGGACCGAATACAGGAATCGTATTCGGTCTCTTTTT
>gi|602822031|gb|CP007261.1|:1250220-1250317 Salmonella enterica subsp. enterica serovar Enteritidis str. EC20110357, complete genome-p.c.VAL:54.69%-taxID:1244111-CM-MODEL_FALSE
TAATCGTTAAAATCACTTAATTAATATGTAACATTGTGAATTTAAAGAGAAAGATCAATTGTTGCCGTAAACAGGAATCGTATTCGGTCTCTTTTTAT
>gi|828922166|gb|CP011591.1|:c293340-293241 Enterobacter asburiae strain CAV1043, complete genome-p.c.VAL:96.08%-taxID:61645-CM-MODEL_TRUE
AGGCGACTTAGCCTGCATTAATGCCAACTTTTAGCGCACGGCTCTCTCCCAAGAGCCATTTCCCTGGACCGAATACAGGAATCGTATTCGGTCTCTTTTT
>gi|758860962|gb|CP010876.1|:c1975761-1975662 Escherichia coli strain MNCRE44, complete genome-p.c.VAL:90.48%-taxID:562-CM-MODEL_TRUE
AGGCAACTAAGCCTGCATTAATGCCAACTTTTAGCGCACGGCTCTCTCCCAAGAGCCATTTCCCTGGACCGAATACAGGAATCGTGTTCGGTCTCTTTTT
>gi|440050501|gb|CP003942.1|:c2751334-2751236 Serratia marcescens FGI94, complete genome-p.c.VAL:84.26%-taxID:1249634-CM-MODEL_TRUE
TGAACAAGCCCTGCAATAAATGCCAACTTTTAGCGCACGGCTCTCTCCCAAGAGCCATTTCCCTAGACCGAATATAGGAATCGTATTCGGTCTTTTTTT
>gi|744784319|gb|CP006929.1|:c2041779-2041681 Dickeya zeae EC1, complete genome-p.c.VAL:77.68%-taxID:1427366-CM-MODEL_TRUE
GTGATGCAACTTGCAACAAATGCCAACTTTTAGCGCACGGCTCTCTCCCAAGAGCCATTTCCCTAGACCGGGCACAGGAATCGTGTTCGGTCTTTTTTT
>gi|157065147|gb|CP000802.1|:c1942180-1942081 Escherichia coli HS, complete genome-p.c.VAL:90.48%-taxID:331112-CM-MODEL_TRUE
AGGCAACTAAGCCTGCATTAATGCCAACTTTTAGCGCACGGCTCTCTCCCAAGAGCCATTTCCCTGGACCGAATACAGGAATCGTGTTCGGTCTCTTTTT
>gi|320013210|gb|CP001608.1|:c2404297-2404198 Yersinia pestis biovar Medievalis str. Harbin 35, complete genome-p.c.VAL:86.92%-taxID:547048-CM-MODEL_TRUE
GCTGAATAAGCCTACATTAATACCAACTTTTAGCGCACGGCTCTCTCCCAAGAGCCATTTCCCTAGACCGAATATCAGGAATCGTATTCGGTCTTTTTTT
>gi|537379077|gb|CP006699.1|:1823708-1823801 Listonella anguillarum M3 chromosome 1, complete sequence-p.c.VAL:56.45%-taxID:882944-CM-MODEL_TRUE
GAAGCATAAGTACGACTATTTTAATGATTAGCGTAGGCTCAAATGAGCCATTCCCCTAGGCCCAAAAACGGAAAAGTTTTGGGCCTTTTTTTAT
>gi|822616977|gb|CP011359.1|:c1714394-1714296 Edwardsiella tarda strain FL95-01, complete genome-p.c.VAL:82.57%-taxID:636-CM-MODEL_TRUE
AGGCGATCCATGCCTGCATAATGCCAACTTTTAGCGCACGGCTCTCCACAAGAGCCATTCCCCTAGACCTGATACAGGAATCGTGTCAGGTCTTTTTTT
>gi|315059226|gb|CP002185.1|:c2071339-2071240 Escherichia coli W, complete genome-p.c.VAL:90.48%-taxID:566546-CM-MODEL_TRUE
AGGCAACTAAGCCTGCATTAATGCCAACTTTTAGCGCACGGCTCTCTCCCAAGAGCCATTTCCCTGGACCGAATACAGGAATCGTGTTCGGTCTCTTTTT
>gi|162350914|gb|CP000901.1|:c1674904-1674806 Yersinia pestis Angola, complete genome-p.c.VAL:84.26%-taxID:349746-CM-MODEL_TRUE
GCTGAATAAGCCTACATTAATACCAACTTTTAGCGCACGGCTCTCTCCCAAGAGCCATTTCCCTAGACCGAATATCAGGAATCGTATTCGGTCTTTTTG
>gi|603415896|gb|CP007387.1|:1226237-1226336 Salmonella enterica subsp. enterica serovar Enteritidis str. EC20121986 genome-p.c.VAL:98.02%-taxID:1412580-CM-MODEL_TRUE
AGGCGATTTAGCCTGCATTAATGCCAACTTTTAGCGCACGGCTCTCTCCCAAGAGCCATTTCCCTGGACCGAATACAGGAATCGTATTCGGTCTCTTTTT
>gi|603415896|gb|CP007387.1|:1245862-1245959 Salmonella enterica subsp. enterica serovar Enteritidis str. EC20121986 genome-p.c.VAL:54.69%-taxID:1412580-CM-MODEL_FALSE
TAATCGTTAAAATCACTTAATTAATATGTAACATTGTGAATTTAAAGAGAAAGATCAATTGTTGCCGTAAACAGGAATCGTATTCGGTCTCTTTTTAT
>gi|603071978|gb|CP007312.1|:1226231-1226330 Salmonella enterica subsp. enterica serovar Enteritidis str. SA20094352 genome-p.c.VAL:98.02%-taxID:1412491-CM-MODEL_TRUE
AGGCGATTTAGCCTGCATTAATGCCAACTTTTAGCGCACGGCTCTCTCCCAAGAGCCATTTCCCTGGACCGAATACAGGAATCGTATTCGGTCTCTTTTT
>gi|603071978|gb|CP007312.1|:1245856-1245953 Salmonella enterica subsp. enterica serovar Enteritidis str. SA20094352 genome-p.c.VAL:54.69%-taxID:1412491-CM-MODEL_FALSE
TAATCGTTAAAATCACTTAATTAATATGTAACATTGTGAATTTAAAGAGAAAGATCAATTGTTGCCGTAAACAGGAATCGTATTCGGTCTCTTTTTAT
>gi|682104674|gb|CP008955.1|:1148800-1148898 Yersinia kristensenii strain ATCC 33639 genome-p.c.VAL:85.98%-taxID:28152-CM-MODEL_TRUE
GCTGAGTAAGCCTACGTTAATGCCAACTTTTAGCGCACGGCTCTCTCCCAAGAGCCATTTCCCTAGACCGAATATAGGAATCGTATTCGGTCTTTTTTT
>gi|604107515|gb|CP007405.1|:1226237-1226336 Salmonella enterica subsp. enterica serovar Enteritidis str. EC20120775 genome-p.c.VAL:98.02%-taxID:1412533-CM-MODEL_TRUE
AGGCGATTTAGCCTGCATTAATGCCAACTTTTAGCGCACGGCTCTCTCCCAAGAGCCATTTCCCTGGACCGAATACAGGAATCGTATTCGGTCTCTTTTT
>gi|604107515|gb|CP007405.1|:1245862-1245959 Salmonella enterica subsp. enterica serovar Enteritidis str. EC20120775 genome-p.c.VAL:54.69%-taxID:1412533-CM-MODEL_FALSE
TAATCGTTAAAATCACTTAATTAATATGTAACATTGTGAATTTAAAGAGAAAGATCAATTGTTGCCGTAAACAGGAATCGTATTCGGTCTCTTTTTAT
>gi|732673553|gb|CP009104.1|:c2773820-2773721 Escherichia coli strain RM9387, complete genome-p.c.VAL:90.48%-taxID:562-CM-MODEL_TRUE
AGGCAACTAAGCCTGCATTAATGCCAACTTTTAGCGCACGGCTCTCTCCCAAGAGCCATTTCCCTGGACCGAATACAGGAATCGTGTTCGGTCTCTTTTT
>gi|749204400|gb|CP007592.1|:c2246913-2246814 Escherichia coli O157:H16 strain Santai, complete genome-p.c.VAL:90.48%-taxID:930406-CM-MODEL_TRUE
AGGCAACTAAGCCTGCATTAATGCCAACTTTTAGCGCACGGCTCTCTCCCAAGAGCCATTTCCCTGGACCGAATACAGGAATCGTGTTCGGTCTCTTTTT
>gi|218368405|emb|CU928164.2|:1280538-1280637 Escherichia coli IAI39 chromosome, complete genome-p.c.VAL:90.48%-taxID:585057-CM-MODEL_TRUE
AGGCAACTAAGCCTGCATTAATGCCAACTTTTAGCGCACGGCTCTCTCCCAAGAGCCATTTCCCTGGACCGAATACAGGAATCGTGTTCGGTCTCTTTTT
>gi|209910450|dbj|AP009240.1|:c2094276-2094177 Escherichia coli SE11 DNA, complete genome-p.c.VAL:90.48%-taxID:409438-CM-MODEL_TRUE
AGGCAACTAAGCCTGCATTAATGCCAACTTTTAGCGCACGGCTCTCTCCCAAGAGCCATTTCCCTGGACCGAATACAGGAATCGTGTTCGGTCTCTTTTT
>gi|664682453|gb|CP008801.1|:c1898485-1898386 Escherichia coli KLY, complete genome-p.c.VAL:90.48%-taxID:1435461-CM-MODEL_TRUE
AGGCAACTAAGCCTGCATTAATGCCAACTTTTAGCGCACGGCTCTCTCCCAAGAGCCATTTCCCTGGACCGAATACAGGAATCGTGTTCGGTCTCTTTTT
>gi|349736152|gb|CP003034.1|:c2142133-2142034 Escherichia coli O7:K1 str. CE10, complete genome-p.c.VAL:90.48%-taxID:1072459-CM-MODEL_TRUE
AGGCAACTAAGCCTGCATTAATGCCAACTTTTAGCGCACGGCTCTCTCCCAAGAGCCATTTCCCTGGACCGAATACAGGAATCGTGTTCGGTCTCTTTTT
>gi|808197850|gb|CP007559.1|:1986000-1986099 Salmonella enterica subsp. enterica serovar Newport str. CDC 2010K-2159, complete genome-p.c.VAL:98.02%-taxID:1454627-CM-MODEL_TRUE
AGGCGATTTAGCCTGCATTAATGCCAACTTTTAGCGCACGGCTCTCTCCCAAGAGCCATTTCCCTGGACCGAATACAGGAATCGTATTCGGTCTCTTTTT
>gi|661922017|gb|CP008827.1|:c3376166-3376067 Klebsiella pneumoniae subsp. pneumoniae KPNIH1, complete genome-p.c.VAL:96.08%-taxID:1087440-CM-MODEL_TRUE
AGGCGACTTAGCCTGCATTAATGCCAACTTTTAGCGCACGGCTCTCTCCCAAGAGCCATTTCCCTGGACCGAATACAGGAATCGTATTCGGTCTCTTTTT
>gi|312944605|gb|CP001855.1|:c1894945-1894846 Escherichia coli O83:H1 str. NRG 857C, complete genome-p.c.VAL:90.48%-taxID:685038-CM-MODEL_TRUE
AGGCAACTAAGCCTGCATTAATGCCAACTTTTAGCGCACGGCTCTCTCCCAAGAGCCATTTCCCTGGACCGAATACAGGAATCGTGTTCGGTCTCTTTTT
>gi|218430358|emb|CU928163.2|:c2156633-2156534 Escherichia coli UMN026 chromosome, complete genome-p.c.VAL:90.48%-taxID:585056-CM-MODEL_TRUE
AGGCAACTAAGCCTGCATTAATGCCAACTTTTAGCGCACGGCTCTCTCCCAAGAGCCATTTCCCTGGACCGAATACAGGAATCGTGTTCGGTCTCTTTTT
>gi|335340310|gb|CP002284.1|:1823788-1823881 Vibrio anguillarum 775 chromosome I, complete sequence-p.c.VAL:56.45%-taxID:882102-CM-MODEL_TRUE
GAAGCATAAGTACGACTATTTTAATGATTAGCGTAGGCTCAAATGAGCCATTCCCCTAGGCCCAAAAACGGAAAAGTTTTGGGCCTTTTTTTAT
>gi|603138266|gb|CP007333.1|:c1434044-1433945 Salmonella enterica subsp. enterica serovar Enteritidis str. EC20121177 genome-p.c.VAL:98.02%-taxID:1412594-CM-MODEL_TRUE
AGGCGATTTAGCCTGCATTAATGCCAACTTTTAGCGCACGGCTCTCTCCCAAGAGCCATTTCCCTGGACCGAATACAGGAATCGTATTCGGTCTCTTTTT
>gi|293325240|dbj|AP011177.1|:2932613-2932714 Shewanella violacea DSS12 DNA, complete genome-p.c.VAL:62.9%-taxID:637905-CM-MODEL_TRUE
AGAGTTAATTCCTAATCAGGATCTCAACAGTAGCGCACGGCTCTTTAATTAGAGCCATTCCCCTGGACCCAGAACAATCGGAATAGTTTTGGGTCTTTTTTT
>gi|451908558|gb|CP004027.1|:385171-385270 Salmonella enterica subsp. enterica serovar Javiana str. CFSAN001992, complete genome-p.c.VAL:98.02%-taxID:1267753-CM-MODEL_TRUE
AGGCGATTTAGCCTGCATTAATGCCAACTTTTAGCGCACGGCTCTCTCCCAAGAGCCATTTCCCTGGACCGAATACAGGAATCGTATTCGGTCTCTTTTT
>gi|29140506|gb|AE014613.1|:1092692-1092791 Salmonella enterica subsp. enterica serovar Typhi Ty2, complete genome-p.c.VAL:98.02%-taxID:209261-CM-MODEL_TRUE
AGGCGATTTAGCCTGCATTAATGCCAACTTTTAGCGCACGGCTCTCTCCCAAGAGCCATTTCCCTGGACCGAATACAGGAATCGTATTCGGTCTCTTTTT
>gi|29140506|gb|AE014613.1|:1101202-1101299 Salmonella enterica subsp. enterica serovar Typhi Ty2, complete genome-p.c.VAL:55.91%-taxID:209261-CM-MODEL_FALSE
TAATCGTTAAAATCACCTAATTAATATGTAACATTATGAATTTAAAGGGAAAGATCAATTGTTGCCGTAAACAGGAATCGTATTCGGTCTCTTTTTGT
>gi|684203917|gb|CP008928.1|:4209538-4209637 Salmonella enterica subsp. enterica serovar Enteritidis strain SEJ, complete genome-p.c.VAL:98.02%-taxID:149539-CM-MODEL_TRUE
AGGCGATTTAGCCTGCATTAATGCCAACTTTTAGCGCACGGCTCTCTCCCAAGAGCCATTTCCCTGGACCGAATACAGGAATCGTATTCGGTCTCTTTTT
>gi|684203917|gb|CP008928.1|:4229163-4229260 Salmonella enterica subsp. enterica serovar Enteritidis strain SEJ, complete genome-p.c.VAL:54.69%-taxID:149539-CM-MODEL_FALSE
TAATCGTTAAAATCACTTAATTAATATGTAACATTGTGAATTTAAAGAGAAAGATCAATTGTTGCCGTAAACAGGAATCGTATTCGGTCTCTTTTTAT
>gi|603748598|gb|CP007323.1|:1226324-1226423 Salmonella enterica subsp. enterica serovar Enteritidis str. EC20110222 genome-p.c.VAL:98.02%-taxID:1412456-CM-MODEL_TRUE
AGGCGATTTAGCCTGCATTAATGCCAACTTTTAGCGCACGGCTCTCTCCCAAGAGCCATTTCCCTGGACCGAATACAGGAATCGTATTCGGTCTCTTTTT
>gi|603748598|gb|CP007323.1|:1245948-1246045 Salmonella enterica subsp. enterica serovar Enteritidis str. EC20110222 genome-p.c.VAL:54.69%-taxID:1412456-CM-MODEL_FALSE
TAATCGTTAAAATCACTTAATTAATATGTAACATTGTGAATTTAAAGAGAAAGATCAATTGTTGCCGTAAACAGGAATCGTATTCGGTCTCTTTTTAT
>gi|902552387|gb|CP011516.1|:c1860688-1860592 Edwardsiella sp. LADL05-105, complete genome-p.c.VAL:75.89%-taxID:1650654-CM-MODEL_TRUE
GCATTCAATGCCTGCATAATGCCAACTTTTAGCGCACGGCTCTCCATAAGAGCCATTCCCCTAGACCTGACACAGGAATCGTGCCAGGTCTTTTTTT
>gi|603377401|gb|CP007412.1|:1226236-1226335 Salmonella enterica subsp. enterica serovar Enteritidis str. EC20122022 genome-p.c.VAL:98.02%-taxID:1412577-CM-MODEL_TRUE
AGGCGATTTAGCCTGCATTAATGCCAACTTTTAGCGCACGGCTCTCTCCCAAGAGCCATTTCCCTGGACCGAATACAGGAATCGTATTCGGTCTCTTTTT
>gi|603377401|gb|CP007412.1|:1245862-1245959 Salmonella enterica subsp. enterica serovar Enteritidis str. EC20122022 genome-p.c.VAL:54.69%-taxID:1412577-CM-MODEL_FALSE
TAATCGTTAAAATCACTTAATTAATATGTAACATTGTGAATTTAAAGAGAAAGATCAATTGTTGCCGTAAACAGGAATCGTATTCGGTCTCTTTTTAT
>gi|604372271|gb|CP007466.1|:c2082188-2082089 Salmonella enterica subsp. enterica serovar Enteritidis str. SA20084644, complete genome-p.c.VAL:98.02%-taxID:1412480-CM-MODEL_TRUE
AGGCGATTTAGCCTGCATTAATGCCAACTTTTAGCGCACGGCTCTCTCCCAAGAGCCATTTCCCTGGACCGAATACAGGAATCGTATTCGGTCTCTTTTT
>gi|604372271|gb|CP007466.1|:c2062563-2062466 Salmonella enterica subsp. enterica serovar Enteritidis str. SA20084644, complete genome-p.c.VAL:54.69%-taxID:1412480-CM-MODEL_FALSE
TAATCGTTAAAATCACTTAATTAATATGTAACATTGTGAATTTAAAGAGAAAGATCAATTGTTGCCGTAAACAGGAATCGTATTCGGTCTCTTTTTAT
>gi|357204415|gb|CP003047.1|:c1762432-1762333 Salmonella enterica subsp. enterica serovar Gallinarum/pullorum str. RKS5078, complete genome-p.c.VAL:98.02%-taxID:1081093-CM-MODEL_TRUE
AGGCGATTTAGCCTGCATTAATGCCAACTTTTAGCGCACGGCTCTCTCCCAAGAGCCATTTCCCTGGACCGAATACAGGAATCGTATTCGGTCTCTTTTT
>gi|357204415|gb|CP003047.1|:c1714883-1714786 Salmonella enterica subsp. enterica serovar Gallinarum/pullorum str. RKS5078, complete genome-p.c.VAL:54.69%-taxID:1081093-CM-MODEL_FALSE
TAATCGTTAAAATCACTTAATTAATATGTAACATTGTGAATTTAAAGAGAAAGATCAATTGTTGCCGTAAACAGGAATCGTATTCGGTCTCTTTTTAT
>gi|169887498|gb|CP000948.1|:c2011798-2011699 Escherichia coli str. K12 substr. DH10B, complete genome-p.c.VAL:90.48%-taxID:316385-CM-MODEL_TRUE
AGGCAACTAAGCCTGCATTAATGCCAACTTTTAGCGCACGGCTCTCTCCCAAGAGCCATTTCCCTGGACCGAATACAGGAATCGTGTTCGGTCTCTTTTT
>gi|604190314|gb|CP007254.1|:1222436-1222535 Salmonella enterica subsp. enterica serovar Enteritidis str. EC20111095, complete genome >gi|674230814|gb|CP007269.2| Salmonella enterica subsp. enterica serovar Enteritidis str. EC20121175, complete genome-p.c.VAL:98.02%-taxID:1244120;1412592-CM-MODEL_TRUE
AGGCGATTTAGCCTGCATTAATGCCAACTTTTAGCGCACGGCTCTCTCCCAAGAGCCATTTCCCTGGACCGAATACAGGAATCGTATTCGGTCTCTTTTT
>gi|604190314|gb|CP007254.1|:1242061-1242158 Salmonella enterica subsp. enterica serovar Enteritidis str. EC20111095, complete genome >gi|674230814|gb|CP007269.2| Salmonella enterica subsp. enterica serovar Enteritidis str. EC20121175, complete genome-p.c.VAL:54.69%-taxID:1244120;1412592-CM-MODEL_FALSE
TAATCGTTAAAATCACTTAATTAATATGTAACATTGTGAATTTAAAGAGAAAGATCAATTGTTGCCGTAAACAGGAATCGTATTCGGTCTCTTTTTAT
>gi|145209020|gb|CP000668.1|:c1502872-1502773 Yersinia pestis Pestoides F, complete genome-p.c.VAL:86.92%-taxID:386656-CM-MODEL_TRUE
GCTGAATAAGCCTACATTAATACCAACTTTTAGCGCACGGCTCTCTCCCAAGAGCCATTTCCCTAGACCGAATATCAGGAATCGTATTCGGTCTTTTTTT
>gi|755433816|gb|CP009997.1|:192316-192414 Yersinia kristensenii strain Y231, complete genome-p.c.VAL:85.98%-taxID:28152-CM-MODEL_TRUE
GCTGAGTAAGCCTACGTTAATGCCAACTTTTAGCGCACGGCTCTCTCCCAAGAGCCATTTCCCTAGACCGAATATAGGAATCGTATTCGGTCTTTTTTT
>gi|660550561|gb|CP008700.1|:c298046-297947 Klebsiella pneumoniae subsp. pneumoniae KP5-1, complete genome-p.c.VAL:96.08%-taxID:1199150-CM-MODEL_TRUE
AGGCGACTTAGCCTGCATTAATGCCAACTTTTAGCGCACGGCTCTCTCCCAAGAGCCATTTCCCTGGACCGAATACAGGAATCGTATTCGGTCTCTTTTT
>gi|604042487|gb|CP007296.1|:1226207-1226306 Salmonella enterica subsp. enterica serovar Enteritidis str. SA20090419 genome-p.c.VAL:98.02%-taxID:1412517-CM-MODEL_TRUE
AGGCGATTTAGCCTGCATTAATGCCAACTTTTAGCGCACGGCTCTCTCCCAAGAGCCATTTCCCTGGACCGAATACAGGAATCGTATTCGGTCTCTTTTT
>gi|604042487|gb|CP007296.1|:1245832-1245929 Salmonella enterica subsp. enterica serovar Enteritidis str. SA20090419 genome-p.c.VAL:54.69%-taxID:1412517-CM-MODEL_FALSE
TAATCGTTAAAATCACTTAATTAATATGTAACATTGTGAATTTAAAGAGAAAGATCAATTGTTGCCGTAAACAGGAATCGTATTCGGTCTCTTTTTAT
>gi|169748796|gb|CP000950.1|:c2668793-2668694 Yersinia pseudotuberculosis YPIII, complete genome-p.c.VAL:86.92%-taxID:502800-CM-MODEL_TRUE
GCTGAATAAGCCTACATTAATACCAACTTTTAGCGCACGGCTCTCTCCCAAGAGCCATTTCCCTAGACCGAATATCAGGAATCGTATTCGGTCTTTTTTT
>gi|603432120|gb|CP007433.1|:1226225-1226324 Salmonella enterica subsp. enterica serovar Enteritidis str. EC20120051 genome-p.c.VAL:98.02%-taxID:1412601-CM-MODEL_TRUE
AGGCGATTTAGCCTGCATTAATGCCAACTTTTAGCGCACGGCTCTCTCCCAAGAGCCATTTCCCTGGACCGAATACAGGAATCGTATTCGGTCTCTTTTT
>gi|603432120|gb|CP007433.1|:1245850-1245947 Salmonella enterica subsp. enterica serovar Enteritidis str. EC20120051 genome-p.c.VAL:54.69%-taxID:1412601-CM-MODEL_FALSE
TAATCGTTAAAATCACTTAATTAATATGTAACATTGTGAATTTAAAGAGAAAGATCAATTGTTGCCGTAAACAGGAATCGTATTCGGTCTCTTTTTAT
>gi|817589947|gb|CP011324.1|:c1915690-1915591 Escherichia coli strain SQ2203, complete genome-p.c.VAL:90.48%-taxID:562-CM-MODEL_TRUE
AGGCAACTAAGCCTGCATTAATGCCAACTTTTAGCGCACGGCTCTCTCCCAAGAGCCATTTCCCTGGACCGAATACAGGAATCGTGTTCGGTCTCTTTTT
#RF00117
>U28377.1/75750-75971-CM-MODEL_TRUE
TATAGGCGTTATACTTTACAGCAACAGTACGCCGCTAACGCAATTGCTACCTCTGGCATAACAAGTATATCGGGTAAGGGTTTCTGTTCCGCACACGCAGACGCAGAGTATCGTTAAGATGTCCATATTGTTGTTTTAGGCCCGCTAGTAATGCGCTACGGGTATTTAATATTGTTAAACCCTGATAATCGCTCCGGTTATTTCCGGGATAAATGTACTACC
>gi|899725419|gb|CP012126.1|:3099269-3099490 Escherichia coli strain DH1Ec104, complete genome-p.c.VAL:100.0%-taxID:562-CM-MODEL_TRUE
TATAGGCGTTATACTTTACAGCAACAGTACGCCGCTAACGCAATTGCTACCTCTGGCATAACAAGTATATCGGGTAAGGGTTTCTGTTCCGCACACGCAGACGCAGAGTATCGTTAAGATGTCCATATTGTTGTTTTAGGCCCGCTAGTAATGCGCTACGGGTATTTAATATTGTTAAACCCTGATAATCGCTCCGGTTATTTCCGGGATAAATGTACTACC
>gi|817589947|gb|CP011324.1|:3107452-3107673 Escherichia coli strain SQ2203, complete genome-p.c.VAL:100.0%-taxID:562-CM-MODEL_TRUE
TATAGGCGTTATACTTTACAGCAACAGTACGCCGCTAACGCAATTGCTACCTCTGGCATAACAAGTATATCGGGTAAGGGTTTCTGTTCCGCACACGCAGACGCAGAGTATCGTTAAGATGTCCATATTGTTGTTTTAGGCCCGCTAGTAATGCGCTACGGGTATTTAATATTGTTAAACCCTGATAATCGCTCCGGTTATTTCCGGGATAAATGTACTACC
>gi|628075004|gb|CP007136.1|:3766153-3766374 Escherichia coli O145:H28 str. RM12581, complete genome-p.c.VAL:98.21%-taxID:1248823-CM-MODEL_TRUE
TATAGGCGTTATACTTTACAGCAACAGTACGCCGCTAACGCAATTGCTACCTCTGGCATAACAAGTATATCGGGTAAGGGTTTCTGTTCCGCACACGCAGGCGCAGAGTATCGTTAAGATATCCATATTGTTGTTTTAGGCCCGCTAGTAATGCGCTACGGGTATTTAATATTGTTAAACCCTGATAATCGCTCCGGTTATTTCCGGGATAAATGTACTACC
>gi|47154951|emb|AJ617685.1|:88005-88226 Escherichia coli pathogenicity island V, strain 536-p.c.VAL:97.33%-taxID:562-CM-MODEL_TRUE
TATAGGCGTTATACTTTACAGCAACAGTACGCTGCTAACGCAATTGCTACCTCTGGCATAACAAGTATATCGGGTAAGGGTTTCTGTTCCGCACACGCAGGCGCAGAATATCGTTAAGATGTCCATATTGTTGTTTTAGGCCCGCTAGTAATGCGCTACGGGTATTTAATATTGTTAAACCCTGATAATCGCTCCGGTTATTTCCGGGATAAATGTACTACC
>gi|675819973|emb|LM996536.1|:c756629-756408 Escherichia coli genome assembly FHI65, scaffold scaffold-24_contig-2.0_1_840897_[organism:Escherichia-p.c.VAL:99.1%-taxID:562-CM-MODEL_TRUE
TATAGGCGTTATACTTTACAGCAACAGTACGCCGCTAACGCAATTGCTACCTCTGGCATAACAAGTATATCGGGTAAGGGTTTCTGTTCCGCACACGCAGGCGCAGAGTATCGTTAAGATGTCCATATTGTTGTTTTAGGCCCGCTAGTAATGCGCTACGGGTATTTAATATTGTTAAACCCTGATAATCGCTCCGGTTATTTCCGGGATAAATGTACTACC
>gi|749139368|gb|CP010456.1|:3130258-3130479 Synthetic Escherichia coli C321.deltaA substrain rEc.b.dC.12, complete sequence-p.c.VAL:100.0%-taxID:1385755-CM-MODEL_TRUE
TATAGGCGTTATACTTTACAGCAACAGTACGCCGCTAACGCAATTGCTACCTCTGGCATAACAAGTATATCGGGTAAGGGTTTCTGTTCCGCACACGCAGACGCAGAGTATCGTTAAGATGTCCATATTGTTGTTTTAGGCCCGCTAGTAATGCGCTACGGGTATTTAATATTGTTAAACCCTGATAATCGCTCCGGTTATTTCCGGGATAAATGTACTACC
>gi|383101383|gb|CP002291.1|:3362191-3362412 Escherichia coli P12b, complete genome-p.c.VAL:100.0%-taxID:910348-CM-MODEL_TRUE
TATAGGCGTTATACTTTACAGCAACAGTACGCCGCTAACGCAATTGCTACCTCTGGCATAACAAGTATATCGGGTAAGGGTTTCTGTTCCGCACACGCAGACGCAGAGTATCGTTAAGATGTCCATATTGTTGTTTTAGGCCCGCTAGTAATGCGCTACGGGTATTTAATATTGTTAAACCCTGATAATCGCTCCGGTTATTTCCGGGATAAATGTACTACC
>gi|732682658|gb|CP009685.1|:c578799-578578 Escherichia coli str. K-12 substr. MG1655, complete genome-p.c.VAL:100.0%-taxID:511145-CM-MODEL_TRUE
TATAGGCGTTATACTTTACAGCAACAGTACGCCGCTAACGCAATTGCTACCTCTGGCATAACAAGTATATCGGGTAAGGGTTTCTGTTCCGCACACGCAGACGCAGAGTATCGTTAAGATGTCCATATTGTTGTTTTAGGCCCGCTAGTAATGCGCTACGGGTATTTAATATTGTTAAACCCTGATAATCGCTCCGGTTATTTCCGGGATAAATGTACTACC
>gi|315059226|gb|CP002185.1|:3330462-3330682 Escherichia coli W, complete genome-p.c.VAL:97.77%-taxID:566546-CM-MODEL_TRUE
TATAGGCGTTATACTTTACAGCAACAGTACGCCGCTAACGCAATTGCTACCTCTGGCATAACAAGTATATCGGGTAAGGGTTTCTGTTCCGCACACGCAGGCGCAGAGTATCGTTAAGATGTCCATATTGTTGTTTTAGGCCCGCTAGTAATGCGCTACGGGTATTTAATATTGTTAAACCCTGATAATCGCTCCGGTTATTTCCGGGATAAATGTACTAT
>gi|675819198|emb|LM995761.1|:c319937-319717 Escherichia coli genome assembly FHI24, scaffold scaffold-40_contig-0.0_1_554512_[organism:Escherichia-p.c.VAL:84.58%-taxID:562-CM-MODEL_TRUE
CCATTGCATCTGCATCCATGCCAGTCAGATCGGTTGCCGCAATTGCTACCTCTGGCATAACAAGTATATCGGGTAAGGGTTTCTGTTCTGCACACGCAGGCGCAGAGTATCGTTAAGATGTCCATATTGTTGTTATAGGCCCGCTAGTAATGCGCTACGGGTATTTAATATTGTTAAACCCTGATAATCGCTCCGGTTATTTCCGGGATAAATGTACTACC
>gi|675819582|emb|LM996145.1|:c4840-4619 Escherichia coli genome assembly FHI40, scaffold scaffold-8_contig-12.4_311065_338272_[organism:Escherichia-p.c.VAL:99.1%-taxID:562-CM-MODEL_TRUE
TATAGGCGTTATACTTTACAGCAACAGTACGCCGCTAACGCAATTGCTACCTCTGGCATAACAAGTATATCGGGTAAGGGTTTCTGTTCCGCACACGCAGGCGCAGAGTATCGTTAAGATGTCCATATTGTTGTTTTAGGCCCGCTAGTAATGCGCTACGGGTATTTAATATTGTTAAACCCTGATAATCGCTCCGGTTATTTCCGGGATAAATGTACTACC
>gi|218425442|emb|CU928162.2|:3545486-3545707 Escherichia coli ED1a chromosome, complete genome-p.c.VAL:94.74%-taxID:585397-CM-MODEL_TRUE
TATAGGCGTTATACTTTACAGCAACAGTACGCCGCTAACGCAATTGCTACCTCTGGCATAACAAGTATATCGGGTAAGGGTTTCTGTTCCGCACACGCAGGCGCAGAGTATCGTTAAGATGTCCATATTGTTGTATTAATCCCGCTAGTGATGCGCTACGGGTATTTAATATTGTTAACCCCTGATAATCGCTCCGGTTATTTCCGGGATAAATGTACTACC
>gi|290760697|gb|CP001846.1|:3744272-3744493 Escherichia coli O55:H7 str. CB9615, complete genome-p.c.VAL:99.1%-taxID:701177-CM-MODEL_TRUE
TATAGGCGTTATACTTTACAGCAACAGTACGCCGCTAACGCAATTGCTACCTCTGGCATAACAAGTATATCGGGTAAGGGTTTCTGTTCCGCACACGCAGGCGCAGAGTATCGTTAAGATGTCCATATTGTTGTTTTAGGCCCGCTAGTAATGCGCTACGGGTATTTAATATTGTTAAACCCTGATAATCGCTCCGGTTATTTCCGGGATAAATGTACTACC
>gi|595607150|gb|CP007394.1|:3929475-3929696 Escherichia coli strain ST2747, complete genome-p.c.VAL:97.33%-taxID:562-CM-MODEL_TRUE
TATAGGCGTTATACTTTACAGCAACAGCACGCCGCTAACGCAATTGCTACCTCTGGCATAACAAGTATATCGGGTAAGGGTTTCTGTTCCGCACACGCAGGCGCAGAGTATCGTTAAGATGTCCATATTGTTGTTTTAGGCCCGCTAGTAATGCGCTACGGGTATTTAATTTTGTTAAACCCTGATAATCGCTCCGGTTATTTCCGGGATAAATGTACTACC
>gi|675818118|emb|LK999950.1|:c305664-305443 Escherichia coli genome assembly FHI42, scaffold scaffold-27-p.c.VAL:99.1%-taxID:562-CM-MODEL_TRUE
TATAGGCGTTATACTTTACAGCAACAGTACGCCGCTAACGCAATTGCTACCTCTGGCATAACAAGTATATCGGGTAAGGGTTTCTGTTCCGCACACGCAGGCGCAGAGTATCGTTAAGATGTCCATATTGTTGTTTTAGGCCCGCTAGTAATGCGCTACGGGTATTTAATATTGTTAAACCCTGATAATCGCTCCGGTTATTTCCGGGATAAATGTACTACC
>gi|628026570|gb|CP007133.1|:3699776-3699997 Escherichia coli O145:H28 str. RM12761, complete genome-p.c.VAL:98.21%-taxID:1248903-CM-MODEL_TRUE
TATAGGCGTTATACTTTACAGCAACAGTACGCCGCTAACGCAATTGCTACCTCTGGCATAACAAGTATATCGGGTAAGGGTTTCTGTTCCGCACACGCAGGCGCAGAGTATCGTTAAGATATCCATATTGTTGTTTTAGGCCCGCTAGTAATGCGCTACGGGTATTTAATATTGTTAAACCCTGATAATCGCTCCGGTTATTTCCGGGATAAATGTACTACC
>gi|749204400|gb|CP007592.1|:c3507844-3507623 Escherichia coli O157:H16 strain Santai, complete genome-p.c.VAL:99.1%-taxID:930406-CM-MODEL_TRUE
TATAGGCGTTATACTTTACAGCAACAGTACGCCGCTAACGCAATTGCTACCTCTGGCATAACAAGTATATCGGGTAAGGGTTTCTGTTCCGCACACGCAGGCGCAGAGTATCGTTAAGATGTCCATATTGTTGTTTTAGGCCCGCTAGTAATGCGCTACGGGTATTTAATATTGTTAAACCCTGATAATCGCTCCGGTTATTTCCGGGATAAATGTACTACC
>gi|407051884|gb|CP003289.1|:c837720-837499 Escherichia coli O104:H4 str. 2011C-3493, complete genome-p.c.VAL:97.33%-taxID:1133852-CM-MODEL_TRUE
TATAGGCGTTATACTTTACAGCAACAGTACGCCGCTAACGCAATTGCTACCTCTGGCATAACAAGTATATCGGGTAAGGGTTTCTGTTCCGCACACGCAGGCGCAGAGTATCGTTAAGATGTCCATATTGTTGTTATAGGCCCGCTAGTAATGCGCTACGGGTATTTAATATTGTTAAACCCTGATAATCGCTCCGGTTAATTCCGGGATAAATGTACTACC
>gi|675819518|emb|LM996081.1|:491797-492018 Escherichia coli genome assembly FHI43, scaffold scaffold-15_contig-2.0_1_800763_[organism:Escherichia-p.c.VAL:98.21%-taxID:562-CM-MODEL_TRUE
TATAGACGTTATACTTTACAGCAACAGTACGCCGCTAACGCAATTGCTACCTCTGGCATAACAAGTATATCGGGTAAGGGTTTCTGTTCCGCACACGCAGGCGCAGAGTATCGTTAAGATGTCCATATTGTTGTTTTAGGCCCGCTAGTAATGCGCTACGGGTATTTAATATTGTTAAACCCTGATAATCGCTCCGGTTATTTCCGGGATAAATGTACTACC
>gi|218368405|emb|CU928164.2|:3618968-3619189 Escherichia coli IAI39 chromosome, complete genome-p.c.VAL:97.33%-taxID:585057-CM-MODEL_TRUE
TATAGGCGTTATACTTTACAGCAACAGTACGCTGCTAACGCAATTGCTACCTCTGGCATAACAAGTATATCGGGTAAGGGTTTCTGTTCCGCACACGCAGGCGCAGAATATCGTTAAGATGTCCATATTGTTGTTTTAGGCCCGCTAGTAATGCGCTACGGGTATTTAATATTGTTAAACCCTGATAATCGCTCCGGTTATTTCCGGGATAAATGTACTACC
>gi|257751862|dbj|AP010953.1|:4039545-4039765 Escherichia coli O26:H11 str. 11368 DNA, complete genome-p.c.VAL:84.58%-taxID:573235-CM-MODEL_TRUE
CCATTGCATCTGCATCCATGCCAGTCAGATCGGTTGCCGCAATTGCTACCTCTGGCATAACAAGTATATCGGGTAAGGGTTTCTGTTCTGCACACGCAGGCGCAGAGTATCGTTAAGATGTCCATATTGTTGTTATAGGCCCGCTAGTAATGCGCTACGGGTATTTAATATTGTTAAACCCTGATAATCGCTCCGGTTATTTCCGGGATAAATGTACTACC
>gi|157076741|gb|CP000800.1|:3446150-3446371 Escherichia coli E24377A, complete genome-p.c.VAL:99.1%-taxID:331111-CM-MODEL_TRUE
TATAGGCGTTATACTTTACAGCAACAGTACGCCGCTAACGCAATTGCTACCTCTGGCATAACAAGTATATCGGGTAAGGGTTTCTGTTCCGCACACGCAGGCGCAGAGTATCGTTAAGATGTCCATATTGTTGTTTTAGGCCCGCTAGTAATGCGCTACGGGTATTTAATATTGTTAAACCCTGATAATCGCTCCGGTTATTTCCGGGATAAATGTACTACC
>gi|675819223|emb|LM995786.1|:75527-75748 Escherichia coli genome assembly FHI28, scaffold scaffold-20_contig-1.1_410108_794085_[organism:Escherichia-p.c.VAL:98.21%-taxID:562-CM-MODEL_TRUE
TATAGGCGTTATACTTTACAGCAACAGTACGCCGCTAACGCAATTGCTACCTCTGGCATAACAAGTATATCGGGTAAGGGTTTCTGTTCCGCACACGCAGGCGCAGAGTATCGTTAAGATGTCCATATTGTTGTTATAGGCCCGCTAGTAATGCGCTACGGGTATTTAATATTGTTAAACCCTGATAATCGCTCCGGTTATTTCCGGGATAAATGTACTACC
>gi|752304383|gb|CP010344.1|:3276263-3276484 Escherichia coli ECC-1470, complete genome-p.c.VAL:98.21%-taxID:758831-CM-MODEL_TRUE
TATAGGCGTTATACTTTACAGCAACAGTACGCCGCTAACGCAATTGCTACCTCTGGCATAACAAGTATATCGGGTAAGGGTTTCTGTTCCGCACACGCAGGCGCAGAGTATCGTTAAGATGTCCATATTGTTGTTATAGGCCCGCTAGTAATGCGCTACGGGTATTTAATATTGTTAAACCCTGATAATCGCTCCGGTTATTTCCGGGATAAATGTACTACC
>gi|315134697|dbj|AP012030.1|:3099265-3099486 Escherichia coli DH1 (ME8569) DNA, complete genome-p.c.VAL:100.0%-taxID:536056-CM-MODEL_TRUE
TATAGGCGTTATACTTTACAGCAACAGTACGCCGCTAACGCAATTGCTACCTCTGGCATAACAAGTATATCGGGTAAGGGTTTCTGTTCCGCACACGCAGACGCAGAGTATCGTTAAGATGTCCATATTGTTGTTTTAGGCCCGCTAGTAATGCGCTACGGGTATTTAATATTGTTAAACCCTGATAATCGCTCCGGTTATTTCCGGGATAAATGTACTACC
>gi|675817920|emb|LK931533.1|:353973-354194 Escherichia coli genome assembly StOlav104, scaffold scaffold-31-p.c.VAL:98.21%-taxID:562-CM-MODEL_TRUE
TATAGACGTTATACTTTACAGCAACAGTACGCCGCTAACGCAATTGCTACCTCTGGCATAACAAGTATATCGGGTAAGGGTTTCTGTTCCGCACACGCAGGCGCAGAGTATCGTTAAGATGTCCATATTGTTGTTTTAGGCCCGCTAGTAATGCGCTACGGGTATTTAATATTGTTAAACCCTGATAATCGCTCCGGTTATTTCCGGGATAAATGTACTACC
>gi|675820188|emb|LM996751.1|:c318075-317854 Escherichia coli genome assembly FHI8, scaffold scaffold-29_contig-4.0_1_342265_[organism:Escherichia-p.c.VAL:97.33%-taxID:562-CM-MODEL_TRUE
TATAGGCGTTATACTTTACAGCAACAGTACGCCGCTAACGCAATTGCTACCTCTGGCATAACAAGTATATCGGGTAAGGGTTTCTGTTCTGCACACGCAGGCGCAGAGTATCGTTAAGATGTCCATATTGTTGTTATAGGCCCGCTAGTAATGCGCTACGGGTATTTAATATTGTTAAACCCTGATAATCGCTCCGGTTATTTCCGGGATAAATGTACTACC
>gi|115511419|gb|CP000468.1|:3397884-3398105 Escherichia coli APEC O1, complete genome-p.c.VAL:94.74%-taxID:405955-CM-MODEL_TRUE
TATAGGCGTTATACTTTACAGCAACAGTACGCCGCTAACGCAATTGCTACCTCTGGTATAACAAGTATATCGGGTAAGGGTTTCTGTTCCGCACACGCAGGCGCAGAGTATCGTTAAGATGTCCATATTGTTGTTTTAATCCCGCTAGTGATGCGCTACGGGTATTTAATATTGTTAACCCCTGATAATCGCTCCGGTTATTTCCGGGATAAATGTACTACC
>gi|30043918|gb|AE014073.1|:3098030-3098251 Shigella flexneri 2a str. 2457T, complete genome-p.c.VAL:99.1%-taxID:198215-CM-MODEL_TRUE
TATAGGCGTTATACTTTACAGCAACAGTACGCCGCTAACGCAATTGCTACCTCTGGCATAACAAGTATATCGGGTAAGGGTTTCTGTTCCGCACACGCAGGCGCAGAGTATCGTTAAGATGTCCATATTGTTGTTTTAGGCCCGCTAGTAATGCGCTACGGGTATTTAATATTGTTAAACCCTGATAATCGCTCCGGTTATTTCCGGGATAAATGTACTACC
>gi|215263233|emb|FM180568.1|:3386959-3387180 Escherichia coli 0127:H6 E2348/69 complete genome, strain E2348/69-p.c.VAL:96.46%-taxID:574521-CM-MODEL_TRUE
TATAGGCGTTATACTTTACAGCAACAGTACGCCGCTAACGCAATTGCTACCTCTGGCATAACAAGTATATCGGGTAAGGGTTTCTGTTCCGCACACGCAGGCGCAGAGTATCGTTAAGATGTCCATATTGTTGTTTTAATCCCGCTAGTGATGCGCTACGGGTATTTAATATTGTTAAACCCTGATAATCGCTCCGGTTATTTCCGGGATAAATGTACTACC
>gi|808720026|gb|CP010443.1|:3857664-3857885 Escherichia coli K-12 strain ER3446, complete genome-p.c.VAL:100.0%-taxID:83333-CM-MODEL_TRUE
TATAGGCGTTATACTTTACAGCAACAGTACGCCGCTAACGCAATTGCTACCTCTGGCATAACAAGTATATCGGGTAAGGGTTTCTGTTCCGCACACGCAGACGCAGAGTATCGTTAAGATGTCCATATTGTTGTTTTAGGCCCGCTAGTAATGCGCTACGGGTATTTAATATTGTTAAACCCTGATAATCGCTCCGGTTATTTCCGGGATAAATGTACTACC
>gi|257757386|dbj|AP010958.1|:3725827-3726048 Escherichia coli O103:H2 str. 12009 DNA, complete genome-p.c.VAL:98.21%-taxID:585395-CM-MODEL_TRUE
TATAGACGTTATACTTTACAGCAACAGTACGCCGCTAACGCAATTGCTACCTCTGGCATAACAAGTATATCGGGTAAGGGTTTCTGTTCCGCACACGCAGGCGCAGAGTATCGTTAAGATGTCCATATTGTTGTTTTAGGCCCGCTAGTAATGCGCTACGGGTATTTAATATTGTTAAACCCTGATAATCGCTCCGGTTATTTCCGGGATAAATGTACTACC
>gi|687675228|emb|LM995446.1|:3063883-3064104 Escherichia coli genome assembly EcRV308Chr, chromosome : 1-p.c.VAL:100.0%-taxID:562-CM-MODEL_TRUE
TATAGGCGTTATACTTTACAGCAACAGTACGCCGCTAACGCAATTGCTACCTCTGGCATAACAAGTATATCGGGTAAGGGTTTCTGTTCCGCACACGCAGACGCAGAGTATCGTTAAGATGTCCATATTGTTGTTTTAGGCCCGCTAGTAATGCGCTACGGGTATTTAATATTGTTAAACCCTGATAATCGCTCCGGTTATTTCCGGGATAAATGTACTACC
>gi|383390031|gb|CP002970.1|:c1661549-1661329 Escherichia coli KO11FL, complete genome-p.c.VAL:97.77%-taxID:595495-CM-MODEL_TRUE
TATAGGCGTTATACTTTACAGCAACAGTACGCCGCTAACGCAATTGCTACCTCTGGCATAACAAGTATATCGGGTAAGGGTTTCTGTTCCGCACACGCAGGCGCAGAGTATCGTTAAGATGTCCATATTGTTGTTTTAGGCCCGCTAGTAATGCGCTACGGGTATTTAATATTGTTAAACCCTGATAATCGCTCCGGTTATTTCCGGGATAAATGTACTAT
>gi|323376397|gb|CP002516.1|:c775613-775393 Escherichia coli KO11, complete genome-p.c.VAL:97.77%-taxID:595495-CM-MODEL_TRUE
TATAGGCGTTATACTTTACAGCAACAGTACGCCGCTAACGCAATTGCTACCTCTGGCATAACAAGTATATCGGGTAAGGGTTTCTGTTCCGCACACGCAGGCGCAGAGTATCGTTAAGATGTCCATATTGTTGTTTTAGGCCCGCTAGTAATGCGCTACGGGTATTTAATATTGTTAAACCCTGATAATCGCTCCGGTTATTTCCGGGATAAATGTACTAT
>gi|218363708|emb|CU928161.2|:3312676-3312897 Escherichia coli S88 chromosome, complete genome-p.c.VAL:94.74%-taxID:585035-CM-MODEL_TRUE
TATAGGCGTTATACTTTACAGCAACAGTACGCCGCTAACGCAATTGCTACCTCTGGTATAACAAGTATATCGGGTAAGGGTTTCTGTTCCGCACACGCAGGCGCAGAGTATCGTTAAGATGTCCATATTGTTGTTTTAATCCCGCTAGTGATGCGCTACGGGTATTTAATATTGTTAACCCCTGATAATCGCTCCGGTTATTTCCGGGATAAATGTACTACC
>gi|218359353|emb|CU928160.2|:3199222-3199443 Escherichia coli IAI1 chromosome, complete genome-p.c.VAL:97.33%-taxID:585034-CM-MODEL_TRUE
TATAGGCGTTATACTTTACAGCAACAGTACGCCGCTAACGCAATTGCTACCTCTGGCATAACAAGTATATCGGGTAAGGGTTTCTGTTCTGCACACGCAGGCGCAGAGTATCGTTAAGATGTCCATATTGTTGTTATAGGCCCGCTAGTAATGCGCTACGGGTATTTAATATTGTTAAACCCTGATAATCGCTCCGGTTATTTCCGGGATAAATGTACTACC
>gi|349736152|gb|CP003034.1|:3569765-3569986 Escherichia coli O7:K1 str. CE10, complete genome-p.c.VAL:97.33%-taxID:1072459-CM-MODEL_TRUE
TATAGGCGTTATACTTTACAGCAACAGTACGCTGCTAACGCAATTGCTACCTCTGGCATAACAAGTATATCGGGTAAGGGTTTCTGTTCCGCACACGCAGGCGCAGAATATCGTTAAGATGTCCATATTGTTGTTTTAGGCCCGCTAGTAATGCGCTACGGGTATTTAATATTGTTAAACCCTGATAATCGCTCCGGTTATTTCCGGGATAAATGTACTACC
>gi|218430358|emb|CU928163.2|:3571081-3571302 Escherichia coli UMN026 chromosome, complete genome-p.c.VAL:96.46%-taxID:585056-CM-MODEL_TRUE
TATAGGCGTTATACTTTACAGCAACAGTACGCTGCTAACGCAATTGCTACCTCTGGCATAACAAGTATATCGGGTAAGTGTTTCTGTTCCGCACACGCAGGCGCAGAATATCGTTAAGATGTCCATATTGTTGTTTTAGGCCCGCTAGTAATGCGCTACGGGTATTTAATATTGTTAAACCCTGATAATCGCTCCGGTTATTTCCGGGATAAATGTACTACC
>gi|675819894|emb|LM996457.1|:c369536-369315 Escherichia coli genome assembly FHI63, scaffold scaffold-39_contig-4.0_1_388907_[organism:Escherichia-p.c.VAL:98.21%-taxID:562-CM-MODEL_TRUE
TATAGACGTTATACTTTACAGCAACAGTACGCCGCTAACGCAATTGCTACCTCTGGCATAACAAGTATATCGGGTAAGGGTTTCTGTTCCGCACACGCAGGCGCAGAGTATCGTTAAGATGTCCATATTGTTGTTTTAGGCCCGCTAGTAATGCGCTACGGGTATTTAATATTGTTAAACCCTGATAATCGCTCCGGTTATTTCCGGGATAAATGTACTACC
>gi|332341332|gb|CP002729.1|:3601739-3601960 Escherichia coli UMNK88, complete genome-p.c.VAL:100.0%-taxID:696406-CM-MODEL_TRUE
TATAGGCGTTATACTTTACAGCAACAGTACGCCGCTAACGCAATTGCTACCTCTGGCATAACAAGTATATCGGGTAAGGGTTTCTGTTCCGCACACGCAGACGCAGAGTATCGTTAAGATGTCCATATTGTTGTTTTAGGCCCGCTAGTAATGCGCTACGGGTATTTAATATTGTTAAACCCTGATAATCGCTCCGGTTATTTCCGGGATAAATGTACTACC
>gi|374356928|gb|CP003109.1|:3652755-3652976 Escherichia coli O55:H7 str. RM12579, complete genome-p.c.VAL:99.1%-taxID:1048689-CM-MODEL_TRUE
TATAGGCGTTATACTTTACAGCAACAGTACGCCGCTAACGCAATTGCTACCTCTGGCATAACAAGTATATCGGGTAAGGGTTTCTGTTCCGCACACGCAGGCGCAGAGTATCGTTAAGATGTCCATATTGTTGTTTTAGGCCCGCTAGTAATGCGCTACGGGTATTTAATATTGTTAAACCCTGATAATCGCTCCGGTTATTTCCGGGATAAATGTACTACC
>gi|675818903|emb|LM995466.1|:c104788-104567 Escherichia coli genome assembly FHI11, scaffold scaffold-14_contig-11.0_1_168619_[organism:Escherichia-p.c.VAL:97.33%-taxID:562-CM-MODEL_TRUE
TATAGGCGTTATACTTTACAGCAACAGTACGCCGCTAACGCAATTGCTACCTCTGGCATAACAAGTATATCGGGTAAGGGTTTCTGTTCTGCACACGCAGGCGCAGAGTATCGTTAAGATGTCCATATTGTTGTTATAGGCCCGCTAGTAATGCGCTACGGGTATTTAATATTGTTAAACCCTGATAATCGCTCCGGTTATTTCCGGGATAAATGTACTACC
>gi|731469900|gb|CP009789.1|:3105451-3105672 Escherichia coli K-12 strain ER3413, complete genome-p.c.VAL:100.0%-taxID:83333-CM-MODEL_TRUE
TATAGGCGTTATACTTTACAGCAACAGTACGCCGCTAACGCAATTGCTACCTCTGGCATAACAAGTATATCGGGTAAGGGTTTCTGTTCCGCACACGCAGACGCAGAGTATCGTTAAGATGTCCATATTGTTGTTTTAGGCCCGCTAGTAATGCGCTACGGGTATTTAATATTGTTAAACCCTGATAATCGCTCCGGTTATTTCCGGGATAAATGTACTACC
>gi|675820013|emb|LM996576.1|:c104788-104567 Escherichia coli genome assembly FHI21, scaffold scaffold-28_contig-2.0_1_565811_[organism:Escherichia-p.c.VAL:97.33%-taxID:562-CM-MODEL_TRUE
TATAGGCGTTATACTTTACAGCAACAGTACGCCGCTAACGCAATTGCTACCTCTGGCATAACAAGTATATCGGGTAAGGGTTTCTGTTCTGCACACGCAGGCGCAGAGTATCGTTAAGATGTCCATATTGTTGTTATAGGCCCGCTAGTAATGCGCTACGGGTATTTAATATTGTTAAACCCTGATAATCGCTCCGGTTATTTCCGGGATAAATGTACTACC
>gi|557270520|emb|HG738867.1|:c3661262-3661041 Escherichia coli str. K-12 substr. MC4100 complete genome-p.c.VAL:100.0%-taxID:1403831-CM-MODEL_TRUE
TATAGGCGTTATACTTTACAGCAACAGTACGCCGCTAACGCAATTGCTACCTCTGGCATAACAAGTATATCGGGTAAGGGTTTCTGTTCCGCACACGCAGACGCAGAGTATCGTTAAGATGTCCATATTGTTGTTTTAGGCCCGCTAGTAATGCGCTACGGGTATTTAATATTGTTAAACCCTGATAATCGCTCCGGTTATTTCCGGGATAAATGTACTACC
>gi|713634386|emb|LM651928.1|:3022164-3022385 Shigella flexneri genome assembly NCTC1, chromosome : 1-p.c.VAL:99.1%-taxID:623-CM-MODEL_TRUE
TATAGGCGTTATACTTTACAGCAACAGTACGCCGCTAACGCAATTGCTACCTCTGGCATAACAAGTATATCGGGTAAGGGTTTCTGTTCCGCACACGCAGGCGCAGAGTATCGTTAAGATGTCCATATTGTTGTTTTAGGCCCGCTAGTAATGCGCTACGGGTATTTAATATTGTTAAACCCTGATAATCGCTCCGGTTATTTCCGGGATAAATGTACTACC
>gi|664682453|gb|CP008801.1|:3198374-3198595 Escherichia coli KLY, complete genome-p.c.VAL:100.0%-taxID:1435461-CM-MODEL_TRUE
TATAGGCGTTATACTTTACAGCAACAGTACGCCGCTAACGCAATTGCTACCTCTGGCATAACAAGTATATCGGGTAAGGGTTTCTGTTCCGCACACGCAGACGCAGAGTATCGTTAAGATGTCCATATTGTTGTTTTAGGCCCGCTAGTAATGCGCTACGGGTATTTAATATTGTTAAACCCTGATAATCGCTCCGGTTATTTCCGGGATAAATGTACTACC
>gi|675820603|emb|LM997165.1|:131046-131267 Escherichia coli genome assembly FHI92, scaffold scaffold-17_contig-7.0_1_427502_[organism:Escherichia-p.c.VAL:99.1%-taxID:562-CM-MODEL_TRUE
TATAGGCGTTATACTTTACAGCAACAGTACGCCGCTAACGCAATTGCTACCTCTGGCATAACAAGTATATCGGGTAAGGGTTTCTGTTCCGCACACGCAGGCGCAGAGTATCGTTAAGATGTCCATATTGTTGTTTTAGGCCCGCTAGTAATGCGCTACGGGTATTTAATATTGTTAAACCCTGATAATCGCTCCGGTTATTTCCGGGATAAATGTACTACC
>gi|675817516|emb|LM997407.1|:457307-457528 Escherichia coli genome assembly FHI7, scaffold scaffold-27_contig-0.1_2120_791700_[organism:Escherichia-p.c.VAL:97.33%-taxID:562-CM-MODEL_TRUE
TATAGGCGTTATACTTTACAGCAACAGTACGCCGCTAACGCAATTGCTACCTCTGGCATAACAAGTATATCGGGTAAGGGTTTCTGTTCTGCACACGCAGGCGCAGAGTATCGTTAAGATGTCCATATTGTTGTTATAGGCCCGCTAGTAATGCGCTACGGGTATTTAATATTGTTAAACCCTGATAATCGCTCCGGTTATTTCCGGGATAAATGTACTACC
>gi|836716955|gb|CP009106.2|:4127085-4127306 Escherichia coli strain 94-3024, complete genome-p.c.VAL:99.1%-taxID:562-CM-MODEL_TRUE
TATAGGCGTTATACTTTACAGCAACAGTACGCCGCTAACGCAATTGCTACCTCTGGCATAACAAGTATATCGGGTAAGGGTTTCTGTTCCGCACACGCAGGCGCAGAGTATCGTTAAGATGTCCATATTGTTGTTTTAGGCCCGCTAGTAATGCGCTACGGGTATTTAATATTGTTAAACCCTGATAATCGCTCCGGTTATTTCCGGGATAAATGTACTACC
>gi|549811571|gb|CP006698.1|:3123661-3123882 Synthetic Escherichia coli C321.deltaA, complete sequence-p.c.VAL:100.0%-taxID:1385755-CM-MODEL_TRUE
TATAGGCGTTATACTTTACAGCAACAGTACGCCGCTAACGCAATTGCTACCTCTGGCATAACAAGTATATCGGGTAAGGGTTTCTGTTCCGCACACGCAGACGCAGAGTATCGTTAAGATGTCCATATTGTTGTTTTAGGCCCGCTAGTAATGCGCTACGGGTATTTAATATTGTTAAACCCTGATAATCGCTCCGGTTATTTCCGGGATAAATGTACTACC
>gi|751399318|gb|CP010585.1|:2981597-2981818 Escherichia coli strain C41(DE3), complete genome-p.c.VAL:100.0%-taxID:562-CM-MODEL_TRUE
TATAGGCGTTATACTTTACAGCAACAGTACGCCGCTAACGCAATTGCTACCTCTGGCATAACAAGTATATCGGGTAAGGGTTTCTGTTCCGCACACGCAGACGCAGAGTATCGTTAAGATGTCCATATTGTTGTTTTAGGCCCGCTAGTAATGCGCTACGGGTATTTAATATTGTTAAACCCTGATAATCGCTCCGGTTATTTCCGGGATAAATGTACTACC
>gi|356601232|gb|CP002797.2|:3131766-3131987 Escherichia coli NA114, complete genome-p.c.VAL:97.33%-taxID:1033813-CM-MODEL_TRUE
TATAGGCGTTATACTTTACAGCAACAGTACGCTGCTAACGCAATTGCTACCTCTGGCATAACAAGTATATCGGGTAAGGGTTTCTGTTCCGCACACGCAGGCGCAGAATATCGTTAAGATGTCCATATTGTTGTTTTAGGCCCGCTAGTAATGCGCTACGGGTATTTAATATTGTTAAACCCTGATAATCGCTCCGGTTATTTCCGGGATAAATGTACTACC
>gi|675820136|emb|LM996699.1|:c500048-499828 Escherichia coli genome assembly FHI79, scaffold scaffold-26_contig-2.0_1_505627_[organism:Escherichia-p.c.VAL:84.58%-taxID:562-CM-MODEL_TRUE
CCATTGCATCTGCATCCATGCCAGTCAGATCGGTTGCCGCAATTGCTACCTCTGGCATAACAAGTATATCGGGTAAGGGTTTCTGTTCTGCACACGCAGGCGCAGAGTATCGTTAAGATGTCCATATTGTTGTTATAGGCCCGCTAGTAATGCGCTACGGGTATTTAATATTGTTAAACCCTGATAATCGCTCCGGTTATTTCCGGGATAAATGTACTACC
>gi|169887498|gb|CP000948.1|:3217125-3217346 Escherichia coli str. K12 substr. DH10B, complete genome-p.c.VAL:100.0%-taxID:316385-CM-MODEL_TRUE
TATAGGCGTTATACTTTACAGCAACAGTACGCCGCTAACGCAATTGCTACCTCTGGCATAACAAGTATATCGGGTAAGGGTTTCTGTTCCGCACACGCAGACGCAGAGTATCGTTAAGATGTCCATATTGTTGTTTTAGGCCCGCTAGTAATGCGCTACGGGTATTTAATATTGTTAAACCCTGATAATCGCTCCGGTTATTTCCGGGATAAATGTACTACC
>gi|209910450|dbj|AP009240.1|:3380501-3380722 Escherichia coli SE11 DNA, complete genome-p.c.VAL:97.33%-taxID:409438-CM-MODEL_TRUE
TATAGGCGTTATACTTTACAGCAACAGTACGCCGCTAACGCAATTGCTACCTCTGGCATAACAAGTATATCGGGTAAGGGTTTCTGTTCTGCACACGCAGGCGCAGAGTATCGTTAAGATGTCCATATTGTTGTTATAGGCCCGCTAGTAATGCGCTACGGGTATTTAATATTGTTAAACCCTGATAATCGCTCCGGTTATTTCCGGGATAAATGTACTACC
>gi|675819388|emb|LM995951.1|:c318266-318046 Escherichia coli genome assembly FHI4, scaffold scaffold-33_contig-0.0_1_741375_[organism:Escherichia-p.c.VAL:84.58%-taxID:562-CM-MODEL_TRUE
CCATTGCATCTGCATCCATGCCAGTCAGATCGGTTGCCGCAATTGCTACCTCTGGCATAACAAGTATATCGGGTAAGGGTTTCTGTTCTGCACACGCAGGCGCAGAGTATCGTTAAGATGTCCATATTGTTGTTATAGGCCCGCTAGTAATGCGCTACGGGTATTTAATATTGTTAAACCCTGATAATCGCTCCGGTTATTTCCGGGATAAATGTACTACC
>gi|675819050|emb|LM995613.1|:c381057-380836 Escherichia coli genome assembly FHI15, scaffold scaffold-41_contig-0.0_1_1000052_[organism:Escherichia-p.c.VAL:97.33%-taxID:562-CM-MODEL_TRUE
TATAGGCGTTATACTTTACAGCAACAGTACGCCGCTAACGCAATTGCTACCTCTGGCATAACAAGTATATCGGGTAAGGGTTTCTGTTCTGCACACGCAGGCGCAGAGTATCGTTAAGATGTCCATATTGTTGTTATAGGCCCGCTAGTAATGCGCTACGGGTATTTAATATTGTTAAACCCTGATAATCGCTCCGGTTATTTCCGGGATAAATGTACTACC
>gi|675820454|emb|LM997016.1|:c738894-738673 Escherichia coli genome assembly FHI87, scaffold scaffold-24_contig-0.0_1_1132105_[organism:Escherichia-p.c.VAL:98.21%-taxID:562-CM-MODEL_TRUE
TATAGGCGTTATACTTTACAGCAACAGTACGCCGCTAACGCAATTGCTACCTCTGGCATAACAAGTATATCGGGTAAGGGTTTCTGTTCCGCACACGCAGGCGCAGAGTATCGTTAAGATATCCATATTGTTGTTTTAGGCCCGCTAGTAATGCGCTACGGGTATTTAATATTGTTAAACCCTGATAATCGCTCCGGTTATTTCCGGGATAAATGTACTACC
>gi|675820476|emb|LM997038.1|:407521-407742 Escherichia coli genome assembly FHI89, scaffold scaffold-19_contig-2.0_1_713654_[organism:Escherichia-p.c.VAL:97.33%-taxID:562-CM-MODEL_TRUE
TATAGGCGTTATACTTTACAGCAACAGTACGCCGCTAACGCAATTGCTACCTCTGGCATAACAAGTATATCGGGTAAGGGTTTCTGTTCTGCACACGCAGGCGCAGAGTATCGTTAAGATGTCCATATTGTTGTTATAGGCCCGCTAGTAATGCGCTACGGGTATTTAATATTGTTAAACCCTGATAATCGCTCCGGTTATTTCCGGGATAAATGTACTACC
>gi|675820669|emb|LM997231.1|:20206-20427 Escherichia coli genome assembly FHI97, scaffold scaffold-43_contig-3.0_1_326956_[organism:Escherichia-p.c.VAL:98.21%-taxID:562-CM-MODEL_TRUE
TATAGACGTTATACTTTACAGCAACAGTACGCCGCTAACGCAATTGCTACCTCTGGCATAACAAGTATATCGGGTAAGGGTTTCTGTTCCGCACACGCAGGCGCAGAGTATCGTTAAGATGTCCATATTGTTGTTTTAGGCCCGCTAGTAATGCGCTACGGGTATTTAATATTGTTAAACCCTGATAATCGCTCCGGTTATTTCCGGGATAAATGTACTACC
>gi|874075390|gb|CP007442.1|:3229699-3229920 Escherichia coli ACN001, complete genome-p.c.VAL:96.46%-taxID:1311757-CM-MODEL_TRUE
TATAGGCGTTATACTTTACAGCAACAGTACGCCGCTAACGCAATTGCTACCTCTGGCATAACAAGTATATCGGGTAAGGGTTTCTGTTCTGCACACGCAGGCGCAAAGTATCGTTAAGATGTCCATATTGTTGTTATAGGCCCGCTAGTAATGCGCTACGGGTATTTAATATTGTTAAACCCTGATAATCGCTCCGGTTATTTCCGGGATAAATGTACTACC
>gi|595583568|gb|CP007265.1|:c2087922-2087701 Escherichia coli strain ST540, complete genome-p.c.VAL:100.0%-taxID:562-CM-MODEL_TRUE
TATAGGCGTTATACTTTACAGCAACAGTACGCCGCTAACGCAATTGCTACCTCTGGCATAACAAGTATATCGGGTAAGGGTTTCTGTTCCGCACACGCAGACGCAGAGTATCGTTAAGATGTCCATATTGTTGTTTTAGGCCCGCTAGTAATGCGCTACGGGTATTTAATATTGTTAAACCCTGATAATCGCTCCGGTTATTTCCGGGATAAATGTACTACC
>gi|675820050|emb|LM996613.1|:c303662-303441 Escherichia coli genome assembly FHI74, scaffold scaffold-21_contig-2.0_1_681405_[organism:Escherichia-p.c.VAL:98.21%-taxID:562-CM-MODEL_TRUE
TATAGGCGTTATACTTTACAGCAACAGTACGCCGCTAACGCAATTGCTACCTCTGGCATAACAAGTATATCGGGTAAGGGTTTCTGTTCCGCACACGCAGGCGCAGAATATCGTTAAGATGTCCATATTGTTGTTTTAGGCCCGCTAGTAATGCGCTACGGGTATTTAATATTGTTAAACCCTGATAATCGCTCCGGTTATTTCCGGGATAAATGTACTACC
>gi|675819305|emb|LM995868.1|:c194295-194074 Escherichia coli genome assembly FHI29, scaffold scaffold-22_contig-0.3_1697975_2180732_[organism:Escherichia-p.c.VAL:100.0%-taxID:562-CM-MODEL_TRUE
TATAGGCGTTATACTTTACAGCAACAGTACGCCGCTAACGCAATTGCTACCTCTGGCATAACAAGTATATCGGGTAAGGGTTTCTGTTCCGCACACGCAGACGCAGAGTATCGTTAAGATGTCCATATTGTTGTTTTAGGCCCGCTAGTAATGCGCTACGGGTATTTAATATTGTTAAACCCTGATAATCGCTCCGGTTATTTCCGGGATAAATGTACTACC
>gi|932857508|emb|LN877770.1|:3945890-3946111 Escherichia coli genome assembly ERS742059, chromosome : I-p.c.VAL:100.0%-taxID:562-CM-MODEL_TRUE
TATAGGCGTTATACTTTACAGCAACAGTACGCCGCTAACGCAATTGCTACCTCTGGCATAACAAGTATATCGGGTAAGGGTTTCTGTTCCGCACACGCAGACGCAGAGTATCGTTAAGATGTCCATATTGTTGTTTTAGGCCCGCTAGTAATGCGCTACGGGTATTTAATATTGTTAAACCCTGATAATCGCTCCGGTTATTTCCGGGATAAATGTACTACC
>gi|675817440|emb|LM997331.1|:411793-412013 Escherichia coli genome assembly FHI90, scaffold scaffold-30_contig-1.1_3218_733472_[organism:Escherichia-p.c.VAL:84.58%-taxID:562-CM-MODEL_TRUE
CCATTGCATCTGCATCCATGCCAGTCAGATCGGTTGCCGCAATTGCTACCTCTGGCATAACAAGTATATCGGGTAAGGGTTTCTGTTCTGCACACGCAGGCGCAGAGTATCGTTAAGATGTCCATATTGTTGTTATAGGCCCGCTAGTAATGCGCTACGGGTATTTAATATTGTTAAACCCTGATAATCGCTCCGGTTATTTCCGGGATAAATGTACTACC
>gi|751378954|gb|CP009166.1|:3311779-3312000 Escherichia coli 1303, complete genome-p.c.VAL:99.1%-taxID:745156-CM-MODEL_TRUE
TATAGGCGTTATACTTTACAGCAACAGTACGCCGCTAACGCAATTGCTACCTCTGGCATAACAAGTATATCGGGTAAGGGTTTCTGTTCCGCACACGCAGGCGCAGAGTATCGTTAAGATGTCCATATTGTTGTTTTAGGCCCGCTAGTAATGCGCTACGGGTATTTAATATTGTTAAACCCTGATAATCGCTCCGGTTATTTCCGGGATAAATGTACTACC
>gi|660510169|gb|CP007799.1|:3449763-3449984 Escherichia coli Nissle 1917, complete genome-p.c.VAL:97.33%-taxID:316435-CM-MODEL_TRUE
TATAGGCGTTATACTTTACAGCAACAGTACGCTGCTAACGCAATTGCTACCTCTGGCATAACAAGTATATCGGGTAAGGGTTTCTGTTCCGCACACGCAGGCGCAGAATATCGTTAAGATGTCCATATTGTTGTTTTAGGCCCGCTAGTAATGCGCTACGGGTATTTAATATTGTTAAACCCTGATAATCGCTCCGGTTATTTCCGGGATAAATGTACTACC
>gi|675818144|emb|LK999976.1|:18965-19186 Escherichia coli genome assembly FHI59, scaffold scaffold-17-p.c.VAL:99.1%-taxID:562-CM-MODEL_TRUE
TATAGGCGTTATACTTTACAGCAACAGTACGCCGCTAACGCAATTGCTACCTCTGGCATAACAAGTATATCGGGTAAGGGTTTCTGTTCCGCACACGCAGGCGCAGAGTATCGTTAAGATGTCCATATTGTTGTTTTAGGCCCGCTAGTAATGCGCTACGGGTATTTAATATTGTTAAACCCTGATAATCGCTCCGGTTATTTCCGGGATAAATGTACTACC
>gi|828386760|gb|CP006632.1|:3331055-3331276 Escherichia coli PCN033, complete genome-p.c.VAL:98.21%-taxID:1001989-CM-MODEL_TRUE
TATAGGCGTTATACTTTACAGCAACAGTACGCTGCTAACGCAATTGCTACCTCTGGCATAACAAGTATATCGGGTAAGGGTTTCTGTTCCGCACACGCAGGCGCAGAGTATCGTTAAGATGTCCATATTGTTGTTTTAGGCCCGCTAGTAATGCGCTACGGGTATTTAATATTGTTAAACCCTGATAATCGCTCCGGTTATTTCCGGGATAAATGTACTACC
>gi|222031834|emb|CU651637.1|:3147934-3148155 Escherichia coli LF82 chromosome, complete sequence-p.c.VAL:95.59%-taxID:591946-CM-MODEL_TRUE
TATAGGCGTTATACTTTACAGCAACAGTACGCCGCTAACGCAATTGCTACCTCTGGCATAACAAGTATATCGGGTAAGGGTTTCTGTTCCGCACACGCAGGCGCAGAGTATCGTTAAGATGTCCATATTGTTGTTTTAATCCCGCTAGTGATGCGCTACGGGTATTTAATATTGTTAACCCCTGATAATCGCTCCGGTTATTTCCGGGATAAATGTACTACC
>gi|926468553|gb|CP012625.1|:c791174-790953 Escherichia coli strain SF-468, complete genome-p.c.VAL:94.74%-taxID:562-CM-MODEL_TRUE
TATAGGCGTTATACTTTACAGCAACAGTACGCCGCTAACGCAATTGCTACCTCTGGTATAACAAGTATATCGGGTAAGGGTTTCTGTTCCGCACACGCAGGCGCAGAGTATCGTTAAGATGTCCATATTGTTGTTTTAATCCCGCTAGTGATGCGCTACGGGTATTTAATATTGTTAACCCCTGATAATCGCTCCGGTTATTTCCGGGATAAATGTACTACC
>gi|675817390|emb|LM997281.1|:c297127-296906 Escherichia coli genome assembly FHI99, scaffold scaffold-32_contig-0.1_276634_895274_[organism:Escherichia-p.c.VAL:97.33%-taxID:562-CM-MODEL_TRUE
TATAGGCGTTATACTTTACAGCAACAGTACGCTGCTAACGCAATTGCTACCTCTGGCATAACAAGTATATCGGGTAAGGGTTTCTGTTCCGCACACGCAGGCGCAGAATATCGTTAAGATGTCCATATTGTTGTTTTAGGCCCGCTAGTAATGCGCTACGGGTATTTAATATTGTTAAACCCTGATAATCGCTCCGGTTATTTCCGGGATAAATGTACTACC
>gi|110613622|gb|CP000266.1|:3095124-3095345 Shigella flexneri 5 str. 8401, complete genome-p.c.VAL:99.1%-taxID:373384-CM-MODEL_TRUE
TATAGGCGTTATACTTTACAGCAACAGTACGCCGCTAACGCAATTGCTACCTCTGGCATAACAAGTATATCGGGTAAGGGTTTCTGTTCCGCACACGCAGGCGCAGAGTATCGTTAAGATGTCCATATTGTTGTTTTAGGCCCGCTAGTAATGCGCTACGGGTATTTAATATTGTTAAACCCTGATAATCGCTCCGGTTATTTCCGGGATAAATGTACTACC
>gi|641682562|emb|HG941718.1|:3399069-3399290 Escherichia coli ST131 strain EC958 chromosome, complete genome-p.c.VAL:97.33%-taxID:1359206-CM-MODEL_TRUE
TATAGGCGTTATACTTTACAGCAACAGTACGCTGCTAACGCAATTGCTACCTCTGGCATAACAAGTATATCGGGTAAGGGTTTCTGTTCCGCACACGCAGGCGCAGAATATCGTTAAGATGTCCATATTGTTGTTTTAGGCCCGCTAGTAATGCGCTACGGGTATTTAATATTGTTAAACCCTGATAATCGCTCCGGTTATTTCCGGGATAAATGTACTACC
>gi|926539508|gb|CP012633.1|:c794723-794502 Escherichia coli strain SF-166, complete genome-p.c.VAL:94.74%-taxID:562-CM-MODEL_TRUE
TATAGGCGTTATACTTTACAGCAACAGTACGCCGCTAACGCAATTGCTACCTCTGGTATAACAAGTATATCGGGTAAGGGTTTCTGTTCCGCACACGCAGGCGCAGAGTATCGTTAAGATGTCCATATTGTTGTTTTAATCCCGCTAGTGATGCGCTACGGGTATTTAATATTGTTAACCCCTGATAATCGCTCCGGTTATTTCCGGGATAAATGTACTACC
>gi|695936535|gb|CP009578.1|:3772539-3772760 Escherichia coli FAP1 genome-p.c.VAL:100.0%-taxID:1412834-CM-MODEL_TRUE
TATAGGCGTTATACTTTACAGCAACAGTACGCCGCTAACGCAATTGCTACCTCTGGCATAACAAGTATATCGGGTAAGGGTTTCTGTTCCGCACACGCAGACGCAGAGTATCGTTAAGATGTCCATATTGTTGTTTTAGGCCCGCTAGTAATGCGCTACGGGTATTTAATATTGTTAAACCCTGATAATCGCTCCGGTTATTTCCGGGATAAATGTACTACC
>gi|157065147|gb|CP000802.1|:3158992-3159213 Escherichia coli HS, complete genome-p.c.VAL:100.0%-taxID:331112-CM-MODEL_TRUE
TATAGGCGTTATACTTTACAGCAACAGTACGCCGCTAACGCAATTGCTACCTCTGGCATAACAAGTATATCGGGTAAGGGTTTCTGTTCCGCACACGCAGACGCAGAGTATCGTTAAGATGTCCATATTGTTGTTTTAGGCCCGCTAGTAATGCGCTACGGGTATTTAATATTGTTAAACCCTGATAATCGCTCCGGTTATTTCCGGGATAAATGTACTACC
>gi|675819140|emb|LM995703.1|:c320076-319856 Escherichia coli genome assembly FHI27, scaffold scaffold-26_contig-1.0_1_724274_[organism:Escherichia-p.c.VAL:84.58%-taxID:562-CM-MODEL_TRUE
CCATTGCATCTGCATCCATGCCAGTCAGATCGGTTGCCGCAATTGCTACCTCTGGCATAACAAGTATATCGGGTAAGGGTTTCTGTTCTGCACACGCAGGCGCAGAGTATCGTTAAGATGTCCATATTGTTGTTATAGGCCCGCTAGTAATGCGCTACGGGTATTTAATATTGTTAAACCCTGATAATCGCTCCGGTTATTTCCGGGATAAATGTACTACC
>gi|675818972|emb|LM995535.1|:c105466-105245 Escherichia coli genome assembly FHI12, scaffold scaffold-16_contig-11.0_1_169325_[organism:Escherichia-p.c.VAL:97.33%-taxID:562-CM-MODEL_TRUE
TATAGGCGTTATACTTTACAGCAACAGTACGCCGCTAACGCAATTGCTACCTCTGGCATAACAAGTATATCGGGTAAGGGTTTCTGTTCTGCACACGCAGGCGCAGAGTATCGTTAAGATGTCCATATTGTTGTTATAGGCCCGCTAGTAATGCGCTACGGGTATTTAATATTGTTAAACCCTGATAATCGCTCCGGTTATTTCCGGGATAAATGTACTACC
>gi|926534544|gb|CP012631.1|:c782037-781816 Escherichia coli strain SF-173, complete genome-p.c.VAL:94.74%-taxID:562-CM-MODEL_TRUE
TATAGGCGTTATACTTTACAGCAACAGTACGCCGCTAACGCAATTGCTACCTCTGGTATAACAAGTATATCGGGTAAGGGTTTCTGTTCCGCACACGCAGGCGCAGAGTATCGTTAAGATGTCCATATTGTTGTTTTAATCCCGCTAGTGATGCGCTACGGGTATTTAATATTGTTAACCCCTGATAATCGCTCCGGTTATTTCCGGGATAAATGTACTACC
>gi|749112431|gb|CP010455.1|:3130265-3130486 Synthetic Escherichia coli C321.deltaA substrain rEc.y.dC.46, complete sequence-p.c.VAL:100.0%-taxID:1385755-CM-MODEL_TRUE
TATAGGCGTTATACTTTACAGCAACAGTACGCCGCTAACGCAATTGCTACCTCTGGCATAACAAGTATATCGGGTAAGGGTTTCTGTTCCGCACACGCAGACGCAGAGTATCGTTAAGATGTCCATATTGTTGTTTTAGGCCCGCTAGTAATGCGCTACGGGTATTTAATATTGTTAAACCCTGATAATCGCTCCGGTTATTTCCGGGATAAATGTACTACC
>gi|675820585|emb|LM997147.1|:399176-399396 Escherichia coli genome assembly FHI70, scaffold scaffold-40_contig-0.0_1_717744_[organism:Escherichia-p.c.VAL:84.58%-taxID:562-CM-MODEL_TRUE
CCATTGCATCTGCATCCATGCCAGTCAGATCGGTTGCCGCAATTGCTACCTCTGGCATAACAAGTATATCGGGTAAGGGTTTCTGTTCTGCACACGCAGGCGCAGAGTATCGTTAAGATGTCCATATTGTTGTTATAGGCCCGCTAGTAATGCGCTACGGGTATTTAATATTGTTAAACCCTGATAATCGCTCCGGTTATTTCCGGGATAAATGTACTACC
>gi|238859724|gb|CP001396.1|:3006528-3006749 Escherichia coli BW2952, complete genome-p.c.VAL:100.0%-taxID:595496-CM-MODEL_TRUE
TATAGGCGTTATACTTTACAGCAACAGTACGCCGCTAACGCAATTGCTACCTCTGGCATAACAAGTATATCGGGTAAGGGTTTCTGTTCCGCACACGCAGACGCAGAGTATCGTTAAGATGTCCATATTGTTGTTTTAGGCCCGCTAGTAATGCGCTACGGGTATTTAATATTGTTAAACCCTGATAATCGCTCCGGTTATTTCCGGGATAAATGTACTACC
>gi|723229079|gb|CP009859.1|:3561209-3561430 Escherichia coli strain ECONIH1, complete genome-p.c.VAL:97.33%-taxID:562-CM-MODEL_TRUE
TATAGGCGTTATACTTTACAGCAACAGTACGCTGCTAACGCAATTGCTACCTCTGGCATAACAAGTATATCGGGTAAGGGTTTCTGTTCCGCACACGCAGGCGCAGAATATCGTTAAGATGTCCATATTGTTGTTTTAGGCCCGCTAGTAATGCGCTACGGGTATTTAATATTGTTAAACCCTGATAATCGCTCCGGTTATTTCCGGGATAAATGTACTACC
>gi|742672810|gb|CP005930.1|:1230714-1230935 Escherichia coli APEC IMT5155, complete genome-p.c.VAL:95.59%-taxID:1329907-CM-MODEL_TRUE
TATAGGCGTTATACTTTACAGCAACAGTACGCCGCTAACGCAATTGCTACCTCTGGCATAACAAGTATATCGGGTAAGGGTTTCTGTTCCGCACACGCAGGCGCAGAGTATCGTTAAGATGTCCATATTGTTGTTTTAATCCCGCTAGTGATGCGCTACGGGTATTTAATATTGTTAACCCCTGATAATCGCTCCGGTTATTTCCGGGATAAATGTACTACC
>gi|802133627|emb|LN832404.1|:3117661-3117882 Escherichia coli K-12 genome assembly EcoliK12AG100, chromosome : I-p.c.VAL:100.0%-taxID:83333-CM-MODEL_TRUE
TATAGGCGTTATACTTTACAGCAACAGTACGCCGCTAACGCAATTGCTACCTCTGGCATAACAAGTATATCGGGTAAGGGTTTCTGTTCCGCACACGCAGACGCAGAGTATCGTTAAGATGTCCATATTGTTGTTTTAGGCCCGCTAGTAATGCGCTACGGGTATTTAATATTGTTAAACCCTGATAATCGCTCCGGTTATTTCCGGGATAAATGTACTACC
>gi|682117612|gb|CP009273.1|:3114717-3114938 Escherichia coli BW25113, complete genome-p.c.VAL:100.0%-taxID:679895-CM-MODEL_TRUE
TATAGGCGTTATACTTTACAGCAACAGTACGCCGCTAACGCAATTGCTACCTCTGGCATAACAAGTATATCGGGTAAGGGTTTCTGTTCCGCACACGCAGACGCAGAGTATCGTTAAGATGTCCATATTGTTGTTTTAGGCCCGCTAGTAATGCGCTACGGGTATTTAATATTGTTAAACCCTGATAATCGCTCCGGTTATTTCCGGGATAAATGTACTACC
>gi|675820360|emb|LM996922.1|:c12347-12126 Escherichia coli genome assembly FHI83, scaffold scaffold-25_contig-2.2_147888_260256_[organism:Escherichia-p.c.VAL:98.21%-taxID:562-CM-MODEL_TRUE
TATAGACGTTATACTTTACAGCAACAGTACGCCGCTAACGCAATTGCTACCTCTGGCATAACAAGTATATCGGGTAAGGGTTTCTGTTCCGCACACGCAGGCGCAGAGTATCGTTAAGATGTCCATATTGTTGTTTTAGGCCCGCTAGTAATGCGCTACGGGTATTTAATATTGTTAAACCCTGATAATCGCTCCGGTTATTTCCGGGATAAATGTACTACC
>gi|676254253|emb|LN554925.1|:489133-489354 Escherichia coli genome assembly FHI62, scaffold scaffold-23_contig-0.0_1_800564_[organism:Escherichia-p.c.VAL:98.21%-taxID:562-CM-MODEL_TRUE
TATAGACGTTATACTTTACAGCAACAGTACGCCGCTAACGCAATTGCTACCTCTGGCATAACAAGTATATCGGGTAAGGGTTTCTGTTCCGCACACGCAGGCGCAGAGTATCGTTAAGATGTCCATATTGTTGTTTTAGGCCCGCTAGTAATGCGCTACGGGTATTTAATATTGTTAAACCCTGATAATCGCTCCGGTTATTTCCGGGATAAATGTACTACC
>gi|817585806|gb|CP011323.1|:3107452-3107673 Escherichia coli strain SQ171, complete genome-p.c.VAL:100.0%-taxID:562-CM-MODEL_TRUE
TATAGGCGTTATACTTTACAGCAACAGTACGCCGCTAACGCAATTGCTACCTCTGGCATAACAAGTATATCGGGTAAGGGTTTCTGTTCCGCACACGCAGACGCAGAGTATCGTTAAGATGTCCATATTGTTGTTTTAGGCCCGCTAGTAATGCGCTACGGGTATTTAATATTGTTAAACCCTGATAATCGCTCCGGTTATTTCCGGGATAAATGTACTACC
>gi|808698133|gb|CP010438.1|:3870534-3870755 Escherichia coli K-12 strain ER3454, complete genome-p.c.VAL:100.0%-taxID:83333-CM-MODEL_TRUE
TATAGGCGTTATACTTTACAGCAACAGTACGCCGCTAACGCAATTGCTACCTCTGGCATAACAAGTATATCGGGTAAGGGTTTCTGTTCCGCACACGCAGACGCAGAGTATCGTTAAGATGTCCATATTGTTGTTTTAGGCCCGCTAGTAATGCGCTACGGGTATTTAATATTGTTAAACCCTGATAATCGCTCCGGTTATTTCCGGGATAAATGTACTACC
>gi|407062746|gb|CP003301.1|:c831244-831023 Escherichia coli O104:H4 str. 2009EL-2071, complete genome-p.c.VAL:97.33%-taxID:1133853-CM-MODEL_TRUE
TATAGGCGTTATACTTTACAGCAACAGTACGCCGCTAACGCAATTGCTACCTCTGGCATAACAAGTATATCGGGTAAGGGTTTCTGTTCCGCACACGCAGGCGCAGAGTATCGTTAAGATGTCCATATTGTTGTTATAGGCCCGCTAGTAATGCGCTACGGGTATTTAATATTGTTAAACCCTGATAATCGCTCCGGTTAATTCCGGGATAAATGTACTACC
>gi|926480196|gb|CP012635.1|:c781399-781178 Escherichia coli strain SF-088, complete genome-p.c.VAL:94.74%-taxID:562-CM-MODEL_TRUE
TATAGGCGTTATACTTTACAGCAACAGTACGCCGCTAACGCAATTGCTACCTCTGGTATAACAAGTATATCGGGTAAGGGTTTCTGTTCCGCACACGCAGGCGCAGAGTATCGTTAAGATGTCCATATTGTTGTTTTAATCCCGCTAGTGATGCGCTACGGGTATTTAATATTGTTAACCCCTGATAATCGCTCCGGTTATTTCCGGGATAAATGTACTACC
>gi|294489418|gb|CP001969.1|:3478041-3478262 Escherichia coli IHE3034, complete genome-p.c.VAL:94.74%-taxID:714962-CM-MODEL_TRUE
TATAGGCGTTATACTTTACAGCAACAGTACGCCGCTAACGCAATTGCTACCTCTGGTATAACAAGTATATCGGGTAAGGGTTTCTGTTCCGCACACGCAGGCGCAGAGTATCGTTAAGATGTCCATATTGTTGTTTTAATCCCGCTAGTGATGCGCTACGGGTATTTAATATTGTTAACCCCTGATAATCGCTCCGGTTATTTCCGGGATAAATGTACTACC
>gi|342360612|gb|AE005674.2|:3109366-3109587 Shigella flexneri 2a str. 301, complete genome-p.c.VAL:99.1%-taxID:198214-CM-MODEL_TRUE
TATAGGCGTTATACTTTACAGCAACAGTACGCCGCTAACGCAATTGCTACCTCTGGCATAACAAGTATATCGGGTAAGGGTTTCTGTTCCGCACACGCAGGCGCAGAGTATCGTTAAGATGTCCATATTGTTGTTTTAGGCCCGCTAGTAATGCGCTACGGGTATTTAATATTGTTAAACCCTGATAATCGCTCCGGTTATTTCCGGGATAAATGTACTACC
>gi|675820239|emb|LM996802.1|:449343-449564 Escherichia coli genome assembly FHI82, scaffold scaffold-28_contig-1.0_1_746869_[organism:Escherichia-p.c.VAL:98.21%-taxID:562-CM-MODEL_TRUE
TATAGGCGTTATACTTTACAGCAACAGTACGCCGCTAACGCAATTGCTACCTCTGGCATAACAAGTATATCGGGTAAGGGTTTCTGTTCCGCACACGCAGGCGCAGAGTATCGTTAAGATATCCATATTGTTGTTTTAGGCCCGCTAGTAATGCGCTACGGGTATTTAATATTGTTAAACCCTGATAATCGCTCCGGTTATTTCCGGGATAAATGTACTACC
>gi|110341805|gb|CP000247.1|:3216088-3216309 Escherichia coli 536, complete genome-p.c.VAL:97.33%-taxID:362663-CM-MODEL_TRUE
TATAGGCGTTATACTTTACAGCAACAGTACGCTGCTAACGCAATTGCTACCTCTGGCATAACAAGTATATCGGGTAAGGGTTTCTGTTCCGCACACGCAGGCGCAGAATATCGTTAAGATGTCCATATTGTTGTTTTAGGCCCGCTAGTAATGCGCTACGGGTATTTAATATTGTTAAACCCTGATAATCGCTCCGGTTATTTCCGGGATAAATGTACTACC
>gi|309700213|emb|FN649414.1|:3505125-3505346 Escherichia coli ETEC H10407, complete genome-p.c.VAL:99.1%-taxID:316401-CM-MODEL_TRUE
TATAGGCGTTATACTTTACAGCAACAGTACGCCGCTAACGCAATTGCTACCTCTGGCATAACAAGTATATCGGGTAAGGGTTTCTGTTCCGCACACGCAGGCGCAGAGTATCGTTAAGATGTCCATATTGTTGTTTTAGGCCCGCTAGTAATGCGCTACGGGTATTTAATATTGTTAAACCCTGATAATCGCTCCGGTTATTTCCGGGATAAATGTACTACC
>gi|595588540|gb|CP007390.1|:c784094-783873 Escherichia coli strain ST540, complete genome-p.c.VAL:100.0%-taxID:562-CM-MODEL_TRUE
TATAGGCGTTATACTTTACAGCAACAGTACGCCGCTAACGCAATTGCTACCTCTGGCATAACAAGTATATCGGGTAAGGGTTTCTGTTCCGCACACGCAGACGCAGAGTATCGTTAAGATGTCCATATTGTTGTTTTAGGCCCGCTAGTAATGCGCTACGGGTATTTAATATTGTTAAACCCTGATAATCGCTCCGGTTATTTCCGGGATAAATGTACTACC
>gi|675819752|emb|LM996315.1|:47922-48143 Escherichia coli genome assembly FHI25, scaffold scaffold-24_contig-3.0_1_416900_[organism:Escherichia-p.c.VAL:98.21%-taxID:562-CM-MODEL_TRUE
TATAGACGTTATACTTTACAGCAACAGTACGCCGCTAACGCAATTGCTACCTCTGGCATAACAAGTATATCGGGTAAGGGTTTCTGTTCCGCACACGCAGGCGCAGAGTATCGTTAAGATGTCCATATTGTTGTTTTAGGCCCGCTAGTAATGCGCTACGGGTATTTAATATTGTTAAACCCTGATAATCGCTCCGGTTATTTCCGGGATAAATGTACTACC
>gi|327413050|emb|FN298496.1|:c1049-828 Salmonella enterica subsp. enterica integrative and conjugative element CTnscr94 region, serovar Senftenberg, strain 5494-57-p.c.VAL:100.0%-taxID:59201-CM-MODEL_TRUE
TATAGGCGTTATACTTTACAGCAACAGTACGCCGCTAACGCAATTGCTACCTCTGGCATAACAAGTATATCGGGTAAGGGTTTCTGTTCCGCACACGCAGACGCAGAGTATCGTTAAGATGTCCATATTGTTGTTTTAGGCCCGCTAGTAATGCGCTACGGGTATTTAATATTGTTAAACCCTGATAATCGCTCCGGTTATTTCCGGGATAAATGTACTACC
>gi|758860962|gb|CP010876.1|:3378085-3378306 Escherichia coli strain MNCRE44, complete genome-p.c.VAL:96.46%-taxID:562-CM-MODEL_TRUE
TATAGGCGTTATACTTTACAGCAACAGTACGCTGCTAACGCAATTGCTACCTCTGGCATAACAAGTATATCGGGTAAGTGTTTCTGTTCCGCACACGCAGGCGCAGAATATCGTTAAGATGTCCATATTGTTGTTTTAGGCCCGCTAGTAATGCGCTACGGGTATTTAATATTGTTAAACCCTGATAATCGCTCCGGTTATTTCCGGGATAAATGTACTACC
>gi|808706883|gb|CP010440.1|:3871971-3872192 Escherichia coli K-12 strain ER3476, complete genome-p.c.VAL:100.0%-taxID:83333-CM-MODEL_TRUE
TATAGGCGTTATACTTTACAGCAACAGTACGCCGCTAACGCAATTGCTACCTCTGGCATAACAAGTATATCGGGTAAGGGTTTCTGTTCCGCACACGCAGACGCAGAGTATCGTTAAGATGTCCATATTGTTGTTTTAGGCCCGCTAGTAATGCGCTACGGGTATTTAATATTGTTAAACCCTGATAATCGCTCCGGTTATTTCCGGGATAAATGTACTACC
>gi|257762509|dbj|AP010960.1|:3778362-3778583 Escherichia coli O111:H- str. 11128 DNA, complete genome-p.c.VAL:97.33%-taxID:585396-CM-MODEL_TRUE
TATAGGCGTTATACTTTACAGCAACAGTACGCCGCTAACGCAATTGCTACCTCTGGCATAACAAGTATATCGGGTAAGGGTTTCTGTTCTGCACACGCAGGCGCAGAGTATCGTTAAGATGTCCATATTGTTGTTATAGGCCCGCTAGTAATGCGCTACGGGTATTTAATATTGTTAAACCCTGATAATCGCTCCGGTTATTTCCGGGATAAATGTACTACC
>gi|573966439|gb|CP006027.1|:3766156-3766377 Escherichia coli O145:H28 str. RM13514, complete genome-p.c.VAL:98.21%-taxID:1248902-CM-MODEL_TRUE
TATAGGCGTTATACTTTACAGCAACAGTACGCCGCTAACGCAATTGCTACCTCTGGCATAACAAGTATATCGGGTAAGGGTTTCTGTTCCGCACACGCAGGCGCAGAGTATCGTTAAGATATCCATATTGTTGTTTTAGGCCCGCTAGTAATGCGCTACGGGTATTTAATATTGTTAAACCCTGATAATCGCTCCGGTTATTTCCGGGATAAATGTACTACC
>gi|850013407|gb|CP011938.1|:2960656-2960877 Escherichia coli strain C43(DE3), complete genome-p.c.VAL:100.0%-taxID:562-CM-MODEL_TRUE
TATAGGCGTTATACTTTACAGCAACAGTACGCCGCTAACGCAATTGCTACCTCTGGCATAACAAGTATATCGGGTAAGGGTTTCTGTTCCGCACACGCAGACGCAGAGTATCGTTAAGATGTCCATATTGTTGTTTTAGGCCCGCTAGTAATGCGCTACGGGTATTTAATATTGTTAAACCCTGATAATCGCTCCGGTTATTTCCGGGATAAATGTACTACC
>gi|821329311|gb|CP011416.1|:1346388-1346609 Escherichia coli strain CFSAN029787, complete genome-p.c.VAL:97.33%-taxID:562-CM-MODEL_TRUE
TATAGGCGTTATACTTTACAGCAACAGTACGCCGCTAACGCAATTGCTACCTCTGGCATAACAAGTATATCGGGTAAGGGTTTCTGTTCTGCACACGCAGGCGCAGAGTATCGTTAAGATGTCCATATTGTTGTTATAGGCCCGCTAGTAATGCGCTACGGGTATTTAATATTGTTAAACCCTGATAATCGCTCCGGTTATTTCCGGGATAAATGTACTACC
>gi|675820275|emb|LM996838.1|:8055-8276 Escherichia coli genome assembly FHI71, scaffold scaffold-26_contig-1.0_1_306087_[organism:Escherichia-p.c.VAL:97.33%-taxID:562-CM-MODEL_TRUE
TATAGGCGTTATACTTTACAGCAACAGTACGCCGCTAACGCAATTGCTACCTCTGGCATAACAAGTATATCGGGTAAGGGTTTCTGTTCTGCACACGCAGGCGCAGAGTATCGTTAAGATGTCCATATTGTTGTTATAGGCCCGCTAGTAATGCGCTACGGGTATTTAATATTGTTAAACCCTGATAATCGCTCCGGTTATTTCCGGGATAAATGTACTACC
>gi|675819095|emb|LM995658.1|:c327814-327593 Escherichia coli genome assembly FHI23, scaffold scaffold-31_contig-1.0_1_501942_[organism:Escherichia-p.c.VAL:99.1%-taxID:562-CM-MODEL_TRUE
TATAGGCGTTATACTTTACAGCAACAGTACGCCGCTAACGCAATTGCTACCTCTGGCATAACAAGTATATCGGGTAAGGGTTTCTGTTCCGCACACGCAGGCGCAGAGTATCGTTAAGATGTCCATATTGTTGTTTTAGGCCCGCTAGTAATGCGCTACGGGTATTTAATATTGTTAAACCCTGATAATCGCTCCGGTTATTTCCGGGATAAATGTACTACC
>gi|675819554|emb|LM996117.1|:c380469-380248 Escherichia coli genome assembly FHI14, scaffold scaffold-25_contig-3.0_1_444353_[organism:Escherichia-p.c.VAL:97.33%-taxID:562-CM-MODEL_TRUE
TATAGGCGTTATACTTTACAGCAACAGTACGCCGCTAACGCAATTGCTACCTCTGGCATAACAAGTATATCGGGTAAGGGTTTCTGTTCTGCACACGCAGGCGCAGAGTATCGTTAAGATGTCCATATTGTTGTTATAGGCCCGCTAGTAATGCGCTACGGGTATTTAATATTGTTAAACCCTGATAATCGCTCCGGTTATTTCCGGGATAAATGTACTACC
>gi|753774531|gb|CP010816.1|:2950762-2950983 Escherichia coli strain BL21 (TaKaRa), complete genome-p.c.VAL:100.0%-taxID:562-CM-MODEL_TRUE
TATAGGCGTTATACTTTACAGCAACAGTACGCCGCTAACGCAATTGCTACCTCTGGCATAACAAGTATATCGGGTAAGGGTTTCTGTTCCGCACACGCAGACGCAGAGTATCGTTAAGATGTCCATATTGTTGTTTTAGGCCCGCTAGTAATGCGCTACGGGTATTTAATATTGTTAAACCCTGATAATCGCTCCGGTTATTTCCGGGATAAATGTACTACC
>gi|544340954|emb|HG428755.1|:3367211-3367432 Escherichia coli PMV-1 main chromosome, complete genome-p.c.VAL:94.74%-taxID:1382700-CM-MODEL_TRUE
TATAGGCGTTATACTTTACAGCAACAGTACGCCGCTAACGCAATTGCTACCTCTGGTATAACAAGTATATCGGGTAAGGGTTTCTGTTCCGCACACGCAGGCGCAGAGTATCGTTAAGATGTCCATATTGTTGTTTTAATCCCGCTAGTGATGCGCTACGGGTATTTAATATTGTTAACCCCTGATAATCGCTCCGGTTATTTCCGGGATAAATGTACTACC
>gi|675818076|emb|LK985422.1|:c306976-306755 Escherichia coli genome assembly FHI100, scaffold scaffold-24-p.c.VAL:99.1%-taxID:562-CM-MODEL_TRUE
TATAGGCGTTATACTTTACAGCAACAGTACGCCGCTAACGCAATTGCTACCTCTGGCATAACAAGTATATCGGGTAAGGGTTTCTGTTCCGCACACGCAGGCGCAGAGTATCGTTAAGATGTCCATATTGTTGTTTTAGGCCCGCTAGTAATGCGCTACGGGTATTTAATATTGTTAAACCCTGATAATCGCTCCGGTTATTTCCGGGATAAATGTACTACC
>gi|808711242|gb|CP010441.1|:3858439-3858660 Escherichia coli K-12 strain ER3445, complete genome-p.c.VAL:100.0%-taxID:83333-CM-MODEL_TRUE
TATAGGCGTTATACTTTACAGCAACAGTACGCCGCTAACGCAATTGCTACCTCTGGCATAACAAGTATATCGGGTAAGGGTTTCTGTTCCGCACACGCAGACGCAGAGTATCGTTAAGATGTCCATATTGTTGTTTTAGGCCCGCTAGTAATGCGCTACGGGTATTTAATATTGTTAAACCCTGATAATCGCTCCGGTTATTTCCGGGATAAATGTACTACC
>gi|806957753|gb|CP011018.1|:c4127615-4127394 Escherichia coli strain CI5, complete genome-p.c.VAL:99.1%-taxID:562-CM-MODEL_TRUE
TATAGGCGTTATACTTTACAGCAACAGTACGCCGCTAACGCAATTGCTACCTCTGGCATAACAAGTATATCGGGTAAGGGTTTCTGTTCCGCACACGCAGGCGCAGAGTATCGTTAAGATGTCCATATTGTTGTTTTAGGCCCGCTAGTAATGCGCTACGGGTATTTAATATTGTTAAACCCTGATAATCGCTCCGGTTATTTCCGGGATAAATGTACTACC
>gi|664693170|gb|CP005998.1|:c3889202-3888981 Escherichia coli B7A, complete genome-p.c.VAL:98.21%-taxID:340184-CM-MODEL_TRUE
TATAGACGTTATACTTTACAGCAACAGTACGCCGCTAACGCAATTGCTACCTCTGGCATAACAAGTATATCGGGTAAGGGTTTCTGTTCCGCACACGCAGGCGCAGAGTATCGTTAAGATGTCCATATTGTTGTTTTAGGCCCGCTAGTAATGCGCTACGGGTATTTAATATTGTTAAACCCTGATAATCGCTCCGGTTATTTCCGGGATAAATGTACTACC
>gi|91070629|gb|CP000243.1|:3324977-3325198 Escherichia coli UTI89, complete genome-p.c.VAL:94.74%-taxID:364106-CM-MODEL_TRUE
TATAGGCGTTATACTTTACAGCAACAGTACGCCGCTAACGCAATTGCTACCTCTGGTATAACAAGTATATCGGGTAAGGGTTTCTGTTCCGCACACGCAGGCGCAGAGTATCGTTAAGATGTCCATATTGTTGTTTTAATCCCGCTAGTGATGCGCTACGGGTATTTAATATTGTTAACCCCTGATAATCGCTCCGGTTATTTCCGGGATAAATGTACTACC
>gi|355418401|gb|CP002211.1|:3406843-3407064 Escherichia coli str. 'clone D i2', complete genome-p.c.VAL:97.33%-taxID:885276-CM-MODEL_TRUE
TATAGGCGTTATACTTTACAGCAACAGTACGCTGCTAACGCAATTGCTACCTCTGGCATAACAAGTATATCGGGTAAGGGTTTCTGTTCCGCACACGCAGGCGCAGAATATCGTTAAGATGTCCATATTGTTGTTTTAGGCCCGCTAGTAATGCGCTACGGGTATTTAATATTGTTAAACCCTGATAATCGCTCCGGTTATTTCCGGGATAAATGTACTACC
>gi|675819804|emb|LM996367.1|:145559-145780 Escherichia coli genome assembly FHI6, scaffold scaffold-32_contig-1.0_1_461620_[organism:Escherichia-p.c.VAL:97.33%-taxID:562-CM-MODEL_TRUE
TATAGGCGTTATACTTTACAGCAACAGTACGCCGCTAACGCAATTGCTACCTCTGGCATAACAAGTATATCGGGTAAGGGTTTCTGTTCTGCACACGCAGGCGCAGAGTATCGTTAAGATGTCCATATTGTTGTTATAGGCCCGCTAGTAATGCGCTACGGGTATTTAATATTGTTAAACCCTGATAATCGCTCCGGTTATTTCCGGGATAAATGTACTACC
>gi|675820090|emb|LM996653.1|:c823369-823148 Escherichia coli genome assembly FHI75, scaffold scaffold-26_contig-0.1_1028_1316609_[organism:Escherichia-p.c.VAL:98.21%-taxID:562-CM-MODEL_TRUE
TATAGACGTTATACTTTACAGCAACAGTACGCCGCTAACGCAATTGCTACCTCTGGCATAACAAGTATATCGGGTAAGGGTTTCTGTTCCGCACACGCAGGCGCAGAGTATCGTTAAGATGTCCATATTGTTGTTTTAGGCCCGCTAGTAATGCGCTACGGGTATTTAATATTGTTAAACCCTGATAATCGCTCCGGTTATTTCCGGGATAAATGTACTACC
>gi|595593103|gb|CP007391.1|:c884024-883803 Escherichia coli strain ST540, complete genome-p.c.VAL:100.0%-taxID:562-CM-MODEL_TRUE
TATAGGCGTTATACTTTACAGCAACAGTACGCCGCTAACGCAATTGCTACCTCTGGCATAACAAGTATATCGGGTAAGGGTTTCTGTTCCGCACACGCAGACGCAGAGTATCGTTAAGATGTCCATATTGTTGTTTTAGGCCCGCTAGTAATGCGCTACGGGTATTTAATATTGTTAAACCCTGATAATCGCTCCGGTTATTTCCGGGATAAATGTACTACC
>gi|545778205|gb|U00096.3|:3121358-3121579 Escherichia coli str. K-12 substr. MG1655, complete genome-p.c.VAL:100.0%-taxID:511145-CM-MODEL_TRUE
TATAGGCGTTATACTTTACAGCAACAGTACGCCGCTAACGCAATTGCTACCTCTGGCATAACAAGTATATCGGGTAAGGGTTTCTGTTCCGCACACGCAGACGCAGAGTATCGTTAAGATGTCCATATTGTTGTTTTAGGCCCGCTAGTAATGCGCTACGGGTATTTAATATTGTTAAACCCTGATAATCGCTCCGGTTATTTCCGGGATAAATGTACTACC
>gi|313848522|emb|AM946981.2|:2981591-2981812 Escherichia coli BL21(DE3), complete genome-p.c.VAL:100.0%-taxID:469008-CM-MODEL_TRUE
TATAGGCGTTATACTTTACAGCAACAGTACGCCGCTAACGCAATTGCTACCTCTGGCATAACAAGTATATCGGGTAAGGGTTTCTGTTCCGCACACGCAGACGCAGAGTATCGTTAAGATGTCCATATTGTTGTTTTAGGCCCGCTAGTAATGCGCTACGGGTATTTAATATTGTTAAACCCTGATAATCGCTCCGGTTATTTCCGGGATAAATGTACTACC
>gi|748267869|gb|CP010315.1|:3414505-3414726 Escherichia coli strain 789, complete genome-p.c.VAL:95.59%-taxID:562-CM-MODEL_TRUE
TATAGGCGTTATACTTTACAGCAACAGTACGCCGCTAACGCAATTGCTACCTCTGGCATAACAAGTATATCGGGTAAGGGTTTCTGTTCTGCACACGCAGGCGCAGAGTATCGTTAAGATGTCCATATTGTTGTTTTAATCCCGCTAGTGATGCGCTACGGGTATTTAATATTGTTAAACCCTGATAATCGCTCCGGTTATTTCCGGGATAAATGTACTACC
>gi|817577526|gb|CP011321.1|:3107452-3107673 Escherichia coli strain SQ88, complete genome-p.c.VAL:100.0%-taxID:562-CM-MODEL_TRUE
TATAGGCGTTATACTTTACAGCAACAGTACGCCGCTAACGCAATTGCTACCTCTGGCATAACAAGTATATCGGGTAAGGGTTTCTGTTCCGCACACGCAGACGCAGAGTATCGTTAAGATGTCCATATTGTTGTTTTAGGCCCGCTAGTAATGCGCTACGGGTATTTAATATTGTTAAACCCTGATAATCGCTCCGGTTATTTCCGGGATAAATGTACTACC
>gi|312944605|gb|CP001855.1|:3122164-3122385 Escherichia coli O83:H1 str. NRG 857C, complete genome-p.c.VAL:95.59%-taxID:685038-CM-MODEL_TRUE
TATAGGCGTTATACTTTACAGCAACAGTACGCCGCTAACGCAATTGCTACCTCTGGCATAACAAGTATATCGGGTAAGGGTTTCTGTTCCGCACACGCAGGCGCAGAGTATCGTTAAGATGTCCATATTGTTGTTTTAATCCCGCTAGTGATGCGCTACGGGTATTTAATATTGTTAACCCCTGATAATCGCTCCGGTTATTTCCGGGATAAATGTACTACC
>gi|595602589|gb|CP007393.1|:3999117-3999338 Escherichia coli strain ST2747, complete genome-p.c.VAL:97.33%-taxID:562-CM-MODEL_TRUE
TATAGGCGTTATACTTTACAGCAACAGCACGCCGCTAACGCAATTGCTACCTCTGGCATAACAAGTATATCGGGTAAGGGTTTCTGTTCCGCACACGCAGGCGCAGAGTATCGTTAAGATGTCCATATTGTTGTTTTAGGCCCGCTAGTAATGCGCTACGGGTATTTAATTTTGTTAAACCCTGATAATCGCTCCGGTTATTTCCGGGATAAATGTACTACC
>gi|169752989|gb|CP000946.1|:c780405-780184 Escherichia coli ATCC 8739, complete genome-p.c.VAL:100.0%-taxID:481805-CM-MODEL_TRUE
TATAGGCGTTATACTTTACAGCAACAGTACGCCGCTAACGCAATTGCTACCTCTGGCATAACAAGTATATCGGGTAAGGGTTTCTGTTCCGCACACGCAGACGCAGAGTATCGTTAAGATGTCCATATTGTTGTTTTAGGCCCGCTAGTAATGCGCTACGGGTATTTAATATTGTTAAACCCTGATAATCGCTCCGGTTATTTCCGGGATAAATGTACTACC
>gi|406775301|gb|CP003297.1|:c842234-842013 Escherichia coli O104:H4 str. 2009EL-2050, complete genome-p.c.VAL:97.33%-taxID:1134782-CM-MODEL_TRUE
TATAGGCGTTATACTTTACAGCAACAGTACGCCGCTAACGCAATTGCTACCTCTGGCATAACAAGTATATCGGGTAAGGGTTTCTGTTCCGCACACGCAGGCGCAGAGTATCGTTAAGATGTCCATATTGTTGTTATAGGCCCGCTAGTAATGCGCTACGGGTATTTAATATTGTTAAACCCTGATAATCGCTCCGGTTAATTCCGGGATAAATGTACTACC
>gi|355423321|gb|CP002212.1|:3406843-3407064 Escherichia coli str. 'clone D i14', complete genome-p.c.VAL:97.33%-taxID:885275-CM-MODEL_TRUE
TATAGGCGTTATACTTTACAGCAACAGTACGCTGCTAACGCAATTGCTACCTCTGGCATAACAAGTATATCGGGTAAGGGTTTCTGTTCCGCACACGCAGGCGCAGAATATCGTTAAGATGTCCATATTGTTGTTTTAGGCCCGCTAGTAATGCGCTACGGGTATTTAATATTGTTAAACCCTGATAATCGCTCCGGTTATTTCCGGGATAAATGTACTACC
>gi|687670942|emb|LM993812.1|:3073738-3073959 Escherichia coli genome assembly EcHMS174Chr, chromosome : 1-p.c.VAL:100.0%-taxID:562-CM-MODEL_TRUE
TATAGGCGTTATACTTTACAGCAACAGTACGCCGCTAACGCAATTGCTACCTCTGGCATAACAAGTATATCGGGTAAGGGTTTCTGTTCCGCACACGCAGACGCAGAGTATCGTTAAGATGTCCATATTGTTGTTTTAGGCCCGCTAGTAATGCGCTACGGGTATTTAATATTGTTAAACCCTGATAATCGCTCCGGTTATTTCCGGGATAAATGTACTACC
>gi|675820525|emb|LM997087.1|:c380994-380773 Escherichia coli genome assembly FHI9, scaffold scaffold-34_contig-0.0_1_693092_[organism:Escherichia-p.c.VAL:97.33%-taxID:562-CM-MODEL_TRUE
TATAGGCGTTATACTTTACAGCAACAGTACGCCGCTAACGCAATTGCTACCTCTGGCATAACAAGTATATCGGGTAAGGGTTTCTGTTCTGCACACGCAGGCGCAGAGTATCGTTAAGATGTCCATATTGTTGTTATAGGCCCGCTAGTAATGCGCTACGGGTATTTAATATTGTTAAACCCTGATAATCGCTCCGGTTATTTCCGGGATAAATGTACTACC
>gi|745369752|emb|HF572917.2|:3614892-3615113 Escherichia coli HUSEC2011 complete genome-p.c.VAL:97.33%-taxID:562-CM-MODEL_TRUE
TATAGGCGTTATACTTTACAGCAACAGTACGCCGCTAACGCAATTGCTACCTCTGGCATAACAAGTATATCGGGTAAGGGTTTCTGTTCCGCACACGCAGGCGCAGAGTATCGTTAAGATGTCCATATTGTTGTTATAGGCCCGCTAGTAATGCGCTACGGGTATTTAATATTGTTAAACCCTGATAATCGCTCCGGTTAATTCCGGGATAAATGTACTACC
>gi|85674274|dbj|AP009048.1|:3120014-3120235 Escherichia coli str. K12 substr. W3110 DNA, complete genome-p.c.VAL:100.0%-taxID:316407-CM-MODEL_TRUE
TATAGGCGTTATACTTTACAGCAACAGTACGCCGCTAACGCAATTGCTACCTCTGGCATAACAAGTATATCGGGTAAGGGTTTCTGTTCCGCACACGCAGACGCAGAGTATCGTTAAGATGTCCATATTGTTGTTTTAGGCCCGCTAGTAATGCGCTACGGGTATTTAATATTGTTAAACCCTGATAATCGCTCCGGTTATTTCCGGGATAAATGTACTACC
>gi|675820406|emb|LM996968.1|:c316217-315996 Escherichia coli genome assembly FHI85, scaffold scaffold-29_contig-4.0_1_339446_[organism:Escherichia-p.c.VAL:97.33%-taxID:562-CM-MODEL_TRUE
TATAGGCGTTATACTTTACAGCAACAGTACGCCGCTAACGCAATTGCTACCTCTGGCATAACAAGTATATCGGGTAAGGGTTTCTGTTCTGCACACGCAGGCGCAGAGTATCGTTAAGATGTCCATATTGTTGTTATAGGCCCGCTAGTAATGCGCTACGGGTATTTAATATTGTTAAACCCTGATAATCGCTCCGGTTATTTCCGGGATAAATGTACTACC
>gi|808702513|gb|CP010439.1|:3855348-3855569 Escherichia coli K-12 strain ER3440, complete genome-p.c.VAL:100.0%-taxID:83333-CM-MODEL_TRUE
TATAGGCGTTATACTTTACAGCAACAGTACGCCGCTAACGCAATTGCTACCTCTGGCATAACAAGTATATCGGGTAAGGGTTTCTGTTCCGCACACGCAGACGCAGAGTATCGTTAAGATGTCCATATTGTTGTTTTAGGCCCGCTAGTAATGCGCTACGGGTATTTAATATTGTTAAACCCTGATAATCGCTCCGGTTATTTCCGGGATAAATGTACTACC
>gi|675817469|emb|LM997360.1|:c294039-293818 Escherichia coli genome assembly FHI98, scaffold scaffold-23_contig-7.0_1_307616_[organism:Escherichia-p.c.VAL:98.21%-taxID:562-CM-MODEL_TRUE
TATAGACGTTATACTTTACAGCAACAGTACGCCGCTAACGCAATTGCTACCTCTGGCATAACAAGTATATCGGGTAAGGGTTTCTGTTCCGCACACGCAGGCGCAGAGTATCGTTAAGATGTCCATATTGTTGTTTTAGGCCCGCTAGTAATGCGCTACGGGTATTTAATATTGTTAAACCCTGATAATCGCTCCGGTTATTTCCGGGATAAATGTACTACC
>gi|675819929|emb|LM996492.1|:c159559-159338 Escherichia coli genome assembly FHI34, scaffold scaffold-22_contig-3.1_150091_693376_[organism:Escherichia-p.c.VAL:98.21%-taxID:562-CM-MODEL_TRUE
TATAGGCGTTATACTTTACAGCAACAGTACGCCGCTAACGCAATTGCTACCTCTGGCATAACAAGTATATCGGGTAAGGGTTTCTGTTCCGCACACGCAGGCGCAGAGTATCGTTAAGATGTCCATATTGTTGTTATAGGCCCGCTAGTAATGCGCTACGGGTATTTAATATTGTTAAACCCTGATAATCGCTCCGGTTATTTCCGGGATAAATGTACTACC
>gi|569535620|gb|CP007025.1|:c3131373-3131152 Escherichia albertii KF1, complete genome-p.c.VAL:89.74%-taxID:1440052-CM-MODEL_TRUE
TATAGGCGTTATACTTTACAGCAACAGCACGCCGCTAACGCAATTGCTACCTCTGGCATAACAAGTATATCGGGTAAGGGTTTCTGTTCCGCACACACAGGCGCAGAGTATCGTTAAGATGTCCATCTTATTATTTTAATCCCGCTAGTGATGCGCTGCGGGTATTTAATATTGTTAAACCCTGATCATCGCTCCGGTTATTTCCGGGATAAATGCACTACC
>gi|801066488|gb|CP011134.1|:3426030-3426251 Escherichia coli VR50, complete genome-p.c.VAL:97.33%-taxID:941323-CM-MODEL_TRUE
TATAGGCGTTATACTTTACAGCAACAGTACGCTGCTAACGCAATTGCTACCTCTGGCATAACAAGTATATCGGGTAAGGGTTTCTGTTCCGCACACGCAGGCGCAGAATATCGTTAAGATGTCCATATTGTTGTTTTAGGCCCGCTAGTAATGCGCTACGGGTATTTAATATTGTTAAACCCTGATAATCGCTCCGGTTATTTCCGGGATAAATGTACTACC
>gi|674299053|gb|CP009072.1|:c1648781-1648560 Escherichia coli ATCC 25922, complete genome-p.c.VAL:98.21%-taxID:1322345-CM-MODEL_TRUE
TATAGGCGTTATACTTTACAGCAACAGTACGCTGCTAACGCAATTGCTACCTCTGGCATAACAAGTATATCGGGTAAGGGTTTCTGTTCCGCACACGCAGGCGCAGAGTATCGTTAAGATGTCCATATTGTTGTTTTAGGCCCGCTAGTAATGCGCTACGGGTATTTAATATTGTTAAACCCTGATAATCGCTCCGGTTATTTCCGGGATAAATGTACTACC
>gi|817146391|gb|CP007594.1|:3505125-3505346 Escherichia coli strain SEC470, complete genome-p.c.VAL:99.1%-taxID:562-CM-MODEL_TRUE
TATAGGCGTTATACTTTACAGCAACAGTACGCCGCTAACGCAATTGCTACCTCTGGCATAACAAGTATATCGGGTAAGGGTTTCTGTTCCGCACACGCAGGCGCAGAGTATCGTTAAGATGTCCATATTGTTGTTTTAGGCCCGCTAGTAATGCGCTACGGGTATTTAATATTGTTAAACCCTGATAATCGCTCCGGTTATTTCCGGGATAAATGTACTACC
>gi|817581666|gb|CP011322.1|:3107451-3107672 Escherichia coli strain SQ110, complete genome-p.c.VAL:100.0%-taxID:562-CM-MODEL_TRUE
TATAGGCGTTATACTTTACAGCAACAGTACGCCGCTAACGCAATTGCTACCTCTGGCATAACAAGTATATCGGGTAAGGGTTTCTGTTCCGCACACGCAGACGCAGAGTATCGTTAAGATGTCCATATTGTTGTTTTAGGCCCGCTAGTAATGCGCTACGGGTATTTAATATTGTTAAACCCTGATAATCGCTCCGGTTATTTCCGGGATAAATGTACTACC
>gi|554510692|gb|CP006784.1|:3444930-3445151 Escherichia coli JJ1886, complete genome-p.c.VAL:97.33%-taxID:1355100-CM-MODEL_TRUE
TATAGGCGTTATACTTTACAGCAACAGTACGCTGCTAACGCAATTGCTACCTCTGGCATAACAAGTATATCGGGTAAGGGTTTCTGTTCCGCACACGCAGGCGCAGAATATCGTTAAGATGTCCATATTGTTGTTTTAGGCCCGCTAGTAATGCGCTACGGGTATTTAATATTGTTAAACCCTGATAATCGCTCCGGTTATTTCCGGGATAAATGTACTACC
>gi|307625127|gb|CP002167.1|:c317457-317236 Escherichia coli UM146, complete genome-p.c.VAL:94.74%-taxID:869729-CM-MODEL_TRUE
TATAGGCGTTATACTTTACAGCAACAGTACGCCGCTAACGCAATTGCTACCTCTGGTATAACAAGTATATCGGGTAAGGGTTTCTGTTCCGCACACGCAGGCGCAGAGTATCGTTAAGATGTCCATATTGTTGTTTTAATCCCGCTAGTGATGCGCTACGGGTATTTAATATTGTTAACCCCTGATAATCGCTCCGGTTATTTCCGGGATAAATGTACTACC
>gi|675819275|emb|LM995838.1|:878810-879030 Escherichia coli genome assembly FHI20, scaffold scaffold-26_contig-0.0_1_1200133_[organism:Escherichia-p.c.VAL:84.58%-taxID:562-CM-MODEL_TRUE
CCATTGCATCTGCATCCATGCCAGTCAGATCGGTTGCCGCAATTGCTACCTCTGGCATAACAAGTATATCGGGTAAGGGTTTCTGTTCTGCACACGCAGGCGCAGAGTATCGTTAAGATGTCCATATTGTTGTTATAGGCCCGCTAGTAATGCGCTACGGGTATTTAATATTGTTAAACCCTGATAATCGCTCCGGTTATTTCCGGGATAAATGTACTACC
>gi|730582171|gb|CP009644.1|:3105458-3105679 Escherichia coli ER2796, complete genome-p.c.VAL:100.0%-taxID:1245474-CM-MODEL_TRUE
TATAGGCGTTATACTTTACAGCAACAGTACGCCGCTAACGCAATTGCTACCTCTGGCATAACAAGTATATCGGGTAAGGGTTTCTGTTCCGCACACGCAGACGCAGAGTATCGTTAAGATGTCCATATTGTTGTTTTAGGCCCGCTAGTAATGCGCTACGGGTATTTAATATTGTTAAACCCTGATAATCGCTCCGGTTATTTCCGGGATAAATGTACTACC
>gi|808732710|gb|CP010445.1|:3919875-3920096 Escherichia coli K-12 strain ER3435, complete genome-p.c.VAL:100.0%-taxID:83333-CM-MODEL_TRUE
TATAGGCGTTATACTTTACAGCAACAGTACGCCGCTAACGCAATTGCTACCTCTGGCATAACAAGTATATCGGGTAAGGGTTTCTGTTCCGCACACGCAGACGCAGAGTATCGTTAAGATGTCCATATTGTTGTTTTAGGCCCGCTAGTAATGCGCTACGGGTATTTAATATTGTTAAACCCTGATAATCGCTCCGGTTATTTCCGGGATAAATGTACTACC
>gi|26111730|gb|AE014075.1|:3536017-3536238 Escherichia coli CFT073, complete genome-p.c.VAL:98.21%-taxID:199310-CM-MODEL_TRUE
TATAGGCGTTATACTTTACAGCAACAGTACGCTGCTAACGCAATTGCTACCTCTGGCATAACAAGTATATCGGGTAAGGGTTTCTGTTCCGCACACGCAGGCGCAGAGTATCGTTAAGATGTCCATATTGTTGTTTTAGGCCCGCTAGTAATGCGCTACGGGTATTTAATATTGTTAAACCCTGATAATCGCTCCGGTTATTTCCGGGATAAATGTACTACC
>gi|218350208|emb|CU928145.2|:3469215-3469436 Escherichia coli 55989 chromosome, complete genome-p.c.VAL:97.33%-taxID:585055-CM-MODEL_TRUE
TATAGGCGTTATACTTTACAGCAACAGTACGCCGCTAACGCAATTGCTACCTCTGGCATAACAAGTATATCGGGTAAGGGTTTCTGTTCCGCACACGCAGGCGCAGAGTATCGTTAAGATGTCCATATTGTTGTTATAGGCCCGCTAGTAATGCGCTACGGGTATTTAATATTGTTAAACCCTGATAATCGCTCCGGTTAATTCCGGGATAAATGTACTACC
>gi|517246|emb|X74547.1|:c2619-2480 E.coli glcB gene for malate synthase-p.c.VAL:63.06%-taxID:562-CM-MODEL_TRUE
TCTGTTCCGCACACGCAGACGCAGAGTATCGTTAAGATGTCCATATTGTTGTTTTAGGCCCGCTAGTAATGCGCTACGGGTATTTAATATTGTTAAACCCTGATAATCGCTCCGGTTATTTCCGGGATAAATGTACTACC
>gi|808728347|gb|CP010444.1|:3860434-3860655 Escherichia coli K-12 strain ER3475, complete genome-p.c.VAL:100.0%-taxID:83333-CM-MODEL_TRUE
TATAGGCGTTATACTTTACAGCAACAGTACGCCGCTAACGCAATTGCTACCTCTGGCATAACAAGTATATCGGGTAAGGGTTTCTGTTCCGCACACGCAGACGCAGAGTATCGTTAAGATGTCCATATTGTTGTTTTAGGCCCGCTAGTAATGCGCTACGGGTATTTAATATTGTTAAACCCTGATAATCGCTCCGGTTATTTCCGGGATAAATGTACTACC
>gi|544200787|gb|CP006584.1|:3236620-3236840 Escherichia coli LY180, complete genome-p.c.VAL:97.77%-taxID:1335916-CM-MODEL_TRUE
TATAGGCGTTATACTTTACAGCAACAGTACGCCGCTAACGCAATTGCTACCTCTGGCATAACAAGTATATCGGGTAAGGGTTTCTGTTCCGCACACGCAGGCGCAGAGTATCGTTAAGATGTCCATATTGTTGTTTTAGGCCCGCTAGTAATGCGCTACGGGTATTTAATATTGTTAAACCCTGATAATCGCTCCGGTTATTTCCGGGATAAATGTACTAT
>gi|675818944|emb|LM995507.1|:79318-79539 Escherichia coli genome assembly FHI102, scaffold scaffold-25_contig-4.0_1_387344_[organism:Escherichia-p.c.VAL:97.33%-taxID:562-CM-MODEL_TRUE
TATAGGCGTTATACTTTACAGCAACAGTACGCCGCTAACGCAATTGCTACCTCTGGCATAACAAGTATATCGGGTAAGGGTTTCTGTTCCGCACACGCAGGCGCAGAGTATCGTTAAGATGTCCATATTGTTGTTATAGGCCCGCTAGTAATGCGCTACGGGTATTTAATATTGTTAAACCCTGATAATCGCTCCGGTTAATTCCGGGATAAATGTACTACC
>gi|595597955|gb|CP007392.1|:4006284-4006505 Escherichia coli strain ST2747, complete genome-p.c.VAL:97.33%-taxID:562-CM-MODEL_TRUE
TATAGGCGTTATACTTTACAGCAACAGCACGCCGCTAACGCAATTGCTACCTCTGGCATAACAAGTATATCGGGTAAGGGTTTCTGTTCCGCACACGCAGGCGCAGAGTATCGTTAAGATGTCCATATTGTTGTTTTAGGCCCGCTAGTAATGCGCTACGGGTATTTAATTTTGTTAAACCCTGATAATCGCTCCGGTTATTTCCGGGATAAATGTACTACC
>gi|281177210|dbj|AP009378.1|:3064187-3064408 Escherichia coli SE15 DNA, complete genome-p.c.VAL:95.59%-taxID:431946-CM-MODEL_TRUE
TATAGGCGTTATACTTTACAGCAACAGTACGCCGCTAACGCAATTGCTACCTCTGGCATAACAAGTATATCGGGTAAGGGCTTCTGTTCCGCACACGCAGGCGCAGAGTATCGTTAAGATGTCCATATTGTTGTTTTAATCCCGCTAGTGATGCGCTACGGGTATTTAATATTGTTAAACCCTGATAATCGCTCCGGTTATTTCCGGGATAAATGTACTACC
>gi|296142109|gb|CP001509.3|:2981597-2981818 Escherichia coli BL21(DE3), complete genome-p.c.VAL:100.0%-taxID:469008-CM-MODEL_TRUE
TATAGGCGTTATACTTTACAGCAACAGTACGCCGCTAACGCAATTGCTACCTCTGGCATAACAAGTATATCGGGTAAGGGTTTCTGTTCCGCACACGCAGACGCAGAGTATCGTTAAGATGTCCATATTGTTGTTTTAGGCCCGCTAGTAATGCGCTACGGGTATTTAATATTGTTAAACCCTGATAATCGCTCCGGTTATTTCCGGGATAAATGTACTACC
>gi|675089975|gb|CP004056.1|:3108523-3108744 Shigella flexneri 2003036, complete genome-p.c.VAL:99.1%-taxID:1282357-CM-MODEL_TRUE
TATAGGCGTTATACTTTACAGCAACAGTACGCCGCTAACGCAATTGCTACCTCTGGCATAACAAGTATATCGGGTAAGGGTTTCTGTTCCGCACACGCAGGCGCAGAGTATCGTTAAGATGTCCATATTGTTGTTTTAGGCCCGCTAGTAATGCGCTACGGGTATTTAATATTGTTAAACCCTGATAATCGCTCCGGTTATTTCCGGGATAAATGTACTACC
>gi|808715606|gb|CP010442.1|:3911237-3911458 Escherichia coli K-12 strain ER3466, complete genome-p.c.VAL:100.0%-taxID:83333-CM-MODEL_TRUE
TATAGGCGTTATACTTTACAGCAACAGTACGCCGCTAACGCAATTGCTACCTCTGGCATAACAAGTATATCGGGTAAGGGTTTCTGTTCCGCACACGCAGACGCAGAGTATCGTTAAGATGTCCATATTGTTGTTTTAGGCCCGCTAGTAATGCGCTACGGGTATTTAATATTGTTAAACCCTGATAATCGCTCCGGTTATTTCCGGGATAAATGTACTACC
>gi|443419838|gb|CP004009.1|:3867800-3868021 Escherichia coli APEC O78, complete genome-p.c.VAL:96.46%-taxID:1274814-CM-MODEL_TRUE
TATAGGCGTTATACTTTACAGCAACAGTACGCCGCTAACGCAATTGCTACCTCTGGCATAACAAGTATATCGGGTAAGGGTTTCTGTTCTGCACACGCAGGCGCAAAGTATCGTTAAGATGTCCATATTGTTGTTATAGGCCCGCTAGTAATGCGCTACGGGTATTTAATATTGTTAAACCCTGATAATCGCTCCGGTTATTTCCGGGATAAATGTACTACC
>gi|923416119|gb|CP011113.1|:3078204-3078425 Escherichia coli strain RR1, complete genome-p.c.VAL:100.0%-taxID:562-CM-MODEL_TRUE
TATAGGCGTTATACTTTACAGCAACAGTACGCCGCTAACGCAATTGCTACCTCTGGCATAACAAGTATATCGGGTAAGGGTTTCTGTTCCGCACACGCAGACGCAGAGTATCGTTAAGATGTCCATATTGTTGTTTTAGGCCCGCTAGTAATGCGCTACGGGTATTTAATATTGTTAAACCCTGATAATCGCTCCGGTTATTTCCGGGATAAATGTACTACC
>gi|573932891|gb|CP006262.1|:3699772-3699993 Escherichia coli O145:H28 str. RM13516, complete genome-p.c.VAL:98.21%-taxID:1248915-CM-MODEL_TRUE
TATAGGCGTTATACTTTACAGCAACAGTACGCCGCTAACGCAATTGCTACCTCTGGCATAACAAGTATATCGGGTAAGGGTTTCTGTTCCGCACACGCAGGCGCAGAGTATCGTTAAGATATCCATATTGTTGTTTTAGGCCCGCTAGTAATGCGCTACGGGTATTTAATATTGTTAAACCCTGATAATCGCTCCGGTTATTTCCGGGATAAATGTACTACC
>gi|260447279|gb|CP001637.1|:c762405-762184 Escherichia coli DH1, complete genome-p.c.VAL:100.0%-taxID:536056-CM-MODEL_TRUE
TATAGGCGTTATACTTTACAGCAACAGTACGCCGCTAACGCAATTGCTACCTCTGGCATAACAAGTATATCGGGTAAGGGTTTCTGTTCCGCACACGCAGACGCAGAGTATCGTTAAGATGTCCATATTGTTGTTTTAGGCCCGCTAGTAATGCGCTACGGGTATTTAATATTGTTAAACCCTGATAATCGCTCCGGTTATTTCCGGGATAAATGTACTACC
>gi|675096362|gb|CP004057.1|:3133573-3133794 Shigella flexneri Shi06HN006, complete genome-p.c.VAL:99.1%-taxID:1282358-CM-MODEL_TRUE
TATAGGCGTTATACTTTACAGCAACAGTACGCCGCTAACGCAATTGCTACCTCTGGCATAACAAGTATATCGGGTAAGGGTTTCTGTTCCGCACACGCAGGCGCAGAGTATCGTTAAGATGTCCATATTGTTGTTTTAGGCCCGCTAGTAATGCGCTACGGGTATTTAATATTGTTAAACCCTGATAATCGCTCCGGTTATTTCCGGGATAAATGTACTACC
>gi|281599365|gb|CP001383.1|:3146962-3147183 Shigella flexneri 2002017, complete genome-p.c.VAL:99.1%-taxID:591020-CM-MODEL_TRUE
TATAGGCGTTATACTTTACAGCAACAGTACGCCGCTAACGCAATTGCTACCTCTGGCATAACAAGTATATCGGGTAAGGGTTTCTGTTCCGCACACGCAGGCGCAGAGTATCGTTAAGATGTCCATATTGTTGTTTTAGGCCCGCTAGTAATGCGCTACGGGTATTTAATATTGTTAAACCCTGATAATCGCTCCGGTTATTTCCGGGATAAATGTACTACC
>gi|777221678|emb|LN831042.1|:507672-507893 Escherichia coli genome assembly NCTC9001, plasmid : 3-p.c.VAL:94.74%-taxID:562-CM-MODEL_TRUE
TATAGGCGTTATACTTTACAGCAACAGTACGCCGCTAACGCAATTGCTACCTCTGGTATAACAAGTATATCGGGTAAGGGTTTCTGTTCCGCACACGCAGGCGCAGAGTATCGTTAAGATGTCCATATTGTTGTTTTAATCCCGCTAGTGATGCGCTACGGGTATTTAATATTGTTAACCCCTGATAATCGCTCCGGTTATTTCCGGGATAAATGTACTACC
>gi|307551844|gb|CP001671.1|:3440154-3440375 Escherichia coli ABU 83972, complete genome-p.c.VAL:97.33%-taxID:655817-CM-MODEL_TRUE
TATAGGCGTTATACTTTACAGCAACAGTACGCTGCTAACGCAATTGCTACCTCTGGCATAACAAGTATATCGGGTAAGGGTTTCTGTTCCGCACACGCAGGCGCAGAATATCGTTAAGATGTCCATATTGTTGTTTTAGGCCCGCTAGTAATGCGCTACGGGTATTTAATATTGTTAAACCCTGATAATCGCTCCGGTTATTTCCGGGATAAATGTACTACC
>gi|675819488|emb|LM996051.1|:490310-490531 Escherichia coli genome assembly FHI48, scaffold scaffold-34_contig-0.0_1_799263_[organism:Escherichia-p.c.VAL:98.21%-taxID:562-CM-MODEL_TRUE
TATAGACGTTATACTTTACAGCAACAGTACGCCGCTAACGCAATTGCTACCTCTGGCATAACAAGTATATCGGGTAAGGGTTTCTGTTCCGCACACGCAGGCGCAGAGTATCGTTAAGATGTCCATATTGTTGTTTTAGGCCCGCTAGTAATGCGCTACGGGTATTTAATATTGTTAAACCCTGATAATCGCTCCGGTTATTTCCGGGATAAATGTACTACC
>gi|253322479|gb|CP001665.1|:c785012-784791 Escherichia coli 'BL21-Gold(DE3)pLysS AG', complete genome-p.c.VAL:100.0%-taxID:866768-CM-MODEL_TRUE
TATAGGCGTTATACTTTACAGCAACAGTACGCCGCTAACGCAATTGCTACCTCTGGCATAACAAGTATATCGGGTAAGGGTTTCTGTTCCGCACACGCAGACGCAGAGTATCGTTAAGATGTCCATATTGTTGTTTTAGGCCCGCTAGTAATGCGCTACGGGTATTTAATATTGTTAAACCCTGATAATCGCTCCGGTTATTTCCGGGATAAATGTACTACC
>gi|170517292|gb|CP000970.1|:3329469-3329690 Escherichia coli SMS-3-5, complete genome-p.c.VAL:100.0%-taxID:439855-CM-MODEL_TRUE
TATAGGCGTTATACTTTACAGCAACAGTACGCCGCTAACGCAATTGCTACCTCTGGCATAACAAGTATATCGGGTAAGGGTTTCTGTTCCGCACACGCAGACGCAGAGTATCGTTAAGATGTCCATATTGTTGTTTTAGGCCCGCTAGTAATGCGCTACGGGTATTTAATATTGTTAAACCCTGATAATCGCTCCGGTTATTTCCGGGATAAATGTACTACC
>gi|732673553|gb|CP009104.1|:4069605-4069826 Escherichia coli strain RM9387, complete genome-p.c.VAL:97.33%-taxID:562-CM-MODEL_TRUE
TATAGGCGTTATACTTTACAGCAACAGTACGCCGCTAACGCAATTGCTACCTCTGGCATAACAAGTATATCGGGTAAGGGTTTCTGTTCTGCACACGCAGGCGCAGAGTATCGTTAAGATGTCCATATTGTTGTTATAGGCCCGCTAGTAATGCGCTACGGGTATTTAATATTGTTAAACCCTGATAATCGCTCCGGTTATTTCCGGGATAAATGTACTACC
>gi|857137982|gb|CP011495.1|:4363376-4363597 Escherichia coli strain NCM3722, complete genome-p.c.VAL:100.0%-taxID:562-CM-MODEL_TRUE
TATAGGCGTTATACTTTACAGCAACAGTACGCCGCTAACGCAATTGCTACCTCTGGCATAACAAGTATATCGGGTAAGGGTTTCTGTTCCGCACACGCAGACGCAGAGTATCGTTAAGATGTCCATATTGTTGTTTTAGGCCCGCTAGTAATGCGCTACGGGTATTTAATATTGTTAAACCCTGATAATCGCTCCGGTTATTTCCGGGATAAATGTACTACC
>gi|816208797|gb|CP011331.1|:c144392-144171 Escherichia coli O104:H4 str. C227-11, complete genome-p.c.VAL:97.33%-taxID:1048254-CM-MODEL_TRUE
TATAGGCGTTATACTTTACAGCAACAGTACGCCGCTAACGCAATTGCTACCTCTGGCATAACAAGTATATCGGGTAAGGGTTTCTGTTCCGCACACGCAGGCGCAGAGTATCGTTAAGATGTCCATATTGTTGTTATAGGCCCGCTAGTAATGCGCTACGGGTATTTAATATTGTTAAACCCTGATAATCGCTCCGGTTAATTCCGGGATAAATGTACTACC
>gi|899721066|gb|CP012125.1|:3099268-3099489 Escherichia coli strain DH1Ec095, complete genome-p.c.VAL:100.0%-taxID:562-CM-MODEL_TRUE
TATAGGCGTTATACTTTACAGCAACAGTACGCCGCTAACGCAATTGCTACCTCTGGCATAACAAGTATATCGGGTAAGGGTTTCTGTTCCGCACACGCAGACGCAGAGTATCGTTAAGATGTCCATATTGTTGTTTTAGGCCCGCTAGTAATGCGCTACGGGTATTTAATATTGTTAAACCCTGATAATCGCTCCGGTTATTTCCGGGATAAATGTACTACC
>gi|828440138|gb|CP007037.1|:3104486-3104707 Shigella flexneri G1663, complete genome-p.c.VAL:99.1%-taxID:1435046-CM-MODEL_TRUE
TATAGGCGTTATACTTTACAGCAACAGTACGCCGCTAACGCAATTGCTACCTCTGGCATAACAAGTATATCGGGTAAGGGTTTCTGTTCCGCACACGCAGGCGCAGAGTATCGTTAAGATGTCCATATTGTTGTTTTAGGCCCGCTAGTAATGCGCTACGGGTATTTAATATTGTTAAACCCTGATAATCGCTCCGGTTATTTCCGGGATAAATGTACTACC
>gi|284919779|emb|FN554766.1|:3478357-3478578 Escherichia coli 042 complete genome-p.c.VAL:97.33%-taxID:216592-CM-MODEL_TRUE
TATAGGCGTTATACTTTACAGCAACAGTACGCTGCTAACGCAATTGCTACCTCTGGCATAACAAGTATATCGGGTAAGGGTTTCTGTTCCGCACACGCAGGCGCAGAATATCGTTAAGATGTCCATATTGTTGTTTTAGGCCCGCTAGTAATGCGCTACGGGTATTTAATATTGTTAAACCCTGATAATCGCTCCGGTTATTTCCGGGATAAATGTACTACC
>gi|675819841|emb|LM996404.1|:c307857-307636 Escherichia coli genome assembly FHI66, scaffold scaffold-28_contig-4.0_1_355562_[organism:Escherichia-p.c.VAL:97.33%-taxID:562-CM-MODEL_TRUE
TATAGGCGTTATACTTTACAGCAACAGTACGCCGCTAACGCAATTGCTACCTCTGGCATAACAAGTATATCGGGTAAGGGTTTCTGTTCTGCACACGCAGGCGCAGAGTATCGTTAAGATGTCCATATTGTTGTTATAGGCCCGCTAGTAATGCGCTACGGGTATTTAATATTGTTAAACCCTGATAATCGCTCCGGTTATTTCCGGGATAAATGTACTACC
>gi|675819428|emb|LM995991.1|:c305714-305493 Escherichia coli genome assembly FHI58, scaffold scaffold-23_contig-5.0_1_326160_[organism:Escherichia-p.c.VAL:98.21%-taxID:562-CM-MODEL_TRUE
TATAGACGTTATACTTTACAGCAACAGTACGCCGCTAACGCAATTGCTACCTCTGGCATAACAAGTATATCGGGTAAGGGTTTCTGTTCCGCACACGCAGGCGCAGAGTATCGTTAAGATGTCCATATTGTTGTTTTAGGCCCGCTAGTAATGCGCTACGGGTATTTAATATTGTTAAACCCTGATAATCGCTCCGGTTATTTCCGGGATAAATGTACTACC
>gi|817573384|gb|CP011320.1|:3118598-3118819 Escherichia coli strain SQ37, complete genome-p.c.VAL:100.0%-taxID:562-CM-MODEL_TRUE
TATAGGCGTTATACTTTACAGCAACAGTACGCCGCTAACGCAATTGCTACCTCTGGCATAACAAGTATATCGGGTAAGGGTTTCTGTTCCGCACACGCAGACGCAGAGTATCGTTAAGATGTCCATATTGTTGTTTTAGGCCCGCTAGTAATGCGCTACGGGTATTTAATATTGTTAAACCCTGATAATCGCTCCGGTTATTTCCGGGATAAATGTACTACC
>gi|882431|gb|U28377.1|ECU28377:75750-75971 Escherichia coli K-12 genome; approximately 65 to 68 minutes-p.c.VAL:100.0%-taxID:511145-CM-MODEL_TRUE
TATAGGCGTTATACTTTACAGCAACAGTACGCCGCTAACGCAATTGCTACCTCTGGCATAACAAGTATATCGGGTAAGGGTTTCTGTTCCGCACACGCAGACGCAGAGTATCGTTAAGATGTCCATATTGTTGTTTTAGGCCCGCTAGTAATGCGCTACGGGTATTTAATATTGTTAAACCCTGATAATCGCTCCGGTTATTTCCGGGATAAATGTACTACC
>gi|383403426|gb|CP002967.1|:3327043-3327263 Escherichia coli W, complete genome-p.c.VAL:97.77%-taxID:566546-CM-MODEL_TRUE
TATAGGCGTTATACTTTACAGCAACAGTACGCCGCTAACGCAATTGCTACCTCTGGCATAACAAGTATATCGGGTAAGGGTTTCTGTTCCGCACACGCAGGCGCAGAGTATCGTTAAGATGTCCATATTGTTGTTTTAGGCCCGCTAGTAATGCGCTACGGGTATTTAATATTGTTAAACCCTGATAATCGCTCCGGTTATTTCCGGGATAAATGTACTAT
>gi|756767957|gb|CP007149.1|:3344065-3344286 Escherichia coli RS218, complete genome-p.c.VAL:94.74%-taxID:439184-CM-MODEL_TRUE
TATAGGCGTTATACTTTACAGCAACAGTACGCCGCTAACGCAATTGCTACCTCTGGTATAACAAGTATATCGGGTAAGGGTTTCTGTTCCGCACACGCAGGCGCAGAGTATCGTTAAGATGTCCATATTGTTGTTTTAATCCCGCTAGTGATGCGCTACGGGTATTTAATATTGTTAACCCCTGATAATCGCTCCGGTTATTTCCGGGATAAATGTACTACC
>gi|253972022|gb|CP000819.1|:3048250-3048471 Escherichia coli B str. REL606, complete genome-p.c.VAL:100.0%-taxID:413997-CM-MODEL_TRUE
TATAGGCGTTATACTTTACAGCAACAGTACGCCGCTAACGCAATTGCTACCTCTGGCATAACAAGTATATCGGGTAAGGGTTTCTGTTCCGCACACGCAGACGCAGAGTATCGTTAAGATGTCCATATTGTTGTTTTAGGCCCGCTAGTAATGCGCTACGGGTATTTAATATTGTTAAACCCTGATAATCGCTCCGGTTATTTCCGGGATAAATGTACTACC
>gi|899729770|gb|CP012127.1|:3095804-3096025 Escherichia coli strain DH1Ec169, complete genome-p.c.VAL:100.0%-taxID:562-CM-MODEL_TRUE
TATAGGCGTTATACTTTACAGCAACAGTACGCCGCTAACGCAATTGCTACCTCTGGCATAACAAGTATATCGGGTAAGGGTTTCTGTTCCGCACACGCAGACGCAGAGTATCGTTAAGATGTCCATATTGTTGTTTTAGGCCCGCTAGTAATGCGCTACGGGTATTTAATATTGTTAAACCCTGATAATCGCTCCGGTTATTTCCGGGATAAATGTACTACC
#RF01389
>CP000026.1/1399939-1400207-CM-MODEL_TRUE
ACAATAGCCTCACTACCATCAAGCGATACTGCTGCTTACGAGAAACAAGGGATGCTGCGCACGCTGATTAAAGTCACGTTCGGTTATCCTGCGATTTTTGACGAGGTTCGGCAGGAATGCCAAATCAACAATGCGCATGTTGTCGCCGGATGTGGATCCGGGTATCAAAGCGTTTATAGCCGTTGTCAGAGCTGCAGAACATCAGTCAGAAAAAGCAGCGGACCAGGGTTCGTGTGCAGGATAAGCGGGTGCAAATCAACAGAATTCGC
>gi|205271127|emb|AM933173.1|:1650808-1651074 Salmonella enterica subsp. enterica serovar Gallinarum str. 287/91 complete genome-p.c.VAL:74.03%-taxID:550538-CM-MODEL_TRUE
AGGAGATACACGAATTAATTCTGGCGGGTGAAATGGAAGTCGCCAAAAGGATGCTGCGCACGCTGATTAAAGTCACGTTCGCTTATCCTGCGATTTTTGACGAGGTTCGGCAGGAATGCCAAATCAACAATGCGCATGTTGTCGCCGGATGTGGATCCGGGTATCAAAGCGTTTATAGCCGTTGTCAGAGCTGCAGAACATCAGTCAGAAAAAGCAGCGGACCAGGGTAAAACCCACTGAGCCAAAAACCTGCGCGACGAACCGGTC
>gi|603771350|gb|CP007325.1|:1601952-1602218 Salmonella enterica subsp. enterica serovar Enteritidis str. EC20111515 genome-p.c.VAL:74.03%-taxID:1412538-CM-MODEL_TRUE
AGGAGATACACGAATTAATTCTGGCGGGTGAAATGGAAGTCGCCAAAAGGATGCTGCGCACGCTGATTAAAGTCACGTTCGCTTATCCTGCGATTTTTGACGAGGTTCGGCAGGAATGCCAAATCAACAATGCGCATGTTGTCGCCGGATGTGGATCCGGGTATCAAAGCGTTTATAGCCGTTGTCAGAGCTGCAGAACATCAGTCAGAAAAAGCAGCGGACCAGGGTAAAACCCACTGAGCCAAAAACCTGCGCGACGAACCGGTC
>gi|604044354|gb|CP007297.1|:1601903-1602169 Salmonella enterica subsp. enterica serovar Enteritidis str. SA20090435 genome-p.c.VAL:74.03%-taxID:1412513-CM-MODEL_TRUE
AGGAGATACACGAATTAATTCTGGCGGGTGAAATGGAAGTCGCCAAAAGGATGCTGCGCACGCTGATTAAAGTCACGTTCGCTTATCCTGCGATTTTTGACGAGGTTCGGCAGGAATGCCAAATCAACAATGCGCATGTTGTCGCCGGATGTGGATCCGGGTATCAAAGCGTTTATAGCCGTTGTCAGAGCTGCAGAACATCAGTCAGAAAAAGCAGCGGACCAGGGTAAAACCCACTGAGCCAAAAACCTGCGCGACGAACCGGTC
>gi|602763676|gb|CP007271.1|:c681188-680922 Salmonella enterica subsp. enterica serovar Enteritidis str. EC20121178, complete genome-p.c.VAL:74.03%-taxID:1412595-CM-MODEL_TRUE
AGGAGATACACGAATTAATTCTGGCGGGTGAAATGGAAGTCGCCAAAAGGATGCTGCGCACGCTGATTAAAGTCACGTTCGCTTATCCTGCGATTTTTGACGAGGTTCGGCAGGAATGCCAAATCAACAATGCGCATGTTGTCGCCGGATGTGGATCCGGGTATCAAAGCGTTTATAGCCGTTGTCAGAGCTGCAGAACATCAGTCAGAAAAAGCAGCGGACCAGGGTAAAACCCACTGAGCCAAAAACCTGCGCGACGAACCGGTC
>gi|602813325|gb|CP007259.1|:1598026-1598292 Salmonella enterica subsp. enterica serovar Enteritidis str. EC20110359, complete genome-p.c.VAL:74.03%-taxID:1244113-CM-MODEL_TRUE
AGGAGATACACGAATTAATTCTGGCGGGTGAAATGGAAGTCGCCAAAAGGATGCTGCGCACGCTGATTAAAGTCACGTTCGCTTATCCTGCGATTTTTGACGAGGTTCGGCAGGAATGCCAAATCAACAATGCGCATGTTGTCGCCGGATGTGGATCCGGGTATCAAAGCGTTTATAGCCGTTGTCAGAGCTGCAGAACATCAGTCAGAAAAAGCAGCGGACCAGGGTAAAACCCACTGAGCCAAAAACCTGCGCGACGAACCGGTC
>gi|604018093|gb|CP007336.1|:1601904-1602170 Salmonella enterica subsp. enterica serovar Enteritidis str. EC20120581 genome-p.c.VAL:74.03%-taxID:1412604-CM-MODEL_TRUE
AGGAGATACACGAATTAATTCTGGCGGGTGAAATGGAAGTCGCCAAAAGGATGCTGCGCACGCTGATTAAAGTCACGTTCGCTTATCCTGCGATTTTTGACGAGGTTCGGCAGGAATGCCAAATCAACAATGCGCATGTTGTCGCCGGATGTGGATCCGGGTATCAAAGCGTTTATAGCCGTTGTCAGAGCTGCAGAACATCAGTCAGAAAAAGCAGCGGACCAGGGTAAAACCCACTGAGCCAAAAACCTGCGCGACGAACCGGTC
>gi|603255572|gb|CP007423.1|:1601909-1602175 Salmonella enterica subsp. enterica serovar Enteritidis str. EC20130347 genome-p.c.VAL:72.35%-taxID:1412590-CM-MODEL_TRUE
AGGNNNNNNNNNAATTAATTCTGGCGGGTGAAATGGAAGTCGCCAAAAGGATGCTGCGCACGCTGATTAAAGTCACGTTCGCTTATCCTGCGATTTTTGACGAGGTTCGGCAGGAATGCCAAATCAACAATGCGCATGTTGTCGCCGGATGTGGATCCGGGTATCAAAGCGTTTATAGCCGTTGTCAGAGCTGCAGAACATCAGTCAGAAAAAGCAGCGGACCAGGGTAAAACCCACTGAGCCAAAAACCTGCGCGACGAACCGGTC
>gi|603574836|gb|CP007365.1|:1601899-1602165 Salmonella enterica subsp. enterica serovar Enteritidis str. EC20120994 genome-p.c.VAL:74.03%-taxID:1412569-CM-MODEL_TRUE
AGGAGATACACGAATTAATTCTGGCGGGTGAAATGGAAGTCGCCAAAAGGATGCTGCGCACGCTGATTAAAGTCACGTTCGCTTATCCTGCGATTTTTGACGAGGTTCGGCAGGAATGCCAAATCAACAATGCGCATGTTGTCGCCGGATGTGGATCCGGGTATCAAAGCGTTTATAGCCGTTGTCAGAGCTGCAGAACATCAGTCAGAAAAAGCAGCGGACCAGGGTAAAACCCACTGAGCCAAAAACCTGCGCGACGAACCGGTC
>gi|808186398|gb|CP007523.1|:c2362326-2362060 Salmonella enterica subsp. enterica serovar Typhimurium str. CDC 2011K-0870, complete genome-p.c.VAL:74.59%-taxID:1454642-CM-MODEL_TRUE
GACCTGGACGCCGGCGAATTATGGCGGGTGAAATGGAAGTGGCCAAAGGGATGCTGCGCACGCTGATTAAAGTCACGTTCGGTTATCCTGCGATTTTTGACGAGGTTCGGCAGGAATGCCAAATCAACAATGCGCATGTTGTCGCCGGATGTGGATCCGGGTATCAAAGCGTTTATAGCCGTTGTCAGAGCTGCAGAACATCAGTCAGAAAAAGCAGCGGACCAGGGTAAAACCCACTGAGCCAAAAACCTGCGCGACGAACCGGTC
>gi|604336542|gb|CP007246.1|:1597248-1597514 Salmonella enterica subsp. enterica serovar Enteritidis str. EC20100101, complete genome-p.c.VAL:74.03%-taxID:1412457-CM-MODEL_TRUE
AGGAGATACACGAATTAATTCTGGCGGGTGAAATGGAAGTCGCCAAAAGGATGCTGCGCACGCTGATTAAAGTCACGTTCGCTTATCCTGCGATTTTTGACGAGGTTCGGCAGGAATGCCAAATCAACAATGCGCATGTTGTCGCCGGATGTGGATCCGGGTATCAAAGCGTTTATAGCCGTTGTCAGAGCTGCAGAACATCAGTCAGAAAAAGCAGCGGACCAGGGTAAAACCCACTGAGCCAAAAACCTGCGCGACGAACCGGTC
>gi|661555169|emb|LK931502.1|:1442257-1442523 Salmonella enterica subsp. enterica serovar Dublin genome assembly SC50_1, chromosome : I-p.c.VAL:74.03%-taxID:98360-CM-MODEL_TRUE
AGGAGATACACGAATTAATTCTGGCGGGTGAAATGGAAGTCGCCAAAAGGATGCTGCGCACGCTGATTAAAGTCACGTTCGCTTATCCTGCGATTTTTGACGAGGTTCGGCAGGAATGCCAAATCAACAATGCGCATGTTGTCGCCGGATGTGGATCCGGGTATCAAAGCGTTTATAGCCGTTGTCAGAGCTGCAGAACATCAGTCAGAAAAAGCAGCGGACCAGGGTAAAACCCACTGAGCCAAAAACCTGCGCGACGAACCGGTC
>gi|603785474|gb|CP007326.1|:1601952-1602218 Salmonella enterica subsp. enterica serovar Enteritidis str. EC20111554 genome-p.c.VAL:74.03%-taxID:1412567-CM-MODEL_TRUE
AGGAGATACACGAATTAATTCTGGCGGGTGAAATGGAAGTCGCCAAAAGGATGCTGCGCACGCTGATTAAAGTCACGTTCGCTTATCCTGCGATTTTTGACGAGGTTCGGCAGGAATGCCAAATCAACAATGCGCATGTTGTCGCCGGATGTGGATCCGGGTATCAAAGCGTTTATAGCCGTTGTCAGAGCTGCAGAACATCAGTCAGAAAAAGCAGCGGACCAGGGTAAAACCCACTGAGCCAAAAACCTGCGCGACGAACCGGTC
>gi|604073353|gb|CP007396.1|:1601951-1602217 Salmonella enterica subsp. enterica serovar Enteritidis str. EC20121750 genome-p.c.VAL:74.03%-taxID:1412541-CM-MODEL_TRUE
AGGAGATACACGAATTAATTCTGGCGGGTGAAATGGAAGTCGCCAAAAGGATGCTGCGCACGCTGATTAAAGTCACGTTCGCTTATCCTGCGATTTTTGACGAGGTTCGGCAGGAATGCCAAATCAACAATGCGCATGTTGTCGCCGGATGTGGATCCGGGTATCAAAGCGTTTATAGCCGTTGTCAGAGCTGCAGAACATCAGTCAGAAAAAGCAGCGGACCAGGGTAAAACCCACTGAGCCAAAAACCTGCGCGACGAACCGGTC
>gi|604307148|gb|CP007175.1|:1597641-1597907 Salmonella enterica subsp. enterica serovar Enteritidis str. EC20110354, complete genome-p.c.VAL:74.03%-taxID:1243619-CM-MODEL_TRUE
AGGAGATACACGAATTAATTCTGGCGGGTGAAATGGAAGTCGCCAAAAGGATGCTGCGCACGCTGATTAAAGTCACGTTCGCTTATCCTGCGATTTTTGACGAGGTTCGGCAGGAATGCCAAATCAACAATGCGCATGTTGTCGCCGGATGTGGATCCGGGTATCAAAGCGTTTATAGCCGTTGTCAGAGCTGCAGAACATCAGTCAGAAAAAGCAGCGGACCAGGGTAAAACCCACTGAGCCAAAAACCTGCGCGACGAACCGGTC
>gi|603401523|gb|CP007428.1|:1601897-1602163 Salmonella enterica subsp. enterica serovar Enteritidis str. EC20120677 genome-p.c.VAL:74.03%-taxID:1412559-CM-MODEL_TRUE
AGGAGATACACGAATTAATTCTGGCGGGTGAAATGGAAGTCGCCAAAAGGATGCTGCGCACGCTGATTAAAGTCACGTTCGCTTATCCTGCGATTTTTGACGAGGTTCGGCAGGAATGCCAAATCAACAATGCGCATGTTGTCGCCGGATGTGGATCCGGGTATCAAAGCGTTTATAGCCGTTGTCAGAGCTGCAGAACATCAGTCAGAAAAAGCAGCGGACCAGGGTAAAACCCACTGAGCCAAAAACCTGCGCGACGAACCGGTC
>gi|604022371|gb|CP007337.1|:1601950-1602216 Salmonella enterica subsp. enterica serovar Enteritidis str. EC20120590 genome-p.c.VAL:74.03%-taxID:1412605-CM-MODEL_TRUE
AGGAGATACACGAATTAATTCTGGCGGGTGAAATGGAAGTCGCCAAAAGGATGCTGCGCACGCTGATTAAAGTCACGTTCGCTTATCCTGCGATTTTTGACGAGGTTCGGCAGGAATGCCAAATCAACAATGCGCATGTTGTCGCCGGATGTGGATCCGGGTATCAAAGCGTTTATAGCCGTTGTCAGAGCTGCAGAACATCAGTCAGAAAAAGCAGCGGACCAGGGTAAAACCCACTGAGCCAAAAACCTGCGCGACGAACCGGTC
>gi|206707319|emb|AM933172.1|:1601945-1602211 Salmonella enterica subsp. enterica serovar Enteritidis str. P125109 complete genome-p.c.VAL:74.03%-taxID:550537-CM-MODEL_TRUE
AGGAGATACACGAATTAATTCTGGCGGGTGAAATGGAAGTCGCCAAAAGGATGCTGCGCACGCTGATTAAAGTCACGTTCGCTTATCCTGCGATTTTTGACGAGGTTCGGCAGGAATGCCAAATCAACAATGCGCATGTTGTCGCCGGATGTGGATCCGGGTATCAAAGCGTTTATAGCCGTTGTCAGAGCTGCAGAACATCAGTCAGAAAAAGCAGCGGACCAGGGTAAAACCCACTGAGCCAAAAACCTGCGCGACGAACCGGTC
>gi|602974008|gb|CP007321.1|:1598702-1598968 Salmonella enterica subsp. enterica serovar Enteritidis str. EC20090193, complete genome-p.c.VAL:74.03%-taxID:1412459-CM-MODEL_TRUE
AGGAGATACACGAATTAATTCTGGCGGGTGAAATGGAAGTCGCCAAAAGGATGCTGCGCACGCTGATTAAAGTCACGTTCGCTTATCCTGCGATTTTTGACGAGGTTCGGCAGGAATGCCAAATCAACAATGCGCATGTTGTCGCCGGATGTGGATCCGGGTATCAAAGCGTTTATAGCCGTTGTCAGAGCTGCAGAACATCAGTCAGAAAAAGCAGCGGACCAGGGTAAAACCCACTGAGCCAAAAACCTGCGCGACGAACCGGTC
>gi|603110875|gb|CP007315.1|:1601951-1602217 Salmonella enterica subsp. enterica serovar Enteritidis str. SA20094521 genome-p.c.VAL:74.03%-taxID:1412484-CM-MODEL_TRUE
AGGAGATACACGAATTAATTCTGGCGGGTGAAATGGAAGTCGCCAAAAGGATGCTGCGCACGCTGATTAAAGTCACGTTCGCTTATCCTGCGATTTTTGACGAGGTTCGGCAGGAATGCCAAATCAACAATGCGCATGTTGTCGCCGGATGTGGATCCGGGTATCAAAGCGTTTATAGCCGTTGTCAGAGCTGCAGAACATCAGTCAGAAAAAGCAGCGGACCAGGGTAAAACCCACTGAGCCAAAAACCTGCGCGACGAACCGGTC
>gi|603463080|gb|CP007432.1|:1601951-1602217 Salmonella enterica subsp. enterica serovar Enteritidis str. EC20100131 genome-p.c.VAL:74.03%-taxID:1412584-CM-MODEL_TRUE
AGGAGATACACGAATTAATTCTGGCGGGTGAAATGGAAGTCGCCAAAAGGATGCTGCGCACGCTGATTAAAGTCACGTTCGCTTATCCTGCGATTTTTGACGAGGTTCGGCAGGAATGCCAAATCAACAATGCGCATGTTGTCGCCGGATGTGGATCCGGGTATCAAAGCGTTTATAGCCGTTGTCAGAGCTGCAGAACATCAGTCAGAAAAAGCAGCGGACCAGGGTAAAACCCACTGAGCCAAAAACCTGCGCGACGAACCGGTC
>gi|605498156|gb|CP007507.1|:1601648-1601914 Salmonella enterica subsp. enterica serovar Enteritidis strain Durban, complete genome-p.c.VAL:74.03%-taxID:149539-CM-MODEL_TRUE
AGGAGATACACGAATTAATTCTGGCGGGTGAAATGGAAGTCGCCAAAAGGATGCTGCGCACGCTGATTAAAGTCACGTTCGCTTATCCTGCGATTTTTGACGAGGTTCGGCAGGAATGCCAAATCAACAATGCGCATGTTGTCGCCGGATGTGGATCCGGGTATCAAAGCGTTTATAGCCGTTGTCAGAGCTGCAGAACATCAGTCAGAAAAAGCAGCGGACCAGGGTAAAACCCACTGAGCCAAAAACCTGCGCGACGAACCGGTC
>gi|603535099|gb|CP007370.1|:1601949-1602215 Salmonella enterica subsp. enterica serovar Enteritidis str. EC20121672 genome-p.c.VAL:74.03%-taxID:1412561-CM-MODEL_TRUE
AGGAGATACACGAATTAATTCTGGCGGGTGAAATGGAAGTCGCCAAAAGGATGCTGCGCACGCTGATTAAAGTCACGTTCGCTTATCCTGCGATTTTTGACGAGGTTCGGCAGGAATGCCAAATCAACAATGCGCATGTTGTCGCCGGATGTGGATCCGGGTATCAAAGCGTTTATAGCCGTTGTCAGAGCTGCAGAACATCAGTCAGAAAAAGCAGCGGACCAGGGTAAAACCCACTGAGCCAAAAACCTGCGCGACGAACCGGTC
>gi|604013995|gb|CP007335.1|:1601940-1602206 Salmonella enterica subsp. enterica serovar Enteritidis str. EC20120580 genome-p.c.VAL:74.03%-taxID:1412603-CM-MODEL_TRUE
AGGAGATACACGAATTAATTCTGGCGGGTGAAATGGAAGTCGCCAAAAGGATGCTGCGCACGCTGATTAAAGTCACGTTCGCTTATCCTGCGATTTTTGACGAGGTTCGGCAGGAATGCCAAATCAACAATGCGCATGTTGTCGCCGGATGTGGATCCGGGTATCAAAGCGTTTATAGCCGTTGTCAGAGCTGCAGAACATCAGTCAGAAAAAGCAGCGGACCAGGGTAAAACCCACTGAGCCAAAAACCTGCGCGACGAACCGGTC
>gi|603171882|gb|CP007318.1|:1601939-1602205 Salmonella enterica subsp. enterica serovar Enteritidis str. SA20095309 genome-p.c.VAL:74.03%-taxID:1412507-CM-MODEL_TRUE
AGGAGATACACGAATTAATTCTGGCGGGTGAAATGGAAGTCGCCAAAAGGATGCTGCGCACGCTGATTAAAGTCACGTTCGCTTATCCTGCGATTTTTGACGAGGTTCGGCAGGAATGCCAAATCAACAATGCGCATGTTGTCGCCGGATGTGGATCCGGGTATCAAAGCGTTTATAGCCGTTGTCAGAGCTGCAGAACATCAGTCAGAAAAAGCAGCGGACCAGGGTAAAACCCACTGAGCCAAAAACCTGCGCGACGAACCGGTC
>gi|603071978|gb|CP007312.1|:1601944-1602210 Salmonella enterica subsp. enterica serovar Enteritidis str. SA20094352 genome-p.c.VAL:74.03%-taxID:1412491-CM-MODEL_TRUE
AGGAGATACACGAATTAATTCTGGCGGGTGAAATGGAAGTCGCCAAAAGGATGCTGCGCACGCTGATTAAAGTCACGTTCGCTTATCCTGCGATTTTTGACGAGGTTCGGCAGGAATGCCAAATCAACAATGCGCATGTTGTCGCCGGATGTGGATCCGGGTATCAAAGCGTTTATAGCCGTTGTCAGAGCTGCAGAACATCAGTCAGAAAAAGCAGCGGACCAGGGTAAAACCCACTGAGCCAAAAACCTGCGCGACGAACCGGTC
>gi|682067343|gb|CP009093.1|:1593388-1593654 Salmonella enterica subsp. enterica serovar Enteritidis strain OLF-SE11-10058, complete genome-p.c.VAL:74.03%-taxID:149539-CM-MODEL_TRUE
AGGAGATACACGAATTAATTCTGGCGGGTGAAATGGAAGTCGCCAAAAGGATGCTGCGCACGCTGATTAAAGTCACGTTCGCTTATCCTGCGATTTTTGACGAGGTTCGGCAGGAATGCCAAATCAACAATGCGCATGTTGTCGCCGGATGTGGATCCGGGTATCAAAGCGTTTATAGCCGTTGTCAGAGCTGCAGAACATCAGTCAGAAAAAGCAGCGGACCAGGGTAAAACCCACTGAGCCAAAAACCTGCGCGACGAACCGGTC
>gi|901911536|gb|CP011791.1|:1601572-1601838 Salmonella enterica subsp. enterica serovar Enteritidis strain SEE2, complete genome-p.c.VAL:74.03%-taxID:149539-CM-MODEL_TRUE
AGGAGATACACGAATTAATTCTGGCGGGTGAAATGGAAGTCGCCAAAAGGATGCTGCGCACGCTGATTAAAGTCACGTTCGCTTATCCTGCGATTTTTGACGAGGTTCGGCAGGAATGCCAAATCAACAATGCGCATGTTGTCGCCGGATGTGGATCCGGGTATCAAAGCGTTTATAGCCGTTGTCAGAGCTGCAGAACATCAGTCAGAAAAAGCAGCGGACCAGGGTAAAACCCACTGAGCCAAAAACCTGCGCGACGAACCGGTC
>gi|604124770|gb|CP007375.1|:1601960-1602226 Salmonella enterica subsp. enterica serovar Enteritidis str. EC20120925 genome-p.c.VAL:74.03%-taxID:1412615-CM-MODEL_TRUE
AGGAGATACACGAATTAATTCTGGCGGGTGAAATGGAAGTCGCCAAAAGGATGCTGCGCACGCTGATTAAAGTCACGTTCGCTTATCCTGCGATTTTTGACGAGGTTCGGCAGGAATGCCAAATCAACAATGCGCATGTTGTCGCCGGATGTGGATCCGGGTATCAAAGCGTTTATAGCCGTTGTCAGAGCTGCAGAACATCAGTCAGAAAAAGCAGCGGACCAGGGTAAAACCCACTGAGCCAAAAACCTGCGCGACGAACCGGTC
>gi|914821781|gb|CP012344.1|:2371993-2372258 Salmonella enterica subsp. enterica serovar Choleraesuis str. ATCC 10708, complete genome-p.c.VAL:74.84%-taxID:938142-CM-MODEL_TRUE
ATCAGATACACGAATTAATTCTGGCGGGTGAAATGGAAGTCGCCAAAGGGATGCTGCGCACGCTGATTAAAGTCACTTCGGTTATCCTGCGATTTTTGACGAGGTTCGGCAGGAATGCCAAATCAACAATGCGCATGTTGTCGCCGGATGTGGATCCGGGTATCAAAGCGTTTATCGCCGTTGTCAGAGCTGCAGAACATCAGTCAGAAAAAGCAGCGGACCAGGGTAAAACCCACTGAGCCAAAAACCTACGCGACGAACCGGTC
>gi|604094636|gb|CP007402.1|:1601964-1602230 Salmonella enterica subsp. enterica serovar Enteritidis str. EC20120765 genome-p.c.VAL:74.03%-taxID:1412564-CM-MODEL_TRUE
AGGAGATACACGAATTAATTCTGGCGGGTGAAATGGAAGTCGCCAAAAGGATGCTGCGCACGCTGATTAAAGTCACGTTCGCTTATCCTGCGATTTTTGACGAGGTTCGGCAGGAATGCCAAATCAACAATGCGCATGTTGTCGCCGGATGTGGATCCGGGTATCAAAGCGTTTATAGCCGTTGTCAGAGCTGCAGAACATCAGTCAGAAAAAGCAGCGGACCAGGGTAAAACCCACTGAGCCAAAAACCTGCGCGACGAACCGGTC
>gi|603676675|gb|CP007345.1|:1601951-1602217 Salmonella enterica subsp. enterica serovar Enteritidis str. EC20120219 genome-p.c.VAL:74.03%-taxID:1412548-CM-MODEL_TRUE
AGGAGATACACGAATTAATTCTGGCGGGTGAAATGGAAGTCGCCAAAAGGATGCTGCGCACGCTGATTAAAGTCACGTTCGCTTATCCTGCGATTTTTGACGAGGTTCGGCAGGAATGCCAAATCAACAATGCGCATGTTGTCGCCGGATGTGGATCCGGGTATCAAAGCGTTTATAGCCGTTGTCAGAGCTGCAGAACATCAGTCAGAAAAAGCAGCGGACCAGGGTAAAACCCACTGAGCCAAAAACCTGCGCGACGAACCGGTC
>gi|602782948|gb|CP007266.1|:1598769-1599035 Salmonella enterica subsp. enterica serovar Enteritidis str. EC20110223, complete genome-p.c.VAL:74.03%-taxID:1412451-CM-MODEL_TRUE
AGGAGATACACGAATTAATTCTGGCGGGTGAAATGGAAGTCGCCAAAAGGATGCTGCGCACGCTGATTAAAGTCACGTTCGCTTATCCTGCGATTTTTGACGAGGTTCGGCAGGAATGCCAAATCAACAATGCGCATGTTGTCGCCGGATGTGGATCCGGGTATCAAAGCGTTTATAGCCGTTGTCAGAGCTGCAGAACATCAGTCAGAAAAAGCAGCGGACCAGGGTAAAACCCACTGAGCCAAAAACCTGCGCGACGAACCGGTC
>gi|604194649|gb|CP007438.1|:c1189181-1188914 Salmonella enterica subsp. enterica serovar Enteritidis str. EC20120009 genome-p.c.VAL:73.79%-taxID:1412471-CM-MODEL_TRUE
AGGAGATACACGAATTAATTCTGGCGGGTGAAATGGAAGTCGCCAAAAGGATGCTGCGCACGCTGATTAAAGTCACGTTCGCTTATCCTGCGATTTTTGACGAGGTTCGGCAGGAATGCCAAATCAACAATGCGCATGTTGTCGCCGGATGTGGATCCGGGTATCAAAGCGTTTATAGCCGTTGTCAGAGCTGCAGAACATCAGTCAGAAAAAGCAGCGGACCAGGGTAAAACCCNACTGAGCCAAAAACCTGCGCGACGAACCGGTC
>gi|603083661|gb|CP007313.1|:1601951-1602217 Salmonella enterica subsp. enterica serovar Enteritidis str. SA20094383 genome-p.c.VAL:74.03%-taxID:1412516-CM-MODEL_TRUE
AGGAGATACACGAATTAATTCTGGCGGGTGAAATGGAAGTCGCCAAAAGGATGCTGCGCACGCTGATTAAAGTCACGTTCGCTTATCCTGCGATTTTTGACGAGGTTCGGCAGGAATGCCAAATCAACAATGCGCATGTTGTCGCCGGATGTGGATCCGGGTATCAAAGCGTTTATAGCCGTTGTCAGAGCTGCAGAACATCAGTCAGAAAAAGCAGCGGACCAGGGTAAAACCCACTGAGCCAAAAACCTGCGCGACGAACCGGTC
>gi|603447370|gb|CP007430.1|:1601952-1602218 Salmonella enterica subsp. enterica serovar Enteritidis str. EC20090195 genome-p.c.VAL:74.03%-taxID:1412587-CM-MODEL_TRUE
AGGAGATACACGAATTAATTCTGGCGGGTGAAATGGAAGTCGCCAAAAGGATGCTGCGCACGCTGATTAAAGTCACGTTCGCTTATCCTGCGATTTTTGACGAGGTTCGGCAGGAATGCCAAATCAACAATGCGCATGTTGTCGCCGGATGTGGATCCGGGTATCAAAGCGTTTATAGCCGTTGTCAGAGCTGCAGAACATCAGTCAGAAAAAGCAGCGGACCAGGGTAAAACCCACTGAGCCAAAAACCTGCGCGACGAACCGGTC
>gi|603408229|gb|CP007429.1|:1601936-1602202 Salmonella enterica subsp. enterica serovar Enteritidis str. EC20121765 genome-p.c.VAL:74.03%-taxID:1412555-CM-MODEL_TRUE
AGGAGATACACGAATTAATTCTGGCGGGTGAAATGGAAGTCGCCAAAAGGATGCTGCGCACGCTGATTAAAGTCACGTTCGCTTATCCTGCGATTTTTGACGAGGTTCGGCAGGAATGCCAAATCAACAATGCGCATGTTGTCGCCGGATGTGGATCCGGGTATCAAAGCGTTTATAGCCGTTGTCAGAGCTGCAGAACATCAGTCAGAAAAAGCAGCGGACCAGGGTAAAACCCACTGAGCCAAAAACCTGCGCGACGAACCGGTC
>gi|603798318|gb|CP007307.1|:1601952-1602218 Salmonella enterica subsp. enterica serovar Enteritidis str. SA20093788 genome-p.c.VAL:74.03%-taxID:1412511-CM-MODEL_TRUE
AGGAGATACACGAATTAATTCTGGCGGGTGAAATGGAAGTCGCCAAAAGGATGCTGCGCACGCTGATTAAAGTCACGTTCGCTTATCCTGCGATTTTTGACGAGGTTCGGCAGGAATGCCAAATCAACAATGCGCATGTTGTCGCCGGATGTGGATCCGGGTATCAAAGCGTTTATAGCCGTTGTCAGAGCTGCAGAACATCAGTCAGAAAAAGCAGCGGACCAGGGTAAAACCCACTGAGCCAAAAACCTGCGCGACGAACCGGTC
>gi|896682452|gb|CP007249.2|:1602874-1603140 Salmonella enterica subsp. enterica serovar Enteritidis str. EC20090641, complete genome-p.c.VAL:74.03%-taxID:1412453-CM-MODEL_TRUE
AGGAGATACACGAATTAATTCTGGCGGGTGAAATGGAAGTCGCCAAAAGGATGCTGCGCACGCTGATTAAAGTCACGTTCGCTTATCCTGCGATTTTTGACGAGGTTCGGCAGGAATGCCAAATCAACAATGCGCATGTTGTCGCCGGATGTGGATCCGGGTATCAAAGCGTTTATAGCCGTTGTCAGAGCTGCAGAACATCAGTCAGAAAAAGCAGCGGACCAGGGTAAAACCCACTGAGCCAAAAACCTGCGCGACGAACCGGTC
>gi|603355647|gb|CP007419.1|:1602024-1602290 Salmonella enterica subsp. enterica serovar Enteritidis str. EC20130346 genome-p.c.VAL:74.03%-taxID:1412589-CM-MODEL_TRUE
AGGAGATACACGAATTAATTCTGGCGGGTGAAATGGAAGTCGCCAAAAGGATGCTGCGCACGCTGATTAAAGTCACGTTCGCTTATCCTGCGATTTTTGACGAGGTTCGGCAGGAATGCCAAATCAACAATGCGCATGTTGTCGCCGGATGTGGATCCGGGTATCAAAGCGTTTATAGCCGTTGTCAGAGCTGCAGAACATCAGTCAGAAAAAGCAGCGGACCAGGGTAAAACCCACTGAGCCAAAAACCTGCGCGACGAACCGGTC
>gi|603694204|gb|CP007346.1|:1601950-1602216 Salmonella enterica subsp. enterica serovar Enteritidis str. EC20120229 genome-p.c.VAL:74.03%-taxID:1412547-CM-MODEL_TRUE
AGGAGATACACGAATTAATTCTGGCGGGTGAAATGGAAGTCGCCAAAAGGATGCTGCGCACGCTGATTAAAGTCACGTTCGCTTATCCTGCGATTTTTGACGAGGTTCGGCAGGAATGCCAAATCAACAATGCGCATGTTGTCGCCGGATGTGGATCCGGGTATCAAAGCGTTTATAGCCGTTGTCAGAGCTGCAGAACATCAGTCAGAAAAAGCAGCGGACCAGGGTAAAACCCACTGAGCCAAAAACCTGCGCGACGAACCGGTC
>gi|674281104|gb|CP009102.1|:c1556236-1555970 Salmonella enterica subsp. enterica serovar Typhimurium strain ATCC 13311, complete genome-p.c.VAL:74.59%-taxID:90371-CM-MODEL_TRUE
GACCTGGACGCCGGCGAATTATGGCGGGTGAAATGGAAGTGGCCAAAGGGATGCTGCGCACGCTGATTAAAGTCACGTTCGGTTATCCTGCGATTTTTGACGAGGTTCGGCAGGAATGCCAAATCAACAATGCGCATGTTGTCGCCGGATGTGGATCCGGGTATCAAAGCGTTTATAGCCGTTGTCAGAGCTGCAGAACATCAGTCAGAAAAAGCAGCGGACCAGGGTAAAACCCACTGAGCCAAAAACCTGCGCGACGAACCGGTC
>gi|602850770|gb|CP007293.1|:1601903-1602169 Salmonella enterica subsp. enterica serovar Enteritidis str. SA20083456 genome-p.c.VAL:74.03%-taxID:1412506-CM-MODEL_TRUE
AGGAGATACACGAATTAATTCTGGCGGGTGAAATGGAAGTCGCCAAAAGGATGCTGCGCACGCTGATTAAAGTCACGTTCGCTTATCCTGCGATTTTTGACGAGGTTCGGCAGGAATGCCAAATCAACAATGCGCATGTTGTCGCCGGATGTGGATCCGGGTATCAAAGCGTTTATAGCCGTTGTCAGAGCTGCAGAACATCAGTCAGAAAAAGCAGCGGACCAGGGTAAAACCCACTGAGCCAAAAACCTGCGCGACGAACCGGTC
>gi|602847897|gb|CP007292.1|:1601945-1602211 Salmonella enterica subsp. enterica serovar Enteritidis str. SA19994216 genome-p.c.VAL:74.03%-taxID:1412499-CM-MODEL_TRUE
AGGAGATACACGAATTAATTCTGGCGGGTGAAATGGAAGTCGCCAAAAGGATGCTGCGCACGCTGATTAAAGTCACGTTCGCTTATCCTGCGATTTTTGACGAGGTTCGGCAGGAATGCCAAATCAACAATGCGCATGTTGTCGCCGGATGTGGATCCGGGTATCAAAGCGTTTATAGCCGTTGTCAGAGCTGCAGAACATCAGTCAGAAAAAGCAGCGGACCAGGGTAAAACCCACTGAGCCAAAAACCTGCGCGACGAACCGGTC
>gi|548933035|emb|HG326213.1|:c1587785-1587519 Salmonella enterica subsp. enterica serovar Typhimurium str. DT2, complete genome-p.c.VAL:74.59%-taxID:568709-CM-MODEL_TRUE
GACCTGGACGCCGGCGAATTATGGCGGGTGAAATGGAAGTGGCCAAAGGGATGCTGCGCACGCTGATTAAAGTCACGTTCGGTTATCCTGCGATTTTTGACGAGGTTCGGCAGGAATGCCAAATCAACAATGCGCATGTTGTCGCCGGATGTGGATCCGGGTATCAAAGCGTTTATAGCCGTTGTCAGAGCTGCAGAACATCAGTCAGAAAAAGCAGCGGACCAGGGTAAAACCCACTGAGCCAAAAACCTGCGCGACGAACCGGTC
>gi|603824239|gb|CP007309.1|:1601952-1602218 Salmonella enterica subsp. enterica serovar Enteritidis str. SA20093977 genome-p.c.VAL:74.03%-taxID:1412510-CM-MODEL_TRUE
AGGAGATACACGAATTAATTCTGGCGGGTGAAATGGAAGTCGCCAAAAGGATGCTGCGCACGCTGATTAAAGTCACGTTCGCTTATCCTGCGATTTTTGACGAGGTTCGGCAGGAATGCCAAATCAACAATGCGCATGTTGTCGCCGGATGTGGATCCGGGTATCAAAGCGTTTATAGCCGTTGTCAGAGCTGCAGAACATCAGTCAGAAAAAGCAGCGGACCAGGGTAAAACCCACTGAGCCAAAAACCTGCGCGACGAACCGGTC
>gi|197936256|gb|CP001144.1|:1736678-1736944 Salmonella enterica subsp. enterica serovar Dublin str. CT_02021853, complete genome-p.c.VAL:74.03%-taxID:439851-CM-MODEL_TRUE
AGGAGATACACGAATTAATTCTGGCGGGTGAAATGGAAGTCGCCAAAAGGATGCTGCGCACGCTGATTAAAGTCACGTTCGCTTATCCTGCGATTTTTGACGAGGTTCGGCAGGAATGCCAAATCAACAATGCGCATGTTGTCGCCGGATGTGGATCCGGGTATCAAAGCGTTTATAGCCGTTGTCAGAGCTGCAGAACATCAGTCAGAAAAAGCAGCGGACCAGGGTAAAACCCACTGAGCCAAAAACCTGCGCGACGAACCGGTC
>gi|603748598|gb|CP007323.1|:1602059-1602325 Salmonella enterica subsp. enterica serovar Enteritidis str. EC20110222 genome-p.c.VAL:74.03%-taxID:1412456-CM-MODEL_TRUE
AGGAGATACACGAATTAATTCTGGCGGGTGAAATGGAAGTCGCCAAAAGGATGCTGCGCACGCTGATTAAAGTCACGTTCGCTTATCCTGCGATTTTTGACGAGGTTCGGCAGGAATGCCAAATCAACAATGCGCATGTTGTCGCCGGATGTGGATCCGGGTATCAAAGCGTTTATAGCCGTTGTCAGAGCTGCAGAACATCAGTCAGAAAAAGCAGCGGACCAGGGTAAAACCCACTGAGCCAAAAACCTGCGCGACGAACCGGTC
>gi|301156631|emb|FQ312003.1|:c1587008-1586742 Salmonella enterica subsp. enterica serovar Typhimurium SL1344 complete genome-p.c.VAL:74.59%-taxID:216597-CM-MODEL_TRUE
GACCTGGACGCCGGCGAATTATGGCGGGTGAAATGGAAGTGGCCAAAGGGATGCTGCGCACGCTGATTAAAGTCACGTTCGGTTATCCTGCGATTTTTGACGAGGTTCGGCAGGAATGCCAAATCAACAATGCGCATGTTGTCGCCGGATGTGGATCCGGGTATCAAAGCGTTTATAGCCGTTGTCAGAGCTGCAGAACATCAGTCAGAAAAAGCAGCGGACCAGGGTAAAACCCACTGAGCCAAAAACCTGCGCGACGAACCGGTC
>gi|603548124|gb|CP007372.1|:1601951-1602217 Salmonella enterica subsp. enterica serovar Enteritidis str. SA20121703 genome-p.c.VAL:74.03%-taxID:1412483-CM-MODEL_TRUE
AGGAGATACACGAATTAATTCTGGCGGGTGAAATGGAAGTCGCCAAAAGGATGCTGCGCACGCTGATTAAAGTCACGTTCGCTTATCCTGCGATTTTTGACGAGGTTCGGCAGGAATGCCAAATCAACAATGCGCATGTTGTCGCCGGATGTGGATCCGGGTATCAAAGCGTTTATAGCCGTTGTCAGAGCTGCAGAACATCAGTCAGAAAAAGCAGCGGACCAGGGTAAAACCCACTGAGCCAAAAACCTGCGCGACGAACCGGTC
>gi|604142073|gb|CP007379.1|:1601948-1602214 Salmonella enterica subsp. enterica serovar Enteritidis str. EC20120969 genome-p.c.VAL:74.03%-taxID:1412619-CM-MODEL_TRUE
AGGAGATACACGAATTAATTCTGGCGGGTGAAATGGAAGTCGCCAAAAGGATGCTGCGCACGCTGATTAAAGTCACGTTCGCTTATCCTGCGATTTTTGACGAGGTTCGGCAGGAATGCCAAATCAACAATGCGCATGTTGTCGCCGGATGTGGATCCGGGTATCAAAGCGTTTATAGCCGTTGTCAGAGCTGCAGAACATCAGTCAGAAAAAGCAGCGGACCAGGGTAAAACCCACTGAGCCAAAAACCTGCGCGACGAACCGGTC
>gi|602768674|gb|CP007272.1|:c3663827-3663561 Salmonella enterica subsp. enterica serovar Enteritidis str. EC20121179, complete genome-p.c.VAL:74.03%-taxID:1412596-CM-MODEL_TRUE
AGGAGATACACGAATTAATTCTGGCGGGTGAAATGGAAGTCGCCAAAAGGATGCTGCGCACGCTGATTAAAGTCACGTTCGCTTATCCTGCGATTTTTGACGAGGTTCGGCAGGAATGCCAAATCAACAATGCGCATGTTGTCGCCGGATGTGGATCCGGGTATCAAAGCGTTTATAGCCGTTGTCAGAGCTGCAGAACATCAGTCAGAAAAAGCAGCGGACCAGGGTAAAACCCACTGAGCCAAAAACCTGCGCGACGAACCGGTC
>gi|312910970|dbj|AP011957.1|:c1627845-1627579 Salmonella enterica subsp. enterica serovar Typhimurium str. T000240 DNA, complete genome-p.c.VAL:74.59%-taxID:718274-CM-MODEL_TRUE
GACCTGGACGCCGGCGAATTATGGCGGGTGAAATGGAAGTGGCCAAAGGGATGCTGCGCACGCTGATTAAAGTCACGTTCGGTTATCCTGCGATTTTTGACGAGGTTCGGCAGGAATGCCAAATCAACAATGCGCATGTTGTCGCCGGATGTGGATCCGGGTATCAAAGCGTTTATAGCCGTTGTCAGAGCTGCAGAACATCAGTCAGAAAAAGCAGCGGACCAGGGTAAAACCCACTGAGCCAAAAACCTGCGCGACGAACCGGTC
>gi|669110799|gb|CP007804.2|:c1531257-1530991 Salmonella enterica subsp. enterica serovar Typhimurium strain VNP20009, complete genome-p.c.VAL:74.03%-taxID:90371-CM-MODEL_TRUE
GACCTGGACGCCGGCGAATTATGGCGGGTGAAATGGAAGTGGCCAAAGGGATGCTGCGCACGCTGATTAAAGTCACGTTCGGTTATCCTGCGATTTTTGACGAGGTTCGGCAGGAATGCCAAATCAACAATGCGCATGTTGTCGCCGGATGTGGATCCGGGTATCAAAGCATTTATAGCCGTTGTCAGAGCTGCAGAACATCAGTCAGAAAAAGCAGCGGACCAGGGTAAAACCCACTGAGCCAAAAACCTGCGCGACGAACCGGTC
>gi|604268692|gb|CP007251.1|:1597583-1597849 Salmonella enterica subsp. enterica serovar Enteritidis str. EC20110353, complete genome-p.c.VAL:74.03%-taxID:1243618-CM-MODEL_TRUE
AGGAGATACACGAATTAATTCTGGCGGGTGAAATGGAAGTCGCCAAAAGGATGCTGCGCACGCTGATTAAAGTCACGTTCGCTTATCCTGCGATTTTTGACGAGGTTCGGCAGGAATGCCAAATCAACAATGCGCATGTTGTCGCCGGATGTGGATCCGGGTATCAAAGCGTTTATAGCCGTTGTCAGAGCTGCAGAACATCAGTCAGAAAAAGCAGCGGACCAGGGTAAAACCCACTGAGCCAAAAACCTGCGCGACGAACCGGTC
>gi|603599008|gb|CP007368.1|:1601953-1602219 Salmonella enterica subsp. enterica serovar Enteritidis str. EC20121542 genome-p.c.VAL:74.03%-taxID:1412557-CM-MODEL_TRUE
AGGAGATACACGAATTAATTCTGGCGGGTGAAATGGAAGTCGCCAAAAGGATGCTGCGCACGCTGATTAAAGTCACGTTCGCTTATCCTGCGATTTTTGACGAGGTTCGGCAGGAATGCCAAATCAACAATGCGCATGTTGTCGCCGGATGTGGATCCGGGTATCAAAGCGTTTATAGCCGTTGTCAGAGCTGCAGAACATCAGTCAGAAAAAGCAGCGGACCAGGGTAAAACCCACTGAGCCAAAAACCTGCGCGACGAACCGGTC
>gi|604064827|gb|CP007374.1|:1601953-1602219 Salmonella enterica subsp. enterica serovar Enteritidis str. EC20121746 genome-p.c.VAL:74.03%-taxID:1412563-CM-MODEL_TRUE
AGGAGATACACGAATTAATTCTGGCGGGTGAAATGGAAGTCGCCAAAAGGATGCTGCGCACGCTGATTAAAGTCACGTTCGCTTATCCTGCGATTTTTGACGAGGTTCGGCAGGAATGCCAAATCAACAATGCGCATGTTGTCGCCGGATGTGGATCCGGGTATCAAAGCGTTTATAGCCGTTGTCAGAGCTGCAGAACATCAGTCAGAAAAAGCAGCGGACCAGGGTAAAACCCACTGAGCCAAAAACCTGCGCGACGAACCGGTC
>gi|602908394|gb|CP007283.1|:1601946-1602212 Salmonella enterica subsp. enterica serovar Enteritidis str. SA19970769 genome-p.c.VAL:74.03%-taxID:1412474-CM-MODEL_TRUE
AGGAGATACACGAATTAATTCTGGCGGGTGAAATGGAAGTCGCCAAAAGGATGCTGCGCACGCTGATTAAAGTCACGTTCGCTTATCCTGCGATTTTTGACGAGGTTCGGCAGGAATGCCAAATCAACAATGCGCATGTTGTCGCCGGATGTGGATCCGGGTATCAAAGCGTTTATAGCCGTTGTCAGAGCTGCAGAACATCAGTCAGAAAAAGCAGCGGACCAGGGTAAAACCCACTGAGCCAAAAACCTGCGCGACGAACCGGTC
>gi|603640538|gb|CP007352.1|:1601948-1602214 Salmonella enterica subsp. enterica serovar Enteritidis str. EC20120498 genome-p.c.VAL:74.03%-taxID:1412545-CM-MODEL_TRUE
AGGAGATACACGAATTAATTCTGGCGGGTGAAATGGAAGTCGCCAAAAGGATGCTGCGCACGCTGATTAAAGTCACGTTCGCTTATCCTGCGATTTTTGACGAGGTTCGGCAGGAATGCCAAATCAACAATGCGCATGTTGTCGCCGGATGTGGATCCGGGTATCAAAGCGTTTATAGCCGTTGTCAGAGCTGCAGAACATCAGTCAGAAAAAGCAGCGGACCAGGGTAAAACCCACTGAGCCAAAAACCTGCGCGACGAACCGGTC
>gi|603724467|gb|CP007348.1|:1601926-1602192 Salmonella enterica subsp. enterica serovar Enteritidis str. EC20120356 genome-p.c.VAL:74.03%-taxID:1412602-CM-MODEL_TRUE
AGGAGATACACGAATTAATTCTGGCGGGTGAAATGGAAGTCGCCAAAAGGATGCTGCGCACGCTGATTAAAGTCACGTTCGCTTATCCTGCGATTTTTGACGAGGTTCGGCAGGAATGCCAAATCAACAATGCGCATGTTGTCGCCGGATGTGGATCCGGGTATCAAAGCGTTTATAGCCGTTGTCAGAGCTGCAGAACATCAGTCAGAAAAAGCAGCGGACCAGGGTAAAACCCACTGAGCCAAAAACCTGCGCGACGAACCGGTC
>gi|603369093|gb|CP007411.1|:1601952-1602218 Salmonella enterica subsp. enterica serovar Enteritidis str. EC20121990 genome-p.c.VAL:74.03%-taxID:1412578-CM-MODEL_TRUE
AGGAGATACACGAATTAATTCTGGCGGGTGAAATGGAAGTCGCCAAAAGGATGCTGCGCACGCTGATTAAAGTCACGTTCGCTTATCCTGCGATTTTTGACGAGGTTCGGCAGGAATGCCAAATCAACAATGCGCATGTTGTCGCCGGATGTGGATCCGGGTATCAAAGCGTTTATAGCCGTTGTCAGAGCTGCAGAACATCAGTCAGAAAAAGCAGCGGACCAGGGTAAAACCCACTGAGCCAAAAACCTGCGCGACGAACCGGTC
>gi|604372271|gb|CP007466.1|:769409-769675 Salmonella enterica subsp. enterica serovar Enteritidis str. SA20084644, complete genome-p.c.VAL:74.03%-taxID:1412480-CM-MODEL_TRUE
AGGAGATACACGAATTAATTCTGGCGGGTGAAATGGAAGTCGCCAAAAGGATGCTGCGCACGCTGATTAAAGTCACGTTCGCTTATCCTGCGATTTTTGACGAGGTTCGGCAGGAATGCCAAATCAACAATGCGCATGTTGTCGCCGGATGTGGATCCGGGTATCAAAGCGTTTATAGCCGTTGTCAGAGCTGCAGAACATCAGTCAGAAAAAGCAGCGGACCAGGGTAAAACCCACTGAGCCAAAAACCTGCGCGACGAACCGGTC
>gi|602894724|gb|CP007282.1|:1601945-1602211 Salmonella enterica subsp. enterica serovar Enteritidis str. SA19970510 genome-p.c.VAL:74.03%-taxID:1412473-CM-MODEL_TRUE
AGGAGATACACGAATTAATTCTGGCGGGTGAAATGGAAGTCGCCAAAAGGATGCTGCGCACGCTGATTAAAGTCACGTTCGCTTATCCTGCGATTTTTGACGAGGTTCGGCAGGAATGCCAAATCAACAATGCGCATGTTGTCGCCGGATGTGGATCCGGGTATCAAAGCGTTTATAGCCGTTGTCAGAGCTGCAGAACATCAGTCAGAAAAAGCAGCGGACCAGGGTAAAACCCACTGAGCCAAAAACCTGCGCGACGAACCGGTC
>gi|16445344|gb|AE006468.1|:c1630155-1629889 Salmonella enterica subsp. enterica serovar Typhimurium str. LT2, complete genome-p.c.VAL:74.59%-taxID:99287-CM-MODEL_TRUE
GACCTGGACGCCGGCGAATTATGGCGGGTGAAATGGAAGTGGCCAAAGGGATGCTGCGCACGCTGATTAAAGTCACGTTCGGTTATCCTGCGATTTTTGACGAGGTTCGGCAGGAATGCCAAATCAACAATGCGCATGTTGTCGCCGGATGTGGATCCGGGTATCAAAGCGTTTATAGCCGTTGTCAGAGCTGCAGAACATCAGTCAGAAAAAGCAGCGGACCAGGGTAAAACCCACTGAGCCAAAAACCTGCGCGACGAACCGGTC
>gi|604086116|gb|CP007400.1|:1601945-1602211 Salmonella enterica subsp. enterica serovar Enteritidis str. EC20120734 genome-p.c.VAL:74.03%-taxID:1412609-CM-MODEL_TRUE
AGGAGATACACGAATTAATTCTGGCGGGTGAAATGGAAGTCGCCAAAAGGATGCTGCGCACGCTGATTAAAGTCACGTTCGCTTATCCTGCGATTTTTGACGAGGTTCGGCAGGAATGCCAAATCAACAATGCGCATGTTGTCGCCGGATGTGGATCCGGGTATCAAAGCGTTTATAGCCGTTGTCAGAGCTGCAGAACATCAGTCAGAAAAAGCAGCGGACCAGGGTAAAACCCACTGAGCCAAAAACCTGCGCGACGAACCGGTC
>gi|602867749|gb|CP007278.1|:1601950-1602216 Salmonella enterica subsp. enterica serovar Enteritidis str. SA19942384 genome-p.c.VAL:74.03%-taxID:1412493-CM-MODEL_TRUE
AGGAGATACACGAATTAATTCTGGCGGGTGAAATGGAAGTCGCCAAAAGGATGCTGCGCACGCTGATTAAAGTCACGTTCGCTTATCCTGCGATTTTTGACGAGGTTCGGCAGGAATGCCAAATCAACAATGCGCATGTTGTCGCCGGATGTGGATCCGGGTATCAAAGCGTTTATAGCCGTTGTCAGAGCTGCAGAACATCAGTCAGAAAAAGCAGCGGACCAGGGTAAAACCCACTGAGCCAAAAACCTGCGCGACGAACCGGTC
>gi|523806722|gb|CP006048.1|:1928789-1929055 Salmonella enterica subsp. enterica serovar Typhimurium var. 5- str. CFSAN001921, complete genome-p.c.VAL:74.59%-taxID:1271862-CM-MODEL_TRUE
GACCTGGACGCCGGCGAATTATGGCGGGTGAAATGGAAGTGGCCAAAGGGATGCTGCGCACGCTGATTAAAGTCACGTTCGGTTATCCTGCGATTTTTGACGAGGTTCGGCAGGAATGCCAAATCAACAATGCGCATGTTGTCGCCGGATGTGGATCCGGGTATCAAAGCGTTTATAGCCGTTGTCAGAGCTGCAGAACATCAGTCAGAAAAAGCAGCGGACCAGGGTAAAACCCACTGAGCCAAAAACCTGCGCGACGAACCGGTC
>gi|603662724|gb|CP007344.1|:1601233-1601499 Salmonella enterica subsp. enterica serovar Enteritidis str. EC20120213 genome-p.c.VAL:74.03%-taxID:1412528-CM-MODEL_TRUE
AGGAGATACACGAATTAATTCTGGCGGGTGAAATGGAAGTCGCCAAAAGGATGCTGCGCACGCTGATTAAAGTCACGTTCGCTTATCCTGCGATTTTTGACGAGGTTCGGCAGGAATGCCAAATCAACAATGCGCATGTTGTCGCCGGATGTGGATCCGGGTATCAAAGCGTTTATAGCCGTTGTCAGAGCTGCAGAACATCAGTCAGAAAAAGCAGCGGACCAGGGTAAAACCCACTGAGCCAAAAACCTGCGCGACGAACCGGTC
>gi|224466365|gb|CP000857.1|:2246708-2246974 Salmonella enterica subsp. enterica serovar Paratyphi C strain RKS4594, complete genome-p.c.VAL:74.59%-taxID:476213-CM-MODEL_TRUE
GACCTGGACGCCGGCGAATTATGGCGGGTGAAATGGAAGTGGCCAAAGGGATGCTGCGCACGCTGATTAAAGTCACGTTCGGTTATCCTGCGATTTTTGACGAGGTTCGGCAGGAATGCCAAATCAACAATGCGCATGTTGTCGCCGGATGTGGATCCGGGTATCAAAGCGTTTATAGCCGTTGTCAGAGCTGCAGAACATCAGTCAGAAAAAGCAGCGGACCAGGGTAAAACCCACTGAGCCAAAAACCTGCGCGACGAACCGGTC
>gi|604033795|gb|CP007357.1|:1601951-1602217 Salmonella enterica subsp. enterica serovar Enteritidis str. EC20100100 genome-p.c.VAL:74.03%-taxID:1412586-CM-MODEL_TRUE
AGGAGATACACGAATTAATTCTGGCGGGTGAAATGGAAGTCGCCAAAAGGATGCTGCGCACGCTGATTAAAGTCACGTTCGCTTATCCTGCGATTTTTGACGAGGTTCGGCAGGAATGCCAAATCAACAATGCGCATGTTGTCGCCGGATGTGGATCCGGGTATCAAAGCGTTTATAGCCGTTGTCAGAGCTGCAGAACATCAGTCAGAAAAAGCAGCGGACCAGGGTAAAACCCACTGAGCCAAAAACCTGCGCGACGAACCGGTC
>gi|602804670|gb|CP007263.1|:1601137-1601403 Salmonella enterica subsp. enterica serovar Enteritidis str. EC20110361, complete genome-p.c.VAL:74.03%-taxID:1244119-CM-MODEL_TRUE
AGGAGATACACGAATTAATTCTGGCGGGTGAAATGGAAGTCGCCAAAAGGATGCTGCGCACGCTGATTAAAGTCACGTTCGCTTATCCTGCGATTTTTGACGAGGTTCGGCAGGAATGCCAAATCAACAATGCGCATGTTGTCGCCGGATGTGGATCCGGGTATCAAAGCGTTTATAGCCGTTGTCAGAGCTGCAGAACATCAGTCAGAAAAAGCAGCGGACCAGGGTAAAACCCACTGAGCCAAAAACCTGCGCGACGAACCGGTC
>gi|482539349|gb|CP003836.1|:c845430-845164 Salmonella enterica subsp. enterica serovar Typhimurium str. U288, complete genome-p.c.VAL:74.59%-taxID:1171376-CM-MODEL_TRUE
GACCTGGACGCCGGCGAATTATGGCGGGTGAAATGGAAGTGGCCAAAGGGATGCTGCGCACGCTGATTAAAGTCACGTTCGGTTATCCTGCGATTTTTGACGAGGTTCGGCAGGAATGCCAAATCAACAATGCGCATGTTGTCGCCGGATGTGGATCCGGGTATCAAAGCGTTTATAGCCGTTGTCAGAGCTGCAGAACATCAGTCAGAAAAAGCAGCGGACCAGGGTAAAACCCACTGAGCCAAAAACCTGCGCGACGAACCGGTC
>gi|604154764|gb|CP007382.1|:1601951-1602217 Salmonella enterica subsp. enterica serovar Enteritidis str. EC20121825 genome-p.c.VAL:74.03%-taxID:1412526-CM-MODEL_TRUE
AGGAGATACACGAATTAATTCTGGCGGGTGAAATGGAAGTCGCCAAAAGGATGCTGCGCACGCTGATTAAAGTCACGTTCGCTTATCCTGCGATTTTTGACGAGGTTCGGCAGGAATGCCAAATCAACAATGCGCATGTTGTCGCCGGATGTGGATCCGGGTATCAAAGCGTTTATAGCCGTTGTCAGAGCTGCAGAACATCAGTCAGAAAAAGCAGCGGACCAGGGTAAAACCCACTGAGCCAAAAACCTGCGCGACGAACCGGTC
>gi|602921353|gb|CP007284.1|:1601951-1602217 Salmonella enterica subsp. enterica serovar Enteritidis str. SA19971331 genome-p.c.VAL:74.03%-taxID:1412496-CM-MODEL_TRUE
AGGAGATACACGAATTAATTCTGGCGGGTGAAATGGAAGTCGCCAAAAGGATGCTGCGCACGCTGATTAAAGTCACGTTCGCTTATCCTGCGATTTTTGACGAGGTTCGGCAGGAATGCCAAATCAACAATGCGCATGTTGTCGCCGGATGTGGATCCGGGTATCAAAGCGTTTATAGCCGTTGTCAGAGCTGCAGAACATCAGTCAGAAAAAGCAGCGGACCAGGGTAAAACCCACTGAGCCAAAAACCTGCGCGACGAACCGGTC
>gi|603385215|gb|CP007413.1|:1601951-1602217 Salmonella enterica subsp. enterica serovar Enteritidis str. EC20122026 genome-p.c.VAL:74.03%-taxID:1412576-CM-MODEL_TRUE
AGGAGATACACGAATTAATTCTGGCGGGTGAAATGGAAGTCGCCAAAAGGATGCTGCGCACGCTGATTAAAGTCACGTTCGCTTATCCTGCGATTTTTGACGAGGTTCGGCAGGAATGCCAAATCAACAATGCGCATGTTGTCGCCGGATGTGGATCCGGGTATCAAAGCGTTTATAGCCGTTGTCAGAGCTGCAGAACATCAGTCAGAAAAAGCAGCGGACCAGGGTAAAACCCACTGAGCCAAAAACCTGCGCGACGAACCGGTC
>gi|603200747|gb|CP007328.1|:1601951-1602217 Salmonella enterica subsp. enterica serovar Enteritidis str. EC20111576 genome-p.c.VAL:74.03%-taxID:1412535-CM-MODEL_TRUE
AGGAGATACACGAATTAATTCTGGCGGGTGAAATGGAAGTCGCCAAAAGGATGCTGCGCACGCTGATTAAAGTCACGTTCGCTTATCCTGCGATTTTTGACGAGGTTCGGCAGGAATGCCAAATCAACAATGCGCATGTTGTCGCCGGATGTGGATCCGGGTATCAAAGCGTTTATAGCCGTTGTCAGAGCTGCAGAACATCAGTCAGAAAAAGCAGCGGACCAGGGTAAAACCCACTGAGCCAAAAACCTGCGCGACGAACCGGTC
>gi|602826365|gb|CP007262.1|:1601534-1601800 Salmonella enterica subsp. enterica serovar Enteritidis str. EC20110356, complete genome-p.c.VAL:74.03%-taxID:1243621-CM-MODEL_TRUE
AGGAGATACACGAATTAATTCTGGCGGGTGAAATGGAAGTCGCCAAAAGGATGCTGCGCACGCTGATTAAAGTCACGTTCGCTTATCCTGCGATTTTTGACGAGGTTCGGCAGGAATGCCAAATCAACAATGCGCATGTTGTCGCCGGATGTGGATCCGGGTATCAAAGCGTTTATAGCCGTTGTCAGAGCTGCAGAACATCAGTCAGAAAAAGCAGCGGACCAGGGTAAAACCCACTGAGCCAAAAACCTGCGCGACGAACCGGTC
>gi|603299224|gb|CP007421.1|:1597906-1598172 Salmonella enterica subsp. enterica serovar Enteritidis str. EC20090884, complete genome-p.c.VAL:74.03%-taxID:1412463-CM-MODEL_TRUE
AGGAGATACACGAATTAATTCTGGCGGGTGAAATGGAAGTCGCCAAAAGGATGCTGCGCACGCTGATTAAAGTCACGTTCGCTTATCCTGCGATTTTTGACGAGGTTCGGCAGGAATGCCAAATCAACAATGCGCATGTTGTCGCCGGATGTGGATCCGGGTATCAAAGCGTTTATAGCCGTTGTCAGAGCTGCAGAACATCAGTCAGAAAAAGCAGCGGACCAGGGTAAAACCCACTGAGCCAAAAACCTGCGCGACGAACCGGTC
>gi|820762957|gb|CP011396.1|:2307774-2308039 Salmonella enterica subsp. enterica serovar Thompson str. ATCC 8391, complete genome-p.c.VAL:74.27%-taxID:935705-CM-MODEL_TRUE
AGGAGATACACGAATTAATTCTGGCGGGTGAAATGGAAGTCGCCAAAGGGATGCTGCGCACGCTGATTAAAGTCACTTCGGTTATCCTGCGATTTTTGACGAGGTTCGGCAGGAATGCCAAATCAACAATGCGCATGTTGTCGCCGGATGTGGATCCGGGTATCAAAGCGTTTATCGCCGTTGTCAGAGCTGCAGAACATCAGTCAGAAAAAGCAGCGGACCAGGGTAAAACCCACTGAGCCAAAAACCTACGCGACGAACCGGTC
>gi|545006446|emb|HF937208.1|:c1611570-1611304 Salmonella enterica subsp. enterica serovar Typhimurium DT104 main chromosome, complete genome-p.c.VAL:74.59%-taxID:85569-CM-MODEL_TRUE
GACCTGGACGCCGGCGAATTATGGCGGGTGAAATGGAAGTGGCCAAAGGGATGCTGCGCACGCTGATTAAAGTCACGTTCGGTTATCCTGCGATTTTTGACGAGGTTCGGCAGGAATGCCAAATCAACAATGCGCATGTTGTCGCCGGATGTGGATCCGGGTATCAAAGCGTTTATAGCCGTTGTCAGAGCTGCAGAACATCAGTCAGAAAAAGCAGCGGACCAGGGTAAAACCCACTGAGCCAAAAACCTGCGCGACGAACCGGTC
>gi|603308282|gb|CP007422.1|:1598689-1598955 Salmonella enterica subsp. enterica serovar Enteritidis str. EC20090531, complete genome-p.c.VAL:74.03%-taxID:1412462-CM-MODEL_TRUE
AGGAGATACACGAATTAATTCTGGCGGGTGAAATGGAAGTCGCCAAAAGGATGCTGCGCACGCTGATTAAAGTCACGTTCGCTTATCCTGCGATTTTTGACGAGGTTCGGCAGGAATGCCAAATCAACAATGCGCATGTTGTCGCCGGATGTGGATCCGGGTATCAAAGCGTTTATAGCCGTTGTCAGAGCTGCAGAACATCAGTCAGAAAAAGCAGCGGACCAGGGTAAAACCCACTGAGCCAAAAACCTGCGCGACGAACCGGTC
>gi|261245233|emb|FN424405.1|:c1622670-1622404 Salmonella enterica subsp. enterica serovar Typhimurium str. D23580 complete genome-p.c.VAL:74.59%-taxID:568708-CM-MODEL_TRUE
GACCTGGACGCCGGCGAATTATGGCGGGTGAAATGGAAGTGGCCAAAGGGATGCTGCGCACGCTGATTAAAGTCACGTTCGGTTATCCTGCGATTTTTGACGAGGTTCGGCAGGAATGCCAAATCAACAATGCGCATGTTGTCGCCGGATGTGGATCCGGGTATCAAAGCGTTTATAGCCGTTGTCAGAGCTGCAGAACATCAGTCAGAAAAAGCAGCGGACCAGGGTAAAACCCACTGAGCCAAAAACCTGCGCGACGAACCGGTC
>gi|357204415|gb|CP003047.1|:c1384953-1384687 Salmonella enterica subsp. enterica serovar Gallinarum/pullorum str. RKS5078, complete genome-p.c.VAL:74.03%-taxID:1081093-CM-MODEL_TRUE
AGGAGATACACGAATTAATTCTGGCGGGTGAAATGGAAGTCGCCAAAAGGATGCTGCGCACGCTGATTAAAGTCACGTTCGCTTATCCTGCGATTTTTGACGAGGTTCGGCAGGAATGCCAAATCAACAATGCGCATGTTGTCGCCGGATGTGGATCCGGGTATCAAAGCGTTTATAGCCGTTGTCAGAGCTGCAGAACATCAGTCAGAAAAAGCAGCGGACCAGGGTAAAACCCACTGAGCCAAAAACCTGCGCGACGAACCGGTC
>gi|604163421|gb|CP007384.1|:1601951-1602217 Salmonella enterica subsp. enterica serovar Enteritidis str. EC20121969 genome-p.c.VAL:74.03%-taxID:1412583-CM-MODEL_TRUE
AGGAGATACACGAATTAATTCTGGCGGGTGAAATGGAAGTCGCCAAAAGGATGCTGCGCACGCTGATTAAAGTCACGTTCGCTTATCCTGCGATTTTTGACGAGGTTCGGCAGGAATGCCAAATCAACAATGCGCATGTTGTCGCCGGATGTGGATCCGGGTATCAAAGCGTTTATAGCCGTTGTCAGAGCTGCAGAACATCAGTCAGAAAAAGCAGCGGACCAGGGTAAAACCCACTGAGCCAAAAACCTGCGCGACGAACCGGTC
>gi|603338005|gb|CP007417.1|:1601950-1602216 Salmonella enterica subsp. enterica serovar Enteritidis str. SA20123395 genome-p.c.VAL:74.03%-taxID:1412495-CM-MODEL_TRUE
AGGAGATACACGAATTAATTCTGGCGGGTGAAATGGAAGTCGCCAAAAGGATGCTGCGCACGCTGATTAAAGTCACGTTCGCTTATCCTGCGATTTTTGACGAGGTTCGGCAGGAATGCCAAATCAACAATGCGCATGTTGTCGCCGGATGTGGATCCGGGTATCAAAGCGTTTATAGCCGTTGTCAGAGCTGCAGAACATCAGTCAGAAAAAGCAGCGGACCAGGGTAAAACCCACTGAGCCAAAAACCTGCGCGACGAACCGGTC
>gi|602808998|gb|CP007258.1|:1597339-1597605 Salmonella enterica subsp. enterica serovar Enteritidis str. EC20110360, complete genome-p.c.VAL:74.03%-taxID:1244118-CM-MODEL_TRUE
AGGAGATACACGAATTAATTCTGGCGGGTGAAATGGAAGTCGCCAAAAGGATGCTGCGCACGCTGATTAAAGTCACGTTCGCTTATCCTGCGATTTTTGACGAGGTTCGGCAGGAATGCCAAATCAACAATGCGCATGTTGTCGCCGGATGTGGATCCGGGTATCAAAGCGTTTATAGCCGTTGTCAGAGCTGCAGAACATCAGTCAGAAAAAGCAGCGGACCAGGGTAAAACCCACTGAGCCAAAAACCTGCGCGACGAACCGGTC
>gi|896682995|gb|CP007267.2|:1601754-1602020 Salmonella enterica subsp. enterica serovar Enteritidis str. EC20120005, complete genome-p.c.VAL:74.03%-taxID:1412468-CM-MODEL_TRUE
AGGAGATACACGAATTAATTCTGGCGGGTGAAATGGAAGTCGCCAAAAGGATGCTGCGCACGCTGATTAAAGTCACGTTCGCTTATCCTGCGATTTTTGACGAGGTTCGGCAGGAATGCCAAATCAACAATGCGCATGTTGTCGCCGGATGTGGATCCGGGTATCAAAGCGTTTATAGCCGTTGTCAGAGCTGCAGAACATCAGTCAGAAAAAGCAGCGGACCAGGGTAAAACCCACTGAGCCAAAAACCTGCGCGACGAACCGGTC
>gi|604137530|gb|CP007378.1|:1601952-1602218 Salmonella enterica subsp. enterica serovar Enteritidis str. EC20120968 genome-p.c.VAL:74.03%-taxID:1412558-CM-MODEL_TRUE
AGGAGATACACGAATTAATTCTGGCGGGTGAAATGGAAGTCGCCAAAAGGATGCTGCGCACGCTGATTAAAGTCACGTTCGCTTATCCTGCGATTTTTGACGAGGTTCGGCAGGAATGCCAAATCAACAATGCGCATGTTGTCGCCGGATGTGGATCCGGGTATCAAAGCGTTTATAGCCGTTGTCAGAGCTGCAGAACATCAGTCAGAAAAAGCAGCGGACCAGGGTAAAACCCACTGAGCCAAAAACCTGCGCGACGAACCGGTC
>gi|604107515|gb|CP007405.1|:1601951-1602217 Salmonella enterica subsp. enterica serovar Enteritidis str. EC20120775 genome-p.c.VAL:74.03%-taxID:1412533-CM-MODEL_TRUE
AGGAGATACACGAATTAATTCTGGCGGGTGAAATGGAAGTCGCCAAAAGGATGCTGCGCACGCTGATTAAAGTCACGTTCGCTTATCCTGCGATTTTTGACGAGGTTCGGCAGGAATGCCAAATCAACAATGCGCATGTTGTCGCCGGATGTGGATCCGGGTATCAAAGCGTTTATAGCCGTTGTCAGAGCTGCAGAACATCAGTCAGAAAAAGCAGCGGACCAGGGTAAAACCCACTGAGCCAAAAACCTGCGCGACGAACCGGTC
>gi|604103232|gb|CP007404.1|:1601950-1602216 Salmonella enterica subsp. enterica serovar Enteritidis str. EC20120774 genome-p.c.VAL:74.03%-taxID:1412612-CM-MODEL_TRUE
AGGAGATACACGAATTAATTCTGGCGGGTGAAATGGAAGTCGCCAAAAGGATGCTGCGCACGCTGATTAAAGTCACGTTCGCTTATCCTGCGATTTTTGACGAGGTTCGGCAGGAATGCCAAATCAACAATGCGCATGTTGTCGCCGGATGTGGATCCGGGTATCAAAGCGTTTATAGCCGTTGTCAGAGCTGCAGAACATCAGTCAGAAAAAGCAGCGGACCAGGGTAAAACCCACTGAGCCAAAAACCTGCGCGACGAACCGGTC
>gi|320085891|emb|FR775221.1|:77914-78180 Salmonella enterica subsp. enterica serovar Weltevreden str. 2007-60-3289-1 complete genome, contig 34-p.c.VAL:74.03%-taxID:936157-CM-MODEL_TRUE
AGGAGATACACGAATTAATTCTGGCGGGTGAAATGGAAGTCGCCAAAGGGATGCTGCGCACACTGATTAAAGTCACGTTCGGTTATCCTGCGATTTTTGACGAGGTTCGGCAGGAATGCCAAATCAACAATGCGCATGTTGTCGCCGGATGTGGATCCGGGTATCAAAGCGTTTATCGCCGTTGTCAGAGCTGCAGAACATCAGTCAGAAAAAGCAGCGGACCAGGGTAAAACCCACTGAGCCAAAAACCTGCGCGACGAACCGGTC
>gi|603736501|gb|CP007319.1|:1601860-1602126 Salmonella enterica subsp. enterica serovar Enteritidis str. SA20095440 genome-p.c.VAL:74.03%-taxID:1412492-CM-MODEL_TRUE
AGGAGATACACGAATTAATTCTGGCGGGTGAAATGGAAGTCGCCAAAAGGATGCTGCGCACGCTGATTAAAGTCACGTTCGCTTATCCTGCGATTTTTGACGAGGTTCGGCAGGAATGCCAAATCAACAATGCGCATGTTGTCGCCGGATGTGGATCCGGGTATCAAAGCGTTTATAGCCGTTGTCAGAGCTGCAGAACATCAGTCAGAAAAAGCAGCGGACCAGGGTAAAACCCACTGAGCCAAAAACCTGCGCGACGAACCGGTC
>gi|604290478|gb|CP007253.1|:1601465-1601731 Salmonella enterica subsp. enterica serovar Enteritidis str. EC20111174, complete genome-p.c.VAL:74.03%-taxID:1244122-CM-MODEL_TRUE
AGGAGATACACGAATTAATTCTGGCGGGTGAAATGGAAGTCGCCAAAAGGATGCTGCGCACGCTGATTAAAGTCACGTTCGCTTATCCTGCGATTTTTGACGAGGTTCGGCAGGAATGCCAAATCAACAATGCGCATGTTGTCGCCGGATGTGGATCCGGGTATCAAAGCGTTTATAGCCGTTGTCAGAGCTGCAGAACATCAGTCAGAAAAAGCAGCGGACCAGGGTAAAACCCACTGAGCCAAAAACCTGCGCGACGAACCGGTC
>gi|604077599|gb|CP007397.1|:1601942-1602208 Salmonella enterica subsp. enterica serovar Enteritidis str. EC20121751 genome-p.c.VAL:74.03%-taxID:1412540-CM-MODEL_TRUE
AGGAGATACACGAATTAATTCTGGCGGGTGAAATGGAAGTCGCCAAAAGGATGCTGCGCACGCTGATTAAAGTCACGTTCGCTTATCCTGCGATTTTTGACGAGGTTCGGCAGGAATGCCAAATCAACAATGCGCATGTTGTCGCCGGATGTGGATCCGGGTATCAAAGCGTTTATAGCCGTTGTCAGAGCTGCAGAACATCAGTCAGAAAAAGCAGCGGACCAGGGTAAAACCCACTGAGCCAAAAACCTGCGCGACGAACCGGTC
>gi|380461645|gb|CP003386.1|:c1586892-1586626 Salmonella enterica subsp. enterica serovar Typhimurium str. 798, complete genome-p.c.VAL:74.59%-taxID:1008297-CM-MODEL_TRUE
GACCTGGACGCCGGCGAATTATGGCGGGTGAAATGGAAGTGGCCAAAGGGATGCTGCGCACGCTGATTAAAGTCACGTTCGGTTATCCTGCGATTTTTGACGAGGTTCGGCAGGAATGCCAAATCAACAATGCGCATGTTGTCGCCGGATGTGGATCCGGGTATCAAAGCGTTTATAGCCGTTGTCAGAGCTGCAGAACATCAGTCAGAAAAAGCAGCGGACCAGGGTAAAACCCACTGAGCCAAAAACCTGCGCGACGAACCGGTC
>gi|604090372|gb|CP007401.1|:1601952-1602218 Salmonella enterica subsp. enterica serovar Enteritidis str. EC20120738 genome-p.c.VAL:74.03%-taxID:1412610-CM-MODEL_TRUE
AGGAGATACACGAATTAATTCTGGCGGGTGAAATGGAAGTCGCCAAAAGGATGCTGCGCACGCTGATTAAAGTCACGTTCGCTTATCCTGCGATTTTTGACGAGGTTCGGCAGGAATGCCAAATCAACAATGCGCATGTTGTCGCCGGATGTGGATCCGGGTATCAAAGCGTTTATAGCCGTTGTCAGAGCTGCAGAACATCAGTCAGAAAAAGCAGCGGACCAGGGTAAAACCCACTGAGCCAAAAACCTGCGCGACGAACCGGTC
>gi|602985900|gb|CP007322.1|:1599191-1599457 Salmonella enterica subsp. enterica serovar Enteritidis str. EC20090332, complete genome-p.c.VAL:74.03%-taxID:1412461-CM-MODEL_TRUE
AGGAGATACACGAATTAATTCTGGCGGGTGAAATGGAAGTCGCCAAAAGGATGCTGCGCACGCTGATTAAAGTCACGTTCGCTTATCCTGCGATTTTTGACGAGGTTCGGCAGGAATGCCAAATCAACAATGCGCATGTTGTCGCCGGATGTGGATCCGGGTATCAAAGCGTTTATAGCCGTTGTCAGAGCTGCAGAACATCAGTCAGAAAAAGCAGCGGACCAGGGTAAAACCCACTGAGCCAAAAACCTGCGCGACGAACCGGTC
>gi|604171995|gb|CP007359.1|:1598258-1598524 Salmonella enterica subsp. enterica serovar Enteritidis str. EC20100134, complete genome-p.c.VAL:74.03%-taxID:1412465-CM-MODEL_TRUE
AGGAGATACACGAATTAATTCTGGCGGGTGAAATGGAAGTCGCCAAAAGGATGCTGCGCACGCTGATTAAAGTCACGTTCGCTTATCCTGCGATTTTTGACGAGGTTCGGCAGGAATGCCAAATCAACAATGCGCATGTTGTCGCCGGATGTGGATCCGGGTATCAAAGCGTTTATAGCCGTTGTCAGAGCTGCAGAACATCAGTCAGAAAAAGCAGCGGACCAGGGTAAAACCCACTGAGCCAAAAACCTGCGCGACGAACCGGTC
>gi|604120504|gb|CP007408.1|:1601952-1602218 Salmonella enterica subsp. enterica serovar Enteritidis str. EC20120918 genome-p.c.VAL:74.03%-taxID:1412614-CM-MODEL_TRUE
AGGAGATACACGAATTAATTCTGGCGGGTGAAATGGAAGTCGCCAAAAGGATGCTGCGCACGCTGATTAAAGTCACGTTCGCTTATCCTGCGATTTTTGACGAGGTTCGGCAGGAATGCCAAATCAACAATGCGCATGTTGTCGCCGGATGTGGATCCGGGTATCAAAGCGTTTATAGCCGTTGTCAGAGCTGCAGAACATCAGTCAGAAAAAGCAGCGGACCAGGGTAAAACCCACTGAGCCAAAAACCTGCGCGACGAACCGGTC
>gi|604206939|gb|CP007464.1|:1606856-1607122 Salmonella enterica subsp. enterica serovar Enteritidis str. EC20121747 genome-p.c.VAL:74.03%-taxID:1412562-CM-MODEL_TRUE
AGGAGATACACGAATTAATTCTGGCGGGTGAAATGGAAGTCGCCAAAAGGATGCTGCGCACGCTGATTAAAGTCACGTTCGCTTATCCTGCGATTTTTGACGAGGTTCGGCAGGAATGCCAAATCAACAATGCGCATGTTGTCGCCGGATGTGGATCCGGGTATCAAAGCGTTTATAGCCGTTGTCAGAGCTGCAGAACATCAGTCAGAAAAAGCAGCGGACCAGGGTAAAACCCACTGAGCCAAAAACCTGCGCGACGAACCGGTC
>gi|523821078|gb|CP006602.1|:c2876771-2876505 Salmonella enterica subsp. enterica serovar Typhimurium str. 08-1736, complete genome-p.c.VAL:74.59%-taxID:866913-CM-MODEL_TRUE
GACCTGGACGCCGGCGAATTATGGCGGGTGAAATGGAAGTGGCCAAAGGGATGCTGCGCACGCTGATTAAAGTCACGTTCGGTTATCCTGCGATTTTTGACGAGGTTCGGCAGGAATGCCAAATCAACAATGCGCATGTTGTCGCCGGATGTGGATCCGGGTATCAAAGCGTTTATAGCCGTTGTCAGAGCTGCAGAACATCAGTCAGAAAAAGCAGCGGACCAGGGTAAAACCCACTGAGCCAAAAACCTGCGCGACGAACCGGTC
>gi|603242053|gb|CP007331.1|:1596333-1596599 Salmonella enterica subsp. enterica serovar Enteritidis str. EC20120007 genome-p.c.VAL:74.03%-taxID:1412469-CM-MODEL_TRUE
AGGAGATACACGAATTAATTCTGGCGGGTGAAATGGAAGTCGCCAAAAGGATGCTGCGCACGCTGATTAAAGTCACGTTCGCTTATCCTGCGATTTTTGACGAGGTTCGGCAGGAATGCCAAATCAACAATGCGCATGTTGTCGCCGGATGTGGATCCGGGTATCAAAGCGTTTATAGCCGTTGTCAGAGCTGCAGAACATCAGTCAGAAAAAGCAGCGGACCAGGGTAAAACCCACTGAGCCAAAAACCTGCGCGACGAACCGGTC
>gi|932277743|gb|CP009768.1|:2481004-2481270 Salmonella enterica subsp. enterica serovar Enteritidis strain FORC_007, complete genome-p.c.VAL:74.03%-taxID:149539-CM-MODEL_TRUE
AGGAGATACACGAATTAATTCTGGCGGGTGAAATGGAAGTCGCCAAAAGGATGCTGCGCACGCTGATTAAAGTCACGTTCGCTTATCCTGCGATTTTTGACGAGGTTCGGCAGGAATGCCAAATCAACAATGCGCATGTTGTCGCCGGATGTGGATCCGGGTATCAAAGCGTTTATAGCCGTTGTCAGAGCTGCAGAACATCAGTCAGAAAAAGCAGCGGACCAGGGTAAAACCCACTGAGCCAAAAACCTGCGCGACGAACCGGTC
>gi|682036555|gb|CP009089.1|:1602909-1603175 Salmonella enterica subsp. enterica serovar Enteritidis strain OLF-SE7-100819, complete genome-p.c.VAL:74.03%-taxID:149539-CM-MODEL_TRUE
AGGAGATACACGAATTAATTCTGGCGGGTGAAATGGAAGTCGCCAAAAGGATGCTGCGCACGCTGATTAAAGTCACGTTCGCTTATCCTGCGATTTTTGACGAGGTTCGGCAGGAATGCCAAATCAACAATGCGCATGTTGTCGCCGGATGTGGATCCGGGTATCAAAGCGTTTATAGCCGTTGTCAGAGCTGCAGAACATCAGTCAGAAAAAGCAGCGGACCAGGGTAAAACCCACTGAGCCAAAAACCTGCGCGACGAACCGGTC
>gi|560176986|emb|HF969015.2|:c1573356-1573090 Salmonella enterica subsp. enterica serovar Bovismorbificans str. 3114 complete genome-p.c.VAL:75.16%-taxID:1320309-CM-MODEL_TRUE
GATCTGGACGCCGGCAAATTATGGCGAGTGAAATGGAAGTGGCCAAAGGGATGCTGCGCACGCTGATTAAAGTCACGTTCGGTTATCCTGCGATTTTTGACGAGGTTCGGCAGGAATGCCAAATCAACAATGCGCATGTTGTCGCCGGATGTGGATCCGGGTATCAAAGCGTTTATAGCCGTTGTCAGAGCTGCAGAACATCAGTCAGAAAAAGCAGCGGACCAGGGTAAAACCCACTGAGCCAAAAACCTGCGCGACGAACCGGTC
>gi|682084826|gb|CP009087.1|:1601042-1601308 Salmonella enterica subsp. enterica serovar Enteritidis strain OLF-SE5-1104-2, complete genome-p.c.VAL:74.03%-taxID:149539-CM-MODEL_TRUE
AGGAGATACACGAATTAATTCTGGCGGGTGAAATGGAAGTCGCCAAAAGGATGCTGCGCACGCTGATTAAAGTCACGTTCGCTTATCCTGCGATTTTTGACGAGGTTCGGCAGGAATGCCAAATCAACAATGCGCATGTTGTCGCCGGATGTGGATCCGGGTATCAAAGCGTTTATAGCCGTTGTCAGAGCTGCAGAACATCAGTCAGAAAAAGCAGCGGACCAGGGTAAAACCCACTGAGCCAAAAACCTGCGCGACGAACCGGTC
>gi|602817697|gb|CP007260.1|:1597216-1597482 Salmonella enterica subsp. enterica serovar Enteritidis str. EC20110358, complete genome-p.c.VAL:74.03%-taxID:1244112-CM-MODEL_TRUE
AGGAGATACACGAATTAATTCTGGCGGGTGAAATGGAAGTCGCCAAAAGGATGCTGCGCACGCTGATTAAAGTCACGTTCGCTTATCCTGCGATTTTTGACGAGGTTCGGCAGGAATGCCAAATCAACAATGCGCATGTTGTCGCCGGATGTGGATCCGGGTATCAAAGCGTTTATAGCCGTTGTCAGAGCTGCAGAACATCAGTCAGAAAAAGCAGCGGACCAGGGTAAAACCCACTGAGCCAAAAACCTGCGCGACGAACCGGTC
>gi|603363159|gb|CP007425.1|:1599977-1600243 Salmonella enterica subsp. enterica serovar Enteritidis str. SA20082034 genome-p.c.VAL:73.46%-taxID:1412488-CM-MODEL_TRUE
AGGNNATACACGAATTAATTCTGGCGGGTGAAATGGAAGTCGCCAAAAGGATGCTGCGCACGCTGATTAAAGTCACGTTCGCTTATCCTGCGATTTTTGACGAGGTTCGGCAGGAATGCCAAATCAACAATGCGCATGTTGTCGCCGGATGTGGATCCGGGTATCAAAGCGTTTATAGCCGTTGTCAGAGCTGCAGAACATCAGTCAGAAAAAGCAGCGGACCAGGGTAAAACCCACTGAGCCAAAAACCTGCGCGACGAACCGGTC
>gi|604098950|gb|CP007403.1|:1601952-1602218 Salmonella enterica subsp. enterica serovar Enteritidis str. EC20120773 genome-p.c.VAL:74.03%-taxID:1412611-CM-MODEL_TRUE
AGGAGATACACGAATTAATTCTGGCGGGTGAAATGGAAGTCGCCAAAAGGATGCTGCGCACGCTGATTAAAGTCACGTTCGCTTATCCTGCGATTTTTGACGAGGTTCGGCAGGAATGCCAAATCAACAATGCGCATGTTGTCGCCGGATGTGGATCCGGGTATCAAAGCGTTTATAGCCGTTGTCAGAGCTGCAGAACATCAGTCAGAAAAAGCAGCGGACCAGGGTAAAACCCACTGAGCCAAAAACCTGCGCGACGAACCGGTC
>gi|604159158|gb|CP007383.1|:1601949-1602215 Salmonella enterica subsp. enterica serovar Enteritidis str. EC20121826 genome-p.c.VAL:74.03%-taxID:1412527-CM-MODEL_TRUE
AGGAGATACACGAATTAATTCTGGCGGGTGAAATGGAAGTCGCCAAAAGGATGCTGCGCACGCTGATTAAAGTCACGTTCGCTTATCCTGCGATTTTTGACGAGGTTCGGCAGGAATGCCAAATCAACAATGCGCATGTTGTCGCCGGATGTGGATCCGGGTATCAAAGCGTTTATAGCCGTTGTCAGAGCTGCAGAACATCAGTCAGAAAAAGCAGCGGACCAGGGTAAAACCCACTGAGCCAAAAACCTGCGCGACGAACCGGTC
[truncated: 2,620,174 more chars]
