# Supplementary material for: GLASSgo – Automated and Reliable Detection of sRNA Homologs From a Single Input Sequence
Source: Front Genet. 2018 Apr 17;9:124. doi: 10.3389/fgene.2018.00124 (PMC5913331; doi:10.3389/fgene.2018.00124)
Supplement: DATASHEET S2 — (Sheet 1) Benchmark results of the three compared approaches for each of the 40 sRNA families. The number of true positives (TPs) and false positives (FPs) is given with regard to our verification pipeline for GLASSgo, RNAlien/cmsearch and BLAST. The specificity is expressed as the positive predictive value (PPV). The run-time for each analysis on a single CPU is given in seconds (time). For RNAlien/cmsearch, the run-times for the CM generation by RNAlien (time Alien) and for the library scan with cmsearch (time cms) are given separately and combined (time comb.) We used the pairwise diversity of all detected TP homologs to the query as a proxy for the sensitivity of the tools. Therefore, we calculated the maximal pairwise diversity to the query sequence (mPD), the mean pairwise diversity to the query sequence (mean PD) and the median pairwise diversity to the query sequence (median PD). (Sheet 2) Results of the GLASSgo sRNA homolog prediction for 15 additional sRNA families which were used to test the adjusted parameters of GLASSgo. [file Data_Sheet_2.XLSX]

## Sheet: benchmark results
	GLASSgo								RNAlien/cmsearch									BLAST
	TPs	FPs	total	PPV [%]	time [s]	mPD [%]	mean PD [%]	median PD [%]	TPs	FPs	total	PPV [%]	time Alien [s]	time cms [s]	mPD [%]	mean PD [%]	median PD [%]	TPs	FPs	total	PPV [%]	time [s]	mPD [%]	mean PD [%]	median PD [%]
RF00034	643	0	643	1	135.05	42.65	6.11673	8.04	776	0	776	1	8423.37	1082.51	48.44	12.1962	7.96	670	166	836	0.8014	36.7	61.4	8.03727	7.21
RF00035	632	0	632	1	139.71	46.48	18.3705	23.81	623	0	623	1	12612.7	961.63	52	18.2037	24.41	583	55	638	0.9138	29.09	47.37	19.722	28.46
RF00057	1434	18	1452	0.9876	229.75	47.62	16.7935	16.9	1446	1	1447	0.9993	6000.23	1017.94	54.44	18.2194	18.06	1417	11	1428	0.9923	57.66	58.46	17.5852	16.9
RF00111	877/1084	220/13	1097	0.8/0.993	199.57	47.69	18.0725	9.52	823	0	823	1	9049.21	869.04	45.8	10.1103	6.73	789	272	1061	0.7436	46.2	55.45	8.78484	5.83
RF00117	187	0	187	1	38.04	36.94	2.52829	1.79	186	0	186	1	15054.8	2133.73	15.77	2.76355	2.22	187	0	187	1	12.36	36.94	2.69364	1.79
RF00444	263	17	280	0.9393	142.75	40.21	22.9447	23.84	261	0	261	1	26257.8	1607.69	43.54	22.8789	24.28	251	69	320	0.7844	17.16	53.5	24.1836	25.15
RF00503	156	0	156	1	267.27	45.24	28.321	29.57	162	0	162	1	26257.8	4094.52	47.72	29.2901	29.78	151	71	222	0.6802	12.12	70.47	32.7539	33.71
RF01389	241	0	241	1	229.86	46.42	25.4413	25.97	no hit	no hit	no hit	no hit	9302.95	no hit	no hit	no hit	no hit	242	562	804	0.301	36.67	53.9	32.03	32.59
RF01391	301	0	301	1	2409.17	47.68	5.42744	4.2	297	0	297	1	9584.19	3711.99	47.97	5.22354	4.53	297	7042	7339	0.0405	274.98	60.5	5.10532	4.2
RF01395	292	0	292	1	131.64	42.56	1.45668	0.58	322	0	322	1	25759.3	17831.2	45.88	5.35131	0.86	298	30	328	0.9085	21.27	50	2.21977	0.58
RF01399	297	0	297	1	50.52	37.69	5.98074	5.99	297	0	297	1	10821.6	1832.55	38.31	6.54421	6.55	297	0	297	1	18.1	39.39	5.99791	5.99
RF01402	294	0	294	1	819.93	24.52	19.8515	21.05	304	0	304	1	14354.5	3109.23	51.29	20.4717	20.66	295	4122	4417	0.0668	167.24	46.38	21.9683	23.18
RF01408	614	1	615	0.9984	279.8	47.54	10.4828	12	615	0	615	1	9970.83	1347.1	58.93	10.9943	12.58	610	16	626	0.9744	28.85	42.67	10.3429	12
RF01460	66	0	66	1	41.15	20.97	3.64136	3.21	66	0	66	1	16680.6	4989.61	21.31	3.86803	3.43	66	0	66	1	5.6	20.81	3.63409	3.21
RF01471	47	0	47	1	404.51	31.47	26.9789	31.07	no hit	no hit	no hit	no hit	16206.9	no hit	no hit	no hit	no hit	73	372	445	0.164	19.94	59.68	36.2927	32.02
RF01472	67	1	68	0.9853	54.24	23.57	6.45328	5.9	67	0	67	1	10952.1	5085.57	24.08	7.00552	6.59	67	67	134	0.5	7.69	24.24	6.90657	6.64
RF01476	64	0	64	1	88.07	46.85	22.1035	25.1	no hit	no hit	no hit	no hit	7050.36	no hit	no hit	no hit	no hit	61	4	65	0.9385	5.3	51.42	27.021	33.04
RF01477	59	1	60	0.9833	25.46	15.58	3.79492	5.73	59	0	59	1	8326.08	4786.83	15.88	4.16119	6.08	59	16	75	0.7867	5.49	15.58	3.79492	5.73
RF01493	60	3	63	0.9524	41.39	29.86	13.4263	9.65	60	0	60	1	11456.4	4641.66	30.22	13.7557	10	60	21	81	0.7407	6.11	36.5	13.537	9.65
RF01675	238	0	238	1	275.52	47.06	29.5204	35.17	248	0	248	1	22992.2	5155.58	55.44	30.5391	35.73	213	72	285	0.7474	17.66	62.24	31.2823	35.68
RF01783	82	0	82	1	13.09	13.85	2.13488	0	82	0	82	1	5104.59	958.58	16.42	3.42427	1.61	82	0	82	1	6.03	8.2	2.22232	0
RF01820	426	7	433	0.9838	136.23	48	28.7552	31.85	415	0	415	1	8985.28	760.57	40	27.8557	32.81	336	89	425	0.7906	18.21	55.08	37.3787	45.76
RF01828	83	0	83	1	26.52	6.8	3.80699	4.14	85	0	85	1	10531.7	1589.95	49.73	5.00048	4.79	83	25	108	0.7685	6.76	6.8	3.80699	4.14
RF02050	295	0	295	1	59.13	40.5	4.34329	3.52	296	0	296	1	14147.6	2342.52	40.98	4.66101	3.95	293	4	297	0.9865	17.56	43.93	4.13014	3.52
RF02072	292	0	292	1	89.33	8.98	1.4599	1.24	293	1	294	0.9966	8658.91	1403.31	78.41	2.42646	1.85	293	9	302	0.9702	17.1	45.96	1.59577	1.24
RF02099	44	0	44	1	21.76	5.49	2.66909	3.17	50	1	51	0.9804	10175.2	3202.63	46.45	6.67292	3.56	44	7	51	0.8627	4.48	5.49	2.66909	3.17
RF02237	17	3	20	0.85	68.19	28.23	4.15353	1.09	17	0	17	1	8619.69	29565.8	28.57	4.67118	1.63	17	59	76	0.2237	9.49	28.23	4.15353	1.09
RF02238	51	3	54	0.9444	208.64	27.55	21.9948	24.58	51	0	51	1	13580.7	11982.7	28.02	22.6564	25.21	50	16	66	0.7576	10.11	31.5	25.4158	28.78
RF02243	44	0	44	1	148.09	21.45	12.7309	18.54	71	0	71	1	15628.7	13156.3	49.73	23.511	18.77	51	105	156	0.3269	13.42	41.81	16.7198	18.54
RF02273	83	0	83	1	12.22	17.39	2.4258	2.35	81	0	81	1	7237.99	484.64	18.28	3.56469	3.49	81	1	82	0.9878	5.21	17.39	2.4258	2.35
RF02353	15	0	15	1	19.98	32.98	17.748	20.22	18	0	18	1	4990.06	1325.72	43.14	22.7167	21.545	16	0	16	1	5.42	60.49	21.7769	20.93
RF02376	76	10	86	0.8837	102.6	45.63	22.5564	23.465	105	1	106	0.9906	10787.7	2593.12	47.74	28.4686	25.32	73	124	197	0.3706	10.18	52.73	24.5107	21.93
RF02377	42	0	42	1	25.16	40.28	16.8762	11.41	42	0	42	1	16280.8	7086.34	40.64	16.8902	11.37	42	8	50	0.84	4.78	51.95	19.4245	11.74
RF02378	46	0	46	1	84.92	40	15.1624	10.59	82	0	82	1	10467.5	1312.28	39.77	19.4267	21.84	72	169	241	0.2988	11.55	35.15	21.1636	21.42
RF02405	44	0	44	1	90.48	47.02	7.24341	7.25	63	0	63	1	16621.7	8962.44	51.3	20.0829	7.47	48	52	100	0.48	11.54	63.33	12.1913	7.25
RF02417	5	0	5	1	181.45	6.13	1.526	0.5	no hit	no hit	no hit	no hit	13582.6	no hit	no hit	no hit	no hit	5	389	394	0.0127	17.2	6.13	1.526	0.5
RF02452	333	7	340	0.9794	238.18	46.74	32.2285	31.69	267	0	267	1	16387.9	2213.83	50.21	37.5564	36.64	261	115	376	0.6941	15.69	57.82	37.3197	33.19
RF02502	119	1	120	0.9917	92.79	45.39	28.467	32.87	129	0	129	1	8856.54	1924.24	51.92	33.0235	34.75	104	24	128	0.8125	9.77	46.09	34.6354	44.09
RF02503	5	0	5	1	17.74	9.52	6.368	9.52	9	0	9	1	10531.7	1996.14	42.19	21.7933	10	8	11	19	0.4211	6.25	61.03	26.725	9.52
RF02677	35	0	35	1	4.8	42.68	28.277	30.25	20	0	20	1	4038.91	77.93	41.38	25.894	24.485	29	0	29	0	1.55	53.73	41.59	45.07

## Sheet: additional families 
Rfam ID	Name	GLASSgo				BLAST
		TPs	FPs	total	PPV	TPs	FPs	total	PPV
RF00039	DicF	356	1	357	0.9972	334	14	348	0.9598
RF00079	OmrA-B	1371	0	1371	1	673	42	715	0.9413
RF00083	GlmZ	801	0	801	1	768	18	786	0.9771
RF00166	CsrB	187	5	192	0.974	99	12	111	0.8919
RF00195	RsmY	38	2	40	0.95	89	502	591	0.1506
RF00378	Qrr	205	54	259	0.7915	158	45	203	0.7783
RF00616	LhrC	326	0	326	1	329	9	338	0.9734
RF01116	Yfr1	71	0	71	1	70	2	72	0.9722
RF01416	NrrF	32	0	32	1	32	34	66	0.4848
RF01701	Yfr2	9	0	9	1	16	30	46	0.3478
RF01808	MicX	50	1	51	0.9804	45	0	45	1
RF01816	RsaA	97	1	98	0.9898	103	6	109	0.945
RF02394	sau-63	70	0	70	1	70	0	70	1
RF02396	sau-5949	135	5	140	0.9643	223	327	550	0.4055
RF02552	RcsR1	29	0	29	1	32	32	64	0.5
	sum/mean	3777	69	3846	0.97648	3041	1073	4114	0.75518
